# Supplementary material for: cGAS knockout inhibited endotoxin-induced uveitis in mice
Source: Genes Dis. 2025 Jul 29;13(2):101786. doi: 10.1016/j.gendis.2025.101786 (PMC12757528; doi:10.1016/j.gendis.2025.101786)
Supplement: Multimedia component 2 [file mmc2.xls]

gene_id	BaseMean_DESeq2	BaseMean_control_WT_NC	BaseMean_case_WT_EIU	FoldChange	log2FoldChange	p-value	q-value	Regulation	FPKM_WT1_EIU1	FPKM_WT1_EIU2	FPKM_WT1_EIU3	FPKM_WT_NC1	FPKM_WT_NC2	FPKM_WT_NC3	gene_Dbxref	coding_type	description	pathway	pathway_description	GO_ID	GO_term	wiki_ID	wiki_term	Reactome_ID	Reactome_term	TF_family
2310001H17Rik	36.038103248427134	10.741955131197072	61.33425136565717	5.6860845585045245	2.5074355536809447	5.428240477132109e-06	0.00037547406342969215	Up	1.9916076751921004	2.010307293242716	3.0471362287688675	0.3377320427619986	0.5739664330522745	0.2895533369884288	76432	non_coding	RIKEN cDNA 2310001H17 gene			GO:0003674,GO:0005575,GO:0008150	molecular_function|cellular_component|biological_process
2900057B20Rik	73.08288768171245	16.955581944384193	129.21019341904068	7.671040718330724	2.93942231923031	4.19218439012168e-08	4.422125703919853e-06	Up	1.949259650195228	4.1843477838435374	5.175870006239574	0.1278129630334532	0.5430366474128925	0.7827141315526637	73009	non_coding	RIKEN cDNA 2900057B20 gene			GO:0003674,GO:0005575,GO:0008150	molecular_function|cellular_component|biological_process
AB124611	47.97056628833439	5.389065571438962	90.5520670052298	16.947859394015573	4.083031159596427	4.607320120415466e-10	6.845114970451063e-08	Up	0.465127818560257	1.6267696891423309	1.9746238774648548	0.0522830278578715	0.0694168638363737	0.1120616588546058	382062	protein_coding	cDNA sequence AB124611			GO:0003674,GO:0005575,GO:0008150,GO:0016020	molecular_function|cellular_component|biological_process|membrane
AU020206	89.86661461526123	36.44804992613057	143.28517930439182	3.9612727848372327	1.9859640528661764	1.2788085305281273e-05	0.0008077551966632305	Up	2.506776664397628	2.6833773767096623	3.8507632128612896	0.4634474319842558	0.3938081611502489	1.384996174649761	108167440	non_coding	expressed sequence AU020206			GO:0003674,GO:0005575,GO:0008150	molecular_function|cellular_component|biological_process
Abcc3	60.10864666615459	9.587178886626342	110.63011444568279	11.681891616080167	3.5462019995996834	3.735817786278395e-08	3.9605300420660965e-06	Up	0.3945901184694863	0.4410211986982641	1.123758291293352	0.0051746551281924	0.060460027609947	0.1014050681212998	76408	protein_coding	ATP-binding cassette%2C sub-family C (CFTR/MRP)%2C member 3	mmu02010,mmu04976,mmu01523	ABC transporters|Bile secretion|Antifolate resistance	GO:0000166,GO:0005524,GO:0005886,GO:0006855,GO:0006869,GO:0008559,GO:0009925,GO:0015164,GO:0015431,GO:0015432,GO:0015721,GO:0015722,GO:0016020,GO:0016323,GO:0022857,GO:0042626,GO:0042908,GO:0042910,GO:0055085,GO:0071714,GO:0071716,GO:0098656,GO:0140359	nucleotide binding|ATP binding|plasma membrane|xenobiotic transmembrane transport|lipid transport|ABC-type xenobiotic transporter activity|basal plasma membrane|glucuronoside transmembrane transporter activity|ABC-type glutathione S-conjugate transporter activity|ABC-type bile acid transporter activity|bile acid and bile salt transport|canalicular bile acid transport|membrane|basolateral plasma m…	WP431	Nuclear receptors in lipid metabolism and toxicity	R-MMU-1430728,R-MMU-159418,R-MMU-194068,R-MMU-382551,R-MMU-382556,R-MMU-556833,R-MMU-8957322,R-MMU-9748784,R-MMU-9749641,R-MMU-9753281	Metabolism|Recycling of bile acids and salts|Bile acid and bile salt metabolism|Transport of small molecules|ABC-family proteins mediated transport|Metabolism of lipids|Metabolism of steroids|Drug ADME|Aspirin ADME|Paracetamol ADME
Acod1	20.565692020763304	0.31268624513362564	40.81869779639296	114.41720379826543	6.83816018217416	1.1158552622898846e-06	8.985190255164006e-05	Up	0.1530485165841075	0.7059520166695038	0.5474681154344266	0.0	0.0106592974067136	0.0	16365	protein_coding	aconitate decarboxylase 1			GO:0002376,GO:0002760,GO:0005739,GO:0006952,GO:0006954,GO:0007566,GO:0009617,GO:0016829,GO:0032088,GO:0032480,GO:0032496,GO:0034136,GO:0034144,GO:0035458,GO:0042803,GO:0045087,GO:0045824,GO:0047613,GO:0050728,GO:0051607,GO:0071219,GO:0071222,GO:0071346,GO:0071347,GO:0071356,GO:0071393,GO:0072573,GO:2000379	immune system process|positive regulation of antimicrobial humoral response|mitochondrion|defense response|inflammatory response|embryo implantation|response to bacterium|lyase activity|negative regulation of NF-kappaB transcription factor activity|negative regulation of type I interferon production|response to lipopolysaccharide|negative regulation of toll-like receptor 2 signaling pathway|negat…
Acp5	105.64357820873764	11.527162661098853	199.75999375637642	17.270141270863043	4.110207979140415	7.012413606568367e-05	0.003698522246444321	Up	0.9902239022991758	2.1471198729217345	3.0369126733501544	0.0180358292280539	0.2777783295030115	0.0552248303928823	11433	protein_coding	acid phosphatase 5%2C tartrate resistant	mmu00740,mmu04142,mmu04380,mmu05323	Riboflavin metabolism|Lysosome|Osteoclast differentiation|Rheumatoid arthritis	GO:0003993,GO:0005615,GO:0005764,GO:0006809,GO:0007162,GO:0008198,GO:0008199,GO:0010934,GO:0010936,GO:0016311,GO:0016787,GO:0030335,GO:0032496,GO:0032611,GO:0032615,GO:0032640,GO:0032691,GO:0032695,GO:0032720,GO:0032929,GO:0034097,GO:0042554,GO:0045019,GO:0045453,GO:0046872,GO:0050728,GO:0050830,GO:0060349	acid phosphatase activity|extracellular space|lysosome|nitric oxide biosynthetic process|negative regulation of cell adhesion|ferrous iron binding|ferric iron binding|macrophage cytokine production|negative regulation of macrophage cytokine production|dephosphorylation|hydrolase activity|positive regulation of cell migration|response to lipopolysaccharide|interleukin-1 beta production|interleukin…	WP454	Osteoclast signaling	R-MMU-1430728,R-MMU-196843,R-MMU-196849,R-MMU-196854	Metabolism|Vitamin B2 (riboflavin) metabolism|Metabolism of water-soluble vitamins and cofactors|Metabolism of vitamins and cofactors
Adap2	55.222387091872605	18.92460639481882	91.52016778892632	4.8162641828529145	2.2679145293149188	2.8249819998751476e-07	2.504144758460756e-05	Up	0.3188164289523456	0.4135988120602193	0.4893451509396876	0.0744733304677869	0.1082467256116734	0.06240922577451	216991	protein_coding	ArfGAP with dual PH domains 2			GO:0005096,GO:0005545,GO:0005546,GO:0005547,GO:0005737,GO:0005740,GO:0005886,GO:0007507,GO:0016020,GO:0043087,GO:0043231,GO:0043325,GO:0043533,GO:0043547,GO:0046872,GO:0048017,GO:1902936	GTPase activator activity|1-phosphatidylinositol binding|phosphatidylinositol-4,5-bisphosphate binding|phosphatidylinositol-3,4,5-trisphosphate binding|cytoplasm|mitochondrial envelope|plasma membrane|heart development|membrane|regulation of GTPase activity|intracellular membrane-bounded organelle|phosphatidylinositol-3,4-bisphosphate binding|inositol 1,3,4,5 tetrakisphosphate binding|positive re…	WP3625	Tyrobp causal network in microglia
Adcy7	112.62933886508604	70.67776539786503	154.5809123323069	2.185910599073244	1.1282343978482583	0.0005606182743436013	0.02342052224520189	Up	0.4858007697297674	0.6128700150166847	0.7649081216987573	0.2017417365819935	0.3684183218152554	0.2600940499288655	11513	protein_coding	adenylate cyclase 7	mmu00230,mmu04015,mmu04371,mmu04020,mmu04072,mmu04024,mmu04022,mmu04114,mmu04540,mmu04611,mmu04062,mmu04911,mmu04923,mmu04912,mmu04913,mmu04915,mmu04914,mmu04921,mmu04926,mmu04935,mmu04918,mmu04928,mmu04916,mmu04925,mmu04927,mmu04261,mmu04270,mmu04970,mmu04971,mmu04972,mmu04976,mmu04724,mmu04727,mmu04725,mmu04723,mmu04750,mmu04211,mmu04213,mmu04713,mmu04714,mmu05200,mmu05207,mmu05166,mmu05163,mmu…	Purine metabolism|Rap1 signaling pathway|Apelin signaling pathway|Calcium signaling pathway|Phospholipase D signaling pathway|cAMP signaling pathway|cGMP-PKG signaling pathway|Oocyte meiosis|Gap junction|Platelet activation|Chemokine signaling pathway|Insulin secretion|Regulation of lipolysis in adipocytes|GnRH signaling pathway|Ovarian steroidogenesis|Estrogen signaling pathway|Progesterone-medi…	GO:0000166,GO:0002819,GO:0004016,GO:0005524,GO:0005886,GO:0006171,GO:0007189,GO:0007190,GO:0007193,GO:0009190,GO:0016020,GO:0016829,GO:0016849,GO:0035556,GO:0046872,GO:0071285,GO:0071361,GO:1900016	nucleotide binding|regulation of adaptive immune response|adenylate cyclase activity|ATP binding|plasma membrane|cAMP biosynthetic process|adenylate cyclase-activating G protein-coupled receptor signaling pathway|activation of adenylate cyclase activity|adenylate cyclase-inhibiting G protein-coupled receptor signaling pathway|cyclic nucleotide biosynthetic process|membrane|lyase activity|phosphor…	WP553,WP232,WP2185,WP2292,WP385	Calcium regulation in cardiac cells|G protein signaling pathways|Purine metabolism|Chemokine signaling pathway|Myometrial relaxation and contraction pathways	R-MMU-111885,R-MMU-111931,R-MMU-111933,R-MMU-111996,R-MMU-111997,R-MMU-112040,R-MMU-112043,R-MMU-112314,R-MMU-112315,R-MMU-112316,R-MMU-1489509,R-MMU-162582,R-MMU-163615,R-MMU-170660,R-MMU-170670,R-MMU-372790,R-MMU-388396,R-MMU-418594,R-MMU-418597,R-MMU-5358351,R-MMU-5610787,R-MMU-9006925,R-MMU-977443,R-MMU-977444,R-MMU-991365	Opioid Signalling|PKA-mediated phosphorylation of CREB|Calmodulin induced events|Ca-dependent events|CaM pathway|G-protein mediated events|PLC beta mediated events|Neurotransmitter receptors and postsynaptic signal transmission|Transmission across Chemical Synapses|Neuronal System|DAG and IP3 signaling|Signal Transduction|PKA activation|Adenylate cyclase activating pathway|Adenylate cyclase inhib…
Adgre1	204.3135799390385	26.817292246686698	381.80986763139015	14.331371747611618	3.841104800702464	1.3819788707500532e-33	1.9437072157475916e-30	Up	2.6800089694067246	3.114926143999889	4.286329640678784	0.1240434344520487	0.255275854431589	0.3133473361516144	13733	protein_coding	adhesion G protein-coupled receptor E1			GO:0002250,GO:0002376,GO:0004888,GO:0004930,GO:0005509,GO:0005886,GO:0007165,GO:0007166,GO:0007186,GO:0007189,GO:0009897,GO:0016020,GO:0071944	adaptive immune response|immune system process|transmembrane signaling receptor activity|G protein-coupled receptor activity|calcium ion binding|plasma membrane|signal transduction|cell surface receptor signaling pathway|G protein-coupled receptor signaling pathway|adenylate cyclase-activating G protein-coupled receptor signaling pathway|external side of plasma membrane|membrane|cell periphery	WP1396,WP456	GPCRs, non-odorant |GPCRs, class B secretin-like	R-MMU-162582,R-MMU-372790,R-MMU-373080,R-MMU-500792	Signal Transduction|Signaling by GPCR|Class B/2 (Secretin family receptors)|GPCR ligand binding
Adgre5	171.3556398455811	105.46320210444948	237.2480775867125	2.2491267074460515	1.1693649394860381	0.00010328897137959492	0.005175979641794093	Up	1.528473433756943	1.8112848326398718	2.9982452355097755	0.8847724244766173	1.0811618991603082	0.7575974320764908	26364	protein_coding	adhesion G protein-coupled receptor E5			GO:0004888,GO:0004930,GO:0005509,GO:0005576,GO:0005886,GO:0007155,GO:0007165,GO:0007166,GO:0007186,GO:0007189,GO:0009897,GO:0016020,GO:0031256,GO:0035374,GO:0051965	transmembrane signaling receptor activity|G protein-coupled receptor activity|calcium ion binding|extracellular region|plasma membrane|cell adhesion|signal transduction|cell surface receptor signaling pathway|G protein-coupled receptor signaling pathway|adenylate cyclase-activating G protein-coupled receptor signaling pathway|external side of plasma membrane|membrane|leading edge membrane|chondro…	WP1396,WP41,WP456	GPCRs, non-odorant |GPCRs, other|GPCRs, class B secretin-like	R-MMU-162582,R-MMU-168249,R-MMU-168256,R-MMU-372790,R-MMU-373080,R-MMU-500792,R-MMU-6798695	Signal Transduction|Innate Immune System|Immune System|Signaling by GPCR|Class B/2 (Secretin family receptors)|GPCR ligand binding|Neutrophil degranulation
Aif1	95.16277671092548	24.514803977766622	165.81074944408422	6.714335266451088	2.7472445768284626	5.076598493119885e-08	5.3020296242252575e-06	Up	3.236529486114037	4.203858682922462	6.8647766018926335	0.7326617009372891	1.1539000511758002	0.1547154781434837	11629	protein_coding	allograft inflammatory factor 1			GO:0001726,GO:0001774,GO:0001891,GO:0001934,GO:0003779,GO:0005509,GO:0005515,GO:0005634,GO:0005737,GO:0005829,GO:0005856,GO:0005884,GO:0005886,GO:0006911,GO:0008284,GO:0010629,GO:0014739,GO:0016020,GO:0016601,GO:0030027,GO:0030041,GO:0030046,GO:0030335,GO:0032587,GO:0032722,GO:0032755,GO:0034599,GO:0042102,GO:0042995,GO:0043066,GO:0043204,GO:0045429,GO:0046872,GO:0048471,GO:0048661,GO:0048662,GO:…	ruffle|microglial cell activation|phagocytic cup|positive regulation of protein phosphorylation|actin binding|calcium ion binding|protein binding|nucleus|cytoplasm|cytosol|cytoskeleton|actin filament|plasma membrane|phagocytosis, engulfment|positive regulation of cell population proliferation|negative regulation of gene expression|positive regulation of muscle hyperplasia|membrane|Rac protein sig…
Akr1b7	31.92595596994787	59.85428613119613	3.997625808699504	0.06656421798902586	-3.9091093338341407	0.0002773340823729492	0.01252873048355912	Down	0.021158630391008	0.1126111821462448	0.15282810002481	0.1040528609310805	3.912474614485389	0.2039070660660272	11997	protein_coding	aldo-keto reductase family 1%2C member B7	mmu00040,mmu00051,mmu00052,mmu00561,mmu00790	Pentose and glucuronate interconversions|Fructose and mannose metabolism|Galactose metabolism|Glycerolipid metabolism|Folate biosynthesis	GO:0001758,GO:0004032,GO:0004303,GO:0005576,GO:0005737,GO:0005739,GO:0005764,GO:0005829,GO:0008106,GO:0016491,GO:0016616,GO:0044255,GO:0045550,GO:0047718,GO:0052650	retinal dehydrogenase activity|alditol:NADP+ 1-oxidoreductase activity|estradiol 17-beta-dehydrogenase activity|extracellular region|cytoplasm|mitochondrion|lysosome|cytosol|alcohol dehydrogenase (NADP+) activity|oxidoreductase activity|oxidoreductase activity, acting on the CH-OH group of donors, NAD or NADP as acceptor|cellular lipid metabolic process|geranylgeranyl reductase activity|indanol d…			R-MMU-1430728,R-MMU-193144,R-MMU-196071,R-MMU-556833,R-MMU-8957322	Metabolism|Estrogen biosynthesis|Metabolism of steroid hormones|Metabolism of lipids|Metabolism of steroids
Alox5ap	310.641452719608	202.5194231681676	418.76348227104796	2.0675634650313808	1.0479316144174813	3.6271734505186437e-07	3.164491173247556e-05	Up	10.025935631431498	12.577802805872881	13.892242235222295	6.198348885002211	5.16902339332272	5.678027531992451	11690	protein_coding	arachidonate 5-lipoxygenase activating protein	mmu04664	Fc epsilon RI signaling pathway	GO:0002540,GO:0002675,GO:0004051,GO:0004364,GO:0004464,GO:0004602,GO:0005515,GO:0005634,GO:0005635,GO:0005783,GO:0005829,GO:0006691,GO:0008047,GO:0016020,GO:0019370,GO:0019372,GO:0019899,GO:0031965,GO:0042802,GO:0044877,GO:0050544,GO:0070207,GO:0071277	leukotriene production involved in inflammatory response|positive regulation of acute inflammatory response|arachidonate 5-lipoxygenase activity|glutathione transferase activity|leukotriene-C4 synthase activity|glutathione peroxidase activity|protein binding|nucleus|nuclear envelope|endoplasmic reticulum|cytosol|leukotriene metabolic process|enzyme activator activity|membrane|leukotriene biosynth…	WP151,WP318	IL-5 signaling pathway|Eicosanoid synthesis	R-MMU-1430728,R-MMU-2142688,R-MMU-2142691,R-MMU-2142700,R-MMU-2142753,R-MMU-556833,R-MMU-8978868,R-MMU-9018678	Metabolism|Synthesis of 5-eicosatetraenoic acids|Synthesis of Leukotrienes (LT) and Eoxins (EX)|Synthesis of Lipoxins (LX)|Arachidonic acid metabolism|Metabolism of lipids|Fatty acid metabolism|Biosynthesis of specialized proresolving mediators (SPMs)
Antxr2	630.8406692186774	418.91573069155817	842.7656077457957	2.0108258308665814	1.0077881269804905	7.938990438404481e-06	0.000528356092362837	Up	3.8922095581701712	7.9851565521882675	7.774649168621941	3.1594451032391317	3.036953139125828	3.2177242217355744	71914	protein_coding	anthrax toxin receptor 2	mmu04621	NOD-like receptor signaling pathway	GO:0004888,GO:0009897,GO:0009986,GO:0016020,GO:0022414,GO:0038023,GO:0046872,GO:1901998	transmembrane signaling receptor activity|external side of plasma membrane|cell surface|membrane|reproductive process|signaling receptor activity|metal ion binding|toxin transport
Aoah	46.74797170205589	5.310661150912809	88.18528225319895	16.668388487386814	4.0590427250881564	2.682818665652448e-12	6.219717075743924e-10	Up	0.5051153653888397	0.4939423873259578	0.7975057630636517	0.0478849395499381	0.0190732392407754	0.0366553379883616	27052	protein_coding	acyloxyacyl hydrolase			GO:0005509,GO:0005576,GO:0006629,GO:0006631,GO:0008653,GO:0009104,GO:0016787,GO:0016788,GO:0031410,GO:0043231,GO:0046872,GO:0050528,GO:0050728	calcium ion binding|extracellular region|lipid metabolic process|fatty acid metabolic process|lipopolysaccharide metabolic process|lipopolysaccharide catabolic process|hydrolase activity|hydrolase activity, acting on ester bonds|cytoplasmic vesicle|intracellular membrane-bounded organelle|metal ion binding|acyloxyacyl hydrolase activity|negative regulation of inflammatory response
Apbb1ip	52.3612512629749	17.549003503941723	87.17349902200802	4.974620526604516	2.3145864783666203	1.2111395437191626e-07	1.17208307127721e-05	Up	0.8558581056644675	0.699977446204312	0.7210790844040484	0.1235639326239557	0.1640574587485872	0.1607973652117467	54519	protein_coding	amyloid beta (A4) precursor protein-binding%2C family B%2C member 1 interacting protein	mmu04015,mmu04611	Rap1 signaling pathway|Platelet activation	GO:0002291,GO:0005515,GO:0005737,GO:0005829,GO:0005856,GO:0005886,GO:0007165,GO:0016020,GO:0030054,GO:0042101,GO:0042995,GO:0045785	T cell activation via T cell receptor contact with antigen bound to MHC molecule on antigen presenting cell|protein binding|cytoplasm|cytosol|cytoskeleton|plasma membrane|signal transduction|membrane|cell junction|T cell receptor complex|cell projection|positive regulation of cell adhesion	WP3625	Tyrobp causal network in microglia	R-MMU-109582,R-MMU-162582,R-MMU-354192,R-MMU-354194,R-MMU-372708,R-MMU-5673001,R-MMU-5674135,R-MMU-5683057,R-MMU-5684996,R-MMU-76002,R-MMU-76009	Hemostasis|Signal Transduction|Integrin signaling|GRB2:SOS provides linkage to MAPK signaling for Integrins |p130Cas linkage to MAPK signaling for integrins|RAF/MAP kinase cascade|MAP2K and MAPK activation|MAPK family signaling cascades|MAPK1/MAPK3 signaling|Platelet activation, signaling and aggregation|Platelet Aggregation (Plug Formation)
Apln	58.950231114225204	92.7554002229833	25.145062005466947	0.2734974227305796	-1.870400856865256	0.00021206707798285344	0.009854579612784712	Down	0.4108899859228082	0.1004167035460957	0.1817047972349599	0.7422811902050787	0.8760324448578894	0.9091315362232526	30878	protein_coding	apelin	mmu04371,mmu04080	Apelin signaling pathway|Neuroactive ligand-receptor interaction	GO:0001525,GO:0002026,GO:0003085,GO:0005102,GO:0005179,GO:0005576,GO:0005615,GO:0007165,GO:0007186,GO:0007275,GO:0007369,GO:0007631,GO:0008284,GO:0010460,GO:0010629,GO:0031652,GO:0031704,GO:0040037,GO:0042327,GO:0042756,GO:0042802,GO:0045776,GO:0045823,GO:0045906,GO:0048471,GO:0050878,GO:0051461,GO:0051466,GO:0060183,GO:0060976,GO:1902895,GO:1904022,GO:1904706,GO:1905564	angiogenesis|regulation of the force of heart contraction|negative regulation of systemic arterial blood pressure|signaling receptor binding|hormone activity|extracellular region|extracellular space|signal transduction|G protein-coupled receptor signaling pathway|multicellular organism development|gastrulation|feeding behavior|positive regulation of cell population proliferation|positive regulati…			R-MMU-162582,R-MMU-372790,R-MMU-373076,R-MMU-375276,R-MMU-388396,R-MMU-418594,R-MMU-500792	Signal Transduction|Signaling by GPCR|Class A/1 (Rhodopsin-like receptors)|Peptide ligand-binding receptors|GPCR downstream signalling|G alpha (i) signalling events|GPCR ligand binding
Apobec1	148.2524921361937	60.48913373674012	236.01585053564708	3.9120254041880886	1.967915738995968	1.7480736647305796e-10	2.926913500382622e-08	Up	1.2639570544889005	1.2851252179724086	2.165492791939456	0.3107912591296179	0.4110845047292721	0.4524720355152214	11810	protein_coding	apolipoprotein B mRNA editing enzyme%2C catalytic polypeptide 1			GO:0003723,GO:0003729,GO:0003824,GO:0004126,GO:0004131,GO:0005515,GO:0005634,GO:0005737,GO:0006397,GO:0006641,GO:0006970,GO:0008047,GO:0008270,GO:0009410,GO:0010332,GO:0016554,GO:0016556,GO:0016787,GO:0019904,GO:0030895,GO:0035925,GO:0042127,GO:0042157,GO:0042158,GO:0042953,GO:0043021,GO:0045293,GO:0045471,GO:0046872,GO:0048255,GO:0051592,GO:0051607,GO:0051649,GO:0070383,GO:0080111,GO:0090209,GO:…	RNA binding|mRNA binding|catalytic activity|cytidine deaminase activity|cytosine deaminase activity|protein binding|nucleus|cytoplasm|mRNA processing|triglyceride metabolic process|response to osmotic stress|enzyme activator activity|zinc ion binding|response to xenobiotic stimulus|response to gamma radiation|cytidine to uridine editing|mRNA modification|hydrolase activity|protein domain specific…			R-MMU-72200,R-MMU-75072,R-MMU-75094,R-MMU-8953854	mRNA Editing: C to U Conversion|mRNA Editing|Formation of the Editosome|Metabolism of RNA
Apobec3	110.68273093563411	55.861507481017554	165.50395439025053	2.9583499533427586	1.5647927238667338	9.720589134215805e-07	7.917964052685361e-05	Up	0.5597187248484743	0.6881760892307142	0.7127955541039859	0.1567912173300102	0.2886676162743286	0.2005697086659661	80287	protein_coding	apolipoprotein B mRNA editing enzyme%2C catalytic polypeptide 3	mmu03250,mmu05170	Viral life cycle - HIV-1|Human immunodeficiency virus 1 infection	GO:0000932,GO:0002244,GO:0002376,GO:0003723,GO:0003824,GO:0004126,GO:0005515,GO:0005634,GO:0005654,GO:0005737,GO:0008270,GO:0010529,GO:0016554,GO:0016787,GO:0042802,GO:0045071,GO:0045087,GO:0045869,GO:0046872,GO:0047844,GO:0050688,GO:0051607,GO:0070383,GO:0080111,GO:1903900,GO:1990904	P-body|hematopoietic progenitor cell differentiation|immune system process|RNA binding|catalytic activity|cytidine deaminase activity|protein binding|nucleus|nucleoplasm|cytoplasm|zinc ion binding|negative regulation of transposition|cytidine to uridine editing|hydrolase activity|identical protein binding|negative regulation of viral genome replication|innate immune response|negative regulation o…			R-MMU-72200,R-MMU-75072,R-MMU-75094,R-MMU-8953854	mRNA Editing: C to U Conversion|mRNA Editing|Formation of the Editosome|Metabolism of RNA
Apobr	46.91730745094085	10.091767045938836	83.74284785594283	8.257126009503946	3.0456397219188727	7.076613284504107e-08	7.1433162901044556e-06	Up	0.4043902019061653	0.6419018915676329	0.9516707971146536	0.0418671586594267	0.1334101854901528	0.0598244266910536	171504	protein_coding	apolipoprotein B receptor			GO:0005886,GO:0006629,GO:0006641,GO:0006869,GO:0006897,GO:0008202,GO:0008203,GO:0016020,GO:0030228,GO:0030229,GO:0034361,GO:0034362,GO:0042627	plasma membrane|lipid metabolic process|triglyceride metabolic process|lipid transport|endocytosis|steroid metabolic process|cholesterol metabolic process|membrane|lipoprotein particle receptor activity|very-low-density lipoprotein particle receptor activity|very-low-density lipoprotein particle|low-density lipoprotein particle|chylomicron			R-MMU-174824,R-MMU-382551,R-MMU-8964043,R-MMU-8964046	Plasma lipoprotein assembly, remodeling, and clearance|Transport of small molecules|Plasma lipoprotein clearance|VLDL clearance
Arhgap25	37.961417383033094	7.879195115818093	68.04363965024804	8.4987731286421	3.0872545907826696	7.194959468770183e-06	0.0004872690054950385	Up	0.3343311651373536	0.5354641908384161	0.5430247814648083	0.0608947106410262	0.0970208500184347	0.0	232201	protein_coding	Rho GTPase activating protein 25			GO:0001891,GO:0005096,GO:0006911,GO:0007015,GO:0007165,GO:0051058,GO:0090630	phagocytic cup|GTPase activator activity|phagocytosis, engulfment|actin filament organization|signal transduction|negative regulation of small GTPase mediated signal transduction|activation of GTPase activity			R-MMU-162582,R-MMU-194315,R-MMU-9012999,R-MMU-9013149,R-MMU-9716542	Signal Transduction|Signaling by Rho GTPases|RHO GTPase cycle|RAC1 GTPase cycle|Signaling by Rho GTPases, Miro GTPases and RHOBTB3
Arhgap30	80.60451700204946	15.902942776776307	145.30609122732255	9.149111449804263	3.193631637472358	1.1207682483493912e-14	3.753150434194778e-12	Up	0.7001583147569929	0.9707445220307308	1.1960053908740675	0.0636558678637198	0.1290801014839736	0.1134028602720151	226652	protein_coding	Rho GTPase activating protein 30			GO:0005096,GO:0007165,GO:0007264,GO:0031410,GO:0043231	GTPase activator activity|signal transduction|small GTPase mediated signal transduction|cytoplasmic vesicle|intracellular membrane-bounded organelle			R-MMU-162582,R-MMU-194315,R-MMU-8980692,R-MMU-9012999,R-MMU-9013148,R-MMU-9013149,R-MMU-9013420,R-MMU-9716542	Signal Transduction|Signaling by Rho GTPases|RHOA GTPase cycle|RHO GTPase cycle|CDC42 GTPase cycle|RAC1 GTPase cycle|RHOU GTPase cycle|Signaling by Rho GTPases, Miro GTPases and RHOBTB3
Arhgap45	189.72253611756642	55.59605466108807	323.8490175740446	5.809137696301915	2.5383240270383	1.7899915326017545e-11	3.596519177457069e-09	Up	1.3024566642854023	2.2948332794126647	2.878124867494261	0.2047310344806124	0.6150990781911979	0.2650791858858354	70719	protein_coding	Rho GTPase activating protein 45			GO:0005096,GO:0005737,GO:0005829,GO:0005886,GO:0007165,GO:0016020,GO:0042995,GO:0046872,GO:0090630	GTPase activator activity|cytoplasm|cytosol|plasma membrane|signal transduction|membrane|cell projection|metal ion binding|activation of GTPase activity			R-MMU-162582,R-MMU-168249,R-MMU-168256,R-MMU-194315,R-MMU-6798695,R-MMU-8980692,R-MMU-9012999,R-MMU-9013148,R-MMU-9013149,R-MMU-9716542	Signal Transduction|Innate Immune System|Immune System|Signaling by Rho GTPases|Neutrophil degranulation|RHOA GTPase cycle|RHO GTPase cycle|CDC42 GTPase cycle|RAC1 GTPase cycle|Signaling by Rho GTPases, Miro GTPases and RHOBTB3
Arhgap9	39.51174932780749	6.93190628308725	72.0915923725277	10.391690493831206	3.377358462188373	1.8734295317759488e-07	1.7334974926261927e-05	Up	0.2680340045892064	0.8485451624936501	1.1348970843984496	0.0818146121090582	0.0579340462483197	0.0668032950079809	216445	protein_coding	Rho GTPase activating protein 9			GO:0005096,GO:0005547,GO:0005737,GO:0043087	GTPase activator activity|phosphatidylinositol-3,4,5-trisphosphate binding|cytoplasm|regulation of GTPase activity			R-MMU-162582,R-MMU-168249,R-MMU-168256,R-MMU-194315,R-MMU-6798695,R-MMU-8980692,R-MMU-9012999,R-MMU-9013148,R-MMU-9013149,R-MMU-9716542	Signal Transduction|Innate Immune System|Immune System|Signaling by Rho GTPases|Neutrophil degranulation|RHOA GTPase cycle|RHO GTPase cycle|CDC42 GTPase cycle|RAC1 GTPase cycle|Signaling by Rho GTPases, Miro GTPases and RHOBTB3
Arhgdib	433.54765259009656	264.29973853584283	602.7955666443497	2.283729850716631	1.1913920000516989	6.749625527512199e-11	1.1966121828060911e-08	Up	9.60946322360804	10.694094230646305	12.017843635764544	4.402232533817107	3.988779029089208	5.353117945835462	11857	protein_coding	Rho%2C GDP dissociation inhibitor (GDI) beta	mmu04962,mmu04722	Vasopressin-regulated water reabsorption|Neurotrophin signaling pathway	GO:0003924,GO:0005094,GO:0005096,GO:0005737,GO:0005829,GO:0007266,GO:0016020,GO:0031267,GO:0035023,GO:1901164,GO:2000249	GTPase activity|Rho GDP-dissociation inhibitor activity|GTPase activator activity|cytoplasm|cytosol|Rho protein signal transduction|membrane|small GTPase binding|regulation of Rho protein signal transduction|negative regulation of trophoblast cell migration|regulation of actin cytoskeleton reorganization	WP298,WP571	G13 signaling pathway|FAS pathway and stress induction of HSP regulation	R-MMU-162582,R-MMU-194315,R-MMU-8980692,R-MMU-9012999,R-MMU-9013148,R-MMU-9013149,R-MMU-9013407,R-MMU-9013408,R-MMU-9013423,R-MMU-9716542	Signal Transduction|Signaling by Rho GTPases|RHOA GTPase cycle|RHO GTPase cycle|CDC42 GTPase cycle|RAC1 GTPase cycle|RHOH GTPase cycle|RHOG GTPase cycle|RAC3 GTPase cycle|Signaling by Rho GTPases, Miro GTPases and RHOBTB3
Arl11	33.431484885179636	8.445706318773416	58.417263451585825	6.895171223601778	2.785586377754347	0.00020900247980867455	0.009755144505583204	Up	0.3633036241097647	0.4362360693611577	0.941761039769376	0.0087153000296636	0.1758855611016523	0.0640459777979199	219144	protein_coding	ADP-ribosylation factor-like 11			GO:0000166,GO:0002244,GO:0003924,GO:0005525,GO:0005737,GO:0006886,GO:0016192	nucleotide binding|hematopoietic progenitor cell differentiation|GTPase activity|GTP binding|cytoplasm|intracellular protein transport|vesicle-mediated transport
Arpc1b	397.5889881757115	177.00652271277042	618.1714536386521	3.485546811414812	1.8013850033629764	2.366804922043028e-11	4.580961783517593e-09	Up	7.644281661419813	13.501144127955198	14.194474607664919	2.8968960524131537	4.5888172247919625	2.317520155133416	11867	protein_coding	actin related protein 2/3 complex%2C subunit 1B	mmu04144,mmu04530,mmu04810,mmu04666,mmu05132,mmu05135,mmu05100	Endocytosis|Tight junction|Regulation of actin cytoskeleton|Fc gamma R-mediated phagocytosis|Salmonella infection|Yersinia infection|Bacterial invasion of epithelial cells	GO:0003779,GO:0005200,GO:0005634,GO:0005737,GO:0005856,GO:0005885,GO:0015629,GO:0030833,GO:0034314,GO:0036284,GO:0044877,GO:0051015	actin binding|structural constituent of cytoskeleton|nucleus|cytoplasm|cytoskeleton|Arp2/3 protein complex|actin cytoskeleton|regulation of actin filament polymerization|Arp2/3 complex-mediated actin nucleation|tubulobulbar complex|protein-containing complex binding|actin filament binding	WP3626	Microglia pathogen phagocytosis pathway	R-MMU-1266738,R-MMU-162582,R-MMU-168249,R-MMU-168256,R-MMU-194315,R-MMU-195258,R-MMU-2029480,R-MMU-2029482,R-MMU-2682334,R-MMU-3928662,R-MMU-422475,R-MMU-5663213,R-MMU-9675108,R-MMU-9716542	Developmental Biology|Signal Transduction|Innate Immune System|Immune System|Signaling by Rho GTPases|RHO GTPase Effectors|Fcgamma receptor (FCGR) dependent phagocytosis|Regulation of actin dynamics for phagocytic cup formation|EPH-Ephrin signaling|EPHB-mediated forward signaling|Axon guidance|RHO GTPases Activate WASPs and WAVEs|Nervous system development|Signaling by Rho GTPases, Miro GTPases a…
Atf3	465.8733394360568	304.1708202238113	627.5758586483013	2.0632764702276774	1.0449371491460229	1.192142954351047e-06	9.526757540887896e-05	Up	6.638223293781017	11.391671997871418	10.074661587935106	4.164388126465386	3.7953784417260414	5.213089907557553	11910	protein_coding	activating transcription factor 3			GO:0000122,GO:0000976,GO:0000977,GO:0000978,GO:0000981,GO:0001227,GO:0001228,GO:0003677,GO:0003700,GO:0005634,GO:0005654,GO:0005730,GO:0006094,GO:0006355,GO:0006357,GO:0008284,GO:0010033,GO:0010628,GO:0030968,GO:0034198,GO:0035914,GO:0042802,GO:0042803,GO:0045892,GO:0045944,GO:0046982,GO:0070373,GO:0090575,GO:1903984,GO:1990440,GO:1990622,GO:1990837	negative regulation of transcription by RNA polymerase II|transcription cis-regulatory region binding|RNA polymerase II transcription regulatory region sequence-specific DNA binding|RNA polymerase II cis-regulatory region sequence-specific DNA binding|DNA-binding transcription factor activity, RNA polymerase II-specific|DNA-binding transcription repressor activity, RNA polymerase II-specific|DNA-…	WP512,WP202,WP385	ID signaling pathway|Hypertrophy model|Myometrial relaxation and contraction pathways			TF_bZIP
Atp8b4	11.034485546696857	0.0	22.068971093393717	121.16186496227431	6.9207918796162025	1.9264450600697912e-05	0.0011877196176508936	Up	0.0364947384139745	0.0323722562926551	0.2343113867702247	0.0	0.0	0.0	241633	protein_coding	ATPase%2C class I%2C type 8B%2C member 4			GO:0005794,GO:0005802,GO:0005886,GO:0007030,GO:0045332,GO:0140326,GO:1990531	Golgi apparatus|trans-Golgi network|plasma membrane|Golgi organization|phospholipid translocation|ATPase-coupled intramembrane lipid transporter activity|phospholipid-translocating ATPase complex			R-MMU-168249,R-MMU-168256,R-MMU-382551,R-MMU-6798695,R-MMU-936837,R-MMU-983712	Innate Immune System|Immune System|Transport of small molecules|Neutrophil degranulation|Ion transport by P-type ATPases|Ion channel transport
Aurkb	10.828925361669178	0.3642962528921931	21.29355447044616	59.71364053877692	5.89998862252149	6.70666601016337e-05	0.003572993252939813	Up	0.2183314070296758	0.3711979067898267	0.2753493217587233	0.0	0.0	0.0146116225568673	20877	protein_coding	aurora kinase B			GO:0000122,GO:0000166,GO:0000278,GO:0000281,GO:0000775,GO:0000776,GO:0000779,GO:0001934,GO:0002903,GO:0004672,GO:0004674,GO:0005515,GO:0005524,GO:0005634,GO:0005654,GO:0005694,GO:0005737,GO:0005819,GO:0005856,GO:0005876,GO:0006468,GO:0007049,GO:0007051,GO:0007052,GO:0007094,GO:0010369,GO:0015630,GO:0016301,GO:0016310,GO:0016740,GO:0019900,GO:0030496,GO:0031616,GO:0032091,GO:0032133,GO:0032212,GO:…	negative regulation of transcription by RNA polymerase II|nucleotide binding|mitotic cell cycle|mitotic cytokinesis|chromosome, centromeric region|kinetochore|condensed chromosome, centromeric region|positive regulation of protein phosphorylation|negative regulation of B cell apoptotic process|protein kinase activity|protein serine/threonine kinase activity|protein binding|ATP binding|nucleus|nuc…			R-MMU-141424,R-MMU-141444,R-MMU-162582,R-MMU-1640170,R-MMU-174143,R-MMU-174178,R-MMU-194315,R-MMU-195258,R-MMU-212436,R-MMU-2467813,R-MMU-2500257,R-MMU-2555396,R-MMU-2990846,R-MMU-3108232,R-MMU-3700989,R-MMU-392499,R-MMU-453276,R-MMU-4615885,R-MMU-5633007,R-MMU-5663220,R-MMU-597592,R-MMU-6804756,R-MMU-68877,R-MMU-68882,R-MMU-68886,R-MMU-69278,R-MMU-69618,R-MMU-69620,R-MMU-73857,R-MMU-74160,R-MMU-…	Amplification of signal from the kinetochores|Amplification of signal from unattached kinetochores via a MAD2 inhibitory signal|Signal Transduction|Cell Cycle|APC/C-mediated degradation of cell cycle proteins|APC/C:Cdh1 mediated degradation of Cdc20 and other APC/C:Cdh1 targeted proteins in late mitosis/early G1|Signaling by Rho GTPases|RHO GTPase Effectors|Generic Transcription Pathway|Separatio…
B2m	2426.987790286383	950.9885664312816	3902.9870141414826	4.102140906999386	2.0363770487016764	6.805049594561169e-41	1.4356613129645693e-37	Up	117.56504449985552	128.6224447714018	155.44801031094966	28.99858640639277	39.51458696417087	26.58206661260755	12010	protein_coding	beta-2 microglobulin	mmu04612,mmu05166,mmu05170,mmu05168,mmu05163,mmu05169	Antigen processing and presentation|Human T-cell leukemia virus 1 infection|Human immunodeficiency virus 1 infection|Herpes simplex virus 1 infection|Human cytomegalovirus infection|Epstein-Barr virus infection	GO:0001913,GO:0001916,GO:0002237,GO:0002376,GO:0002381,GO:0002474,GO:0002481,GO:0002503,GO:0002726,GO:0003254,GO:0005515,GO:0005576,GO:0005615,GO:0005794,GO:0005829,GO:0005886,GO:0006826,GO:0006955,GO:0006968,GO:0007608,GO:0007611,GO:0009897,GO:0010977,GO:0019731,GO:0019885,GO:0019886,GO:0023026,GO:0030670,GO:0032092,GO:0033077,GO:0034756,GO:0042026,GO:0042612,GO:0042613,GO:0042802,GO:0042803,GO:…	T cell mediated cytotoxicity|positive regulation of T cell mediated cytotoxicity|response to molecule of bacterial origin|immune system process|immunoglobulin production involved in immunoglobulin-mediated immune response|antigen processing and presentation of peptide antigen via MHC class I|antigen processing and presentation of exogenous protein antigen via MHC class Ib, TAP-dependent|peptide a…			R-MMU-1236974,R-MMU-1236975,R-MMU-1236977,R-MMU-1280218,R-MMU-168249,R-MMU-168256,R-MMU-198933,R-MMU-2172127,R-MMU-2424491,R-MMU-6798695,R-MMU-983169,R-MMU-983170	ER-Phagosome pathway|Antigen processing-Cross presentation|Endosomal/Vacuolar pathway|Adaptive Immune System|Innate Immune System|Immune System|Immunoregulatory interactions between a Lymphoid and a non-Lymphoid cell|DAP12 interactions|DAP12 signaling|Neutrophil degranulation|Class I MHC mediated antigen processing & presentation|Antigen Presentation: Folding, assembly and peptide loading of clas…
B430306N03Rik	19.922368126633607	2.7327455870942554	37.11199066617295	13.816878992707627	3.788359866167523	4.189899154305249e-05	0.00237619092630048	Up	0.1263155775142456	0.1920803033966016	0.4344634825306673	0.0236643226317974	0.0	0.0289836011902508	320148	protein_coding	RIKEN cDNA B430306N03 gene			GO:0009986,GO:0038023	cell surface|signaling receptor activity
BC147527	10.089688457945737	0.6253724902672513	19.55400442562421	30.21703681170602	4.917290286605866	0.0008253219450883442	0.032667574250523065	Up	0.0797544420669297	0.0771766915532748	0.3216979351899038	0.0	0.0151489630360104	0.0	625360	protein_coding	cDNA sequence BC147527
Bcl2a1b	40.7660547709956	3.1846763578425694	78.34743318414861	24.10675797607063	4.5913657364398315	2.3036518141083288e-10	3.709934528415529e-08	Up	2.488520801589552	2.1614271923986044	4.4222988285414	0.0339942330999969	0.2888613789379575	0.041635474222906	12045	protein_coding	B cell leukemia/lymphoma 2 related protein A1b	mmu04064,mmu04210,mmu05202,mmu05221	NF-kappa B signaling pathway|Apoptosis|Transcriptional misregulation in cancer|Acute myeloid leukemia	GO:0001836,GO:0005737,GO:0005741,GO:0008053,GO:0008630,GO:0015267,GO:0042803,GO:0043065,GO:0044877,GO:0046982,GO:0051400,GO:0097192	release of cytochrome c from mitochondria|cytoplasm|mitochondrial outer membrane|mitochondrial fusion|intrinsic apoptotic signaling pathway in response to DNA damage|channel activity|protein homodimerization activity|positive regulation of apoptotic process|protein-containing complex binding|protein heterodimerization activity|BH domain binding|extrinsic apoptotic signaling pathway in absence of …
Bcl2a1d	8.547417777096722	0.0	17.094835554193445	93.90503965270096	6.553130680741451	8.153537457041468e-05	0.004226417192412871	Up	0.4312532907835606	0.1765562252745144	1.3007393782441838	0.0	0.0	0.0	12047	protein_coding	B cell leukemia/lymphoma 2 related protein A1d	mmu04064,mmu04210,mmu05202,mmu05221	NF-kappa B signaling pathway|Apoptosis|Transcriptional misregulation in cancer|Acute myeloid leukemia	GO:0001836,GO:0005737,GO:0005741,GO:0008053,GO:0008630,GO:0015267,GO:0030217,GO:0042803,GO:0043027,GO:0043065,GO:0043154,GO:0044877,GO:0046982,GO:0050852,GO:0051400,GO:0097192	release of cytochrome c from mitochondria|cytoplasm|mitochondrial outer membrane|mitochondrial fusion|intrinsic apoptotic signaling pathway in response to DNA damage|channel activity|T cell differentiation|protein homodimerization activity|cysteine-type endopeptidase inhibitor activity involved in apoptotic process|positive regulation of apoptotic process|negative regulation of cysteine-type endo…
Bcl3	114.0485709923906	31.00299776437859	197.09414422040246	6.371636673951558	2.67166400326738	1.2844578275115886e-07	1.2317366721369086e-05	Up	1.2301806514659317	4.6630545846473215	3.6162141977701534	0.1547603114693254	0.5828083455332734	0.7237264880089981	12051	protein_coding	B cell leukemia/lymphoma 3	mmu04668,mmu04625	TNF signaling pathway|C-type lectin receptor signaling pathway	GO:0002268,GO:0002315,GO:0002455,GO:0002467,GO:0003713,GO:0003714,GO:0005515,GO:0005634,GO:0005654,GO:0005737,GO:0005829,GO:0005886,GO:0006606,GO:0006974,GO:0007249,GO:0009615,GO:0010225,GO:0019730,GO:0030198,GO:0030330,GO:0030496,GO:0030674,GO:0032088,GO:0032609,GO:0032717,GO:0032720,GO:0032729,GO:0032733,GO:0032991,GO:0032996,GO:0033257,GO:0042088,GO:0042742,GO:0042771,GO:0042826,GO:0042832,GO:…	follicular dendritic cell differentiation|marginal zone B cell differentiation|humoral immune response mediated by circulating immunoglobulin|germinal center formation|transcription coactivator activity|transcription corepressor activity|protein binding|nucleus|nucleoplasm|cytoplasm|cytosol|plasma membrane|protein import into nucleus|cellular response to DNA damage stimulus|I-kappaB kinase/NF-kap…
Bfsp1	412.75857268776804	10.889533874919412	814.6276115006161	74.91589934655829	6.227200028180374	6.868754248822324e-05	0.0036409574971709687	Up	0.5975984422397413	16.39211048107009	1.0909668697120487	0.006458988830738002	0.0960476656652696	0.1344843420062433	12075	protein_coding	beaded filament structural protein 1%2C in lens-CP94			GO:0005212,GO:0005515,GO:0005737,GO:0005856,GO:0005882,GO:0005886,GO:0016020,GO:0045109,GO:0048469,GO:0070307	structural constituent of eye lens|protein binding|cytoplasm|cytoskeleton|intermediate filament|plasma membrane|membrane|intermediate filament organization|cell maturation|lens fiber cell development
Bin2	100.17873058040684	23.40965892317785	176.94780223763576	7.5129002490025	2.9093699473039294	4.708376744617054e-13	1.2573749896352656e-10	Up	1.3072262736622782	2.7224468313960863	2.7329171783785973	0.3130454732996709	0.3562582224094913	0.1917059975411982	668218	protein_coding	bridging integrator 2			GO:0001891,GO:0002102,GO:0005543,GO:0005886,GO:0006911,GO:0060326,GO:0071800,GO:0097320	phagocytic cup|podosome|phospholipid binding|plasma membrane|phagocytosis, engulfment|cell chemotaxis|podosome assembly|plasma membrane tubulation	WP3625	Tyrobp causal network in microglia
Bmp1	934.2949946964501	568.9898234071278	1299.6001659857711	2.2830781122950534	1.1909802201814852	3.3595094946336865e-10	5.2500423561693983e-08	Up	6.406064649762857	11.652799456289193	10.834571288691716	3.896390683608084	4.131710543923544	4.197641297820857	12153	protein_coding	bone morphogenetic protein 1			GO:0001503,GO:0004222,GO:0005125,GO:0005509,GO:0005515,GO:0005576,GO:0005615,GO:0005794,GO:0006508,GO:0007275,GO:0008083,GO:0008233,GO:0008237,GO:0008270,GO:0009953,GO:0016485,GO:0016787,GO:0030154,GO:0031982,GO:0042802,GO:0046872,GO:0051216,GO:0061036,GO:0062023	ossification|metalloendopeptidase activity|cytokine activity|calcium ion binding|protein binding|extracellular region|extracellular space|Golgi apparatus|proteolysis|multicellular organism development|growth factor activity|peptidase activity|metallopeptidase activity|zinc ion binding|dorsal/ventral pattern formation|protein processing|hydrolase activity|cell differentiation|vesicle|identical pro…	WP3652,WP447	EDA signaling in hair follicle development|Adipogenesis genes	R-MMU-1474244,R-MMU-1474290,R-MMU-1650814,R-MMU-174824,R-MMU-2022090,R-MMU-2214320,R-MMU-2243919,R-MMU-382551,R-MMU-8963896,R-MMU-8963898	Extracellular matrix organization|Collagen formation|Collagen biosynthesis and modifying enzymes|Plasma lipoprotein assembly, remodeling, and clearance|Assembly of collagen fibrils and other multimeric structures|Anchoring fibril formation|Crosslinking of collagen fibrils|Transport of small molecules|HDL assembly|Plasma lipoprotein assembly
Btc	481.7898878498677	317.7423275986738	645.8374481010609	2.0313564936052435	1.0224434481146722	7.373286373391846e-06	0.0004938229289506278	Up	4.489749543108919	8.062897992891076	7.342307686469119	2.3479187979775387	3.8175702893090495	3.3512792763591714	12223	protein_coding	betacellulin%2C epidermal growth factor family member	mmu04012	ErbB signaling pathway	GO:0005154,GO:0005576,GO:0005615,GO:0005886,GO:0006915,GO:0007173,GO:0008083,GO:0008283,GO:0008284,GO:0016020,GO:0030234,GO:0035810,GO:0038134,GO:0038138,GO:0045597,GO:0045741,GO:0045840,GO:0048018,GO:0048146,GO:0051781,GO:1904019,GO:1904036	epidermal growth factor receptor binding|extracellular region|extracellular space|plasma membrane|apoptotic process|epidermal growth factor receptor signaling pathway|growth factor activity|cell population proliferation|positive regulation of cell population proliferation|membrane|enzyme regulator activity|positive regulation of urine volume|ERBB2-EGFR signaling pathway|ERBB4-ERBB4 signaling path…	WP1261	ErbB signaling pathway	R-MMU-1227986,R-MMU-1236394,R-MMU-1250196,R-MMU-1250342,R-MMU-1250347,R-MMU-1257604,R-MMU-162582,R-MMU-177929,R-MMU-179812,R-MMU-180292,R-MMU-180336,R-MMU-182971,R-MMU-1963640,R-MMU-1963642,R-MMU-199418,R-MMU-199991,R-MMU-212718,R-MMU-5653656,R-MMU-5673001,R-MMU-5683057,R-MMU-5684996,R-MMU-6785631,R-MMU-6811558,R-MMU-8847993,R-MMU-8848021,R-MMU-8856825,R-MMU-8856828,R-MMU-8863795,R-MMU-8939211,R-…	Signaling by ERBB2|Signaling by ERBB4|SHC1 events in ERBB2 signaling|PI3K events in ERBB4 signaling|SHC1 events in ERBB4 signaling|PIP3 activates AKT signaling|Signal Transduction|Signaling by EGFR|GRB2 events in EGFR signaling|GAB1 signalosome|SHC1 events in EGFR signaling|EGFR downregulation|GRB2 events in ERBB2 signaling|PI3K events in ERBB2 signaling|Negative regulation of the PI3K/AKT networ…
Btk	30.76730514546319	1.9525430735513016	59.58206721737506	30.174534514016102	4.915259610374688	9.527561094853377e-10	1.3223878711718533e-07	Up	0.4640608225799032	0.6295671327156016	0.7229580141766342	0.0357981999840078	0.0095059482041953	0.0109612344267058	12229	protein_coding	Bruton agammaglobulinemia tyrosine kinase	mmu04064,mmu04611,mmu04662,mmu04664,mmu04380,mmu05169,mmu05340	NF-kappa B signaling pathway|Platelet activation|B cell receptor signaling pathway|Fc epsilon RI signaling pathway|Osteoclast differentiation|Epstein-Barr virus infection|Primary immunodeficiency	GO:0000166,GO:0001780,GO:0001805,GO:0001812,GO:0001818,GO:0002250,GO:0002344,GO:0002376,GO:0002553,GO:0002639,GO:0004672,GO:0004713,GO:0004715,GO:0005515,GO:0005524,GO:0005547,GO:0005634,GO:0005737,GO:0005829,GO:0005886,GO:0006468,GO:0006915,GO:0007249,GO:0008289,GO:0010033,GO:0016004,GO:0016020,GO:0016301,GO:0016310,GO:0016740,GO:0018108,GO:0030167,GO:0030889,GO:0030890,GO:0031410,GO:0032496,GO:…	nucleotide binding|neutrophil homeostasis|positive regulation of type III hypersensitivity|positive regulation of type I hypersensitivity|negative regulation of cytokine production|adaptive immune response|B cell affinity maturation|immune system process|histamine secretion by mast cell|positive regulation of immunoglobulin production|protein kinase activity|protein tyrosine kinase activity|non-m…	WP387,WP151,WP407	IL-6 signaling pathway|IL-5 signaling pathway|Kit receptor signaling pathway	R-MMU-1280218,R-MMU-162582,R-MMU-168249,R-MMU-168256,R-MMU-194315,R-MMU-195258,R-MMU-2029480,R-MMU-2029482,R-MMU-2172127,R-MMU-2424491,R-MMU-2454202,R-MMU-2871809,R-MMU-372790,R-MMU-388396,R-MMU-397795,R-MMU-416476,R-MMU-416482,R-MMU-5663213,R-MMU-8964315,R-MMU-9716542,R-MMU-983695,R-MMU-983705	Adaptive Immune System|Signal Transduction|Innate Immune System|Immune System|Signaling by Rho GTPases|RHO GTPase Effectors|Fcgamma receptor (FCGR) dependent phagocytosis|Regulation of actin dynamics for phagocytic cup formation|DAP12 interactions|DAP12 signaling|Fc epsilon receptor (FCERI) signaling|FCERI mediated Ca+2 mobilization|Signaling by GPCR|GPCR downstream signalling|G-protein beta:gamm…
C1qa	576.591709457291	277.307399917946	875.8760189966355	3.1596444529309435	1.6597622245882873	5.0426166473540995e-20	3.3245026065384195e-17	Up	19.084537069573766	22.892750115423297	29.61418739704416	6.57691014807853	7.8526512015536785	7.555491767762628	12259	protein_coding	complement component 1%2C q subcomponent%2C alpha polypeptide	mmu04610,mmu05171,mmu05133,mmu05150,mmu05142,mmu05322,mmu05020,mmu04936	Complement and coagulation cascades|Coronavirus disease - COVID-19|Pertussis|Staphylococcus aureus infection|Chagas disease|Systemic lupus erythematosus|Prion disease|Alcoholic liver disease	GO:0001774,GO:0002376,GO:0005515,GO:0005576,GO:0005581,GO:0005602,GO:0005615,GO:0006958,GO:0007568,GO:0016322,GO:0045087,GO:0045202,GO:0048143,GO:0050808,GO:0062167,GO:0098794,GO:0098883,GO:0150062,GO:0150064,GO:1901216	microglial cell activation|immune system process|protein binding|extracellular region|collagen trimer|complement component C1 complex|extracellular space|complement activation, classical pathway|aging|neuron remodeling|innate immune response|synapse|astrocyte activation|synapse organization|complement component C1q complex|postsynapse|synapse pruning|complement-mediated synapse pruning|vertebrate…	WP3626,WP200,WP1496	Microglia pathogen phagocytosis pathway|Complement activation, classical pathway|Oxidative damage response	R-MMU-166658,R-MMU-166663,R-MMU-166786,R-MMU-168249,R-MMU-168256,R-MMU-173623,R-MMU-977606	Complement cascade|Initial triggering of complement|Creation of C4 and C2 activators|Innate Immune System|Immune System|Classical antibody-mediated complement activation|Regulation of Complement cascade
C1qb	777.2626605320568	299.20175691988203	1255.3235641442309	4.193128194474523	2.0680269376742886	1.1683306643915104e-31	1.5405170016667306e-28	Up	27.88891473625215	31.443000510573224	41.16676423525442	7.0339733989410425	9.245395674612976	6.972735106996975	12260	protein_coding	complement component 1%2C q subcomponent%2C beta polypeptide	mmu04610,mmu05171,mmu05133,mmu05150,mmu05142,mmu05322,mmu05020,mmu04936	Complement and coagulation cascades|Coronavirus disease - COVID-19|Pertussis|Staphylococcus aureus infection|Chagas disease|Systemic lupus erythematosus|Prion disease|Alcoholic liver disease	GO:0002376,GO:0005576,GO:0005581,GO:0005602,GO:0005615,GO:0006958,GO:0042802,GO:0045087,GO:0045202,GO:0048839,GO:0062167,GO:0098794,GO:0098883	immune system process|extracellular region|collagen trimer|complement component C1 complex|extracellular space|complement activation, classical pathway|identical protein binding|innate immune response|synapse|inner ear development|complement component C1q complex|postsynapse|synapse pruning	WP3626,WP200,WP1496	Microglia pathogen phagocytosis pathway|Complement activation, classical pathway|Oxidative damage response	R-MMU-166658,R-MMU-166663,R-MMU-166786,R-MMU-168249,R-MMU-168256,R-MMU-173623,R-MMU-977606	Complement cascade|Initial triggering of complement|Creation of C4 and C2 activators|Innate Immune System|Immune System|Classical antibody-mediated complement activation|Regulation of Complement cascade
C1qc	556.6787775412353	263.6335684333935	849.7239866490762	3.219572831801257	1.6868692863761432	3.396073548508818e-15	1.1941160608815094e-12	Up	19.016064481467236	22.54632438264923	25.32860147576959	5.185059782353909	9.441287422827788	5.61344158346475	12262	protein_coding	complement component 1%2C q subcomponent%2C C chain	mmu04610,mmu05171,mmu05133,mmu05150,mmu05142,mmu05322,mmu05020,mmu04936	Complement and coagulation cascades|Coronavirus disease - COVID-19|Pertussis|Staphylococcus aureus infection|Chagas disease|Systemic lupus erythematosus|Prion disease|Alcoholic liver disease	GO:0002376,GO:0005576,GO:0005581,GO:0005602,GO:0005615,GO:0006958,GO:0030853,GO:0045087,GO:0045202,GO:0045650,GO:0062167,GO:0098794,GO:0098883	immune system process|extracellular region|collagen trimer|complement component C1 complex|extracellular space|complement activation, classical pathway|negative regulation of granulocyte differentiation|innate immune response|synapse|negative regulation of macrophage differentiation|complement component C1q complex|postsynapse|synapse pruning	WP3626,WP200,WP1496,WP3625	Microglia pathogen phagocytosis pathway|Complement activation, classical pathway|Oxidative damage response|Tyrobp causal network in microglia	R-MMU-166658,R-MMU-166663,R-MMU-166786,R-MMU-168249,R-MMU-168256,R-MMU-173623,R-MMU-977606	Complement cascade|Initial triggering of complement|Creation of C4 and C2 activators|Innate Immune System|Immune System|Classical antibody-mediated complement activation|Regulation of Complement cascade
C1ra	215.4792966681744	55.10021966688445	375.8583736694642	6.861920611156321	2.7786124347627164	1.662331285233548e-24	1.4612584635238399e-21	Up	4.225720152703217	3.3582758330998885	4.3899148458559285	0.4701591978348605	0.4594381019820591	0.7831448793730692	50909	protein_coding	complement component 1%2C r subcomponent A	mmu04145,mmu04610,mmu05171,mmu05133,mmu05150,mmu05322	Phagosome|Complement and coagulation cascades|Coronavirus disease - COVID-19|Pertussis|Staphylococcus aureus infection|Systemic lupus erythematosus	GO:0002376,GO:0004252,GO:0005509,GO:0005576,GO:0005602,GO:0005615,GO:0006508,GO:0006958,GO:0008233,GO:0008236,GO:0016787,GO:0031638,GO:0042802,GO:0045087,GO:0140313	immune system process|serine-type endopeptidase activity|calcium ion binding|extracellular region|complement component C1 complex|extracellular space|proteolysis|complement activation, classical pathway|peptidase activity|serine-type peptidase activity|hydrolase activity|zymogen activation|identical protein binding|innate immune response|molecular sequestering activity	WP200,WP1496	Complement activation, classical pathway|Oxidative damage response	R-MMU-166658,R-MMU-166663,R-MMU-166786,R-MMU-168249,R-MMU-168256,R-MMU-173623,R-MMU-977606	Complement cascade|Initial triggering of complement|Creation of C4 and C2 activators|Innate Immune System|Immune System|Classical antibody-mediated complement activation|Regulation of Complement cascade
C1s1	148.1720736432026	77.22307354168157	219.12107374472345	2.8370707674873725	1.5044021374398169	1.6016204761831847e-07	1.5084547850909217e-05	Up	1.9742781852693847	1.8116500846730719	2.441084311726334	0.870462708731344	0.6312035384752887	0.6150725550686481	50908	protein_coding	complement component 1%2C s subcomponent 1	mmu04610,mmu05171,mmu05133,mmu05150,mmu05322	Complement and coagulation cascades|Coronavirus disease - COVID-19|Pertussis|Staphylococcus aureus infection|Systemic lupus erythematosus	GO:0002376,GO:0004252,GO:0005509,GO:0005576,GO:0005602,GO:0005615,GO:0006508,GO:0006958,GO:0008233,GO:0008236,GO:0016787,GO:0042802,GO:0045087,GO:0046872	immune system process|serine-type endopeptidase activity|calcium ion binding|extracellular region|complement component C1 complex|extracellular space|proteolysis|complement activation, classical pathway|peptidase activity|serine-type peptidase activity|hydrolase activity|identical protein binding|innate immune response|metal ion binding	WP200,WP1496	Complement activation, classical pathway|Oxidative damage response
C3	1558.5926601073236	129.07126984372056	2988.1140503709253	23.1346856980658	4.5319855938371685	1.2240067098307116e-128	1.2911434778649263e-124	Up	20.681634907723183	13.12153797496682	16.506239690632214	0.7430429184276607	0.7150816681946269	0.6596440570430927	12266	protein_coding	complement component 3	mmu04080,mmu04145,mmu04610,mmu04613,mmu05203,mmu05171,mmu05168,mmu05167,mmu05133,mmu05134,mmu05150,mmu05152,mmu05140,mmu05142,mmu05322,mmu04936	Neuroactive ligand-receptor interaction|Phagosome|Complement and coagulation cascades|Neutrophil extracellular trap formation|Viral carcinogenesis|Coronavirus disease - COVID-19|Herpes simplex virus 1 infection|Kaposi sarcoma-associated herpesvirus infection|Pertussis|Legionellosis|Staphylococcus aureus infection|Tuberculosis|Leishmaniasis|Chagas disease|Systemic lupus erythematosus|Alcoholic liv…	GO:0001798,GO:0001934,GO:0001970,GO:0002376,GO:0004866,GO:0005515,GO:0005576,GO:0005615,GO:0005886,GO:0006508,GO:0006629,GO:0006631,GO:0006954,GO:0006956,GO:0006957,GO:0006958,GO:0007596,GO:0008228,GO:0008289,GO:0009617,GO:0009986,GO:0010575,GO:0010828,GO:0010866,GO:0010884,GO:0016322,GO:0030449,GO:0030451,GO:0031715,GO:0032991,GO:0035846,GO:0035886,GO:0044533,GO:0045087,GO:0045745,GO:0045766,GO:…	positive regulation of type IIa hypersensitivity|positive regulation of protein phosphorylation|positive regulation of activation of membrane attack complex|immune system process|endopeptidase inhibitor activity|protein binding|extracellular region|extracellular space|plasma membrane|proteolysis|lipid metabolic process|fatty acid metabolic process|inflammatory response|complement activation|compl…	WP200,WP3625,WP5242	Complement activation, classical pathway|Tyrobp causal network in microglia|Comprehensive IL-17A signaling	R-MMU-1280218,R-MMU-162582,R-MMU-166658,R-MMU-166663,R-MMU-168249,R-MMU-168256,R-MMU-173736,R-MMU-174577,R-MMU-198933,R-MMU-372790,R-MMU-373076,R-MMU-375276,R-MMU-381426,R-MMU-388396,R-MMU-392499,R-MMU-418594,R-MMU-500792,R-MMU-597592,R-MMU-6798695,R-MMU-8957275,R-MMU-977606	Adaptive Immune System|Signal Transduction|Complement cascade|Initial triggering of complement|Innate Immune System|Immune System|Alternative complement activation|Activation of C3 and C5|Immunoregulatory interactions between a Lymphoid and a non-Lymphoid cell|Signaling by GPCR|Class A/1 (Rhodopsin-like receptors)|Peptide ligand-binding receptors|Regulation of Insulin-like Growth Factor (IGF) tra…
C3ar1	142.31571507665154	25.141259406588173	259.49017074671474	10.337717852159658	3.3698458272748404	2.550481779879045e-19	1.454257138111033e-16	Up	1.523303266001058	1.3403323954545372	2.4718204514031688	0.0845783478105531	0.2374253739188817	0.1849819859635976	12267	protein_coding	complement component 3a receptor 1	mmu04080,mmu04610,mmu05171,mmu05150,mmu04936	Neuroactive ligand-receptor interaction|Complement and coagulation cascades|Coronavirus disease - COVID-19|Staphylococcus aureus infection|Alcoholic liver disease	GO:0001850,GO:0002430,GO:0002462,GO:0004875,GO:0004876,GO:0004878,GO:0004930,GO:0005886,GO:0006935,GO:0006954,GO:0007165,GO:0007186,GO:0007200,GO:0007204,GO:0008217,GO:0010575,GO:0010759,GO:0016020,GO:0030335,GO:0045766,GO:0048661,GO:0051482,GO:0072126,GO:0090023,GO:2000573	complement component C3a binding|complement receptor mediated signaling pathway|tolerance induction to nonself antigen|complement receptor activity|complement component C3a receptor activity|complement component C5a receptor activity|G protein-coupled receptor activity|plasma membrane|chemotaxis|inflammatory response|signal transduction|G protein-coupled receptor signaling pathway|phospholipase C…	WP1396,WP1496,WP234,WP189	GPCRs, non-odorant |Oxidative damage response|GPCRs, peptide|GPCRs, class A rhodopsin-like	R-MMU-162582,R-MMU-166658,R-MMU-168249,R-MMU-168256,R-MMU-372790,R-MMU-373076,R-MMU-375276,R-MMU-388396,R-MMU-418594,R-MMU-500792,R-MMU-6798695,R-MMU-977606	Signal Transduction|Complement cascade|Innate Immune System|Immune System|Signaling by GPCR|Class A/1 (Rhodopsin-like receptors)|Peptide ligand-binding receptors|GPCR downstream signalling|G alpha (i) signalling events|GPCR ligand binding|Neutrophil degranulation|Regulation of Complement cascade
C4b	1302.337408650731	684.366171919189	1920.308645382272	2.8049130119793504	1.4879560296105412	1.5783384073602652e-25	1.5135547900036143e-22	Up	8.912798001598127	11.012843533899208	11.006204394186463	2.980502222514532	4.227779569130258	3.5227819558336533	12268	protein_coding	complement component 4B (Chido blood group)	mmu04610,mmu05171,mmu05133,mmu05150,mmu05322,mmu04936	Complement and coagulation cascades|Coronavirus disease - COVID-19|Pertussis|Staphylococcus aureus infection|Systemic lupus erythematosus|Alcoholic liver disease	GO:0001848,GO:0001849,GO:0005576,GO:0005601,GO:0005615,GO:0005886,GO:0006956,GO:0016064,GO:0030246,GO:0030424,GO:0030425,GO:0043025,GO:0045202,GO:0050778,GO:0106139,GO:1903028	complement binding|complement component C1q complex binding|extracellular region|classical-complement-pathway C3/C5 convertase complex|extracellular space|plasma membrane|complement activation|immunoglobulin mediated immune response|carbohydrate binding|axon|dendrite|neuronal cell body|synapse|positive regulation of immune response|symbiont cell surface|positive regulation of opsonization	WP1266,WP200,WP1496	SIDS susceptibility pathways|Complement activation, classical pathway|Oxidative damage response	R-MMU-166658,R-MMU-166663,R-MMU-168249,R-MMU-168256,R-MMU-174577,R-MMU-381426,R-MMU-392499,R-MMU-597592,R-MMU-8957275,R-MMU-977606	Complement cascade|Initial triggering of complement|Innate Immune System|Immune System|Activation of C3 and C5|Regulation of Insulin-like Growth Factor (IGF) transport and uptake by Insulin-like Growth Factor Binding Proteins (IGFBPs)|Metabolism of proteins|Post-translational protein modification|Post-translational protein phosphorylation|Regulation of Complement cascade
C5ar1	56.30285016123046	11.524136462516628	101.08156385994423	8.772067286752675	3.1329168783466743	1.940696062480718e-07	1.7878980275177167e-05	Up	0.8219757425051524	0.9159627048969268	1.7493253116792045	0.0202113572672355	0.23614698721737304	0.1361496207662656	12273	protein_coding	complement component 5a receptor 1	mmu04080,mmu04610,mmu04613,mmu05171,mmu05150,mmu04936	Neuroactive ligand-receptor interaction|Complement and coagulation cascades|Neutrophil extracellular trap formation|Coronavirus disease - COVID-19|Staphylococcus aureus infection|Alcoholic liver disease	GO:0001774,GO:0001856,GO:0002430,GO:0004875,GO:0004878,GO:0004930,GO:0005886,GO:0006915,GO:0006935,GO:0006954,GO:0007165,GO:0007186,GO:0007200,GO:0007204,GO:0009986,GO:0010575,GO:0010759,GO:0016020,GO:0016323,GO:0021534,GO:0030593,GO:0031410,GO:0032494,GO:0038178,GO:0042789,GO:0043524,GO:0045177,GO:0045766,GO:0048143,GO:0050679,GO:0050830,GO:0050890,GO:0070374,GO:0090023,GO:0097242,GO:0099172,GO:…	microglial cell activation|complement component C5a binding|complement receptor mediated signaling pathway|complement receptor activity|complement component C5a receptor activity|G protein-coupled receptor activity|plasma membrane|apoptotic process|chemotaxis|inflammatory response|signal transduction|G protein-coupled receptor signaling pathway|phospholipase C-activating G protein-coupled recepto…	WP1396,WP1496,WP234,WP189	GPCRs, non-odorant |Oxidative damage response|GPCRs, peptide|GPCRs, class A rhodopsin-like	R-MMU-162582,R-MMU-166658,R-MMU-168249,R-MMU-168256,R-MMU-372790,R-MMU-373076,R-MMU-375276,R-MMU-388396,R-MMU-418594,R-MMU-500792,R-MMU-6798695,R-MMU-977606	Signal Transduction|Complement cascade|Innate Immune System|Immune System|Signaling by GPCR|Class A/1 (Rhodopsin-like receptors)|Peptide ligand-binding receptors|GPCR downstream signalling|G alpha (i) signalling events|GPCR ligand binding|Neutrophil degranulation|Regulation of Complement cascade
Calhm6	6.866671629706948	0.0	13.733343259413893	75.07249709029209	6.2302125661600725	0.0001867687797432699	0.008834665798752837	Up	0.1952382308907801	0.4546078037105335	0.4784605106665297	0.0	0.0	0.0	215900	protein_coding	calcium homeostasis modulator family member 6			GO:0005261,GO:0005886,GO:0006811,GO:0016020	monoatomic cation channel activity|plasma membrane|monoatomic ion transport|membrane
Capn11	55.54452343720322	11.069027991602788	100.0200188828036	9.007498182381463	3.171126455531387	7.6914903283464e-08	7.582587451267477e-06	Up	0.6567376440743887	0.6695564085749595	1.5401281397849076	0.0335550311219608	0.1960264073477547	0.0821950963987086	268958	protein_coding	calpain 11			GO:0001669,GO:0004198,GO:0005509,GO:0005737,GO:0006508,GO:0008233,GO:0008234,GO:0016787,GO:0031410,GO:0046872	acrosomal vesicle|calcium-dependent cysteine-type endopeptidase activity|calcium ion binding|cytoplasm|proteolysis|peptidase activity|cysteine-type peptidase activity|hydrolase activity|cytoplasmic vesicle|metal ion binding	WP6	Integrin-mediated cell adhesion	R-MMU-1474228,R-MMU-1474244	Degradation of the extracellular matrix|Extracellular matrix organization
Casp4	7.881446869562433	0.31268624513362564	15.450207493991234	43.35252516275619	5.438044123713604	0.0005643331233664067	0.023482713813927192	Up	0.3546806007787511	0.3539424663830932	0.2012879360203965	0.0	0.018526703618922	0.0	12363	protein_coding	caspase 4%2C apoptosis-related cysteine peptidase	mmu04613,mmu04621,mmu05132	Neutrophil extracellular trap formation|NOD-like receptor signaling pathway|Salmonella infection	GO:0002376,GO:0004197,GO:0005515,GO:0005576,GO:0005737,GO:0005739,GO:0005783,GO:0005829,GO:0005886,GO:0006508,GO:0006915,GO:0006954,GO:0007015,GO:0008233,GO:0008234,GO:0010934,GO:0012501,GO:0016020,GO:0016540,GO:0016787,GO:0032611,GO:0032731,GO:0032991,GO:0035234,GO:0042742,GO:0042981,GO:0043005,GO:0043025,GO:0045087,GO:0050700,GO:0050727,GO:0050729,GO:0050830,GO:0060907,GO:0061702,GO:0070269,GO:…	immune system process|cysteine-type endopeptidase activity|protein binding|extracellular region|cytoplasm|mitochondrion|endoplasmic reticulum|cytosol|plasma membrane|proteolysis|apoptotic process|inflammatory response|actin filament organization|peptidase activity|cysteine-type peptidase activity|macrophage cytokine production|programmed cell death|membrane|protein autoprocessing|hydrolase activi…	WP1254	Apoptosis	R-MMU-168249,R-MMU-168256,R-MMU-168638,R-MMU-168643,R-MMU-5218859,R-MMU-5357801,R-MMU-5620971	Innate Immune System|Immune System|NOD1/2 Signaling Pathway|Nucleotide-binding domain, leucine rich repeat containing receptor (NLR) signaling pathways|Regulated Necrosis|Programmed Cell Death|Pyroptosis
Ccl2	22.20359550524096	1.4571850115687723	42.95000599891314	31.48020399669746	4.976372984654941	1.2289372740237695e-06	9.783731950973383e-05	Up	1.343231761596897	1.00260278297947	2.366370581029317	0.0	0.0	0.1578635350188598	20296	protein_coding	chemokine (C-C motif) ligand 2	mmu04668,mmu04060,mmu04061,mmu04621,mmu04657,mmu04062,mmu05171,mmu05164,mmu05168,mmu05163,mmu05135,mmu05144,mmu05142,mmu05323,mmu05417,mmu05418,mmu04933	TNF signaling pathway|Cytokine-cytokine receptor interaction|Viral protein interaction with cytokine and cytokine receptor|NOD-like receptor signaling pathway|IL-17 signaling pathway|Chemokine signaling pathway|Coronavirus disease - COVID-19|Influenza A|Herpes simplex virus 1 infection|Human cytomegalovirus infection|Yersinia infection|Malaria|Chagas disease|Rheumatoid arthritis|Lipid and atheros…	GO:0001525,GO:0001664,GO:0001912,GO:0001938,GO:0002523,GO:0002548,GO:0002687,GO:0002693,GO:0005125,GO:0005515,GO:0005576,GO:0005615,GO:0005737,GO:0005791,GO:0006874,GO:0006935,GO:0006954,GO:0006955,GO:0007179,GO:0007186,GO:0008009,GO:0008201,GO:0008347,GO:0009408,GO:0009611,GO:0009617,GO:0010574,GO:0010628,GO:0010759,GO:0016525,GO:0019221,GO:0019233,GO:0022409,GO:0030139,GO:0030425,GO:0030593,GO:…	angiogenesis|G protein-coupled receptor binding|positive regulation of leukocyte mediated cytotoxicity|positive regulation of endothelial cell proliferation|leukocyte migration involved in inflammatory response|monocyte chemotaxis|positive regulation of leukocyte migration|positive regulation of cellular extravasation|cytokine activity|protein binding|extracellular region|extracellular space|cyto…	WP3632,WP4474,WP5128,WP2292,WP2432,WP5056	Lung fibrosis|Circulating monocytes and cardiac macrophages in diastolic dysfunction|Fibrin complement receptor 3 signaling pathway|Chemokine signaling pathway|Spinal cord injury|Burn wound healing
Ccl3	13.593120214606225	0.0	27.18624042921245	149.13590394756653	7.220483812999397	6.879181033847284e-07	5.736366888184829e-05	Up	1.169884779087634	0.5781657655508468	1.2761284532993904	0.0	0.0	0.0	20302	protein_coding	chemokine (C-C motif) ligand 3	mmu04060,mmu04061,mmu04620,mmu04062,mmu05163,mmu05142,mmu05323,mmu05417	Cytokine-cytokine receptor interaction|Viral protein interaction with cytokine and cytokine receptor|Toll-like receptor signaling pathway|Chemokine signaling pathway|Human cytomegalovirus infection|Chagas disease|Rheumatoid arthritis|Lipid and atherosclerosis	GO:0002548,GO:0004672,GO:0004698,GO:0005125,GO:0005515,GO:0005576,GO:0005615,GO:0005737,GO:0005829,GO:0006935,GO:0006954,GO:0006955,GO:0007186,GO:0007204,GO:0008009,GO:0008360,GO:0016004,GO:0016301,GO:0030593,GO:0030595,GO:0031726,GO:0031730,GO:0032731,GO:0032760,GO:0042056,GO:0042802,GO:0043525,GO:0043547,GO:0043615,GO:0045672,GO:0045944,GO:0048020,GO:0048245,GO:0048246,GO:0048247,GO:0050729,GO:…	monocyte chemotaxis|protein kinase activity|calcium-dependent protein kinase C activity|cytokine activity|protein binding|extracellular region|extracellular space|cytoplasm|cytosol|chemotaxis|inflammatory response|immune response|G protein-coupled receptor signaling pathway|positive regulation of cytosolic calcium ion concentration|chemokine activity|regulation of cell shape|phospholipase activat…	WP3632,WP2292,WP5242	Lung fibrosis|Chemokine signaling pathway|Comprehensive IL-17A signaling	R-MMU-162582,R-MMU-372790,R-MMU-373076,R-MMU-375276,R-MMU-380108,R-MMU-500792	Signal Transduction|Signaling by GPCR|Class A/1 (Rhodopsin-like receptors)|Peptide ligand-binding receptors|Chemokine receptors bind chemokines|GPCR ligand binding
Ccl5	112.8394456186734	0.9380587354008768	224.74083250194585	227.66835559139503	7.830789970032883	5.347628177324797e-18	2.6861645632624106e-15	Up	7.99128061504598	12.944359042494664	16.542862092481478	0.0	0.1555616260633925	0.0	20304	protein_coding	chemokine (C-C motif) ligand 5	mmu04668,mmu04060,mmu04061,mmu04620,mmu04621,mmu04623,mmu04062,mmu05164,mmu05168,mmu05163,mmu05142,mmu05323,mmu05020,mmu05417	TNF signaling pathway|Cytokine-cytokine receptor interaction|Viral protein interaction with cytokine and cytokine receptor|Toll-like receptor signaling pathway|NOD-like receptor signaling pathway|Cytosolic DNA-sensing pathway|Chemokine signaling pathway|Influenza A|Herpes simplex virus 1 infection|Human cytomegalovirus infection|Chagas disease|Rheumatoid arthritis|Prion disease|Lipid and atherosc…	GO:0000165,GO:0002230,GO:0002548,GO:0004435,GO:0004672,GO:0005125,GO:0005576,GO:0005615,GO:0005737,GO:0006816,GO:0006874,GO:0006887,GO:0006935,GO:0006954,GO:0006955,GO:0007159,GO:0007186,GO:0007267,GO:0008009,GO:0008201,GO:0009636,GO:0010628,GO:0010759,GO:0010820,GO:0014068,GO:0014911,GO:0016004,GO:0030298,GO:0030335,GO:0030593,GO:0031269,GO:0031328,GO:0031584,GO:0031622,GO:0031663,GO:0031726,GO:…	MAPK cascade|positive regulation of defense response to virus by host|monocyte chemotaxis|phosphatidylinositol phospholipase C activity|protein kinase activity|cytokine activity|extracellular region|extracellular space|cytoplasm|calcium ion transport|intracellular calcium ion homeostasis|exocytosis|chemotaxis|inflammatory response|immune response|leukocyte cell-cell adhesion|G protein-coupled rec…	WP3632,WP1243,WP2292,WP5242	Lung fibrosis|EBV LMP1 signaling|Chemokine signaling pathway|Comprehensive IL-17A signaling	R-MMU-162582,R-MMU-372790,R-MMU-373076,R-MMU-375276,R-MMU-380108,R-MMU-388396,R-MMU-418594,R-MMU-500792	Signal Transduction|Signaling by GPCR|Class A/1 (Rhodopsin-like receptors)|Peptide ligand-binding receptors|Chemokine receptors bind chemokines|GPCR downstream signalling|G alpha (i) signalling events|GPCR ligand binding
Ccl6	92.52372098204994	10.140350855115186	174.90709110898464	17.471979792306012	4.126971187670496	1.568013228335624e-18	8.270093769549165e-16	Up	3.236386384487557	2.32437008274004	5.1989528909355185	0.1085164098401018	0.1921048864106889	0.3101204960224258	20305	protein_coding	chemokine (C-C motif) ligand 6	mmu04060,mmu04061,mmu04062	Cytokine-cytokine receptor interaction|Viral protein interaction with cytokine and cytokine receptor|Chemokine signaling pathway	GO:0002548,GO:0005125,GO:0005576,GO:0005615,GO:0006935,GO:0006954,GO:0006955,GO:0007186,GO:0008009,GO:0030593,GO:0031726,GO:0042056,GO:0043547,GO:0048020,GO:0048245,GO:0048247,GO:0060326,GO:0070098,GO:0070374,GO:0071346,GO:0071347,GO:0071356	monocyte chemotaxis|cytokine activity|extracellular region|extracellular space|chemotaxis|inflammatory response|immune response|G protein-coupled receptor signaling pathway|chemokine activity|neutrophil chemotaxis|CCR1 chemokine receptor binding|chemoattractant activity|positive regulation of GTPase activity|CCR chemokine receptor binding|eosinophil chemotaxis|lymphocyte chemotaxis|cell chemotaxi…	WP2292	Chemokine signaling pathway	R-MMU-162582,R-MMU-372790,R-MMU-373076,R-MMU-375276,R-MMU-388396,R-MMU-416476,R-MMU-418594,R-MMU-444473,R-MMU-500792	Signal Transduction|Signaling by GPCR|Class A/1 (Rhodopsin-like receptors)|Peptide ligand-binding receptors|GPCR downstream signalling|G alpha (q) signalling events|G alpha (i) signalling events|Formyl peptide receptors bind formyl peptides and many other ligands|GPCR ligand binding
Ccl8	6.014685461565257	0.0	12.029370923130514	66.10826718419946	6.046758794454628	0.0010640354151279393	0.03979520098454786	Up	0.8784765212830261	0.0687567296078833	1.119742478459665	0.0	0.0	0.0	20307	protein_coding	chemokine (C-C motif) ligand 8	mmu04060,mmu04061,mmu04062	Cytokine-cytokine receptor interaction|Viral protein interaction with cytokine and cytokine receptor|Chemokine signaling pathway	GO:0002548,GO:0004672,GO:0005125,GO:0005576,GO:0005615,GO:0006816,GO:0006874,GO:0006887,GO:0006935,GO:0006954,GO:0006955,GO:0007186,GO:0007267,GO:0008009,GO:0008201,GO:0016004,GO:0030593,GO:0031640,GO:0043547,GO:0044828,GO:0045663,GO:0048020,GO:0048245,GO:0048247,GO:0061844,GO:0070098,GO:0070374,GO:0071346,GO:0071347,GO:0071356,GO:1901741	monocyte chemotaxis|protein kinase activity|cytokine activity|extracellular region|extracellular space|calcium ion transport|intracellular calcium ion homeostasis|exocytosis|chemotaxis|inflammatory response|immune response|G protein-coupled receptor signaling pathway|cell-cell signaling|chemokine activity|heparin binding|phospholipase activator activity|neutrophil chemotaxis|killing of cells of a…	WP2292	Chemokine signaling pathway
Ccl9	156.61946786154414	96.9682031566094	216.2707325664788	2.23954290280435	1.1632043040905544	0.0001602980636998048	0.007685927840624504	Up	2.0629664631232827	1.6936601995665277	2.581587130358304	0.7166364060295907	0.7428481372255885	1.3112959727331222	20308	protein_coding	chemokine (C-C motif) ligand 9	mmu04060,mmu04061,mmu04062	Cytokine-cytokine receptor interaction|Viral protein interaction with cytokine and cytokine receptor|Chemokine signaling pathway	GO:0002548,GO:0005125,GO:0005576,GO:0005615,GO:0006935,GO:0006954,GO:0006955,GO:0007186,GO:0008009,GO:0030593,GO:0031726,GO:0042056,GO:0043547,GO:0045662,GO:0045672,GO:0048020,GO:0048245,GO:0048247,GO:0070098,GO:0070374,GO:0071346,GO:0071347,GO:0071356	monocyte chemotaxis|cytokine activity|extracellular region|extracellular space|chemotaxis|inflammatory response|immune response|G protein-coupled receptor signaling pathway|chemokine activity|neutrophil chemotaxis|CCR1 chemokine receptor binding|chemoattractant activity|positive regulation of GTPase activity|negative regulation of myoblast differentiation|positive regulation of osteoclast differe…	WP2292	Chemokine signaling pathway	R-MMU-162582,R-MMU-372790,R-MMU-373076,R-MMU-375276,R-MMU-388396,R-MMU-416476,R-MMU-418594,R-MMU-444473,R-MMU-500792	Signal Transduction|Signaling by GPCR|Class A/1 (Rhodopsin-like receptors)|Peptide ligand-binding receptors|GPCR downstream signalling|G alpha (q) signalling events|G alpha (i) signalling events|Formyl peptide receptors bind formyl peptides and many other ligands|GPCR ligand binding
Ccr1	27.33938374569188	1.594450719406854	53.08431677197689	32.524583419933194	5.023458673679923	7.251302464350217e-08	7.236249033799194e-06	Up	0.3917523032762546	0.4716065614715218	0.7988366510051937	0.0458700001561245	0.0	0.0	12768	protein_coding	chemokine (C-C motif) receptor 1	mmu04060,mmu04061,mmu04062,mmu05163,mmu05167	Cytokine-cytokine receptor interaction|Viral protein interaction with cytokine and cytokine receptor|Chemokine signaling pathway|Human cytomegalovirus infection|Kaposi sarcoma-associated herpesvirus infection	GO:0004435,GO:0004930,GO:0004950,GO:0005515,GO:0005737,GO:0005886,GO:0006816,GO:0006874,GO:0006887,GO:0006935,GO:0006954,GO:0006955,GO:0007165,GO:0007186,GO:0007204,GO:0007267,GO:0009897,GO:0010629,GO:0016020,GO:0016493,GO:0019957,GO:0030099,GO:0030335,GO:0030502,GO:0030595,GO:0035717,GO:0043025,GO:0045672,GO:0045824,GO:0051928,GO:0070098,GO:0070374,GO:0071791,GO:0090026	phosphatidylinositol phospholipase C activity|G protein-coupled receptor activity|chemokine receptor activity|protein binding|cytoplasm|plasma membrane|calcium ion transport|intracellular calcium ion homeostasis|exocytosis|chemotaxis|inflammatory response|immune response|signal transduction|G protein-coupled receptor signaling pathway|positive regulation of cytosolic calcium ion concentration|cel…	WP1396,WP2292,WP234,WP189	GPCRs, non-odorant |Chemokine signaling pathway|GPCRs, peptide|GPCRs, class A rhodopsin-like	R-MMU-162582,R-MMU-372790,R-MMU-388396,R-MMU-418594	Signal Transduction|Signaling by GPCR|GPCR downstream signalling|G alpha (i) signalling events
Ccr2	88.78522108284302	0.6769824980258187	176.89345966766018	267.44318088079217	8.063088608882666	2.5151406456046084e-13	6.891158727314339e-11	Up	0.6538621323118368	0.9146172965173104	1.7588053815100138	0.0	0.0058383622621322	0.0067321698002751	12772	protein_coding	chemokine (C-C motif) receptor 2	mmu04060,mmu04061,mmu04062	Cytokine-cytokine receptor interaction|Viral protein interaction with cytokine and cytokine receptor|Chemokine signaling pathway	GO:0001525,GO:0001650,GO:0001974,GO:0002246,GO:0002548,GO:0002724,GO:0002827,GO:0002829,GO:0004930,GO:0004950,GO:0005515,GO:0005737,GO:0005829,GO:0005886,GO:0006874,GO:0006935,GO:0006954,GO:0006955,GO:0006959,GO:0006968,GO:0007165,GO:0007186,GO:0009897,GO:0010574,GO:0010820,GO:0016020,GO:0016493,GO:0016525,GO:0019221,GO:0019233,GO:0019725,GO:0019955,GO:0030097,GO:0030425,GO:0032729,GO:0032743,GO:…	angiogenesis|fibrillar center|blood vessel remodeling|wound healing involved in inflammatory response|monocyte chemotaxis|regulation of T cell cytokine production|positive regulation of T-helper 1 type immune response|negative regulation of type 2 immune response|G protein-coupled receptor activity|chemokine receptor activity|protein binding|cytoplasm|cytosol|plasma membrane|intracellular calcium…	WP3632,WP4474,WP1396,WP2292,WP2432,WP234,WP189	Lung fibrosis|Circulating monocytes and cardiac macrophages in diastolic dysfunction|GPCRs, non-odorant |Chemokine signaling pathway|Spinal cord injury|GPCRs, peptide|GPCRs, class A rhodopsin-like
Ccr5	52.79111071263563	9.508774466100187	96.07344695917101	10.222668693189233	3.3536999651196497	4.4825157119935965e-11	8.223272519645994e-09	Up	0.3893265178011655	0.4966599880157226	0.4017275416716263	0.0197382536011534	0.0377377040883378	0.0676900793871718	12774	protein_coding	chemokine (C-C motif) receptor 5	mmu03250,mmu03260,mmu04060,mmu04061,mmu04144,mmu04062,mmu05203,mmu05170,mmu05163,mmu05167,mmu05145	Viral life cycle - HIV-1|Virion - Human immunodeficiency virus|Cytokine-cytokine receptor interaction|Viral protein interaction with cytokine and cytokine receptor|Endocytosis|Chemokine signaling pathway|Viral carcinogenesis|Human immunodeficiency virus 1 infection|Human cytomegalovirus infection|Kaposi sarcoma-associated herpesvirus infection|Toxoplasmosis	GO:0003779,GO:0004930,GO:0004950,GO:0005737,GO:0005768,GO:0005886,GO:0006816,GO:0006935,GO:0006952,GO:0006954,GO:0006955,GO:0007165,GO:0007186,GO:0007204,GO:0007267,GO:0009897,GO:0009986,GO:0010628,GO:0014808,GO:0016020,GO:0016493,GO:0019722,GO:0019901,GO:0019957,GO:0022409,GO:0030336,GO:0030517,GO:0031622,GO:0032731,GO:0032755,GO:0032760,GO:0042802,GO:0045666,GO:0050729,GO:0070723,GO:0070997,GO:…	actin binding|G protein-coupled receptor activity|chemokine receptor activity|cytoplasm|endosome|plasma membrane|calcium ion transport|chemotaxis|defense response|inflammatory response|immune response|signal transduction|G protein-coupled receptor signaling pathway|positive regulation of cytosolic calcium ion concentration|cell-cell signaling|external side of plasma membrane|cell surface|positive…	WP2292,WP234,WP189	Chemokine signaling pathway|GPCRs, peptide|GPCRs, class A rhodopsin-like	R-MMU-162582,R-MMU-372790,R-MMU-373076,R-MMU-375276,R-MMU-380108,R-MMU-388396,R-MMU-418594,R-MMU-500792	Signal Transduction|Signaling by GPCR|Class A/1 (Rhodopsin-like receptors)|Peptide ligand-binding receptors|Chemokine receptors bind chemokines|GPCR downstream signalling|G alpha (i) signalling events|GPCR ligand binding
Ccrl2	26.057600704129573	9.791488598300699	42.32371280995843	4.312708638403214	2.1085942525598904	0.000900986476006302	0.0349413817726194	Up	0.4109421856288264	0.4686708158687645	0.7874874848512096	0.0923845054278264	0.1839901846725763	0.0990068991303253	54199	protein_coding	chemokine (C-C motif) receptor-like 2			GO:0004930,GO:0004950,GO:0005737,GO:0005886,GO:0006935,GO:0006954,GO:0006955,GO:0007165,GO:0007186,GO:0016020,GO:0016493,GO:0042379,GO:0048020,GO:0070098	G protein-coupled receptor activity|chemokine receptor activity|cytoplasm|plasma membrane|chemotaxis|inflammatory response|immune response|signal transduction|G protein-coupled receptor signaling pathway|membrane|C-C chemokine receptor activity|chemokine receptor binding|CCR chemokine receptor binding|chemokine-mediated signaling pathway	WP1396,WP189	GPCRs, non-odorant |GPCRs, class A rhodopsin-like	R-MMU-162582,R-MMU-372790,R-MMU-373076,R-MMU-375276,R-MMU-380108,R-MMU-500792	Signal Transduction|Signaling by GPCR|Class A/1 (Rhodopsin-like receptors)|Peptide ligand-binding receptors|Chemokine receptors bind chemokines|GPCR ligand binding
Cd101	24.493971617288192	2.246617622441692	46.74132561213466	20.486129140052928	4.356575507347306	4.79434664956108e-07	4.07848109942702e-05	Up	0.1879631220930273	0.219781271798797	0.4878141844253028	0.0056021557567725	0.0297522235640368	0.0068614111963546	630146	protein_coding	CD101 antigen			GO:0002763,GO:0003674,GO:0016020	positive regulation of myeloid leukocyte differentiation|molecular_function|membrane			R-MMU-1280218,R-MMU-168256,R-MMU-202403,R-MMU-202433	Adaptive Immune System|Immune System|TCR signaling|Generation of second messenger molecules
Cd14	90.05827265654452	40.86982902687454	139.24671628621437	3.3994276553875133	1.7652918674684837	6.168872837662549e-06	0.0004225477605719701	Up	1.5102752674039206	2.601786108395118	3.330014808005976	0.5941725318236679	0.9466688237500128	0.574524424556898	12475	protein_coding	CD14 antigen	mmu04010,mmu04064,mmu04145,mmu04640,mmu04620,mmu05202,mmu05221,mmu05132,mmu05133,mmu05134,mmu05152,mmu05146,mmu05417,mmu04936	MAPK signaling pathway|NF-kappa B signaling pathway|Phagosome|Hematopoietic cell lineage|Toll-like receptor signaling pathway|Transcriptional misregulation in cancer|Acute myeloid leukemia|Salmonella infection|Pertussis|Legionellosis|Tuberculosis|Amoebiasis|Lipid and atherosclerosis|Alcoholic liver disease	GO:0001530,GO:0001819,GO:0001875,GO:0002237,GO:0002376,GO:0002752,GO:0005576,GO:0005615,GO:0005794,GO:0005886,GO:0006898,GO:0006954,GO:0009617,GO:0009897,GO:0009986,GO:0016020,GO:0031663,GO:0031666,GO:0032481,GO:0032729,GO:0032757,GO:0032760,GO:0034142,GO:0034145,GO:0034612,GO:0045087,GO:0045121,GO:0045807,GO:0046696,GO:0070891,GO:0071219,GO:0071222,GO:0071223,GO:0071726,GO:0071727,GO:1901224	lipopolysaccharide binding|positive regulation of cytokine production|lipopolysaccharide immune receptor activity|response to molecule of bacterial origin|immune system process|cell surface pattern recognition receptor signaling pathway|extracellular region|extracellular space|Golgi apparatus|plasma membrane|receptor-mediated endocytosis|inflammatory response|response to bacterium|external side o…	WP523,WP5128,WP2271,WP493	Regulation of actin cytoskeleton|Fibrin complement receptor 3 signaling pathway|Macrophage markers|Mapk signaling pathway	R-MMU-109581,R-MMU-140534,R-MMU-166016,R-MMU-166020,R-MMU-166166,R-MMU-168138,R-MMU-168181,R-MMU-168249,R-MMU-168256,R-MMU-168898,R-MMU-2562578,R-MMU-5357769,R-MMU-5357801,R-MMU-5686938,R-MMU-6798695,R-MMU-936964,R-MMU-937041,R-MMU-937061,R-MMU-937072,R-MMU-975138,R-MMU-975155,R-MMU-975163	Apoptosis|Caspase activation via Death Receptors in the presence of ligand|Toll Like Receptor 4 (TLR4) Cascade|Transfer of LPS from LBP carrier to CD14|MyD88-independent TLR4 cascade |Toll Like Receptor 9 (TLR9) Cascade|Toll Like Receptor 7/8 (TLR7/8) Cascade|Innate Immune System|Immune System|Toll-like Receptor Cascades|TRIF-mediated programmed cell death|Caspase activation via extrinsic apoptot…
Cd180	51.33957841656434	19.273468651633305	83.40568818149531	4.335694851693681	2.1162632226881155	1.1699305810640087e-06	9.384800558443875e-05	Up	0.8813289331545938	1.0824551115674983	1.1892173006148432	0.1889247323503469	0.2478868187676824	0.2722250946195999	17079	protein_coding	CD180 antigen			GO:0002224,GO:0002322,GO:0002376,GO:0004888,GO:0005515,GO:0005615,GO:0005654,GO:0005730,GO:0005886,GO:0006954,GO:0006955,GO:0016020,GO:0031012,GO:0031663,GO:0031666,GO:0045087,GO:0071222,GO:0072686	toll-like receptor signaling pathway|B cell proliferation involved in immune response|immune system process|transmembrane signaling receptor activity|protein binding|extracellular space|nucleoplasm|nucleolus|plasma membrane|inflammatory response|immune response|membrane|extracellular matrix|lipopolysaccharide-mediated signaling pathway|positive regulation of lipopolysaccharide-mediated signaling …			R-MMU-166016,R-MMU-168249,R-MMU-168256,R-MMU-168898	Toll Like Receptor 4 (TLR4) Cascade|Innate Immune System|Immune System|Toll-like Receptor Cascades
Cd300a	46.09856351666333	11.478730353505805	80.7183966798208	7.02894033173395	2.813307208019814	9.785326751712109e-06	0.0006293934100026535	Up	0.6467678641143265	0.7121896384384131	1.6684225977611986	0.0329032019700984	0.2562912825796658	0.1343306685232274	217303	protein_coding	CD300A molecule			GO:0001786,GO:0001820,GO:0002376,GO:0002552,GO:0004888,GO:0005515,GO:0005886,GO:0006898,GO:0008429,GO:0014063,GO:0016020,GO:0019902,GO:0030889,GO:0032516,GO:0033007,GO:0034125,GO:0038023,GO:0043303,GO:0043305,GO:0043407,GO:0048147,GO:0050856,GO:0050859,GO:0051134,GO:0051649,GO:0060101,GO:1902564,GO:1902567,GO:1902569,GO:2000417	phosphatidylserine binding|serotonin secretion|immune system process|serotonin secretion by mast cell|transmembrane signaling receptor activity|protein binding|plasma membrane|receptor-mediated endocytosis|phosphatidylethanolamine binding|negative regulation of serotonin secretion|membrane|phosphatase binding|negative regulation of B cell proliferation|positive regulation of phosphoprotein phosph…			R-MMU-1280218,R-MMU-168249,R-MMU-168256,R-MMU-198933,R-MMU-6798695	Adaptive Immune System|Innate Immune System|Immune System|Immunoregulatory interactions between a Lymphoid and a non-Lymphoid cell|Neutrophil degranulation
Cd300c2	94.5301347513385	10.951421360813562	178.10884814186338	16.076626005562506	4.006892755397208	1.011206072687654e-17	4.848503298975327e-15	Up	2.8283831684050207	4.596197221786329	6.458918422721688	0.2280210192133248	0.4601746901518208	0.139637850334944	140497	protein_coding	CD300C molecule 2			GO:0001819,GO:0002376,GO:0004888,GO:0005515,GO:0005886,GO:0016020	positive regulation of cytokine production|immune system process|transmembrane signaling receptor activity|protein binding|plasma membrane|membrane			R-MMU-1280218,R-MMU-168256,R-MMU-198933	Adaptive Immune System|Immune System|Immunoregulatory interactions between a Lymphoid and a non-Lymphoid cell
Cd300lb	23.44179722130561	1.6150412334266957	45.2685532091845	27.603741216436553	4.786791907855237	1.8410016012924546e-07	1.710996069712199e-05	Up	0.3315713101524969	0.4779396108669365	0.5892285149992378	0.0	0.0384879828232646	0.0110950478919777	217304	protein_coding	CD300 molecule like family member B			GO:0002376,GO:0002446,GO:0004888,GO:0005515,GO:0005886,GO:0016020,GO:0033005,GO:0042802,GO:0071222	immune system process|neutrophil mediated immunity|transmembrane signaling receptor activity|protein binding|plasma membrane|membrane|positive regulation of mast cell activation|identical protein binding|cellular response to lipopolysaccharide			R-MMU-1280218,R-MMU-168249,R-MMU-168256,R-MMU-198933,R-MMU-2172127	Adaptive Immune System|Innate Immune System|Immune System|Immunoregulatory interactions between a Lymphoid and a non-Lymphoid cell|DAP12 interactions
Cd300ld	25.64514481591563	1.90713696454048	49.38315266729077	25.29893620700316	4.661004817311	2.9998193907204704e-07	2.6479995684531283e-05	Up	0.3354856936751306	0.503981192228276	0.9603474425914996	0.0532204796893395	0.0113058449543339	0.0	217305	protein_coding	CD300 molecule like family member d			GO:0001618,GO:0002376,GO:0004888,GO:0005515,GO:0005886,GO:0016020,GO:0032675,GO:0032680	virus receptor activity|immune system process|transmembrane signaling receptor activity|protein binding|plasma membrane|membrane|regulation of interleukin-6 production|regulation of tumor necrosis factor production
Cd300lf	100.53690106861609	58.17547211046215	142.89833002676994	2.4605768007262583	1.2989965472738718	0.0010657576222339452	0.03979520098454786	Up	1.1348477985818646	2.3570441143566208	3.17025622046075	0.6805973293605266	0.8241178806335281	1.1170003430409416	246746	protein_coding	CD300 molecule like family member F			GO:0001618,GO:0001786,GO:0002376,GO:0004888,GO:0005136,GO:0005515,GO:0005886,GO:0008289,GO:0016020,GO:0030316,GO:0033004,GO:0034125,GO:0035666,GO:0035772,GO:0042802,GO:0097001,GO:1902216,GO:2000426,GO:2000427	virus receptor activity|phosphatidylserine binding|immune system process|transmembrane signaling receptor activity|interleukin-4 receptor binding|protein binding|plasma membrane|lipid binding|membrane|osteoclast differentiation|negative regulation of mast cell activation|negative regulation of MyD88-dependent toll-like receptor signaling pathway|TRIF-dependent toll-like receptor signaling pathway…
Cd33	44.623982760851966	16.226058001628818	73.02190752007506	4.514172761355158	2.1744616327922497	2.3402009256325274e-05	0.001410606255087698	Up	0.6058049964583352	0.4978599631728718	1.075542117467836	0.1840092698570687	0.120992375827083	0.1609792626837057	12489	protein_coding	CD33 antigen	mmu04640	Hematopoietic cell lineage	GO:0005654,GO:0005777,GO:0005794,GO:0005829,GO:0005886,GO:0007155,GO:0009897,GO:0009986,GO:0016020,GO:0019903,GO:0030246,GO:0033691	nucleoplasm|peroxisome|Golgi apparatus|cytosol|plasma membrane|cell adhesion|external side of plasma membrane|cell surface|membrane|protein phosphatase binding|carbohydrate binding|sialic acid binding			R-MMU-1280218,R-MMU-168249,R-MMU-168256,R-MMU-198933,R-MMU-6798695	Adaptive Immune System|Innate Immune System|Immune System|Immunoregulatory interactions between a Lymphoid and a non-Lymphoid cell|Neutrophil degranulation
Cd37	80.92437017226966	43.66992162097169	118.17881872356753	2.7156237490701365	1.4412836073615232	0.0003516965007350559	0.015457793908348904	Up	1.1247460910271374	1.6666018902727886	2.2815791804561325	0.578263953565486	0.4139274503125959	0.8160230504520394	12493	protein_coding	CD37 antigen	mmu04640	Hematopoietic cell lineage	GO:0001772,GO:0002377,GO:0002639,GO:0002920,GO:0005886,GO:0016020,GO:0030886,GO:0042098,GO:0042130,GO:0042832,GO:0050688	immunological synapse|immunoglobulin production|positive regulation of immunoglobulin production|regulation of humoral immune response|plasma membrane|membrane|negative regulation of myeloid dendritic cell activation|T cell proliferation|negative regulation of T cell proliferation|defense response to protozoan|regulation of defense response to virus	WP3625	Tyrobp causal network in microglia
Cd38	51.012861301063396	19.299331627429897	82.72639097469683	4.2868232731638525	2.099908942420682	4.554759460697506e-05	0.0025421100619665428	Up	0.7186490539974104	0.4781023040208309	1.2298709288801366	0.24997551562015696	0.1556476763046047	0.1372464420782951	12494	protein_coding	CD38 antigen	mmu00760,mmu04020,mmu04640,mmu04921,mmu04970,mmu04972	Nicotinate and nicotinamide metabolism|Calcium signaling pathway|Hematopoietic cell lineage|Oxytocin signaling pathway|Salivary secretion|Pancreatic secretion	GO:0001666,GO:0003953,GO:0005634,GO:0005886,GO:0007204,GO:0008284,GO:0009410,GO:0009725,GO:0009986,GO:0010977,GO:0014824,GO:0016020,GO:0016323,GO:0016740,GO:0016787,GO:0016798,GO:0016849,GO:0030307,GO:0030667,GO:0030890,GO:0032024,GO:0033194,GO:0042100,GO:0042802,GO:0043066,GO:0043231,GO:0045779,GO:0045892,GO:0045893,GO:0045907,GO:0050135,GO:0050853,GO:0060292,GO:0061809	response to hypoxia|NAD+ nucleosidase activity|nucleus|plasma membrane|positive regulation of cytosolic calcium ion concentration|positive regulation of cell population proliferation|response to xenobiotic stimulus|response to hormone|cell surface|negative regulation of neuron projection development|artery smooth muscle contraction|membrane|basolateral plasma membrane|transferase activity|hydrola…			R-MMU-1430728,R-MMU-196807,R-MMU-196849,R-MMU-196854	Metabolism|Nicotinate metabolism|Metabolism of water-soluble vitamins and cofactors|Metabolism of vitamins and cofactors
Cd44	640.608434987219	419.92534838465554	861.2915215897814	2.0479705853665493	1.0341949943171311	8.602052660307951e-10	1.2098500331634458e-07	Up	4.0165016387491805	4.891707459746381	4.31040443457176	2.1560129446859904	2.366868606416193	1.727212794912231	12505	protein_coding	CD44 antigen	mmu04512,mmu04640,mmu05206,mmu05205,mmu05169	ECM-receptor interaction|Hematopoietic cell lineage|MicroRNAs in cancer|Proteoglycans in cancer|Epstein-Barr virus infection	GO:0001558,GO:0001658,GO:0002246,GO:0002821,GO:0002906,GO:0004888,GO:0004896,GO:0005114,GO:0005154,GO:0005515,GO:0005540,GO:0005634,GO:0005794,GO:0005829,GO:0005886,GO:0005902,GO:0006898,GO:0006954,GO:0007155,GO:0009897,GO:0009986,GO:0010628,GO:0016020,GO:0016055,GO:0016247,GO:0016323,GO:0016324,GO:0016477,GO:0019901,GO:0019955,GO:0030214,GO:0030234,GO:0031175,GO:0031258,GO:0032991,GO:0033031,GO:…	regulation of cell growth|branching involved in ureteric bud morphogenesis|wound healing involved in inflammatory response|positive regulation of adaptive immune response|negative regulation of mature B cell apoptotic process|transmembrane signaling receptor activity|cytokine receptor activity|type II transforming growth factor beta receptor binding|epidermal growth factor receptor binding|protei…	WP4466,WP723,WP1763	Oxidative stress and redox pathway|Wnt signaling pathway and pluripotency|Mechanisms associated with pluripotency	R-MMU-109582,R-MMU-1430728,R-MMU-1474228,R-MMU-1474244,R-MMU-1630316,R-MMU-168249,R-MMU-168256,R-MMU-202733,R-MMU-2142845,R-MMU-216083,R-MMU-2160916,R-MMU-6798695,R-MMU-71387	Hemostasis|Metabolism|Degradation of the extracellular matrix|Extracellular matrix organization|Glycosaminoglycan metabolism|Innate Immune System|Immune System|Cell surface interactions at the vascular wall|Hyaluronan metabolism|Integrin cell surface interactions|Hyaluronan uptake and degradation|Neutrophil degranulation|Metabolism of carbohydrates
Cd48	43.38682281359836	10.550053217018199	76.22359241017845	7.303122135178128	2.8685133579644244	4.078593046967656e-07	3.526478586552321e-05	Up	0.9811866567762368	1.4887580012554398	1.936069296198078	0.0846531749947773	0.1798322143974898	0.3317809888531969	12506	protein_coding	CD48 antigen	mmu04650	Natural killer cell mediated cytotoxicity	GO:0002819,GO:0003823,GO:0005515,GO:0005576,GO:0005886,GO:0007165,GO:0009897,GO:0016020,GO:0032991,GO:0038023,GO:0042110,GO:0045121,GO:0045576	regulation of adaptive immune response|antigen binding|protein binding|extracellular region|plasma membrane|signal transduction|external side of plasma membrane|membrane|protein-containing complex|signaling receptor activity|T cell activation|membrane raft|mast cell activation			R-MMU-109582,R-MMU-202733	Hemostasis|Cell surface interactions at the vascular wall
Cd52	178.21314352786575	20.915304297827586	335.51098275790383	16.071982393739425	4.006475983653165	2.560391551357821e-27	2.5722181218569504e-24	Up	11.496834173811505	21.094783352977675	26.6512066642527	0.6712340420460637	1.5356169528431378	1.3912704786055776	23833	protein_coding	CD52 antigen			GO:0005886,GO:0007204,GO:0009617,GO:0016020,GO:0097225	plasma membrane|positive regulation of cytosolic calcium ion concentration|response to bacterium|membrane|sperm midpiece	WP2271	Macrophage markers	R-MMU-163125,R-MMU-392499,R-MMU-597592	Post-translational modification: synthesis of GPI-anchored proteins|Metabolism of proteins|Post-translational protein modification
Cd53	104.76568437383727	21.30441614571076	188.2269526019637	8.874509782786738	3.1496674289722257	4.212062952847522e-17	1.7772378423244832e-14	Up	1.734010925748735	1.5172367410367715	2.6838652695699894	0.1575721268746469	0.2362848966901493	0.2611058362044631	12508	protein_coding	CD53 antigen			GO:0001772,GO:0005886,GO:0005911,GO:0009986,GO:0016020,GO:0030054,GO:0042802,GO:0045661,GO:0098609,GO:1901741	immunological synapse|plasma membrane|cell-cell junction|cell surface|membrane|cell junction|identical protein binding|regulation of myoblast differentiation|cell-cell adhesion|positive regulation of myoblast fusion	WP450	IL-2 signaling pathway	R-MMU-168249,R-MMU-168256,R-MMU-6798695	Innate Immune System|Immune System|Neutrophil degranulation
Cd68	308.8278791377665	92.7003450696413	524.9554132058913	5.662440011193715	2.501423861094984	1.2703529817889404e-19	7.657324816228938e-17	Up	8.999629157490507	12.228111429076758	16.059818947274348	1.3329446845689277	2.8979954139561483	2.193758779744845	12514	protein_coding	CD68 antigen	mmu04142	Lysosome	GO:0002437,GO:0002605,GO:0005764,GO:0005765,GO:0005768,GO:0005886,GO:0007568,GO:0016020,GO:0031669,GO:0035425,GO:0071222,GO:0071310,GO:0140052	inflammatory response to antigenic stimulus|negative regulation of dendritic cell antigen processing and presentation|lysosome|lysosomal membrane|endosome|plasma membrane|aging|membrane|cellular response to nutrient levels|autocrine signaling|cellular response to lipopolysaccharide|cellular response to organic substance|cellular response to oxidised low-density lipoprotein particle stimulus	WP2271	Macrophage markers	R-MMU-168249,R-MMU-168256,R-MMU-6798695	Innate Immune System|Immune System|Neutrophil degranulation
Cd72	75.84494533331572	16.100001208897307	135.58988945773405	8.39821767613022	3.070083182338648	7.985504259781534e-12	1.6516684643981471e-09	Up	1.570331977472134	2.7385583094687247	2.62717100748687	0.1349563203207732	0.4141124733850742	0.2571206883881082	12517	protein_coding	CD72 antigen	mmu04662	B cell receptor signaling pathway	GO:0004888,GO:0005886,GO:0016020,GO:0030246	transmembrane signaling receptor activity|plasma membrane|membrane|carbohydrate binding			R-MMU-1266738,R-MMU-373755,R-MMU-416700,R-MMU-422475,R-MMU-9675108	Developmental Biology|Semaphorin interactions|Other semaphorin interactions|Axon guidance|Nervous system development
Cd74	796.1436631496573	164.07340165860882	1428.213924640705	8.702856566419939	3.1214890190974804	1.5638487027540655e-09	2.0480964253837863e-07	Up	22.50572487487032	18.82126793841577	48.12043842590373	2.2392469814731584	5.010366963931985	2.7650662782154987	16149	protein_coding	CD74 antigen (invariant polypeptide of major histocompatibility complex%2C class II antigen-associated)	mmu04612,mmu05168,mmu05152	Antigen processing and presentation|Herpes simplex virus 1 infection|Tuberculosis	GO:0001516,GO:0001540,GO:0001934,GO:0001961,GO:0002250,GO:0002286,GO:0002376,GO:0002606,GO:0002792,GO:0002821,GO:0002830,GO:0002906,GO:0004896,GO:0005515,GO:0005615,GO:0005634,GO:0005737,GO:0005764,GO:0005768,GO:0005770,GO:0005771,GO:0005773,GO:0005783,GO:0005794,GO:0005886,GO:0006886,GO:0006952,GO:0006955,GO:0008283,GO:0009897,GO:0009986,GO:0010628,GO:0016020,GO:0016064,GO:0019882,GO:0019886,GO:…	prostaglandin biosynthetic process|amyloid-beta binding|positive regulation of protein phosphorylation|positive regulation of cytokine-mediated signaling pathway|adaptive immune response|T cell activation involved in immune response|immune system process|positive regulation of dendritic cell antigen processing and presentation|negative regulation of peptide secretion|positive regulation of adapti…	WP2271	Macrophage markers	R-MMU-109582,R-MMU-1280218,R-MMU-168256,R-MMU-202733,R-MMU-2132295	Hemostasis|Adaptive Immune System|Immune System|Cell surface interactions at the vascular wall|MHC class II antigen presentation
Cd84	55.920441275333616	13.56853913489519	98.272343415772	7.187297580218134	2.845449420109212	8.29135357287451e-09	9.664236813642737e-07	Up	0.3291714198379747	0.42195810543336	0.5716167897031856	0.0473790101947054	0.0964554604495627	0.0338501848805262	12523	protein_coding	CD84 antigen			GO:0002250,GO:0002376,GO:0005886,GO:0006914,GO:0007155,GO:0009897,GO:0016020,GO:0031664,GO:0032685,GO:0032693,GO:0032701,GO:0032715,GO:0032760,GO:0033004,GO:0042110,GO:0042802,GO:0043030,GO:0043231,GO:0043305,GO:0043410,GO:0045087,GO:0051092,GO:0071639,GO:2001256	adaptive immune response|immune system process|plasma membrane|autophagy|cell adhesion|external side of plasma membrane|membrane|regulation of lipopolysaccharide-mediated signaling pathway|negative regulation of granulocyte macrophage colony-stimulating factor production|negative regulation of interleukin-10 production|negative regulation of interleukin-18 production|negative regulation of interl…	WP3625	Tyrobp causal network in microglia	R-MMU-109582,R-MMU-202733	Hemostasis|Cell surface interactions at the vascular wall
Cd86	25.56702840419918	7.028922399856639	44.10513440854171	6.307063301193661	2.6569684129712066	2.6809563527708442e-05	0.001597743959728997	Up	0.466536585299965	0.4717732068996036	0.4332572487326266	0.07341793381879201	0.0487389782483656	0.0899208545761137	12524	protein_coding	CD86 antigen	mmu03267,mmu04514,mmu04620,mmu04672,mmu05202,mmu05167,mmu05322,mmu05323,mmu05320,mmu05330,mmu05332,mmu05416,mmu04940	Virion - Adenovirus|Cell adhesion molecules|Toll-like receptor signaling pathway|Intestinal immune network for IgA production|Transcriptional misregulation in cancer|Kaposi sarcoma-associated herpesvirus infection|Systemic lupus erythematosus|Rheumatoid arthritis|Autoimmune thyroid disease|Allograft rejection|Graft-versus-host disease|Viral myocarditis|Type I diabetes mellitus	GO:0002224,GO:0002250,GO:0002376,GO:0002639,GO:0002668,GO:0005102,GO:0005515,GO:0005886,GO:0006955,GO:0007166,GO:0007202,GO:0009897,GO:0009986,GO:0016020,GO:0023035,GO:0031295,GO:0034138,GO:0034451,GO:0042102,GO:0042104,GO:0042113,GO:0042130,GO:0043231,GO:0051607,GO:0070062,GO:0071222,GO:1901224,GO:1990051	toll-like receptor signaling pathway|adaptive immune response|immune system process|positive regulation of immunoglobulin production|negative regulation of T cell anergy|signaling receptor binding|protein binding|plasma membrane|immune response|cell surface receptor signaling pathway|activation of phospholipase C activity|external side of plasma membrane|cell surface|membrane|CD40 signaling pathw…	WP458,WP2271	Inflammatory response pathway|Macrophage markers	R-MMU-1257604,R-MMU-1280218,R-MMU-162582,R-MMU-168256,R-MMU-199418,R-MMU-388841,R-MMU-389356,R-MMU-389357,R-MMU-389359,R-MMU-389513,R-MMU-6811558,R-MMU-9006925	PIP3 activates AKT signaling|Adaptive Immune System|Signal Transduction|Immune System|Negative regulation of the PI3K/AKT network|Costimulation by the CD28 family|CD28 co-stimulation|CD28 dependent PI3K/Akt signaling|CD28 dependent Vav1 pathway|CTLA4 inhibitory signaling|PI5P, PP2A and IER3 Regulate PI3K/AKT Signaling|Intracellular signaling by second messengers
Cd93	159.2048832022224	85.81158547548773	232.5981809289568	2.707528938086586	1.4369767574498182	0.00013942740500423478	0.006824825901100561	Up	1.2968283304189263	0.9103896472877496	0.8619891631408391	0.594709596480333	0.2493485539792853	0.2443935850589504	17064	protein_coding	CD93 antigen			GO:0001849,GO:0005509,GO:0005886,GO:0007155,GO:0009986,GO:0016020,GO:0030246,GO:0031410,GO:0098609	complement component C1q complex binding|calcium ion binding|plasma membrane|cell adhesion|cell surface|membrane|carbohydrate binding|cytoplasmic vesicle|cell-cell adhesion			R-MMU-168249,R-MMU-168256,R-MMU-6798695	Innate Immune System|Immune System|Neutrophil degranulation
Cdh23	36.52319402577184	56.92472712992762	16.121660921615952	0.28069822751734536	-1.8329081409763959	0.0007074127122677778	0.028755849693089225	Down	0.0239046727024737	0.0578301190513182	0.0358779583255394	0.1068701921175117	0.1203252299806165	0.17539598835668802	22295	protein_coding	cadherin 23 (otocadherin)			GO:0001917,GO:0005509,GO:0005515,GO:0005813,GO:0005886,GO:0006816,GO:0007155,GO:0007156,GO:0007605,GO:0007626,GO:0008344,GO:0016020,GO:0016339,GO:0016342,GO:0032420,GO:0032426,GO:0042472,GO:0042491,GO:0045177,GO:0045202,GO:0045296,GO:0045494,GO:0046872,GO:0048563,GO:0048839,GO:0050953,GO:0050957,GO:0051480,GO:0060013,GO:0060088,GO:0060091,GO:0060122,GO:0098683,GO:0098684,GO:0098742	photoreceptor inner segment|calcium ion binding|protein binding|centrosome|plasma membrane|calcium ion transport|cell adhesion|homophilic cell adhesion via plasma membrane adhesion molecules|sensory perception of sound|locomotory behavior|adult locomotory behavior|membrane|calcium-dependent cell-cell adhesion via plasma membrane cell adhesion molecules|catenin complex|stereocilium|stereocilium ti…
Cebpa	181.69894066420457	72.70538369019366	290.69249763821523	3.9890560117086364	1.9960473809449943	1.584947474196062e-08	1.759875624374438e-06	Up	2.2939936633941453	3.065621559489578	4.413694081444893	0.5418959312829565	1.2976845407372126	0.5430301987039117	12606	protein_coding	CCAAT/enhancer binding protein (C/EBP)%2C alpha	mmu05200,mmu05202,mmu05221,mmu04932	Pathways in cancer|Transcriptional misregulation in cancer|Acute myeloid leukemia|Non-alcoholic fatty liver disease	GO:0000050,GO:0000122,GO:0000976,GO:0000978,GO:0000981,GO:0001163,GO:0001228,GO:0001889,GO:0001892,GO:0002070,GO:0003677,GO:0003682,GO:0003700,GO:0005515,GO:0005634,GO:0005654,GO:0005667,GO:0005730,GO:0006355,GO:0006357,GO:0006360,GO:0007005,GO:0007219,GO:0007275,GO:0008134,GO:0008203,GO:0008283,GO:0008285,GO:0010628,GO:0016363,GO:0019221,GO:0019900,GO:0019904,GO:0030099,GO:0030225,GO:0030324,GO:…	urea cycle|negative regulation of transcription by RNA polymerase II|transcription cis-regulatory region binding|RNA polymerase II cis-regulatory region sequence-specific DNA binding|DNA-binding transcription factor activity, RNA polymerase II-specific|RNA polymerase I transcription regulatory region sequence-specific DNA binding|DNA-binding transcription activator activity, RNA polymerase II-spe…	WP572,WP2872,WP447	EGFR1 signaling pathway|White fat cell differentiation|Adipogenesis genes	R-MMU-1266738,R-MMU-9616222	Developmental Biology|Transcriptional regulation of granulopoiesis	C/EBP
Cebpd	809.0876605532626	321.6803185143233	1296.495002592201	4.030246378975737	2.0108680369819005	1.2925925368883815e-21	9.403387845080754e-19	Up	10.60912452256816	20.583330978065483	19.6878143237018	3.826787978511697	3.918225664616175	4.447700322473841	12609	protein_coding	CCAAT/enhancer binding protein (C/EBP)%2C delta			GO:0000976,GO:0000978,GO:0000981,GO:0001228,GO:0002244,GO:0003677,GO:0003700,GO:0005515,GO:0005634,GO:0005654,GO:0006355,GO:0006357,GO:0042802,GO:0043565,GO:0045444,GO:0045595,GO:0045669,GO:0045892,GO:0045944,GO:0048839,GO:0090575,GO:1990837	transcription cis-regulatory region binding|RNA polymerase II cis-regulatory region sequence-specific DNA binding|DNA-binding transcription factor activity, RNA polymerase II-specific|DNA-binding transcription activator activity, RNA polymerase II-specific|hematopoietic progenitor cell differentiation|DNA binding|DNA-binding transcription factor activity|protein binding|nucleus|nucleoplasm|regula…	WP2872,WP2910,WP447	White fat cell differentiation|Mecp2 and associated Rett syndrome|Adipogenesis genes
Cela1	142.13427215930102	62.804261690824916	221.4642826277769	3.526758897970017	1.8183429512695737	2.486321685651927e-06	0.00018666878506120538	Up	3.1515263436646466	7.179421044752273	7.464612381268635	2.1134208571028865	0.9478100760993198	1.7544119716856377	109901	protein_coding	chymotrypsin-like elastase family%2C member 1			GO:0000122,GO:0004252,GO:0005576,GO:0005615,GO:0006366,GO:0006508,GO:0006954,GO:0008233,GO:0008236,GO:0009791,GO:0016055,GO:0016787,GO:0031017,GO:0035264,GO:0042127,GO:0045595,GO:0045766,GO:0045944,GO:0046872,GO:0048771,GO:0055123,GO:0060309,GO:0061113,GO:0062023	negative regulation of transcription by RNA polymerase II|serine-type endopeptidase activity|extracellular region|extracellular space|transcription by RNA polymerase II|proteolysis|inflammatory response|peptidase activity|serine-type peptidase activity|post-embryonic development|Wnt signaling pathway|hydrolase activity|exocrine pancreas development|multicellular organism growth|regulation of cell…
Ces1d	44.03082137590721	69.36917095307554	18.69247179873877	0.2716906505224838	-1.8799631748075205	0.0009830652148015368	0.03757196890700728	Down	0.33578294415028004	0.1250980782336717	0.3741967489053916	1.0436194979569775	1.4592935989887048	0.5177538523914588	104158	protein_coding	carboxylesterase 1D	mmu00983	Drug metabolism - other enzymes	GO:0004771,GO:0004806,GO:0005737,GO:0005783,GO:0005788,GO:0005811,GO:0005829,GO:0006629,GO:0006637,GO:0006695,GO:0008203,GO:0009636,GO:0010875,GO:0010887,GO:0016042,GO:0016787,GO:0019626,GO:0030339,GO:0030855,GO:0034379,GO:0042632,GO:0043231,GO:0043691,GO:0046464,GO:0050253,GO:0051791,GO:0052689,GO:0060086,GO:0061411,GO:0061725,GO:0070417,GO:0070857,GO:0071397,GO:0071404,GO:0090205,GO:0106106,GO:…	sterol esterase activity|triglyceride lipase activity|cytoplasm|endoplasmic reticulum|endoplasmic reticulum lumen|lipid droplet|cytosol|lipid metabolic process|acyl-CoA metabolic process|cholesterol biosynthetic process|cholesterol metabolic process|response to toxic substance|positive regulation of cholesterol efflux|negative regulation of cholesterol storage|lipid catabolic process|hydrolase ac…			R-MMU-1430728,R-MMU-2022377,R-MMU-211859,R-MMU-211945,R-MMU-2980736,R-MMU-392499,R-MMU-397014,R-MMU-5576891,R-MMU-5578768,R-MMU-9748784,R-MMU-9749641	Metabolism|Metabolism of Angiotensinogen to Angiotensins|Biological oxidations|Phase I - Functionalization of compounds|Peptide hormone metabolism|Metabolism of proteins|Muscle contraction|Cardiac conduction|Physiological factors|Drug ADME|Aspirin ADME
Cfb	420.8945124012207	16.332304215728172	825.456720586713	50.17548931313375	5.648910875756558	8.743552552982782e-86	6.148757607009259e-82	Up	9.946344337046254	7.042164066610239	9.200436122217944	0.1969676691427777	0.1793256447794687	0.1263649423507774	14962	protein_coding	complement factor B	mmu04610,mmu05171,mmu05150	Complement and coagulation cascades|Coronavirus disease - COVID-19|Staphylococcus aureus infection	GO:0002376,GO:0004252,GO:0005576,GO:0005601,GO:0005615,GO:0005886,GO:0006508,GO:0006956,GO:0006957,GO:0008233,GO:0008236,GO:0016787,GO:0042100,GO:0045087,GO:0050778,GO:1903028	immune system process|serine-type endopeptidase activity|extracellular region|classical-complement-pathway C3/C5 convertase complex|extracellular space|plasma membrane|proteolysis|complement activation|complement activation, alternative pathway|peptidase activity|serine-type peptidase activity|hydrolase activity|B cell proliferation|innate immune response|positive regulation of immune response|po…	WP310	mRNA processing
Cfi	114.37992166968141	65.84187179491491	162.91797154444774	2.4712483867476687	1.3052400241509838	2.4327559890239083e-05	0.0014580640085351533	Up	2.2247251546788567	2.169638515568244	2.4781918264298	0.7210878205490984	1.2149047751789823	0.7765843071428017	12630	protein_coding	complement component factor i	mmu04610,mmu05150	Complement and coagulation cascades|Staphylococcus aureus infection	GO:0002376,GO:0004252,GO:0005044,GO:0005576,GO:0005615,GO:0005634,GO:0006508,GO:0006956,GO:0006958,GO:0008233,GO:0008236,GO:0016020,GO:0016787,GO:0030451,GO:0045087,GO:0046872,GO:1905370	immune system process|serine-type endopeptidase activity|scavenger receptor activity|extracellular region|extracellular space|nucleus|proteolysis|complement activation|complement activation, classical pathway|peptidase activity|serine-type peptidase activity|membrane|hydrolase activity|regulation of complement activation, alternative pathway|innate immune response|metal ion binding|serine-type en…			R-MMU-166658,R-MMU-168249,R-MMU-168256,R-MMU-977606	Complement cascade|Innate Immune System|Immune System|Regulation of Complement cascade
Cgas	5.670387355397563	0.0	11.340774710795117	62.158749774275954	5.957885581377657	0.0005921589839122069	0.024592082841724074	Up	0.0903871858659394	0.0601327192683126	0.0932662439271212	0.0	0.0	0.0	214763	protein_coding	cyclic GMP-AMP synthase	mmu04623,mmu05170,mmu05171,mmu05168,mmu05163	Cytosolic DNA-sensing pathway|Human immunodeficiency virus 1 infection|Coronavirus disease - COVID-19|Herpes simplex virus 1 infection|Human cytomegalovirus infection	GO:0000166,GO:0002218,GO:0002230,GO:0002376,GO:0002637,GO:0003677,GO:0003682,GO:0003690,GO:0005515,GO:0005524,GO:0005525,GO:0005546,GO:0005634,GO:0005654,GO:0005694,GO:0005737,GO:0005829,GO:0005886,GO:0006281,GO:0006974,GO:0008289,GO:0008340,GO:0016020,GO:0016740,GO:0016779,GO:0019933,GO:0019934,GO:0031491,GO:0032479,GO:0032481,GO:0035861,GO:0038001,GO:0042803,GO:0045087,GO:0045738,GO:0046872,GO:…	nucleotide binding|activation of innate immune response|positive regulation of defense response to virus by host|immune system process|regulation of immunoglobulin production|DNA binding|chromatin binding|double-stranded DNA binding|protein binding|ATP binding|GTP binding|phosphatidylinositol-4,5-bisphosphate binding|nucleus|nucleoplasm|chromosome|cytoplasm|cytosol|plasma membrane|DNA repair|cell…
Chil1	3768.387309054585	769.5962628140994	6767.178355295066	8.790071256403055	3.13587486057262	1.6752349492601277e-71	8.835607931135229e-68	Up	96.12130010290504	74.93027463376123	116.58537582045628	12.515978048388472	10.419702316523964	8.68508360123779	12654	protein_coding	chitinase-like 1			GO:0004568,GO:0005515,GO:0005576,GO:0005615,GO:0005737,GO:0005783,GO:0005975,GO:0006032,GO:0006915,GO:0006954,GO:0007250,GO:0008061,GO:0010800,GO:0030324,GO:0032757,GO:0045766,GO:0051897,GO:0070374	chitinase activity|protein binding|extracellular region|extracellular space|cytoplasm|endoplasmic reticulum|carbohydrate metabolic process|chitin catabolic process|apoptotic process|inflammatory response|activation of NF-kappaB-inducing kinase activity|chitin binding|positive regulation of peptidyl-threonine phosphorylation|lung development|positive regulation of interleukin-8 production|positive…			R-MMU-168249,R-MMU-168256,R-MMU-6798695	Innate Immune System|Immune System|Neutrophil degranulation
Chil3	46.852440104058076	0.0	93.70488020811615	513.5203737035192	9.004277705768917	7.451113127141577e-12	1.5563973628050087e-09	Up	0.8922095372676134	1.1871369844968649	3.3461310321221567	0.0	0.0	0.0	12655	protein_coding	chitinase-like 3			GO:0000272,GO:0002532,GO:0004563,GO:0004568,GO:0005576,GO:0005615,GO:0005634,GO:0005737,GO:0005783,GO:0005975,GO:0006032,GO:0006954,GO:0008061,GO:0008152,GO:0016787,GO:0016798,GO:0019900,GO:0030246,GO:0031410,GO:0032722,GO:0102148	polysaccharide catabolic process|production of molecular mediator involved in inflammatory response|beta-N-acetylhexosaminidase activity|chitinase activity|extracellular region|extracellular space|nucleus|cytoplasm|endoplasmic reticulum|carbohydrate metabolic process|chitin catabolic process|inflammatory response|chitin binding|metabolic process|hydrolase activity|hydrolase activity, acting on gl…
Ciita	23.25138037424879	5.6047356998032	40.898025048694365	7.3184094322311255	2.8715301302610405	7.591756729535874e-05	0.003974275228859015	Up	0.1377702820590157	0.0575094650919748	0.1728202713557866	0.0132847028585154	0.0197548677053733	0.016270845169463	12265	protein_coding	class II transactivator	mmu04612,mmu05164,mmu05152,mmu05145,mmu05340	Antigen processing and presentation|Influenza A|Tuberculosis|Toxoplasmosis|Primary immunodeficiency	GO:0000122,GO:0000166,GO:0000976,GO:0004674,GO:0005515,GO:0005524,GO:0005525,GO:0005634,GO:0005654,GO:0005829,GO:0006355,GO:0006954,GO:0009986,GO:0016301,GO:0016310,GO:0016605,GO:0016740,GO:0016746,GO:0034341,GO:0044877,GO:0045345,GO:0045348,GO:0045892,GO:0045893,GO:0045944,GO:0046597,GO:0046677,GO:0140297	negative regulation of transcription by RNA polymerase II|nucleotide binding|transcription cis-regulatory region binding|protein serine/threonine kinase activity|protein binding|ATP binding|GTP binding|nucleus|nucleoplasm|cytosol|regulation of DNA-templated transcription|inflammatory response|cell surface|kinase activity|phosphorylation|PML body|transferase activity|acyltransferase activity|respo…	WP1253	Type II interferon signaling (IFNG)
Clec12a	42.4155533239449	0.3642962528921931	84.46681039499758	237.72949535776237	7.893177100907311	9.649874648696212e-10	1.3306104932257775e-07	Up	0.8437551402729251	0.7589851772376968	1.7657865186870687	0.0	0.0	0.0143157076085959	232413	protein_coding	C-type lectin domain family 12%2C member a			GO:0004888,GO:0005886,GO:0007165,GO:0009986,GO:0016020,GO:0019903,GO:0030246,GO:0030545,GO:0050776	transmembrane signaling receptor activity|plasma membrane|signal transduction|cell surface|membrane|protein phosphatase binding|carbohydrate binding|signaling receptor regulator activity|regulation of immune response			R-MMU-168249,R-MMU-168256,R-MMU-6798695	Innate Immune System|Immune System|Neutrophil degranulation
Clec2d	93.45973500141636	39.37568806823722	147.54378193459542	3.738979054629277	1.9026443893915592	7.523620241701836e-07	6.200227196843111e-05	Up	2.4466154215201343	2.325260677010482	3.858949260643479	0.9797358458230766	0.7485352278170566	0.4841949391428893	93694	protein_coding	C-type lectin domain family 2%2C member d			GO:0004888,GO:0005515,GO:0005783,GO:0005886,GO:0006968,GO:0009897,GO:0009986,GO:0016020,GO:0030246,GO:0042270,GO:0045671,GO:0046703	transmembrane signaling receptor activity|protein binding|endoplasmic reticulum|plasma membrane|cellular defense response|external side of plasma membrane|cell surface|membrane|carbohydrate binding|protection from natural killer cell mediated cytotoxicity|negative regulation of osteoclast differentiation|natural killer cell lectin-like receptor binding
Clec4a1	54.90420567662833	9.297177917123788	100.51123343613285	10.678918384320744	3.4166936257519014	7.348665174529313e-10	1.0546584298438426e-07	Up	1.0677638997834502	2.007052186031403	2.658250436668473	0.2000379519003673	0.2478868187676824	0.0612506462894099	269799	protein_coding	C-type lectin domain family 4%2C member a1			GO:0005509,GO:0005537,GO:0009897,GO:0030246,GO:0061760	calcium ion binding|mannose binding|external side of plasma membrane|carbohydrate binding|antifungal innate immune response
Clec4a2	21.150978545698656	2.2012115134308696	40.100745577966435	17.797730308958396	4.153621365247969	1.2355072915659055e-05	0.0007827476675725497	Up	0.2923518187740423	0.2007696504550193	0.7784876278814814	0.0185511386345697	0.0492611815867409	0.0	26888	protein_coding	C-type lectin domain family 4%2C member a2			GO:0002250,GO:0002376,GO:0005509,GO:0005537,GO:0005886,GO:0009897,GO:0016020,GO:0030246,GO:0045087,GO:0046872,GO:0061760	adaptive immune response|immune system process|calcium ion binding|mannose binding|plasma membrane|external side of plasma membrane|membrane|carbohydrate binding|innate immune response|metal ion binding|antifungal innate immune response
Clec4a3	38.60980891090257	0.0	77.2196178218051	422.02807740826216	8.72119517399194	2.1748044710520194e-11	4.248319437572634e-09	Up	0.8537268731601917	2.219032978713372	2.089624685366082	0.0	0.0	0.0	73149	protein_coding	C-type lectin domain family 4%2C member a3			GO:0005509,GO:0005537,GO:0009897,GO:0030246,GO:0061760	calcium ion binding|mannose binding|external side of plasma membrane|carbohydrate binding|antifungal innate immune response
Clec4d	39.880070739670366	2.2528215211894373	77.5073199581513	33.81863194531226	5.079746394918121	3.429113362649107e-10	5.319412103809427e-08	Up	0.5929484444905244	1.89348622435123	2.692075479650033	0.0388796318688588	0.0825935978699848	0.0238095077142965	17474	protein_coding	C-type lectin domain family 4%2C member d	mmu04625	C-type lectin receptor signaling pathway	GO:0002250,GO:0002292,GO:0002376,GO:0005537,GO:0005886,GO:0009897,GO:0016020,GO:0030246,GO:0030887,GO:0034987,GO:0038094,GO:0038187,GO:0042742,GO:0043123,GO:0045087,GO:0046872,GO:0061760	adaptive immune response|T cell differentiation involved in immune response|immune system process|mannose binding|plasma membrane|external side of plasma membrane|membrane|carbohydrate binding|positive regulation of myeloid dendritic cell activation|immunoglobulin receptor binding|Fc-gamma receptor signaling pathway|pattern recognition receptor activity|defense response to bacterium|positive regu…			R-MMU-168249,R-MMU-168256,R-MMU-5621480,R-MMU-5621481,R-MMU-6798695	Innate Immune System|Immune System|Dectin-2 family|C-type lectin receptors (CLRs)|Neutrophil degranulation
Clec4e	10.62742652290176	0.0	21.25485304580351	116.1281621432	6.859574071172331	5.767358171970314e-06	0.00039762730507862003	Up	0.1226147894499808	0.2680258186008135	0.2349664150488053	0.0	0.0	0.0	56619	protein_coding	C-type lectin domain family 4%2C member e	mmu04625,mmu05152	C-type lectin receptor signaling pathway|Tuberculosis	GO:0001819,GO:0002221,GO:0002292,GO:0002376,GO:0005509,GO:0005515,GO:0005886,GO:0006955,GO:0009897,GO:0016020,GO:0030246,GO:0030670,GO:0038023,GO:0038094,GO:0038187,GO:0042742,GO:0042995,GO:0045087,GO:0046872,GO:0051861,GO:0061760	positive regulation of cytokine production|pattern recognition receptor signaling pathway|T cell differentiation involved in immune response|immune system process|calcium ion binding|protein binding|plasma membrane|immune response|external side of plasma membrane|membrane|carbohydrate binding|phagocytic vesicle membrane|signaling receptor activity|Fc-gamma receptor signaling pathway|pattern recog…			R-MMU-168249,R-MMU-168256,R-MMU-5621480,R-MMU-5621481	Innate Immune System|Immune System|Dectin-2 family|C-type lectin receptors (CLRs)
Clec4n	21.571927728506413	4.596455260400519	38.54740019661228	8.367508327453217	3.0647980817014053	9.204899885824164e-05	0.00470207682545357	Up	0.4666115309361578	0.9312809087371378	1.356882050203064	0.0417214362865826	0.1772611192840156	0.1021992041969486	56620	protein_coding	C-type lectin domain family 4%2C member n	mmu04625	C-type lectin receptor signaling pathway	GO:0001819,GO:0001878,GO:0001879,GO:0002223,GO:0002250,GO:0002376,GO:0005509,GO:0005515,GO:0005537,GO:0005886,GO:0009897,GO:0016020,GO:0030246,GO:0038187,GO:0043123,GO:0045087,GO:0046872,GO:0050731,GO:0050832,GO:0061760,GO:1902533,GO:2000318	positive regulation of cytokine production|response to yeast|detection of yeast|stimulatory C-type lectin receptor signaling pathway|adaptive immune response|immune system process|calcium ion binding|protein binding|mannose binding|plasma membrane|external side of plasma membrane|membrane|carbohydrate binding|pattern recognition receptor activity|positive regulation of I-kappaB kinase/NF-kappaB s…			R-MMU-168249,R-MMU-168256,R-MMU-5621480,R-MMU-5621481,R-MMU-6798695	Innate Immune System|Immune System|Dectin-2 family|C-type lectin receptors (CLRs)|Neutrophil degranulation
Clec5a	18.512336434847988	2.7079299921032747	34.31674287759268	12.827329274342235	3.681148918958971	2.7716376818959906e-05	0.0016425067464876325	Up	0.2142892912479891	0.294322000667044	0.2853096018413806	0.0	0.0288861378937957	0.0333083793783248	23845	protein_coding	C-type lectin domain family 5%2C member a			GO:0001618,GO:0001819,GO:0002076,GO:0002376,GO:0005515,GO:0005829,GO:0005886,GO:0009986,GO:0016020,GO:0030099,GO:0030246,GO:0033033,GO:0043066,GO:0045087	virus receptor activity|positive regulation of cytokine production|osteoblast development|immune system process|protein binding|cytosol|plasma membrane|cell surface|membrane|myeloid cell differentiation|carbohydrate binding|negative regulation of myeloid cell apoptotic process|negative regulation of apoptotic process|innate immune response			R-MMU-168249,R-MMU-168256,R-MMU-2172127,R-MMU-6798695	Innate Immune System|Immune System|DAP12 interactions|Neutrophil degranulation
Clec7a	57.69070804693284	11.795641679610574	103.58577441425508	8.772244522844955	3.1329460271253997	6.017979323152578e-10	8.816757623649297e-08	Up	1.1053662165200102	0.9314777968785198	2.23045757569764	0.1449577344468708	0.1924622908505228	0.133156056165908	56644	protein_coding	C-type lectin domain family 7%2C member a	mmu04145,mmu04613,mmu04625,mmu05152	Phagosome|Neutrophil extracellular trap formation|C-type lectin receptor signaling pathway|Tuberculosis	GO:0001846,GO:0001872,GO:0001874,GO:0001878,GO:0001879,GO:0002238,GO:0002752,GO:0006910,GO:0006911,GO:0008284,GO:0009897,GO:0009986,GO:0016046,GO:0030247,GO:0030335,GO:0032491,GO:0032760,GO:0038187,GO:0050766,GO:0051251,GO:0051712,GO:0071226,GO:0090303,GO:0098609,GO:1900017	opsonin binding|(1->3)-beta-D-glucan binding|(1->3)-beta-D-glucan immune receptor activity|response to yeast|detection of yeast|response to molecule of fungal origin|cell surface pattern recognition receptor signaling pathway|phagocytosis, recognition|phagocytosis, engulfment|positive regulation of cell population proliferation|external side of plasma membrane|cell surface|detection of fungus|pol…
Cmklr1	46.547841466924154	15.480832617377803	77.61485031647045	5.022174674014659	2.3283122072140117	8.783402936014641e-06	0.000573694897031272	Up	0.7227783643321116	0.3641384173147772	0.7240783145323373	0.0690183207238843	0.1686112194624564	0.1183452118756852	14747	protein_coding	chemokine-like receptor 1			GO:0002430,GO:0004875,GO:0004930,GO:0005886,GO:0006935,GO:0006954,GO:0007165,GO:0007186,GO:0007200,GO:0007204,GO:0010759,GO:0016020,GO:0032088,GO:0032695,GO:0045600,GO:0050848,GO:0097003,GO:0097004,GO:0120162	complement receptor mediated signaling pathway|complement receptor activity|G protein-coupled receptor activity|plasma membrane|chemotaxis|inflammatory response|signal transduction|G protein-coupled receptor signaling pathway|phospholipase C-activating G protein-coupled receptor signaling pathway|positive regulation of cytosolic calcium ion concentration|positive regulation of macrophage chemotax…	WP1397,WP189	GPCRs, odorant|GPCRs, class A rhodopsin-like	R-MMU-162582,R-MMU-372790,R-MMU-373076,R-MMU-500792	Signal Transduction|Signaling by GPCR|Class A/1 (Rhodopsin-like receptors)|GPCR ligand binding
Cmtm3	138.00409888512814	87.60046497456852	188.4077327956876	2.1487791180793674	1.1035171897785307	9.098689009543148e-05	0.0046591029619983465	Up	1.7177862954660437	2.0464228743429542	2.535090195181376	0.8742329326276078	1.1372551149979837	0.8301269512612395	68119	protein_coding	CKLF-like MARVEL transmembrane domain containing 3			GO:0001835,GO:0005125,GO:0005515,GO:0005615,GO:0005737,GO:0005829,GO:0006935,GO:0016020,GO:0031410,GO:0031965,GO:0050861	blastocyst hatching|cytokine activity|protein binding|extracellular space|cytoplasm|cytosol|chemotaxis|membrane|cytoplasmic vesicle|nuclear membrane|positive regulation of B cell receptor signaling pathway
Cmtm7	83.10709702110009	50.64812989229207	115.56606414990802	2.282076463231963	1.1903471313625575	0.0006095887692010392	0.02521665541928299	Up	2.531443104089362	2.688406269285549	3.762347858582885	1.3933748807319783	1.2616408160122223	1.1470444982922694	102545	protein_coding	CKLF-like MARVEL transmembrane domain containing 7			GO:0002337,GO:0003674,GO:0005125,GO:0005615,GO:0006935,GO:0016020	B-1a B cell differentiation|molecular_function|cytokine activity|extracellular space|chemotaxis|membrane
Col5a3	109.89753343206226	62.1444245612355	157.65064230288885	2.53174903122104	1.340134399490563	0.000325785502399664	0.014378863481434544	Up	0.3974720724761089	1.069216643048246	0.8247230678227409	0.2507074691124777	0.3204555922592966	0.3018571881160691	53867	protein_coding	collagen%2C type V%2C alpha 3	mmu04974	Protein digestion and absorption	GO:0005198,GO:0005201,GO:0005588,GO:0005615,GO:0007160,GO:0008201,GO:0030020,GO:0030198,GO:0031012,GO:0043394,GO:0062023	structural molecule activity|extracellular matrix structural constituent|collagen type V trimer|extracellular space|cell-matrix adhesion|heparin binding|extracellular matrix structural constituent conferring tensile strength|extracellular matrix organization|extracellular matrix|proteoglycan binding|collagen-containing extracellular matrix	WP85,WP2841,WP3855	Focal adhesion|Focal adhesion: PI3K-Akt-mTOR signaling pathway|Dysregulated miRNA targeting in insulin/PI3K-AKT signaling	R-MMU-1266738,R-MMU-1442490,R-MMU-1474228,R-MMU-1474244,R-MMU-1474290,R-MMU-162582,R-MMU-1650814,R-MMU-186797,R-MMU-2022090,R-MMU-216083,R-MMU-3000171,R-MMU-3000178,R-MMU-375165,R-MMU-419037,R-MMU-422475,R-MMU-6806834,R-MMU-8874081,R-MMU-8875878,R-MMU-8948216,R-MMU-9006934,R-MMU-9675108	Developmental Biology|Collagen degradation|Degradation of the extracellular matrix|Extracellular matrix organization|Collagen formation|Signal Transduction|Collagen biosynthesis and modifying enzymes|Signaling by PDGF|Assembly of collagen fibrils and other multimeric structures|Integrin cell surface interactions|Non-integrin membrane-ECM interactions|ECM proteoglycans|NCAM signaling for neurite o…
Coro1a	584.3891292715742	347.29324815479464	821.4850103883533	2.3649775615278057	1.2418264956043623	3.903258230785044e-10	5.9242474025087807e-08	Up	8.279423103948583	11.016256794447491	14.444989588774893	4.842569955257827	4.657420804564599	4.26388968762559	12721	protein_coding	coronin%2C actin binding protein 1A	mmu04145,mmu05152	Phagosome|Tuberculosis	GO:0001772,GO:0001845,GO:0001891,GO:0003779,GO:0003785,GO:0005515,GO:0005737,GO:0005769,GO:0005856,GO:0005884,GO:0005886,GO:0005911,GO:0006816,GO:0006906,GO:0006909,GO:0007015,GO:0008064,GO:0008092,GO:0008360,GO:0010631,GO:0015629,GO:0016020,GO:0016477,GO:0030027,GO:0030036,GO:0030424,GO:0030595,GO:0030833,GO:0030864,GO:0031252,GO:0031339,GO:0031410,GO:0031589,GO:0032036,GO:0032426,GO:0032796,GO:…	immunological synapse|phagolysosome assembly|phagocytic cup|actin binding|actin monomer binding|protein binding|cytoplasm|early endosome|cytoskeleton|actin filament|plasma membrane|cell-cell junction|calcium ion transport|vesicle fusion|phagocytosis|actin filament organization|regulation of actin polymerization or depolymerization|cytoskeletal protein binding|regulation of cell shape|epithelial c…
Cp	9897.396621506608	6148.680437927371	13646.11280508584	2.2195562010297496	1.1502712393773045	8.725782126761878e-34	1.3149130394878235e-30	Up	52.80472276521575	53.48002936122767	58.09554370643973	23.6108628050756	22.96341357072463	25.34412096000877	12870	protein_coding	ceruloplasmin	mmu00860,mmu04216	Porphyrin metabolism|Ferroptosis	GO:0004322,GO:0005507,GO:0005576,GO:0005615,GO:0005886,GO:0006811,GO:0006825,GO:0006826,GO:0016491,GO:0046688,GO:0046872,GO:0051087,GO:0055072	ferroxidase activity|copper ion binding|extracellular region|extracellular space|plasma membrane|monoatomic ion transport|copper ion transport|iron ion transport|oxidoreductase activity|response to copper ion|metal ion binding|chaperone binding|iron ion homeostasis			R-MMU-381426,R-MMU-382551,R-MMU-392499,R-MMU-425366,R-MMU-425407,R-MMU-425410,R-MMU-597592,R-MMU-8957275,R-MMU-917937	Regulation of Insulin-like Growth Factor (IGF) transport and uptake by Insulin-like Growth Factor Binding Proteins (IGFBPs)|Transport of small molecules|Metabolism of proteins|Transport of bile salts and organic acids, metal ions and amine compounds|SLC-mediated transmembrane transport|Metal ion SLC transporters|Post-translational protein modification|Post-translational protein phosphorylation|Ir…
Cryaa	6898.929856947933	84.52152236746062	13713.338191528392	162.19732581598092	7.341606223486343	4.280521409332421e-05	0.002414603213173425	Up	28.77685277851312	934.3685575490546	45.06763631590653	0.3422944855143024	5.612690804841853	0.1572133557148282	12954	protein_coding	crystallin%2C alpha A	mmu04141	Protein processing in endoplasmic reticulum	GO:0001666,GO:0001934,GO:0002088,GO:0002089,GO:0005198,GO:0005212,GO:0005515,GO:0005634,GO:0005654,GO:0005737,GO:0005829,GO:0006457,GO:0006915,GO:0007005,GO:0007015,GO:0007017,GO:0007021,GO:0007601,GO:0010629,GO:0030307,GO:0032387,GO:0032991,GO:0042542,GO:0042802,GO:0043010,GO:0043066,GO:0043154,GO:0046872,GO:0048596,GO:0050821,GO:0051082,GO:0060561,GO:0070141,GO:0070309	response to hypoxia|positive regulation of protein phosphorylation|lens development in camera-type eye|lens morphogenesis in camera-type eye|structural molecule activity|structural constituent of eye lens|protein binding|nucleus|nucleoplasm|cytoplasm|cytosol|protein folding|apoptotic process|mitochondrion organization|actin filament organization|microtubule-based process|tubulin complex assembly|…
Cryba2	712.7350584596768	17.150510057145286	1408.3196068622076	82.04227057741969	6.358295514855462	1.288143838880788e-05	0.0008112230020557609	Up	3.4092970732833985	141.69422011559018	8.064600822328867	0.3163409754981449	1.108826596495704	0.3874482619525	12958	protein_coding	crystallin%2C beta A2			GO:0002088,GO:0005212,GO:0007601,GO:0042802	lens development in camera-type eye|structural constituent of eye lens|visual perception|identical protein binding
Cryba4	606.8044461030546	14.444558882818615	1199.1643333232894	82.91570015583294	6.373573397963963	4.3274506002734666e-05	0.002434566008372516	Up	3.66678860639232	92.80030154710907	6.726373332515018	0.0500898632370254	0.9576715726024088	0.2147218092035696	12959	protein_coding	crystallin%2C beta A4			GO:0002088,GO:0005212,GO:0007601,GO:0042802,GO:0043010	lens development in camera-type eye|structural constituent of eye lens|visual perception|identical protein binding|camera-type eye development
Crybb1	435.8484066487484	21.498296877666235	850.1985164198297	39.52159733787309	5.304569352155545	9.331800021506904e-05	0.004743927350692317	Up	2.167654313490733	64.40267122221994	4.2192286548427305	0.3391812660798207	0.9521377635049186	0.4450956479426341	12960	protein_coding	crystallin%2C beta B1			GO:0002088,GO:0005212,GO:0005515,GO:0007601	lens development in camera-type eye|structural constituent of eye lens|protein binding|visual perception
Crybb3	829.5109761503851	54.5476761322	1604.474276168569	29.411978546470213	4.8783319326033086	0.00010429199618652381	0.005213858397031026	Up	2.0507439236299985	50.70478512042047	4.57026463686226	0.2807177903870047	0.9276405051402302	0.6876353581025675	12962	protein_coding	crystallin%2C beta B3			GO:0002088,GO:0005212,GO:0007601	lens development in camera-type eye|structural constituent of eye lens|visual perception
Cryga	16.301283760953456	0.6769824980258187	31.92558502388107	47.64144441516984	5.574145249042635	0.00028844920620764664	0.012920197247054607	Up	0.0858730755381399	4.2847181499546805	0.2658250436668473	0.0	0.0448557100627234	0.0517227679777239	12964	protein_coding	crystallin%2C gamma A			GO:0001654,GO:0002088,GO:0005212,GO:0007601	eye development|lens development in camera-type eye|structural constituent of eye lens|visual perception
Crygc	638.7769345911606	11.970910715322812	1265.5829584669973	105.49607790103201	6.7210455536558795	5.237228206131752e-05	0.002862430141574134	Up	3.946202302750293	162.1558055205265	13.601874452174055	0.2477417560101529	1.3595772851284946	0.0505715457969797	12966	protein_coding	crystallin%2C gamma C			GO:0001654,GO:0002088,GO:0005212,GO:0005634,GO:0005737,GO:0007601,GO:0043010	eye development|lens development in camera-type eye|structural constituent of eye lens|nucleus|cytoplasm|visual perception|camera-type eye development
Crygd	948.2318601016847	16.32370255220259	1880.1400176511652	115.01494572229704	6.84567753545242	0.00016401665706628607	0.007846393229313919	Up	7.027730792170527	235.48541048645416	21.88347111446369	0.08180029634141	2.1287036578585385	0.0500937044193704	12967	protein_coding	crystallin%2C gamma D			GO:0001654,GO:0002088,GO:0005212,GO:0005634,GO:0005737,GO:0007601,GO:0034614,GO:0070306	eye development|lens development in camera-type eye|structural constituent of eye lens|nucleus|cytoplasm|visual perception|cellular response to reactive oxygen species|lens fiber cell differentiation
Cryge	80.86139311895413	0.0	161.7227862379081	884.5808588133943	9.788850214292813	6.753265336159056e-06	0.0004610797372069503	Up	1.1161589406709287	13.756852578452936	1.151711396087175	0.0	0.0	0.0	12968	protein_coding	crystallin%2C gamma E			GO:0001654,GO:0002088,GO:0005212,GO:0007601,GO:0034614	eye development|lens development in camera-type eye|structural constituent of eye lens|visual perception|cellular response to reactive oxygen species
Crygf	69.37488840920507	0.0	138.74977681841008	758.9023215260553	9.567770397788973	1.931022557018801e-05	0.0011877196176508936	Up	0.8396175112234665	16.980835300806085	1.8626770746607784	0.0	0.0	0.0	12969	protein_coding	crystallin%2C gamma F			GO:0001654,GO:0002088,GO:0005212,GO:0007601,GO:0034614	eye development|lens development in camera-type eye|structural constituent of eye lens|visual perception|cellular response to reactive oxygen species
Crym	4432.451292742373	2593.974856357815	6270.927729126925	2.4169844229675586	1.2732081752218771	1.9519424132956512e-11	3.8849178389904105e-09	Up	91.67750979150496	197.0161655149106	152.20328293251418	57.97782502683546	62.1730021561697	55.925191604335964	12971	protein_coding	crystallin%2C mu			GO:0000122,GO:0003714,GO:0005634,GO:0005737,GO:0005739,GO:0005829,GO:0006839,GO:0007605,GO:0016491,GO:0042403,GO:0042562,GO:0042803,GO:0047127,GO:0050661,GO:0070324,GO:0070327	negative regulation of transcription by RNA polymerase II|transcription corepressor activity|nucleus|cytoplasm|mitochondrion|cytosol|mitochondrial transport|sensory perception of sound|oxidoreductase activity|thyroid hormone metabolic process|hormone binding|protein homodimerization activity|thiomorpholine-carboxylate dehydrogenase activity|NADP binding|thyroid hormone binding|thyroid hormone tra…			R-MMU-1430728,R-MMU-71064,R-MMU-71291	Metabolism|Lysine catabolism|Metabolism of amino acids and derivatives
Cryzl2	278.6379750503315	139.89813629735815	417.3778138033046	2.9840677945945355	1.5772803123405692	3.802413454325064e-11	7.036799705780343e-09	Up	2.531976767675623	4.076620632998016	3.8725618595466034	1.1641168414090317	0.9547585605691185	1.27238009225201	226527	protein_coding	crystallin zeta like 2			GO:0005739,GO:0016491	mitochondrion|oxidoreductase activity
Csf1	360.684326548552	230.9353556574836	490.4332974396198	2.1232773853006326	1.0862928574687043	5.814877672771268e-08	5.955168653517252e-06	Up	3.1236397940077585	2.773216582574769	3.0425044748258023	1.5872426467945555	1.2630130170240443	1.2257235195715448	12977	protein_coding	colony stimulating factor 1 (macrophage)	mmu04010,mmu04014,mmu04015,mmu04668,mmu04151,mmu04060,mmu04061,mmu04640,mmu04380,mmu05323,mmu05010,mmu05022	MAPK signaling pathway|Ras signaling pathway|Rap1 signaling pathway|TNF signaling pathway|PI3K-Akt signaling pathway|Cytokine-cytokine receptor interaction|Viral protein interaction with cytokine and cytokine receptor|Hematopoietic cell lineage|Osteoclast differentiation|Rheumatoid arthritis|Alzheimer disease|Pathways of neurodegeneration - multiple diseases	GO:0001503,GO:0001780,GO:0001954,GO:0002158,GO:0002376,GO:0002687,GO:0002931,GO:0003006,GO:0005125,GO:0005157,GO:0005515,GO:0005576,GO:0005615,GO:0005886,GO:0006954,GO:0007169,GO:0007265,GO:0008083,GO:0008283,GO:0008284,GO:0010628,GO:0010744,GO:0010759,GO:0016020,GO:0016604,GO:0030224,GO:0030225,GO:0030278,GO:0030316,GO:0030335,GO:0032946,GO:0035702,GO:0038145,GO:0040018,GO:0042476,GO:0042488,GO:…	ossification|neutrophil homeostasis|positive regulation of cell-matrix adhesion|osteoclast proliferation|immune system process|positive regulation of leukocyte migration|response to ischemia|developmental process involved in reproduction|cytokine activity|macrophage colony-stimulating factor receptor binding|protein binding|extracellular region|extracellular space|plasma membrane|inflammatory res…	WP222,WP2841	Cytokines and inflammatory response|Focal adhesion: PI3K-Akt-mTOR signaling pathway	R-MMU-1280215,R-MMU-168256,R-MMU-381426,R-MMU-392499,R-MMU-449147,R-MMU-449836,R-MMU-597592,R-MMU-8957275	Cytokine Signaling in Immune system|Immune System|Regulation of Insulin-like Growth Factor (IGF) transport and uptake by Insulin-like Growth Factor Binding Proteins (IGFBPs)|Metabolism of proteins|Signaling by Interleukins|Other interleukin signaling|Post-translational protein modification|Post-translational protein phosphorylation
Csf1r	1001.8446391136943	609.4889652496355	1394.200312977752	2.2863477293033547	1.193044838893791	5.563512935433652e-10	8.207932335583474e-08	Up	8.954179493306611	10.345465794737027	12.487946051383972	3.639374345806439	6.143727441868433	3.751469046188185	12978	protein_coding	colony stimulating factor 1 receptor	mmu04010,mmu04014,mmu04015,mmu04151,mmu04060,mmu04061,mmu04640,mmu04380,mmu05200,mmu05202,mmu05221	MAPK signaling pathway|Ras signaling pathway|Rap1 signaling pathway|PI3K-Akt signaling pathway|Cytokine-cytokine receptor interaction|Viral protein interaction with cytokine and cytokine receptor|Hematopoietic cell lineage|Osteoclast differentiation|Pathways in cancer|Transcriptional misregulation in cancer|Acute myeloid leukemia	GO:0000166,GO:0001774,GO:0001780,GO:0001934,GO:0002376,GO:0002931,GO:0004672,GO:0004713,GO:0004714,GO:0005011,GO:0005515,GO:0005524,GO:0005654,GO:0005737,GO:0005886,GO:0006468,GO:0006954,GO:0007169,GO:0007275,GO:0007411,GO:0008283,GO:0008284,GO:0008285,GO:0008360,GO:0009986,GO:0010468,GO:0010628,GO:0010759,GO:0010832,GO:0014005,GO:0016020,GO:0016301,GO:0016310,GO:0016740,GO:0018108,GO:0019221,GO:…	nucleotide binding|microglial cell activation|neutrophil homeostasis|positive regulation of protein phosphorylation|immune system process|response to ischemia|protein kinase activity|protein tyrosine kinase activity|transmembrane receptor protein tyrosine kinase activity|macrophage colony-stimulating factor receptor activity|protein binding|ATP binding|nucleoplasm|cytoplasm|plasma membrane|protei…	WP2841	Focal adhesion: PI3K-Akt-mTOR signaling pathway	R-MMU-1280215,R-MMU-168256,R-MMU-449147,R-MMU-449836	Cytokine Signaling in Immune system|Immune System|Signaling by Interleukins|Other interleukin signaling
Csf2rb	79.47144423623169	13.318823314210007	145.6240651582533	10.961144236097377	3.4543265042786366	2.2890973510822246e-12	5.426189529863111e-10	Up	0.4604117973083347	1.016203307687713	1.1793089501343057	0.0319650388780279	0.1075156865811125	0.09787539171169304	12983	protein_coding	colony stimulating factor 2 receptor%2C beta%2C low-affinity (granulocyte-macrophage)	mmu04630,mmu04060,mmu04210,mmu05200	JAK-STAT signaling pathway|Cytokine-cytokine receptor interaction|Apoptosis|Pathways in cancer	GO:0001558,GO:0004896,GO:0005515,GO:0006468,GO:0007259,GO:0009897,GO:0016020,GO:0016064,GO:0019221,GO:0030526,GO:0038157,GO:0070665	regulation of cell growth|cytokine receptor activity|protein binding|protein phosphorylation|receptor signaling pathway via JAK-STAT|external side of plasma membrane|membrane|immunoglobulin mediated immune response|cytokine-mediated signaling pathway|granulocyte macrophage colony-stimulating factor receptor complex|granulocyte-macrophage colony-stimulating factor signaling pathway|positive regula…	WP373,WP151,WP407	IL-3 signaling pathway|IL-5 signaling pathway|Kit receptor signaling pathway	R-MMU-1280215,R-MMU-162582,R-MMU-168256,R-MMU-449147,R-MMU-451927,R-MMU-512988,R-MMU-5673001,R-MMU-5683057,R-MMU-5684996,R-MMU-912526	Cytokine Signaling in Immune system|Signal Transduction|Immune System|Signaling by Interleukins|Interleukin-2 family signaling|Interleukin-3, Interleukin-5 and GM-CSF signaling|RAF/MAP kinase cascade|MAPK family signaling cascades|MAPK1/MAPK3 signaling|Interleukin receptor SHC signaling
Csf2rb2	46.445118592092506	5.043381014790005	87.84685616939498	17.580318228397957	4.135889280407151	4.6533941935687755e-11	8.46316011221728e-09	Up	0.2952566347221171	0.5707533839412205	0.7817723858050319	0.0383546748140894	0.0116397728643776	0.0402651927927851	12984	protein_coding	colony stimulating factor 2 receptor%2C beta 2%2C low-affinity (granulocyte-macrophage)	mmu04630,mmu04060,mmu04210,mmu05200	JAK-STAT signaling pathway|Cytokine-cytokine receptor interaction|Apoptosis|Pathways in cancer	GO:0004896,GO:0005886,GO:0006468,GO:0007259,GO:0009897,GO:0016020,GO:0016064,GO:0019221,GO:0030526,GO:0038157,GO:0070665	cytokine receptor activity|plasma membrane|protein phosphorylation|receptor signaling pathway via JAK-STAT|external side of plasma membrane|membrane|immunoglobulin mediated immune response|cytokine-mediated signaling pathway|granulocyte macrophage colony-stimulating factor receptor complex|granulocyte-macrophage colony-stimulating factor signaling pathway|positive regulation of leukocyte prolifer…
Csf3r	260.4148820510532	30.56859575131921	490.2611683507869	15.993780159924555	3.999439057685578	2.50350920039676e-41	5.868503733418937e-38	Up	1.9663414420790888	3.708366681996175	3.710964658269484	0.1793850660109489	0.2143547206537228	0.171646353908376	12986	protein_coding	colony stimulating factor 3 receptor (granulocyte)	mmu04630,mmu04151,mmu04060,mmu04640,mmu05200	JAK-STAT signaling pathway|PI3K-Akt signaling pathway|Cytokine-cytokine receptor interaction|Hematopoietic cell lineage|Pathways in cancer	GO:0004896,GO:0005515,GO:0005886,GO:0007155,GO:0009897,GO:0016020,GO:0016064,GO:0019221,GO:0030593,GO:0030666,GO:0045637,GO:0051916	cytokine receptor activity|protein binding|plasma membrane|cell adhesion|external side of plasma membrane|membrane|immunoglobulin mediated immune response|cytokine-mediated signaling pathway|neutrophil chemotaxis|endocytic vesicle membrane|regulation of myeloid cell differentiation|granulocyte colony-stimulating factor binding	WP2841	Focal adhesion: PI3K-Akt-mTOR signaling pathway
Csrp3	60.165009870463294	88.95694367923262	31.37307606169385	0.35347100438175405	-1.5003362208720938	0.0010417036280619208	0.039143008100230636	Down	1.3297970870204758	0.7583026366106844	0.7280819541337596	3.4966894404728657	2.0980301798093994	2.1576846374263274	13009	protein_coding	cysteine and glycine-rich protein 3			GO:0002026,GO:0003300,GO:0003779,GO:0005515,GO:0005634,GO:0005654,GO:0005737,GO:0005829,GO:0005856,GO:0006874,GO:0006954,GO:0007275,GO:0007507,GO:0007517,GO:0008286,GO:0008307,GO:0010831,GO:0030018,GO:0030154,GO:0031433,GO:0033292,GO:0033365,GO:0035995,GO:0042593,GO:0042802,GO:0042805,GO:0043426,GO:0045214,GO:0045662,GO:0045663,GO:0045944,GO:0046716,GO:0046872,GO:0048738,GO:0051091,GO:0055003,GO:…	regulation of the force of heart contraction|cardiac muscle hypertrophy|actin binding|protein binding|nucleus|nucleoplasm|cytoplasm|cytosol|cytoskeleton|intracellular calcium ion homeostasis|inflammatory response|multicellular organism development|heart development|muscle organ development|insulin receptor signaling pathway|structural constituent of muscle|positive regulation of myotube different…
Ctsh	1062.8948584615339	597.5762294026002	1528.2134875204665	2.5564570088692427	1.3541457648816315	4.974459911403237e-22	3.7480778839597887e-19	Up	23.638877987022237	26.65607829170009	30.49387316039947	9.471078323254009	11.629178580093868	9.58094590423295	13036	protein_coding	cathepsin H	mmu04142,mmu04210	Lysosome|Apoptosis	GO:0001520,GO:0001669,GO:0001913,GO:0002764,GO:0004175,GO:0004177,GO:0004197,GO:0004252,GO:0005615,GO:0005764,GO:0005829,GO:0005930,GO:0006508,GO:0006915,GO:0006955,GO:0008233,GO:0008234,GO:0008284,GO:0008656,GO:0010628,GO:0010634,GO:0010813,GO:0010815,GO:0010952,GO:0016505,GO:0016787,GO:0030108,GO:0030335,GO:0030984,GO:0031638,GO:0031648,GO:0032526,GO:0033619,GO:0036464,GO:0043066,GO:0043129,GO:…	outer dense fiber|acrosomal vesicle|T cell mediated cytotoxicity|immune response-regulating signaling pathway|endopeptidase activity|aminopeptidase activity|cysteine-type endopeptidase activity|serine-type endopeptidase activity|extracellular space|lysosome|cytosol|axoneme|proteolysis|apoptotic process|immune response|peptidase activity|cysteine-type peptidase activity|positive regulation of cell…			R-MMU-1280218,R-MMU-168249,R-MMU-168256,R-MMU-2132295,R-MMU-392499,R-MMU-5683826,R-MMU-6798695	Adaptive Immune System|Innate Immune System|Immune System|MHC class II antigen presentation|Metabolism of proteins|Surfactant metabolism|Neutrophil degranulation
Ctss	940.6881372627596	397.0854494800959	1484.290825045423	3.739687539904889	1.9029177344280856	3.3279133166541565e-21	2.3402995747150914e-18	Up	23.856428726656013	24.32774316203234	42.41146907896388	7.07502045856351	8.428078571061171	7.985281958271235	13040	protein_coding	cathepsin S	mmu04145,mmu04142,mmu04210,mmu04612,mmu05152	Phagosome|Lysosome|Apoptosis|Antigen processing and presentation|Tuberculosis	GO:0001968,GO:0004197,GO:0005518,GO:0005576,GO:0005615,GO:0005764,GO:0005770,GO:0006508,GO:0006955,GO:0008233,GO:0008234,GO:0008656,GO:0009986,GO:0010447,GO:0010952,GO:0016020,GO:0016485,GO:0016787,GO:0019886,GO:0030574,GO:0031410,GO:0031905,GO:0034769,GO:0043231,GO:0043236,GO:0043394,GO:0045335,GO:0045453,GO:0048002,GO:0050729,GO:0051603,GO:0051930,GO:2001235,GO:2001259	fibronectin binding|cysteine-type endopeptidase activity|collagen binding|extracellular region|extracellular space|lysosome|late endosome|proteolysis|immune response|peptidase activity|cysteine-type peptidase activity|cysteine-type endopeptidase activator activity involved in apoptotic process|cell surface|response to acidic pH|positive regulation of peptidase activity|membrane|protein processing…			R-MMU-1280218,R-MMU-1474228,R-MMU-1474244,R-MMU-1474290,R-MMU-1679131,R-MMU-168249,R-MMU-168256,R-MMU-168898,R-MMU-2022090,R-MMU-2132295,R-MMU-6798695	Adaptive Immune System|Degradation of the extracellular matrix|Extracellular matrix organization|Collagen formation|Trafficking and processing of endosomal TLR|Innate Immune System|Immune System|Toll-like Receptor Cascades|Assembly of collagen fibrils and other multimeric structures|MHC class II antigen presentation|Neutrophil degranulation
Cx3cr1	399.4958465330849	188.8083103059089	610.1833827602604	3.228241590548324	1.6907485490134135	1.0945768714956506e-19	6.791849487630512e-17	Up	4.284901724843754	5.251947890599926	4.8061706203074674	1.5985713387742786	1.3451334636315515	1.3476447819615611	13051	protein_coding	chemokine (C-X3-C motif) receptor 1	mmu04060,mmu04061,mmu04062	Cytokine-cytokine receptor interaction|Viral protein interaction with cytokine and cytokine receptor|Chemokine signaling pathway	GO:0001774,GO:0002052,GO:0002250,GO:0002376,GO:0002881,GO:0002931,GO:0004896,GO:0004930,GO:0004950,GO:0005886,GO:0006935,GO:0006954,GO:0006955,GO:0007155,GO:0007165,GO:0007186,GO:0007200,GO:0007420,GO:0007613,GO:0009986,GO:0016020,GO:0016495,GO:0019960,GO:0021626,GO:0030336,GO:0030595,GO:0031737,GO:0032680,GO:0032691,GO:0032809,GO:0035176,GO:0035425,GO:0043005,GO:0045087,GO:0045428,GO:0045766,GO:…	microglial cell activation|positive regulation of neuroblast proliferation|adaptive immune response|immune system process|negative regulation of chronic inflammatory response to non-antigenic stimulus|response to ischemia|cytokine receptor activity|G protein-coupled receptor activity|chemokine receptor activity|plasma membrane|chemotaxis|inflammatory response|immune response|cell adhesion|signal …	WP1396,WP2292,WP234,WP189	GPCRs, non-odorant |Chemokine signaling pathway|GPCRs, peptide|GPCRs, class A rhodopsin-like	R-MMU-162582,R-MMU-372790,R-MMU-373076,R-MMU-375276,R-MMU-380108,R-MMU-388396,R-MMU-418594,R-MMU-500792	Signal Transduction|Signaling by GPCR|Class A/1 (Rhodopsin-like receptors)|Peptide ligand-binding receptors|Chemokine receptors bind chemokines|GPCR downstream signalling|G alpha (i) signalling events|GPCR ligand binding
Cxcr2	30.86322900837727	0.0	61.726458016754506	337.36259869451595	8.398156229586135	3.6667298147512124e-10	5.6464962702048406e-08	Up	0.2368248495782782	0.7652654837971589	0.7592872603776781	0.0	0.0	0.0	12765	protein_coding	chemokine (C-X-C motif) receptor 2	mmu04072,mmu04060,mmu04061,mmu04144,mmu04062,mmu05163	Phospholipase D signaling pathway|Cytokine-cytokine receptor interaction|Viral protein interaction with cytokine and cytokine receptor|Endocytosis|Chemokine signaling pathway|Human cytomegalovirus infection	GO:0002438,GO:0002690,GO:0004918,GO:0004930,GO:0004950,GO:0005515,GO:0005654,GO:0005886,GO:0006935,GO:0006955,GO:0006968,GO:0007165,GO:0007166,GO:0007186,GO:0007200,GO:0007204,GO:0008284,GO:0009986,GO:0010666,GO:0015630,GO:0016020,GO:0016494,GO:0019959,GO:0030593,GO:0031623,GO:0033030,GO:0038112,GO:0042119,GO:0042629,GO:0043066,GO:0043117,GO:0045766,GO:0070098,GO:0072173,GO:0072686,GO:0090023	acute inflammatory response to antigenic stimulus|positive regulation of leukocyte chemotaxis|interleukin-8 receptor activity|G protein-coupled receptor activity|chemokine receptor activity|protein binding|nucleoplasm|plasma membrane|chemotaxis|immune response|cellular defense response|signal transduction|cell surface receptor signaling pathway|G protein-coupled receptor signaling pathway|phospho…	WP1396,WP2292,WP234,WP189	GPCRs, non-odorant |Chemokine signaling pathway|GPCRs, peptide|GPCRs, class A rhodopsin-like	R-MMU-162582,R-MMU-168249,R-MMU-168256,R-MMU-372790,R-MMU-373076,R-MMU-375276,R-MMU-380108,R-MMU-388396,R-MMU-418594,R-MMU-500792,R-MMU-6798695	Signal Transduction|Innate Immune System|Immune System|Signaling by GPCR|Class A/1 (Rhodopsin-like receptors)|Peptide ligand-binding receptors|Chemokine receptors bind chemokines|GPCR downstream signalling|G alpha (i) signalling events|GPCR ligand binding|Neutrophil degranulation
Cxcr4	122.67037012237526	59.54247333781365	185.7982669069368	3.117964828366458	1.6406046540692183	5.370852833272585e-06	0.0003727265862616833	Up	1.560853624393694	1.9790749618914456	2.169533497034101	0.3070355351201396	0.9016372040076648	0.5861973651717362	12767	protein_coding	chemokine (C-X-C motif) receptor 4	mmu03250,mmu03260,mmu04020,mmu04060,mmu04061,mmu04144,mmu04810,mmu04670,mmu04672,mmu04062,mmu04360,mmu05200,mmu05170,mmu05163	Viral life cycle - HIV-1|Virion - Human immunodeficiency virus|Calcium signaling pathway|Cytokine-cytokine receptor interaction|Viral protein interaction with cytokine and cytokine receptor|Endocytosis|Regulation of actin cytoskeleton|Leukocyte transendothelial migration|Intestinal immune network for IgA production|Chemokine signaling pathway|Axon guidance|Pathways in cancer|Human immunodeficienc…	GO:0001569,GO:0001764,GO:0001822,GO:0001934,GO:0002064,GO:0003281,GO:0003779,GO:0004930,GO:0004950,GO:0005515,GO:0005634,GO:0005737,GO:0005764,GO:0005768,GO:0005769,GO:0005770,GO:0005829,GO:0005886,GO:0005911,GO:0006935,GO:0006955,GO:0007165,GO:0007186,GO:0007281,GO:0007399,GO:0007420,GO:0008045,GO:0008354,GO:0009887,GO:0009897,GO:0009986,GO:0014070,GO:0016020,GO:0016477,GO:0019722,GO:0019955,GO:…	branching involved in blood vessel morphogenesis|neuron migration|kidney development|positive regulation of protein phosphorylation|epithelial cell development|ventricular septum development|actin binding|G protein-coupled receptor activity|chemokine receptor activity|protein binding|nucleus|cytoplasm|lysosome|endosome|early endosome|late endosome|cytosol|plasma membrane|cell-cell junction|chemot…	WP1396,WP2292,WP234,WP189	GPCRs, non-odorant |Chemokine signaling pathway|GPCRs, peptide|GPCRs, class A rhodopsin-like	R-MMU-1266738,R-MMU-162582,R-MMU-372790,R-MMU-373076,R-MMU-375276,R-MMU-376176,R-MMU-380108,R-MMU-388396,R-MMU-418594,R-MMU-422475,R-MMU-500792,R-MMU-9675108	Developmental Biology|Signal Transduction|Signaling by GPCR|Class A/1 (Rhodopsin-like receptors)|Peptide ligand-binding receptors|Signaling by ROBO receptors|Chemokine receptors bind chemokines|GPCR downstream signalling|G alpha (i) signalling events|Axon guidance|GPCR ligand binding|Nervous system development
Cyba	315.98273340733755	176.0402032367951	455.9252635778797	2.5869091132488973	1.3712293682211674	6.999256848683896e-05	0.003698522246444321	Up	9.149894995333623	18.794049624280795	25.488033666475378	4.8931988862198565	10.50385985243499	4.610072798014528	13057	protein_coding	cytochrome b-245%2C alpha polypeptide	mmu04145,mmu04613,mmu04621,mmu04670,mmu04380,mmu05208,mmu05140,mmu05020,mmu05417,mmu05418,mmu05415	Phagosome|Neutrophil extracellular trap formation|NOD-like receptor signaling pathway|Leukocyte transendothelial migration|Osteoclast differentiation|Chemical carcinogenesis - reactive oxygen species|Leishmaniasis|Prion disease|Lipid and atherosclerosis|Fluid shear stress and atherosclerosis|Diabetic cardiomyopathy	GO:0001725,GO:0001938,GO:0003106,GO:0005515,GO:0005634,GO:0005737,GO:0005739,GO:0005768,GO:0005794,GO:0005886,GO:0005925,GO:0006801,GO:0006954,GO:0009055,GO:0014895,GO:0016020,GO:0016175,GO:0016324,GO:0016491,GO:0017004,GO:0017124,GO:0020037,GO:0030307,GO:0030425,GO:0032755,GO:0032760,GO:0032930,GO:0033864,GO:0034137,GO:0042554,GO:0043020,GO:0043025,GO:0045087,GO:0045730,GO:0045777,GO:0046872,GO:…	stress fiber|positive regulation of endothelial cell proliferation|negative regulation of glomerular filtration by angiotensin|protein binding|nucleus|cytoplasm|mitochondrion|endosome|Golgi apparatus|plasma membrane|focal adhesion|superoxide metabolic process|inflammatory response|electron transfer activity|smooth muscle hypertrophy|membrane|superoxide-generating NAD(P)H oxidase activity|apical p…	WP4466,WP3626,WP412	Oxidative stress and redox pathway|Microglia pathogen phagocytosis pathway|Oxidative stress response	R-MMU-1222556,R-MMU-1236973,R-MMU-1236975,R-MMU-1280218,R-MMU-162582,R-MMU-168249,R-MMU-168256,R-MMU-194138,R-MMU-194315,R-MMU-195258,R-MMU-2262752,R-MMU-3299685,R-MMU-4420097,R-MMU-5668599,R-MMU-6798695,R-MMU-8953897,R-MMU-9006934,R-MMU-9012999,R-MMU-9013149,R-MMU-9013404,R-MMU-9013423,R-MMU-9711123,R-MMU-9716542,R-MMU-983169	ROS and RNS production in phagocytes|Cross-presentation of particulate exogenous antigens (phagosomes)|Antigen processing-Cross presentation|Adaptive Immune System|Signal Transduction|Innate Immune System|Immune System|Signaling by VEGF|Signaling by Rho GTPases|RHO GTPase Effectors|Cellular responses to stress|Detoxification of Reactive Oxygen Species|VEGFA-VEGFR2 Pathway|RHO GTPases Activate NAD…
Cybb	147.09303626439413	22.116534032214748	272.06953849657344	12.19268868079626	3.6079443930140944	2.1725191241605926e-17	9.96383390487305e-15	Up	1.050299960234028	1.477969001163043	2.50228166104762	0.1568463616333888	0.1895765588760876	0.0463695368896505	13058	protein_coding	cytochrome b-245%2C beta polypeptide	mmu04066,mmu04145,mmu04216,mmu04217,mmu04613,mmu04621,mmu04670,mmu05171,mmu05140,mmu05010,mmu05020,mmu05022,mmu05417,mmu05415,mmu04933	HIF-1 signaling pathway|Phagosome|Ferroptosis|Necroptosis|Neutrophil extracellular trap formation|NOD-like receptor signaling pathway|Leukocyte transendothelial migration|Coronavirus disease - COVID-19|Leishmaniasis|Alzheimer disease|Prion disease|Pathways of neurodegeneration - multiple diseases|Lipid and atherosclerosis|Diabetic cardiomyopathy|AGE-RAGE signaling pathway in diabetic complications	GO:0005244,GO:0005515,GO:0005635,GO:0005737,GO:0005739,GO:0005783,GO:0005791,GO:0005794,GO:0005886,GO:0006801,GO:0006811,GO:0006952,GO:0006954,GO:0009055,GO:0009410,GO:0016020,GO:0016175,GO:0016491,GO:0020037,GO:0030425,GO:0032760,GO:0034765,GO:0042554,GO:0043020,GO:0043025,GO:0045087,GO:0045335,GO:0045730,GO:0045766,GO:0046872,GO:0046982,GO:0050660,GO:0050665,GO:0097038,GO:0097411	voltage-gated monoatomic ion channel activity|protein binding|nuclear envelope|cytoplasm|mitochondrion|endoplasmic reticulum|rough endoplasmic reticulum|Golgi apparatus|plasma membrane|superoxide metabolic process|monoatomic ion transport|defense response|inflammatory response|electron transfer activity|response to xenobiotic stimulus|membrane|superoxide-generating NAD(P)H oxidase activity|oxidor…	WP4466,WP3626,WP1253	Oxidative stress and redox pathway|Microglia pathogen phagocytosis pathway|Type II interferon signaling (IFNG)	R-MMU-1222556,R-MMU-1236973,R-MMU-1236975,R-MMU-1280218,R-MMU-162582,R-MMU-168249,R-MMU-168256,R-MMU-194138,R-MMU-194315,R-MMU-195258,R-MMU-2262752,R-MMU-3299685,R-MMU-4420097,R-MMU-5668599,R-MMU-6798695,R-MMU-8953897,R-MMU-9006934,R-MMU-9012999,R-MMU-9013149,R-MMU-9013404,R-MMU-9013423,R-MMU-9711123,R-MMU-9716542,R-MMU-983169	ROS and RNS production in phagocytes|Cross-presentation of particulate exogenous antigens (phagosomes)|Antigen processing-Cross presentation|Adaptive Immune System|Signal Transduction|Innate Immune System|Immune System|Signaling by VEGF|Signaling by Rho GTPases|RHO GTPase Effectors|Cellular responses to stress|Detoxification of Reactive Oxygen Species|VEGFA-VEGFR2 Pathway|RHO GTPases Activate NAD…
Cyp4f18	79.45834328987833	6.597582143128167	152.31910443662844	23.626257664094076	4.562319223266929	4.3178978281117134e-14	1.3202129055025045e-11	Up	0.6643540406083642	1.4434314837649875	2.212739515554848	0.0496272498504414	0.0087854336587818	0.1215649769667525	72054	protein_coding	cytochrome P450%2C family 4%2C subfamily f%2C polypeptide 18			GO:0004497,GO:0005506,GO:0005737,GO:0005783,GO:0006629,GO:0008392,GO:0010430,GO:0016020,GO:0016324,GO:0016491,GO:0016705,GO:0016709,GO:0018685,GO:0020037,GO:0036101,GO:0036102,GO:0043231,GO:0046872,GO:0050051,GO:0052869,GO:0052871,GO:0052872,GO:0097258,GO:0097259,GO:0097267,GO:0102033,GO:0102207,GO:0120319,GO:0140692,GO:2001302,GO:2001304	monooxygenase activity|iron ion binding|cytoplasm|endoplasmic reticulum|lipid metabolic process|arachidonic acid epoxygenase activity|fatty acid omega-oxidation|membrane|apical plasma membrane|oxidoreductase activity|oxidoreductase activity, acting on paired donors, with incorporation or reduction of molecular oxygen|oxidoreductase activity, acting on paired donors, with incorporation or reductio…	WP4349,WP1251,WP1274,WP4347,WP310,WP4348	Eicosanoid metabolism via cytochrome P450 monooxygenases|Metapathway biotransformation|Oxidation by cytochrome P450|Eicosanoid metabolism via cyclooxygenases (COX)|mRNA processing|Eicosanoid metabolism via lipoxygenases (LOX)	R-MMU-1430728,R-MMU-211859,R-MMU-211897,R-MMU-211935,R-MMU-211945,R-MMU-211979,R-MMU-2142691,R-MMU-2142753,R-MMU-556833,R-MMU-8978868	Metabolism|Biological oxidations|Cytochrome P450 - arranged by substrate type|Fatty acids|Phase I - Functionalization of compounds|Eicosanoids|Synthesis of Leukotrienes (LT) and Eoxins (EX)|Arachidonic acid metabolism|Metabolism of lipids|Fatty acid metabolism
Cyth4	191.97609568443667	52.41074986944111	331.5414414994321	6.335474586837921	2.6634526948881447	5.704044613293863e-23	4.456971452098541e-20	Up	2.5633334751427888	3.3260032454897783	4.211336685768496	0.4648960043362066	0.5127910950716168	0.5693955662401422	72318	protein_coding	cytohesin 4	mmu04072,mmu04144,mmu05132	Phospholipase D signaling pathway|Endocytosis|Salmonella infection	GO:0005085,GO:0005829,GO:0005886,GO:0008289,GO:0016020,GO:0032012,GO:0034451,GO:0045171	guanyl-nucleotide exchange factor activity|cytosol|plasma membrane|lipid binding|membrane|regulation of ARF protein signal transduction|centriolar satellite|intercellular bridge			R-MMU-199991,R-MMU-5653656,R-MMU-6811438,R-MMU-6811442	Membrane Trafficking|Vesicle-mediated transport|Intra-Golgi traffic|Intra-Golgi and retrograde Golgi-to-ER traffic
Cytip	12.12392942200686	0.0	24.24785884401372	132.88743615698664	7.054060901229787	2.47246766545143e-06	0.00018629160835010293	Up	0.0645833296787331	0.0916606915496582	0.1954787130176881	0.0	0.0	0.0	227929	protein_coding	cytohesin 1 interacting protein			GO:0005654,GO:0005737,GO:0005768,GO:0005829,GO:0005938,GO:0030155	nucleoplasm|cytoplasm|endosome|cytosol|cell cortex|regulation of cell adhesion
D17H6S56E-5	59.203075684644325	25.590279922588877	92.8158714466997	3.6067804333597677	1.850711600185478	3.601979548619694e-05	0.0020762558070281326	Up	0.5951523651620194	0.8960804387153146	0.9454053488062476	0.2695746717360378	0.2536103536019641	0.1226344988083936	110956	protein_coding	DNA segment%2C Chr 17%2C human D6S56E 5
Dab2	73.6102352348068	41.07309135774329	106.14737911187021	2.581160530930104	1.368019870209381	0.0004997587008776852	0.021129076778389825	Up	0.5401792299253354	0.3955856179675888	0.5444228415726821	0.15238645437214002	0.266850929749932	0.1412410505195697	13132	protein_coding	disabled 2%2C mitogen-responsive phosphoprotein	mmu04144	Endocytosis	GO:0000122,GO:0000904,GO:0001650,GO:0001701,GO:0001921,GO:0001934,GO:0002092,GO:0005178,GO:0005515,GO:0005546,GO:0005886,GO:0005905,GO:0006897,GO:0006898,GO:0006915,GO:0007275,GO:0010718,GO:0010862,GO:0010977,GO:0015031,GO:0016020,GO:0016055,GO:0016324,GO:0030099,GO:0030132,GO:0030136,GO:0030154,GO:0030276,GO:0030308,GO:0030335,GO:0030511,GO:0030665,GO:0031410,GO:0032091,GO:0032349,GO:0032436,GO:…	negative regulation of transcription by RNA polymerase II|cell morphogenesis involved in differentiation|fibrillar center|in utero embryonic development|positive regulation of receptor recycling|positive regulation of protein phosphorylation|positive regulation of receptor internalization|integrin binding|protein binding|phosphatidylinositol-4,5-bisphosphate binding|plasma membrane|clathrin-coate…	WP539	Wnt signaling pathway	R-MMU-157858,R-MMU-190828,R-MMU-190873,R-MMU-196025,R-MMU-199991,R-MMU-5653656,R-MMU-8856825,R-MMU-8856828	Gap junction trafficking and regulation|Gap junction trafficking|Gap junction degradation|Formation of annular gap junctions|Membrane Trafficking|Vesicle-mediated transport|Cargo recognition for clathrin-mediated endocytosis|Clathrin-mediated endocytosis
Ddx58	354.60278718906693	235.7007245532653	473.5048498248681	2.0083330979924927	1.0059985715633102	2.206837090840828e-05	0.0013455965926436116	Up	2.208035029641523	2.48484299399548	3.7496971074968393	1.5123495247928538	1.4507383237392826	1.089586014924651	230073	protein_coding	DEAD/H box helicase 58	mmu04064,mmu04622,mmu04623,mmu05161,mmu05160,mmu05171,mmu05164,mmu05162,mmu05168,mmu05169	NF-kappa B signaling pathway|RIG-I-like receptor signaling pathway|Cytosolic DNA-sensing pathway|Hepatitis B|Hepatitis C|Coronavirus disease - COVID-19|Influenza A|Measles|Herpes simplex virus 1 infection|Epstein-Barr virus infection	GO:0000166,GO:0002230,GO:0002376,GO:0002735,GO:0002753,GO:0003677,GO:0003690,GO:0003723,GO:0003724,GO:0003725,GO:0003727,GO:0004386,GO:0005515,GO:0005524,GO:0005525,GO:0005737,GO:0005829,GO:0005856,GO:0005886,GO:0005923,GO:0008270,GO:0009597,GO:0009615,GO:0010467,GO:0010628,GO:0015629,GO:0016020,GO:0016787,GO:0016887,GO:0030054,GO:0030334,GO:0031625,GO:0032587,GO:0032725,GO:0032727,GO:0032728,GO:…	nucleotide binding|positive regulation of defense response to virus by host|immune system process|positive regulation of myeloid dendritic cell cytokine production|cytosolic pattern recognition receptor signaling pathway|DNA binding|double-stranded DNA binding|RNA binding|RNA helicase activity|double-stranded RNA binding|single-stranded RNA binding|helicase activity|protein binding|ATP binding|GT…			R-MMU-1169408,R-MMU-1169410,R-MMU-1280215,R-MMU-168249,R-MMU-168256,R-MMU-168928,R-MMU-392499,R-MMU-5688426,R-MMU-5689880,R-MMU-597592,R-MMU-8983711,R-MMU-913531,R-MMU-936440	ISG15 antiviral mechanism|Antiviral mechanism by IFN-stimulated genes|Cytokine Signaling in Immune system|Innate Immune System|Immune System|DDX58/IFIH1-mediated induction of interferon-alpha/beta|Metabolism of proteins|Deubiquitination|Ub-specific processing proteases|Post-translational protein modification|OAS antiviral response|Interferon Signaling|Negative regulators of DDX58/IFIH1 signaling
Ddx60	147.33504387750583	67.82819311536923	226.84189463964225	3.340661091464076	1.7401336293461225	1.812240343431357e-05	0.0011211974934126497	Up	0.5570564403891725	0.8655579578586066	1.4312136270764595	0.1544396080578653	0.456971912439936	0.2206803926106063	234311	protein_coding	DExD/H box helicase 60			GO:0003690,GO:0003723,GO:0003725,GO:0003727,GO:0005515,GO:0005737,GO:0005829,GO:0009615,GO:0045111,GO:0051607,GO:1900245,GO:1900246	double-stranded DNA binding|RNA binding|double-stranded RNA binding|single-stranded RNA binding|protein binding|cytoplasm|cytosol|response to virus|intermediate filament cytoskeleton|defense response to virus|positive regulation of MDA-5 signaling pathway|positive regulation of RIG-I signaling pathway
Dhx58	115.68371424811531	66.03575252687038	165.33167596936013	2.5005654051720643	1.3222543408916492	0.00030408256196845626	0.013534240105165659	Up	1.6184304639728464	1.6292295223416386	2.6477996537017323	0.5759829334120457	1.1679667247178906	0.5515357254721415	80861	protein_coding	DEXH (Asp-Glu-X-His) box polypeptide 58	mmu04622	RIG-I-like receptor signaling pathway	GO:0000166,GO:0002376,GO:0002753,GO:0003677,GO:0003723,GO:0003724,GO:0003725,GO:0003727,GO:0004386,GO:0005524,GO:0005737,GO:0008270,GO:0009615,GO:0009617,GO:0016787,GO:0016887,GO:0032480,GO:0032481,GO:0039534,GO:0039536,GO:0045087,GO:0045088,GO:0045824,GO:0046872,GO:0051607,GO:0140374,GO:1900245,GO:1900246	nucleotide binding|immune system process|cytosolic pattern recognition receptor signaling pathway|DNA binding|RNA binding|RNA helicase activity|double-stranded RNA binding|single-stranded RNA binding|helicase activity|ATP binding|cytoplasm|zinc ion binding|response to virus|response to bacterium|hydrolase activity|ATP hydrolysis activity|negative regulation of type I interferon production|positiv…
Dnase1l1	119.8501383685919	73.23404306685813	166.46623367032552	2.273483540471537	1.184904559320611	0.0005353676232336858	0.022454574050419625	Up	1.8678496122471613	2.745837061984648	3.8080612715822615	0.8592997473628445	1.526450304501865	1.2157653477022914	69537	protein_coding	deoxyribonuclease 1-like 1			GO:0000737,GO:0003677,GO:0003824,GO:0004518,GO:0004519,GO:0004536,GO:0005634,GO:0005783,GO:0006308,GO:0016787	DNA catabolic process, endonucleolytic|DNA binding|catalytic activity|nuclease activity|endonuclease activity|deoxyribonuclease activity|nucleus|endoplasmic reticulum|DNA catabolic process|hydrolase activity			R-MMU-168249,R-MMU-168256,R-MMU-6798695	Innate Immune System|Immune System|Neutrophil degranulation
Dock2	103.22643120592316	32.54898061844372	173.9038817934025	5.323676285062551	2.4124228484598627	7.207688400575465e-11	1.2671716848911716e-08	Up	0.5717509018189344	0.7229803905359649	1.071137768092456	0.159530676218659	0.1694487818708534	0.0976950316532563	94176	protein_coding	dedicator of cyto-kinesis 2	mmu04062	Chemokine signaling pathway	GO:0001766,GO:0001768,GO:0001771,GO:0002277,GO:0005085,GO:0005096,GO:0005737,GO:0005856,GO:0005886,GO:0006935,GO:0007010,GO:0007264,GO:0007520,GO:0016020,GO:0016477,GO:0030036,GO:0031267,GO:0035022,GO:0042098,GO:0042110,GO:0042608,GO:0044351,GO:0045059,GO:0045060,GO:0046631,GO:0046633,GO:0050766	membrane raft polarization|establishment of T cell polarity|immunological synapse formation|myeloid dendritic cell activation involved in immune response|guanyl-nucleotide exchange factor activity|GTPase activator activity|cytoplasm|cytoskeleton|plasma membrane|chemotaxis|cytoskeleton organization|small GTPase mediated signal transduction|myoblast fusion|membrane|cell migration|actin cytoskeleton…	WP2292	Chemokine signaling pathway	R-MMU-109582,R-MMU-162582,R-MMU-168249,R-MMU-168256,R-MMU-194315,R-MMU-6798695,R-MMU-8980692,R-MMU-9012999,R-MMU-9013149,R-MMU-9013404,R-MMU-9013408,R-MMU-9716542,R-MMU-983231	Hemostasis|Signal Transduction|Innate Immune System|Immune System|Signaling by Rho GTPases|Neutrophil degranulation|RHOA GTPase cycle|RHO GTPase cycle|RAC1 GTPase cycle|RAC2 GTPase cycle|RHOG GTPase cycle|Signaling by Rho GTPases, Miro GTPases and RHOBTB3|Factors involved in megakaryocyte development and platelet production
Ecel1	54.30647471426658	18.013493573768834	90.59945585476429	5.0747734845633135	2.3433434282110412	8.925463768952389e-07	7.326868059672705e-05	Up	0.5736027375103838	0.6644433870157169	0.8077331380523421	0.10619614245192	0.0775489084013095	0.2113588193109651	13599	protein_coding	endothelin converting enzyme-like 1			GO:0003016,GO:0004222,GO:0005886,GO:0006508,GO:0007218,GO:0008233,GO:0008237,GO:0016020,GO:0016485,GO:0016787,GO:0035556,GO:0046872	respiratory system process|metalloendopeptidase activity|plasma membrane|proteolysis|neuropeptide signaling pathway|peptidase activity|metallopeptidase activity|membrane|protein processing|hydrolase activity|intracellular signal transduction|metal ion binding
Edn2	1274.1263175227473	288.0318974069514	2260.220737638542	7.847749224629638	2.9722789408737054	3.4526415558555626e-05	0.0020099770856258697	Up	11.234277560056313	65.22267132941957	61.68795601235954	3.908174213028381	5.7172621693831776	7.3540436248491705	13615	protein_coding	endothelin 2	mmu04024,mmu04080,mmu04924,mmu04270	cAMP signaling pathway|Neuroactive ligand-receptor interaction|Renin secretion|Vascular smooth muscle contraction	GO:0001516,GO:0001525,GO:0001543,GO:0001659,GO:0001944,GO:0002690,GO:0003100,GO:0005179,GO:0005576,GO:0005615,GO:0006874,GO:0006939,GO:0007204,GO:0007205,GO:0008284,GO:0009932,GO:0010460,GO:0014824,GO:0014826,GO:0019221,GO:0019229,GO:0019722,GO:0030593,GO:0031175,GO:0031708,GO:0042116,GO:0042310,GO:0043542,GO:0045987,GO:0046887,GO:0046888,GO:0048016,GO:0048246,GO:0048286,GO:0048675,GO:0060585,GO:…	prostaglandin biosynthetic process|angiogenesis|ovarian follicle rupture|temperature homeostasis|vasculature development|positive regulation of leukocyte chemotaxis|regulation of systemic arterial blood pressure by endothelin|hormone activity|extracellular region|extracellular space|intracellular calcium ion homeostasis|smooth muscle contraction|positive regulation of cytosolic calcium ion concen…			R-MMU-162582,R-MMU-372790,R-MMU-373076,R-MMU-375276,R-MMU-388396,R-MMU-416476,R-MMU-500792	Signal Transduction|Signaling by GPCR|Class A/1 (Rhodopsin-like receptors)|Peptide ligand-binding receptors|GPCR downstream signalling|G alpha (q) signalling events|GPCR ligand binding
Egln3	278.5380244291036	395.03886782693627	162.0371810312702	0.4101385211987604	-1.2858168434619286	0.0005222115066911947	0.021946406686581942	Down	1.8898222381766965	1.348696578365696	1.382739898579339	2.551535918899188	6.712597183817192	1.8419295414838792	112407	protein_coding	egl-9 family hypoxia-inducible factor 3	mmu04066,mmu05200,mmu05211	HIF-1 signaling pathway|Pathways in cancer|Renal cell carcinoma	GO:0005506,GO:0005634,GO:0005737,GO:0005829,GO:0006915,GO:0006974,GO:0008198,GO:0016491,GO:0016705,GO:0016706,GO:0018126,GO:0018401,GO:0031418,GO:0031543,GO:0031545,GO:0042127,GO:0043523,GO:0046872,GO:0051213,GO:0071456,GO:1990830	iron ion binding|nucleus|cytoplasm|cytosol|apoptotic process|cellular response to DNA damage stimulus|ferrous iron binding|oxidoreductase activity|oxidoreductase activity, acting on paired donors, with incorporation or reduction of molecular oxygen|2-oxoglutarate-dependent dioxygenase activity|protein hydroxylation|peptidyl-proline hydroxylation to 4-hydroxy-L-proline|L-ascorbic acid binding|pept…			R-MMU-1234174,R-MMU-1234176,R-MMU-2262752,R-MMU-8953897	Cellular response to hypoxia|Oxygen-dependent proline hydroxylation of Hypoxia-inducible Factor Alpha|Cellular responses to stress|Cellular responses to stimuli
Eif2ak2	428.59900186673417	245.35594999619624	611.8420537372714	2.4966046983368058	1.319967409213194	4.288225589039198e-12	9.523020552837894e-10	Up	2.341180758150042	2.4846455158467595	3.323714894973484	0.9007036550560118	1.1106049262438946	1.1655170477127503	19106	protein_coding	eukaryotic translation initiation factor 2-alpha kinase 2	mmu04141,mmu04217,mmu05203,mmu05160,mmu05171,mmu05164,mmu05162,mmu05168,mmu05167,mmu05169,mmu05165,mmu05010	Protein processing in endoplasmic reticulum|Necroptosis|Viral carcinogenesis|Hepatitis C|Coronavirus disease - COVID-19|Influenza A|Measles|Herpes simplex virus 1 infection|Kaposi sarcoma-associated herpesvirus infection|Epstein-Barr virus infection|Human papillomavirus infection|Alzheimer disease	GO:0000166,GO:0001819,GO:0002376,GO:0003723,GO:0003725,GO:0004672,GO:0004674,GO:0004694,GO:0004713,GO:0004715,GO:0005515,GO:0005524,GO:0005634,GO:0005737,GO:0005829,GO:0006412,GO:0006468,GO:0009615,GO:0009636,GO:0016301,GO:0016310,GO:0016740,GO:0017148,GO:0030968,GO:0032496,GO:0032722,GO:0032874,GO:0033197,GO:0033689,GO:0034198,GO:0035455,GO:0042802,GO:0043065,GO:0043066,GO:0043410,GO:0045071,GO:…	nucleotide binding|positive regulation of cytokine production|immune system process|RNA binding|double-stranded RNA binding|protein kinase activity|protein serine/threonine kinase activity|eukaryotic translation initiation factor 2alpha kinase activity|protein tyrosine kinase activity|non-membrane spanning protein tyrosine kinase activity|protein binding|ATP binding|nucleus|cytoplasm|cytosol|tran…	WP307,WP88,WP310,WP1253	Translation factors|Toll-like receptor signaling|mRNA processing|Type II interferon signaling (IFNG)	R-MMU-1169408,R-MMU-1169410,R-MMU-1280215,R-MMU-168256,R-MMU-913531	ISG15 antiviral mechanism|Antiviral mechanism by IFN-stimulated genes|Cytokine Signaling in Immune system|Immune System|Interferon Signaling
Elf4	41.972656857327856	13.652100073363476	70.2932136412922	5.161059276773048	2.3676672006307613	0.0004386532307854436	0.018695489312889904	Up	0.2660348142339412	0.2788893022654061	0.4034445881022179	0.0039645235976793	0.1010640025226375	0.07769073987189799	56501	protein_coding	E74-like factor 4 (ets domain transcription factor)			GO:0000978,GO:0000981,GO:0001228,GO:0001787,GO:0001866,GO:0003677,GO:0003700,GO:0005634,GO:0005654,GO:0006355,GO:0006357,GO:0016604,GO:0016605,GO:0030154,GO:0032691,GO:0032715,GO:0032720,GO:0043565,GO:0045087,GO:0045893,GO:0045944,GO:0050728,GO:1990837	RNA polymerase II cis-regulatory region sequence-specific DNA binding|DNA-binding transcription factor activity, RNA polymerase II-specific|DNA-binding transcription activator activity, RNA polymerase II-specific|natural killer cell proliferation|NK T cell proliferation|DNA binding|DNA-binding transcription factor activity|nucleus|nucleoplasm|regulation of DNA-templated transcription|regulation o…	WP3625	Tyrobp causal network in microglia			ETS
Emilin2	102.65716524176432	42.915163136224095	162.39916734730443	3.77302645484976	1.9157222157448297	3.842605011311024e-06	0.00027668067550726505	Up	0.5876418467819947	1.5553762702754848	1.310519373569328	0.1988731779920378	0.4290756185109766	0.2587994923221365	246707	protein_coding	elastin microfibril interfacer 2			GO:0005576,GO:0005581,GO:0007155,GO:0030023,GO:0030194,GO:0030336,GO:0043065,GO:0045766,GO:0062023,GO:1900426,GO:1901731	extracellular region|collagen trimer|cell adhesion|extracellular matrix constituent conferring elasticity|positive regulation of blood coagulation|negative regulation of cell migration|positive regulation of apoptotic process|positive regulation of angiogenesis|collagen-containing extracellular matrix|positive regulation of defense response to bacterium|positive regulation of platelet aggregation			R-MMU-1474244,R-MMU-1566948,R-MMU-2129379	Extracellular matrix organization|Elastic fibre formation|Molecules associated with elastic fibres
Endou	108.30954811231277	63.55287426204462	153.06622196258078	2.4009977538416005	1.2636340539127275	0.0004269111952290261	0.01826885494066281	Up	1.0430632927891526	1.8261272780472133	1.831576920760658	0.5219516483461769	0.8985130279716024	0.4739461535588741	19011	protein_coding	endonuclease%2C polyU-specific			GO:0003723,GO:0004518,GO:0004519,GO:0004521,GO:0005044,GO:0005576,GO:0005737,GO:0006508,GO:0006955,GO:0016787,GO:0016829,GO:0030247,GO:0046872	RNA binding|nuclease activity|endonuclease activity|RNA endonuclease activity|scavenger receptor activity|extracellular region|cytoplasm|proteolysis|immune response|hydrolase activity|lyase activity|polysaccharide binding|metal ion binding
Entpd1	99.70402318169278	46.15489464740869	153.25315171597668	3.321913795679311	1.7320146355641015	9.325083915209504e-08	9.107930340702542e-06	Up	0.9571233852267508	0.7924053864112723	0.9656632677708268	0.3085630389076649	0.23331111375758104	0.2498128453374365	12495	protein_coding	ectonucleoside triphosphate diphosphohydrolase 1	mmu00230,mmu00240,mmu05169	Purine metabolism|Pyrimidine metabolism|Epstein-Barr virus infection	GO:0000166,GO:0004382,GO:0005524,GO:0005604,GO:0005615,GO:0005886,GO:0007186,GO:0008021,GO:0009134,GO:0009181,GO:0009897,GO:0009986,GO:0014069,GO:0016020,GO:0016323,GO:0016787,GO:0016887,GO:0017110,GO:0017111,GO:0030168,GO:0033602,GO:0042802,GO:0043005,GO:0043025,GO:0043262,GO:0045134,GO:0046032,GO:0097060,GO:2001170	nucleotide binding|GDP phosphatase activity|ATP binding|basement membrane|extracellular space|plasma membrane|G protein-coupled receptor signaling pathway|synaptic vesicle|nucleoside diphosphate catabolic process|purine ribonucleoside diphosphate catabolic process|external side of plasma membrane|cell surface|postsynaptic density|membrane|basolateral plasma membrane|hydrolase activity|ATP hydroly…	WP2185	Purine metabolism	R-MMU-1430728,R-MMU-15869,R-MMU-8850843,R-MMU-8956319	Metabolism|Metabolism of nucleotides|Phosphate bond hydrolysis by NTPDase proteins|Nucleotide catabolism
Epsti1	32.22713157778425	9.675860785288078	54.77840237028041	5.634766145701658	2.4943557368504865	0.00044222310405272813	0.018809638762500813	Up	0.3070461712555584	0.5295926395508154	1.2673054407372957	0.0671100622439217	0.2257273781580206	0.0684959136655905	108670	protein_coding	epithelial stromal interaction 1 (breast)			GO:0003674,GO:0005575,GO:0008150	molecular_function|cellular_component|biological_process			R-MMU-162582,R-MMU-194315,R-MMU-9012999,R-MMU-9696273,R-MMU-9716542	Signal Transduction|Signaling by Rho GTPases|RHO GTPase cycle|RND1 GTPase cycle|Signaling by Rho GTPases, Miro GTPases and RHOBTB3
Esrp2	13.50516486226146	25.610451489607488	1.3998782349153849	0.05308882173651415	-4.235448067408041	0.0011007669388191084	0.04059443049818247	Down	0.0064768140122585	0.0172355598869896	0.006683116746591	0.0254810832361027	0.4871745993567318	0.0390109177168264	77411	protein_coding	epithelial splicing regulatory protein 2			GO:0000380,GO:0003676,GO:0003723,GO:0003729,GO:0005634,GO:0005654,GO:0006397,GO:0008380,GO:0043484,GO:0050673,GO:0050679,GO:0060441,GO:0060445,GO:1990904	alternative mRNA splicing, via spliceosome|nucleic acid binding|RNA binding|mRNA binding|nucleus|nucleoplasm|mRNA processing|RNA splicing|regulation of RNA splicing|epithelial cell proliferation|positive regulation of epithelial cell proliferation|epithelial tube branching involved in lung morphogenesis|branching involved in salivary gland morphogenesis|ribonucleoprotein complex	WP310	mRNA processing
F10	21.795996030178713	3.9164465637924804	39.67554549656493	10.41744437304534	3.380929491261312	0.00014658109242920346	0.007125394716541256	Up	0.2843569072080811	0.4957735519962415	0.5261223478441501	0.0192882243508337	0.0	0.1063072858361315	14058	protein_coding	coagulation factor X	mmu04610	Complement and coagulation cascades	GO:0004252,GO:0005509,GO:0005543,GO:0005576,GO:0005615,GO:0005783,GO:0006508,GO:0007596,GO:0007599,GO:0008233,GO:0008236,GO:0016020,GO:0016787,GO:0031638,GO:0043231,GO:0051897,GO:1905370	serine-type endopeptidase activity|calcium ion binding|phospholipid binding|extracellular region|extracellular space|endoplasmic reticulum|proteolysis|blood coagulation|hemostasis|peptidase activity|serine-type peptidase activity|membrane|hydrolase activity|zymogen activation|intracellular membrane-bounded organelle|positive regulation of protein kinase B signaling|serine-type endopeptidase compl…	WP460	Blood clotting cascade	R-MMU-109582,R-MMU-140834,R-MMU-140837,R-MMU-140875,R-MMU-140877,R-MMU-159740,R-MMU-159763,R-MMU-159782,R-MMU-159854,R-MMU-163841,R-MMU-392499,R-MMU-597592	Hemostasis|Extrinsic Pathway of Fibrin Clot Formation|Intrinsic Pathway of Fibrin Clot Formation|Common Pathway of Fibrin Clot Formation|Formation of Fibrin Clot (Clotting Cascade)|Gamma-carboxylation of protein precursors|Transport of gamma-carboxylated protein precursors from the endoplasmic reticulum to the Golgi apparatus|Removal of aminoterminal propeptides from gamma-carboxylated proteins|G…
F13a1	81.57943625215925	12.152686652949404	151.00618585136903	12.534437982396751	3.647825405124906	3.0847988651055467e-12	6.923404431609757e-10	Up	0.6171137070499169	0.7274710069275249	1.4020118513609705	0.0159726900912654	0.0904838431769575	0.1108572241096974	74145	protein_coding	coagulation factor XIII%2C A1 subunit	mmu04610,mmu05171	Complement and coagulation cascades|Coronavirus disease - COVID-19	GO:0003810,GO:0005576,GO:0005737,GO:0007596,GO:0007599,GO:0016740,GO:0016746,GO:0018149,GO:0046872,GO:0062023,GO:0072378	protein-glutamine gamma-glutamyltransferase activity|extracellular region|cytoplasm|blood coagulation|hemostasis|transferase activity|acyltransferase activity|peptide cross-linking|metal ion binding|collagen-containing extracellular matrix|blood coagulation, fibrin clot formation			R-MMU-109582,R-MMU-114608,R-MMU-140875,R-MMU-140877,R-MMU-76002,R-MMU-76005	Hemostasis|Platelet degranulation |Common Pathway of Fibrin Clot Formation|Formation of Fibrin Clot (Clotting Cascade)|Platelet activation, signaling and aggregation|Response to elevated platelet cytosolic Ca2+
F5	186.67228015482345	251.4598367350693	121.8847235745772	0.48506205523401397	-1.0437587681001048	0.0009950105835856114	0.03795974372858163	Down	0.6785336215584289	0.4159629512992462	0.3372433959072205	1.1775093781501444	0.8313362865923297	0.8687379211864591	14067	protein_coding	coagulation factor V	mmu04610	Complement and coagulation cascades	GO:0005507,GO:0005576,GO:0005615,GO:0005783,GO:0005794,GO:0006508,GO:0007596,GO:0007599,GO:0008015,GO:0031091,GO:0031638,GO:0046872	copper ion binding|extracellular region|extracellular space|endoplasmic reticulum|Golgi apparatus|proteolysis|blood coagulation|hemostasis|blood circulation|platelet alpha granule|zymogen activation|metal ion binding	WP460	Blood clotting cascade	R-MMU-109582,R-MMU-114608,R-MMU-140875,R-MMU-140877,R-MMU-199977,R-MMU-199991,R-MMU-204005,R-MMU-381426,R-MMU-392499,R-MMU-446203,R-MMU-5653656,R-MMU-5694530,R-MMU-597592,R-MMU-76002,R-MMU-76005,R-MMU-8957275,R-MMU-948021	Hemostasis|Platelet degranulation |Common Pathway of Fibrin Clot Formation|Formation of Fibrin Clot (Clotting Cascade)|ER to Golgi Anterograde Transport|Membrane Trafficking|COPII-mediated vesicle transport|Regulation of Insulin-like Growth Factor (IGF) transport and uptake by Insulin-like Growth Factor Binding Proteins (IGFBPs)|Metabolism of proteins|Asparagine N-linked glycosylation|Vesicle-med…
F630028O10Rik	10.199326031316398	0.0	20.39865206263278	111.19901127090608	6.797000150130191	1.988845767872788e-05	0.0012197290454887268	Up	0.0570528715764739	0.3922129469638026	0.2060455190827831	0.0	0.0	0.0	100038363	non_coding	RIKEN cDNA F630028O10 gene
Fam167a	75.38340432369087	39.533579847843825	111.23322879953787	2.8249060966664903	1.498202911377308	8.704459855807058e-05	0.004489926395549181	Up	0.5405859894175572	0.6385456294501084	0.8765507236852277	0.1844650509725343	0.2132215756167271	0.3123138935442055	219148	protein_coding	family with sequence similarity 167%2C member A			GO:0003674,GO:0008150	molecular_function|biological_process
Fblim1	100.48545345445145	58.09373848818715	142.8771684207156	2.4571546023808293	1.2969886338787913	4.43585736333212e-05	0.0024823151934805767	Up	1.1365861791414469	1.0747752673925304	1.1949173930936654	0.3655990505134489	0.5824928023034232	0.4047229584180054	74202	protein_coding	filamin binding LIM protein 1			GO:0001650,GO:0001725,GO:0005515,GO:0005737,GO:0005856,GO:0005925,GO:0007155,GO:0008360,GO:0030054,GO:0031005,GO:0033623,GO:0046872,GO:0071944,GO:0098609	fibrillar center|stress fiber|protein binding|cytoplasm|cytoskeleton|focal adhesion|cell adhesion|regulation of cell shape|cell junction|filamin binding|regulation of integrin activation|metal ion binding|cell periphery|cell-cell adhesion			R-MMU-1500931,R-MMU-446353,R-MMU-446728	Cell-Cell communication|Cell-extracellular matrix interactions|Cell junction organization
Fcer1g	226.17620479095055	72.35103948479926	380.0013700971016	5.260087850330399	2.3950868946083816	1.4356273449133375e-16	5.714609452006922e-14	Up	11.678020489120975	15.431497069548028	24.099989331224585	3.3155226495826846	2.641237821246537	3.432332315725407	14127	protein_coding	Fc receptor%2C IgE%2C high affinity I%2C gamma polypeptide	mmu04072,mmu04071,mmu04611,mmu04625,mmu04650,mmu04664,mmu05152,mmu05310	Phospholipase D signaling pathway|Sphingolipid signaling pathway|Platelet activation|C-type lectin receptor signaling pathway|Natural killer cell mediated cytotoxicity|Fc epsilon RI signaling pathway|Tuberculosis|Asthma	GO:0001798,GO:0001805,GO:0001812,GO:0002283,GO:0002292,GO:0002376,GO:0002431,GO:0002554,GO:0004888,GO:0005515,GO:0005886,GO:0006911,GO:0007165,GO:0007166,GO:0007229,GO:0009897,GO:0009986,GO:0010543,GO:0016020,GO:0016064,GO:0019767,GO:0019863,GO:0019864,GO:0019886,GO:0030316,GO:0030593,GO:0031623,GO:0032623,GO:0032635,GO:0032640,GO:0032733,GO:0032753,GO:0032755,GO:0032760,GO:0032762,GO:0032765,GO:…	positive regulation of type IIa hypersensitivity|positive regulation of type III hypersensitivity|positive regulation of type I hypersensitivity|neutrophil activation involved in immune response|T cell differentiation involved in immune response|immune system process|Fc receptor mediated stimulatory signaling pathway|serotonin secretion by platelet|transmembrane signaling receptor activity|protei…	WP3626,WP5128	Microglia pathogen phagocytosis pathway|Fibrin complement receptor 3 signaling pathway	R-MMU-109582,R-MMU-114604,R-MMU-168249,R-MMU-168256,R-MMU-202733,R-MMU-2454202,R-MMU-2730905,R-MMU-2871796,R-MMU-2871809,R-MMU-2871837,R-MMU-5621480,R-MMU-5621481,R-MMU-6798695,R-MMU-75892,R-MMU-76002	Hemostasis|GPVI-mediated activation cascade|Innate Immune System|Immune System|Cell surface interactions at the vascular wall|Fc epsilon receptor (FCERI) signaling|Role of LAT2/NTAL/LAB on calcium mobilization|FCERI mediated MAPK activation|FCERI mediated Ca+2 mobilization|FCERI mediated NF-kB activation|Dectin-2 family|C-type lectin receptors (CLRs)|Neutrophil degranulation|Platelet Adhesion to …
Fcgr1	94.30931863536428	23.19809793195013	165.42053933877838	7.1750501134952005	2.842988908197876	3.1414073164602165e-10	4.9458410563702375e-08	Up	1.4381003756836237	1.2756511201178322	2.946766609980115	0.1203781881269881	0.2876898669723922	0.3685921472340701	14129	protein_coding	Fc receptor%2C IgG%2C high affinity I	mmu04145,mmu04640,mmu04613,mmu04666,mmu04380,mmu05202,mmu05221,mmu05150,mmu05152,mmu05140,mmu05322	Phagosome|Hematopoietic cell lineage|Neutrophil extracellular trap formation|Fc gamma R-mediated phagocytosis|Osteoclast differentiation|Transcriptional misregulation in cancer|Acute myeloid leukemia|Staphylococcus aureus infection|Tuberculosis|Leishmaniasis|Systemic lupus erythematosus	GO:0001788,GO:0001798,GO:0001805,GO:0002376,GO:0004888,GO:0005886,GO:0006898,GO:0006910,GO:0006911,GO:0007166,GO:0009617,GO:0009897,GO:0016020,GO:0019770,GO:0019771,GO:0019864,GO:0019884,GO:0031774,GO:0042590,GO:0042742,GO:0045087,GO:0045121,GO:0050766,GO:0050776,GO:0060100,GO:1904058	antibody-dependent cellular cytotoxicity|positive regulation of type IIa hypersensitivity|positive regulation of type III hypersensitivity|immune system process|transmembrane signaling receptor activity|plasma membrane|receptor-mediated endocytosis|phagocytosis, recognition|phagocytosis, engulfment|cell surface receptor signaling pathway|response to bacterium|external side of plasma membrane|memb…	WP3626	Microglia pathogen phagocytosis pathway	R-MMU-1236975,R-MMU-1236978,R-MMU-1280218,R-MMU-168249,R-MMU-168256,R-MMU-2029480,R-MMU-2029481,R-MMU-2029482,R-MMU-2029485,R-MMU-983169	Antigen processing-Cross presentation|Cross-presentation of soluble exogenous antigens (endosomes)|Adaptive Immune System|Innate Immune System|Immune System|Fcgamma receptor (FCGR) dependent phagocytosis|FCGR activation|Regulation of actin dynamics for phagocytic cup formation|Role of phospholipids in phagocytosis|Class I MHC mediated antigen processing & presentation
Fcgr2b	118.004266737677	31.3683413980764	204.64019207727745	6.538877205371582	2.709042930936334	1.23321201001067e-13	3.468943170026014e-11	Up	2.610853175857652	4.419319433513958	4.3138347590053305	0.3087986781474069	0.6732566995334309	0.7166095638465638	14130	protein_coding	Fc receptor%2C IgG%2C low affinity IIb	mmu04145,mmu04662,mmu04666,mmu04380,mmu05162,mmu05150,mmu05152	Phagosome|B cell receptor signaling pathway|Fc gamma R-mediated phagocytosis|Osteoclast differentiation|Measles|Staphylococcus aureus infection|Tuberculosis	GO:0001540,GO:0001811,GO:0002377,GO:0002434,GO:0002638,GO:0002862,GO:0002865,GO:0002924,GO:0004888,GO:0005515,GO:0005576,GO:0005737,GO:0005794,GO:0005856,GO:0005886,GO:0006898,GO:0006909,GO:0006911,GO:0006952,GO:0007166,GO:0009617,GO:0009897,GO:0009986,GO:0016020,GO:0016064,GO:0016358,GO:0019772,GO:0019864,GO:0019865,GO:0019886,GO:0021549,GO:0030889,GO:0032456,GO:0032613,GO:0032693,GO:0033030,GO:…	amyloid-beta binding|negative regulation of type I hypersensitivity|immunoglobulin production|immune complex clearance|negative regulation of immunoglobulin production|negative regulation of inflammatory response to antigenic stimulus|negative regulation of acute inflammatory response to antigenic stimulus|negative regulation of humoral immune response mediated by circulating immunoglobulin|trans…	WP2432	Spinal cord injury	R-MMU-1280218,R-MMU-168249,R-MMU-168256,R-MMU-198933,R-MMU-2029480,R-MMU-2029481,R-MMU-2029482,R-MMU-2029485,R-MMU-6798695	Adaptive Immune System|Innate Immune System|Immune System|Immunoregulatory interactions between a Lymphoid and a non-Lymphoid cell|Fcgamma receptor (FCGR) dependent phagocytosis|FCGR activation|Regulation of actin dynamics for phagocytic cup formation|Role of phospholipids in phagocytosis|Neutrophil degranulation
Fcgr3	188.43693079024555	58.70382848396	318.170033096531	5.435903928017027	2.4425199587178503	9.103360482242062e-18	4.466362699857229e-15	Up	2.5000293829632643	3.2134620723061333	4.351353675671946	0.4732230434113192	0.5913453738172548	0.7386986959305167	14131	protein_coding	Fc receptor%2C IgG%2C low affinity III	mmu04145,mmu04611,mmu04613,mmu04666,mmu04380,mmu05171,mmu05135,mmu05150,mmu05152,mmu05140,mmu05322	Phagosome|Platelet activation|Neutrophil extracellular trap formation|Fc gamma R-mediated phagocytosis|Osteoclast differentiation|Coronavirus disease - COVID-19|Yersinia infection|Staphylococcus aureus infection|Tuberculosis|Leishmaniasis|Systemic lupus erythematosus	GO:0001788,GO:0001798,GO:0001805,GO:0001812,GO:0001820,GO:0004888,GO:0005794,GO:0005886,GO:0006910,GO:0006911,GO:0007166,GO:0009897,GO:0009986,GO:0016020,GO:0019770,GO:0019864,GO:0030593,GO:0032760,GO:0034987,GO:0042590,GO:0045576,GO:0050766,GO:0050776	antibody-dependent cellular cytotoxicity|positive regulation of type IIa hypersensitivity|positive regulation of type III hypersensitivity|positive regulation of type I hypersensitivity|serotonin secretion|transmembrane signaling receptor activity|Golgi apparatus|plasma membrane|phagocytosis, recognition|phagocytosis, engulfment|cell surface receptor signaling pathway|external side of plasma memb…
Fcgr4	39.96383347624712	5.868989637343781	74.05867731515045	12.877327166872638	3.686761271937963	2.9430595147642475e-08	3.1840885427169912e-06	Up	1.2463618183605627	1.433495304248838	2.572123122520414	0.1246636516243089	0.0220690093508599	0.254476018450402	246256	protein_coding	Fc receptor%2C IgG%2C low affinity IV	mmu04145,mmu04613,mmu04650,mmu04666,mmu04380,mmu05150,mmu05152,mmu05140,mmu05322	Phagosome|Neutrophil extracellular trap formation|Natural killer cell mediated cytotoxicity|Fc gamma R-mediated phagocytosis|Osteoclast differentiation|Staphylococcus aureus infection|Tuberculosis|Leishmaniasis|Systemic lupus erythematosus	GO:0002376,GO:0002468,GO:0004888,GO:0005615,GO:0005886,GO:0007166,GO:0009897,GO:0009986,GO:0016020,GO:0019767,GO:0019770,GO:0019772,GO:0019863,GO:0019864,GO:0033001,GO:0034235,GO:0042119,GO:0045780,GO:0050776,GO:0051930,GO:0071222,GO:0140375,GO:0160006	immune system process|dendritic cell antigen processing and presentation|transmembrane signaling receptor activity|extracellular space|plasma membrane|cell surface receptor signaling pathway|external side of plasma membrane|cell surface|membrane|IgE receptor activity|IgG receptor activity|low-affinity IgG receptor activity|IgE binding|IgG binding|Fc-gamma receptor III complex|GPI anchor binding|n…			R-MMU-1280218,R-MMU-163125,R-MMU-168249,R-MMU-168256,R-MMU-198933,R-MMU-2029480,R-MMU-2029481,R-MMU-2029482,R-MMU-2029485,R-MMU-392499,R-MMU-597592,R-MMU-6798695	Adaptive Immune System|Post-translational modification: synthesis of GPI-anchored proteins|Innate Immune System|Immune System|Immunoregulatory interactions between a Lymphoid and a non-Lymphoid cell|Fcgamma receptor (FCGR) dependent phagocytosis|FCGR activation|Regulation of actin dynamics for phagocytic cup formation|Role of phospholipids in phagocytosis|Metabolism of proteins|Post-translational…
Fcrls	140.93642680051747	53.44144813905693	228.43140546197787	4.265851254728008	2.0928336614573086	4.2836924852232673e-10	6.455218597196805e-08	Up	1.945584725698551	3.1722972878540103	3.5045205394835004	0.4535073925146105	0.9281578677161074	0.5825419928325855	80891	protein_coding	Fc receptor-like S%2C scavenger receptor			GO:0004888,GO:0005886,GO:0007166,GO:0009986,GO:0019903,GO:0035591	transmembrane signaling receptor activity|plasma membrane|cell surface receptor signaling pathway|cell surface|protein phosphatase binding|signaling adaptor activity
Fermt3	140.7170750951143	69.47227502475805	211.9618751654704	3.0433355247182914	1.605653398316076	4.344026485531286e-07	3.710361407500143e-05	Up	2.1512200091132674	2.4824895968424685	2.5879453575519515	0.551520337784507	1.160966225503733	0.6018013949840588	108101	protein_coding	fermitin family member 3	mmu04611	Platelet activation	GO:0002102,GO:0005178,GO:0005515,GO:0007155,GO:0007159,GO:0007160,GO:0007229,GO:0008289,GO:0030054,GO:0030055,GO:0030335,GO:0033622,GO:0033632,GO:0034446,GO:0042995,GO:0070527	podosome|integrin binding|protein binding|cell adhesion|leukocyte cell-cell adhesion|cell-matrix adhesion|integrin-mediated signaling pathway|lipid binding|cell junction|cell-substrate junction|positive regulation of cell migration|integrin activation|regulation of cell-cell adhesion mediated by integrin|substrate adhesion-dependent cell spreading|cell projection|platelet aggregation			R-MMU-109582,R-MMU-114608,R-MMU-76002,R-MMU-76005	Hemostasis|Platelet degranulation |Platelet activation, signaling and aggregation|Response to elevated platelet cytosolic Ca2+
Fes	138.83490661662748	75.53754315883515	202.13227007441958	2.674619803253264	1.4193338272355092	4.124300616591595e-06	0.00029395395306835434	Up	1.41853896803619	1.875725796710224	2.681976896188288	0.6586056558953036	0.8560301424883114	0.6474406542156541	14159	protein_coding	feline sarcoma oncogene	mmu04360	Axon guidance	GO:0000166,GO:0001578,GO:0004672,GO:0004713,GO:0004715,GO:0005515,GO:0005524,GO:0005737,GO:0005794,GO:0005829,GO:0005856,GO:0005886,GO:0005925,GO:0006468,GO:0006935,GO:0007098,GO:0007155,GO:0008017,GO:0008289,GO:0008360,GO:0010976,GO:0015630,GO:0016020,GO:0016301,GO:0016310,GO:0016740,GO:0018108,GO:0030054,GO:0030155,GO:0031116,GO:0031234,GO:0031410,GO:0034987,GO:0035091,GO:0042127,GO:0043304,GO:…	nucleotide binding|microtubule bundle formation|protein kinase activity|protein tyrosine kinase activity|non-membrane spanning protein tyrosine kinase activity|protein binding|ATP binding|cytoplasm|Golgi apparatus|cytosol|cytoskeleton|plasma membrane|focal adhesion|protein phosphorylation|chemotaxis|centrosome cycle|cell adhesion|microtubule binding|lipid binding|regulation of cell shape|positive…	WP387,WP373,WP407	IL-6 signaling pathway|IL-3 signaling pathway|Kit receptor signaling pathway	R-MMU-1266738,R-MMU-1433557,R-MMU-162582,R-MMU-373755,R-MMU-399954,R-MMU-399956,R-MMU-422475,R-MMU-9006934,R-MMU-9675108	Developmental Biology|Signaling by SCF-KIT|Signal Transduction|Semaphorin interactions|Sema3A PAK dependent Axon repulsion|CRMPs in Sema3A signaling|Axon guidance|Signaling by Receptor Tyrosine Kinases|Nervous system development
Fgd2	37.97706583598536	14.027872686780164	61.92625898519052	4.394660775304088	2.135751807763581	9.867192103040871e-05	0.0049682136467268075	Up	0.3103846103788189	0.6091527008369305	0.6965897228619192	0.1450074309960494	0.121596804386901	0.0841273936987076	26382	protein_coding	FYVE%2C RhoGEF and PH domain containing 2			GO:0001726,GO:0005085,GO:0005634,GO:0005737,GO:0005768,GO:0005769,GO:0005856,GO:0005886,GO:0007010,GO:0016020,GO:0042995,GO:0043507,GO:0046847,GO:0046872,GO:1901981	ruffle|guanyl-nucleotide exchange factor activity|nucleus|cytoplasm|endosome|early endosome|cytoskeleton|plasma membrane|cytoskeleton organization|membrane|cell projection|positive regulation of JUN kinase activity|filopodium assembly|metal ion binding|phosphatidylinositol phosphate binding			R-MMU-162582,R-MMU-193648,R-MMU-193704,R-MMU-194315,R-MMU-204998,R-MMU-372790,R-MMU-388396,R-MMU-416482,R-MMU-73887,R-MMU-9012999,R-MMU-9013148,R-MMU-9716542	Signal Transduction|NRAGE signals death through JNK|p75 NTR receptor-mediated signalling|Signaling by Rho GTPases|Cell death signalling via NRAGE, NRIF and NADE|Signaling by GPCR|GPCR downstream signalling|G alpha (12/13) signalling events|Death Receptor Signaling|RHO GTPase cycle|CDC42 GTPase cycle|Signaling by Rho GTPases, Miro GTPases and RHOBTB3
Fgf2	1870.7958764215286	1024.754566378493	2716.837186464561	2.650886749810662	1.4064750372453323	1.9689570045051023e-15	7.161911366214505e-13	Up	7.466591144248436	12.975191685738466	12.731818122518067	3.3998917436926845	4.417147041769889	4.313152855091559	14173	protein_coding	fibroblast growth factor 2	mmu04010,mmu04014,mmu04015,mmu04020,mmu04151,mmu04550,mmu04810,mmu05200,mmu05205,mmu05207,mmu05226,mmu05218,mmu05224,mmu05167,mmu01521	MAPK signaling pathway|Ras signaling pathway|Rap1 signaling pathway|Calcium signaling pathway|PI3K-Akt signaling pathway|Signaling pathways regulating pluripotency of stem cells|Regulation of actin cytoskeleton|Pathways in cancer|Proteoglycans in cancer|Chemical carcinogenesis - receptor activation|Gastric cancer|Melanoma|Breast cancer|Kaposi sarcoma-associated herpesvirus infection|EGFR tyrosine…	GO:0001525,GO:0001649,GO:0001658,GO:0001759,GO:0001934,GO:0001935,GO:0001938,GO:0002042,GO:0002052,GO:0005104,GO:0005125,GO:0005178,GO:0005515,GO:0005576,GO:0005615,GO:0005634,GO:0005737,GO:0006366,GO:0006661,GO:0007275,GO:0007405,GO:0008083,GO:0008201,GO:0008283,GO:0008284,GO:0008285,GO:0008543,GO:0009792,GO:0009887,GO:0010001,GO:0010595,GO:0010628,GO:0010764,GO:0010863,GO:0014068,GO:0014843,GO:…	angiogenesis|osteoblast differentiation|branching involved in ureteric bud morphogenesis|organ induction|positive regulation of protein phosphorylation|endothelial cell proliferation|positive regulation of endothelial cell proliferation|cell migration involved in sprouting angiogenesis|positive regulation of neuroblast proliferation|fibroblast growth factor receptor binding|cytokine activity|inte…	WP3632,WP523,WP339,WP1270,WP1560,WP2841,WP2074,WP2910,WP5056	Lung fibrosis|Regulation of actin cytoskeleton|ESC pluripotency pathways|Endochondral ossification|MicroRNAs in cardiomyocyte hypertrophy|Focal adhesion: PI3K-Akt-mTOR signaling pathway|Neural crest differentiation|Mecp2 and associated Rett syndrome|Burn wound healing	R-MMU-109704,R-MMU-112399,R-MMU-1257604,R-MMU-1474244,R-MMU-162582,R-MMU-190236,R-MMU-190239,R-MMU-190241,R-MMU-190242,R-MMU-190322,R-MMU-190370,R-MMU-190372,R-MMU-190373,R-MMU-190375,R-MMU-190377,R-MMU-199418,R-MMU-2404192,R-MMU-2428924,R-MMU-2428928,R-MMU-3000170,R-MMU-3000171,R-MMU-5654219,R-MMU-5654221,R-MMU-5654227,R-MMU-5654228,R-MMU-5654687,R-MMU-5654688,R-MMU-5654689,R-MMU-5654693,R-MMU-5…	PI3K Cascade|IRS-mediated signalling|PIP3 activates AKT signaling|Extracellular matrix organization|Signal Transduction|Signaling by FGFR|FGFR3 ligand binding and activation|FGFR2 ligand binding and activation|FGFR1 ligand binding and activation|FGFR4 ligand binding and activation|FGFR1b ligand binding and activation|FGFR3c ligand binding and activation|FGFR1c ligand binding and activation|FGFR2c…
Fgr	74.25054160384288	0.6315763890149965	147.86950681867071	224.3896468845171	7.809862302740438	2.4011708823205404e-12	5.628611344924048e-10	Up	0.517635654469048	1.3338976156161644	1.4130612898146493	0.0064445642899249	0.0068452262254528	0.0	14191	protein_coding	FGR proto-oncogene%2C Src family tyrosine kinase	mmu04062	Chemokine signaling pathway	GO:0000166,GO:0001784,GO:0001819,GO:0002376,GO:0004672,GO:0004713,GO:0004715,GO:0005102,GO:0005515,GO:0005524,GO:0005737,GO:0005739,GO:0005743,GO:0005829,GO:0005856,GO:0005886,GO:0006468,GO:0007169,GO:0007229,GO:0008360,GO:0014068,GO:0015629,GO:0016020,GO:0016235,GO:0016301,GO:0016310,GO:0016740,GO:0018108,GO:0019901,GO:0030154,GO:0030282,GO:0030335,GO:0031234,GO:0032587,GO:0032815,GO:0032956,GO:…	nucleotide binding|phosphotyrosine residue binding|positive regulation of cytokine production|immune system process|protein kinase activity|protein tyrosine kinase activity|non-membrane spanning protein tyrosine kinase activity|signaling receptor binding|protein binding|ATP binding|cytoplasm|mitochondrion|mitochondrial inner membrane|cytosol|cytoskeleton|plasma membrane|protein phosphorylation|tr…	WP387,WP85,WP2292,WP407	IL-6 signaling pathway|Focal adhesion|Chemokine signaling pathway|Kit receptor signaling pathway	R-MMU-109582,R-MMU-168249,R-MMU-168256,R-MMU-2029480,R-MMU-2029481,R-MMU-418346,R-MMU-432142,R-MMU-6798695	Hemostasis|Innate Immune System|Immune System|Fcgamma receptor (FCGR) dependent phagocytosis|FCGR activation|Platelet homeostasis|Platelet sensitization by LDL|Neutrophil degranulation
Fli1	38.317003530697065	14.798845102993155	61.835161958400924	4.201277891269331	2.070828215269042	0.0010427250581755518	0.039143008100230636	Up	0.6595996018645633	0.2413498608196787	0.2155263416074875	0.0973123841780096	0.0459388204639049	0.1191863117221907	14247	protein_coding	Friend leukemia integration 1	mmu05202	Transcriptional misregulation in cancer	GO:0000976,GO:0000978,GO:0000981,GO:0001228,GO:0003677,GO:0003682,GO:0003700,GO:0005634,GO:0005654,GO:0005829,GO:0006355,GO:0006357,GO:0008015,GO:0009887,GO:0016604,GO:0030154,GO:0035855,GO:0043565,GO:0045893,GO:0045944,GO:1990837	transcription cis-regulatory region binding|RNA polymerase II cis-regulatory region sequence-specific DNA binding|DNA-binding transcription factor activity, RNA polymerase II-specific|DNA-binding transcription activator activity, RNA polymerase II-specific|DNA binding|chromatin binding|DNA-binding transcription factor activity|nucleus|nucleoplasm|cytosol|regulation of DNA-templated transcription|…					ETS
Fosb	146.9922973468961	95.40551630858026	198.5790783852116	2.0779105378748697	1.0551335419501893	0.00021403885016572344	0.00992434642185993	Up	1.188828131291383	2.009823301694844	1.450386774932792	0.6121482716809838	0.7744024732491905	0.7834437803193652	14282	protein_coding	FBJ osteosarcoma oncogene B	mmu04657,mmu04380,mmu05030,mmu05031,mmu05034	IL-17 signaling pathway|Osteoclast differentiation|Cocaine addiction|Amphetamine addiction|Alcoholism	GO:0000978,GO:0000981,GO:0001228,GO:0003677,GO:0003690,GO:0003700,GO:0005634,GO:0005654,GO:0006355,GO:0006357,GO:0006366,GO:0043231,GO:0043565,GO:0045944,GO:0071277,GO:1990837	RNA polymerase II cis-regulatory region sequence-specific DNA binding|DNA-binding transcription factor activity, RNA polymerase II-specific|DNA-binding transcription activator activity, RNA polymerase II-specific|DNA binding|double-stranded DNA binding|DNA-binding transcription factor activity|nucleus|nucleoplasm|regulation of DNA-templated transcription|regulation of transcription by RNA polymer…					TF_bZIP
Fpr1	24.827525285529052	0.0	49.655050571058084	271.4934157259972	8.084773399905146	8.431743235642016e-09	9.720463772805443e-07	Up	0.2794282616717251	1.4075120997507968	1.668187774031746	0.0	0.0	0.0	14293	protein_coding	formyl peptide receptor 1	mmu04015,mmu04080,mmu04613,mmu05150	Rap1 signaling pathway|Neuroactive ligand-receptor interaction|Neutrophil extracellular trap formation|Staphylococcus aureus infection	GO:0001664,GO:0002430,GO:0004875,GO:0004930,GO:0004982,GO:0005124,GO:0005737,GO:0005886,GO:0006935,GO:0006954,GO:0007165,GO:0007186,GO:0007200,GO:0007204,GO:0016020,GO:0050786	G protein-coupled receptor binding|complement receptor mediated signaling pathway|complement receptor activity|G protein-coupled receptor activity|N-formyl peptide receptor activity|scavenger receptor binding|cytoplasm|plasma membrane|chemotaxis|inflammatory response|signal transduction|G protein-coupled receptor signaling pathway|phospholipase C-activating G protein-coupled receptor signaling pa…	WP1396,WP234,WP189	GPCRs, non-odorant |GPCRs, peptide|GPCRs, class A rhodopsin-like	R-MMU-162582,R-MMU-168249,R-MMU-168256,R-MMU-372790,R-MMU-373076,R-MMU-375276,R-MMU-388396,R-MMU-418594,R-MMU-444473,R-MMU-500792,R-MMU-6798695	Signal Transduction|Innate Immune System|Immune System|Signaling by GPCR|Class A/1 (Rhodopsin-like receptors)|Peptide ligand-binding receptors|GPCR downstream signalling|G alpha (i) signalling events|Formyl peptide receptors bind formyl peptides and many other ligands|GPCR ligand binding|Neutrophil degranulation
Fpr2	35.46780440857263	0.3642962528921931	70.57131256425305	198.2033535277116	7.630837562374147	6.450176176630384e-08	6.542277249921693e-06	Up	0.1833747967220696	1.9248170577959995	2.775164229021948	0.0	0.0	0.0245443690635032	14289	protein_coding	formyl peptide receptor 2	mmu04080,mmu04613,mmu05150	Neuroactive ligand-receptor interaction|Neutrophil extracellular trap formation|Staphylococcus aureus infection	GO:0001540,GO:0002430,GO:0004875,GO:0004930,GO:0004982,GO:0005124,GO:0005737,GO:0005886,GO:0006935,GO:0006954,GO:0007165,GO:0007200,GO:0007204,GO:0016020,GO:0032930,GO:0038023,GO:0045745,GO:0050786,GO:0050918,GO:1904646	amyloid-beta binding|complement receptor mediated signaling pathway|complement receptor activity|G protein-coupled receptor activity|N-formyl peptide receptor activity|scavenger receptor binding|cytoplasm|plasma membrane|chemotaxis|inflammatory response|signal transduction|phospholipase C-activating G protein-coupled receptor signaling pathway|positive regulation of cytosolic calcium ion concentr…	WP4348,WP189	Eicosanoid metabolism via lipoxygenases (LOX)|GPCRs, class A rhodopsin-like	R-MMU-162582,R-MMU-168249,R-MMU-168256,R-MMU-372790,R-MMU-373076,R-MMU-375276,R-MMU-388396,R-MMU-416476,R-MMU-418594,R-MMU-444473,R-MMU-500792,R-MMU-6798695	Signal Transduction|Innate Immune System|Immune System|Signaling by GPCR|Class A/1 (Rhodopsin-like receptors)|Peptide ligand-binding receptors|GPCR downstream signalling|G alpha (q) signalling events|G alpha (i) signalling events|Formyl peptide receptors bind formyl peptides and many other ligands|GPCR ligand binding|Neutrophil degranulation
Fxyd5	172.28302269127101	66.51714292058205	278.0489024619598	4.172556180946255	2.0609314747351224	1.8909657123362757e-13	5.249171530678737e-11	Up	4.637926218036516	5.367142910044174	6.527561132842032	1.5904542813217968	1.188102791432568	1.0274940179693215	18301	protein_coding	FXYD domain-containing ion transport regulator 5			GO:0003779,GO:0006811,GO:0016020,GO:0017080,GO:0043269,GO:0045296,GO:0099106,GO:2000649	actin binding|monoatomic ion transport|membrane|sodium channel regulator activity|regulation of monoatomic ion transport|cadherin binding|ion channel regulator activity|regulation of sodium ion transmembrane transporter activity
Fyb	131.593620073704	23.499272258810574	239.68796788859729	10.131071525720511	3.34071486558012	1.230776417981509e-13	3.468943170026014e-11	Up	0.7007440987475866	1.3246240664171751	1.874981182818502	0.0808047400261275	0.2271928579769166	0.0640381635009705	23880	protein_coding	FYN binding protein	mmu04015,mmu05135	Rap1 signaling pathway|Yersinia infection	GO:0005515,GO:0005634,GO:0005737,GO:0005829,GO:0005886,GO:0006955,GO:0007229,GO:0008289,GO:0015629,GO:0030054,GO:0032991,GO:0044877,GO:0045576,GO:0050852,GO:0072659	protein binding|nucleus|cytoplasm|cytosol|plasma membrane|immune response|integrin-mediated signaling pathway|lipid binding|actin cytoskeleton|cell junction|protein-containing complex|protein-containing complex binding|mast cell activation|T cell receptor signaling pathway|protein localization to plasma membrane			R-MMU-1280218,R-MMU-1500931,R-MMU-168256,R-MMU-202403,R-MMU-202433,R-MMU-391160	Adaptive Immune System|Cell-Cell communication|Immune System|TCR signaling|Generation of second messenger molecules|Signal regulatory protein family interactions
Gal	57.94280855437524	20.478807523156984	95.40680958559344	4.6617521099422286	2.220872290767638	3.080934427363591e-05	0.0018206855354086747	Up	1.4074248357551735	3.3440376424138685	6.051061828393495	0.5932597634405565	0.8751986576324536	0.766980385558001	14419	protein_coding	galanin and GMAP prepropeptide	mmu04080	Neuroactive ligand-receptor interaction	GO:0004966,GO:0005179,GO:0005184,GO:0005576,GO:0005615,GO:0005737,GO:0005794,GO:0006954,GO:0007218,GO:0007399,GO:0007631,GO:0008285,GO:0010737,GO:0019933,GO:0030141,GO:0031763,GO:0031764,GO:0031765,GO:0031766,GO:0031943,GO:0043025,GO:0043065,GO:0045944,GO:0050672,GO:0051464,GO:0051795,GO:1902608	galanin receptor activity|hormone activity|neuropeptide hormone activity|extracellular region|extracellular space|cytoplasm|Golgi apparatus|inflammatory response|neuropeptide signaling pathway|nervous system development|feeding behavior|negative regulation of cell population proliferation|protein kinase A signaling|cAMP-mediated signaling|secretory granule|galanin receptor binding|type 1 galanin …			R-MMU-162582,R-MMU-372790,R-MMU-373076,R-MMU-375276,R-MMU-388396,R-MMU-418594,R-MMU-500792	Signal Transduction|Signaling by GPCR|Class A/1 (Rhodopsin-like receptors)|Peptide ligand-binding receptors|GPCR downstream signalling|G alpha (i) signalling events|GPCR ligand binding
Gatm	89.89546975824119	45.24336287935747	134.54757663712476	2.9763814476153576	1.5735594314587134	2.348858015651156e-05	0.001411790813566736	Up	1.4452143504069432	1.5055594279985007	2.092371286647936	0.3305675955247903	0.7490541994352127	0.5803176067759486	67092	protein_coding	glycine amidinotransferase (L-arginine:glycine amidinotransferase)	mmu00260,mmu00330	Glycine, serine and threonine metabolism|Arginine and proline metabolism	GO:0005739,GO:0005743,GO:0005758,GO:0006600,GO:0006601,GO:0007584,GO:0007611,GO:0010033,GO:0014889,GO:0015067,GO:0015068,GO:0016020,GO:0016740,GO:0043434,GO:0046689,GO:0120162	mitochondrion|mitochondrial inner membrane|mitochondrial intermembrane space|creatine metabolic process|creatine biosynthetic process|response to nutrient|learning or memory|response to organic substance|muscle atrophy|amidinotransferase activity|glycine amidinotransferase activity|membrane|transferase activity|response to peptide hormone|response to mercury ion|positive regulation of cold-induce…			R-MMU-1430728,R-MMU-71288,R-MMU-71291	Metabolism|Creatine metabolism|Metabolism of amino acids and derivatives
Gbp2	341.3156043066176	182.24334308504345	500.3878655281913	2.7480247676101466	1.4583950070480465	1.0516624172609664e-09	1.4314143236744912e-07	Up	4.754150330658366	4.937461363023132	8.346148417857675	1.8301775060255807	2.393431258519944	2.150866551057369	14469	protein_coding	guanylate binding protein 2	mmu04621	NOD-like receptor signaling pathway	GO:0000166,GO:0002376,GO:0003779,GO:0003924,GO:0005525,GO:0005634,GO:0005654,GO:0005737,GO:0005794,GO:0005829,GO:0009617,GO:0012506,GO:0015629,GO:0016020,GO:0016787,GO:0019003,GO:0019899,GO:0019955,GO:0020005,GO:0030507,GO:0031410,GO:0035458,GO:0042802,GO:0042803,GO:0042832,GO:0044406,GO:0048471,GO:0050830,GO:0051879,GO:0071222,GO:0071346	nucleotide binding|immune system process|actin binding|GTPase activity|GTP binding|nucleus|nucleoplasm|cytoplasm|Golgi apparatus|cytosol|response to bacterium|vesicle membrane|actin cytoskeleton|membrane|hydrolase activity|GDP binding|enzyme binding|cytokine binding|symbiont-containing vacuole membrane|spectrin binding|cytoplasmic vesicle|cellular response to interferon-beta|identical protein bin…
Gbp3	294.64759358350165	134.32567695890242	454.96951020810053	3.3832041442099317	1.758390232690116	5.1266361492890934e-12	1.126631696266167e-09	Up	3.068914393267367	4.216162659555406	5.406504628279265	0.9979636153652028	1.5986998899835556	1.0419490519229058	55932	protein_coding	guanylate binding protein 3	mmu04621	NOD-like receptor signaling pathway	GO:0000166,GO:0001818,GO:0003924,GO:0005525,GO:0005634,GO:0005737,GO:0005794,GO:0005829,GO:0005886,GO:0016020,GO:0016787,GO:0020005,GO:0031410,GO:0032480,GO:0034345,GO:0035458,GO:0042802,GO:0042803,GO:0042832,GO:0043122,GO:0044406,GO:0045070,GO:0046426,GO:0048471,GO:0050830,GO:0051607,GO:0071346,GO:0071356	nucleotide binding|negative regulation of cytokine production|GTPase activity|GTP binding|nucleus|cytoplasm|Golgi apparatus|cytosol|plasma membrane|membrane|hydrolase activity|symbiont-containing vacuole membrane|cytoplasmic vesicle|negative regulation of type I interferon production|negative regulation of type III interferon production|cellular response to interferon-beta|identical protein bindi…
Gbp6	296.92944034215	172.88133186952928	420.9775488147703	2.4363530378960827	1.284723201026836	1.5362198653558173e-06	0.00012048189776732969	Up	1.9533780118162187	1.9619824176446097	3.7673154627645977	1.0649798523781455	1.06866210538885	0.9110902164796486	100702	protein_coding	guanylate binding protein 6			GO:0000166,GO:0002376,GO:0003924,GO:0005525,GO:0009617,GO:0016787,GO:0020005,GO:0031410,GO:0035458,GO:0042832,GO:0044406,GO:0050830,GO:0071222,GO:0071346	nucleotide binding|immune system process|GTPase activity|GTP binding|response to bacterium|hydrolase activity|symbiont-containing vacuole membrane|cytoplasmic vesicle|cellular response to interferon-beta|defense response to protozoan|adhesion of symbiont to host|defense response to Gram-positive bacterium|cellular response to lipopolysaccharide|cellular response to type II interferon
Gbp7	214.14337665454656	121.33713976301235	306.9496135460805	2.531847427615546	1.3401904687257669	2.0870996956313192e-06	0.00015838684272925877	Up	1.1930125515664207	1.5623749924238874	2.079151855681331	0.4065279757700102	0.7605603987422831	0.6959389512050749	229900	protein_coding	guanylate binding protein 7	mmu04621	NOD-like receptor signaling pathway	GO:0000166,GO:0001818,GO:0002376,GO:0003924,GO:0005515,GO:0005525,GO:0016020,GO:0016787,GO:0020005,GO:0031410,GO:0032480,GO:0034345,GO:0035458,GO:0042832,GO:0043122,GO:0044406,GO:0045070,GO:0046426,GO:0050830,GO:0051607,GO:0071346	nucleotide binding|negative regulation of cytokine production|immune system process|GTPase activity|protein binding|GTP binding|membrane|hydrolase activity|symbiont-containing vacuole membrane|cytoplasmic vesicle|negative regulation of type I interferon production|negative regulation of type III interferon production|cellular response to interferon-beta|defense response to protozoan|regulation of…
Gbp9	160.05375731988462	79.13722989810616	240.97028474166302	3.050667065792399	1.6091247401462423	8.555271828036404e-06	0.0005607884721256179	Up	0.7178595453768012	1.0175824945325918	2.0720939349084206	0.3230297772188768	0.4166368591913414	0.4691166829109667	236573	protein_coding	guanylate-binding protein 9			GO:0003924,GO:0005525,GO:0020005,GO:0031410,GO:0042832,GO:0044406,GO:0050830,GO:0071346	GTPase activity|GTP binding|symbiont-containing vacuole membrane|cytoplasmic vesicle|defense response to protozoan|adhesion of symbiont to host|defense response to Gram-positive bacterium|cellular response to type II interferon
Gfap	3629.1040208625823	1784.1301832046383	5474.077858520522	3.068189367415864	1.6173875281474694	7.315473516164845e-06	0.0004915112890781202	Up	11.985890756311314	28.799080520458197	24.731670631046118	6.349389713794261	6.257099517772456	7.995245525774927	14580	protein_coding	glial fibrillary acidic protein	mmu04630	JAK-STAT signaling pathway	GO:0005178,GO:0005200,GO:0005515,GO:0005737,GO:0005856,GO:0005882,GO:0006886,GO:0009611,GO:0010467,GO:0010625,GO:0010977,GO:0014002,GO:0014010,GO:0016020,GO:0019900,GO:0030198,GO:0031102,GO:0031175,GO:0042802,GO:0042995,GO:0043209,GO:0044297,GO:0045103,GO:0045109,GO:0045111,GO:0051580,GO:0060020,GO:0060252,GO:0060291,GO:0070779,GO:0097386,GO:0097449,GO:0097450,GO:0098574,GO:1904714	integrin binding|structural constituent of cytoskeleton|protein binding|cytoplasm|cytoskeleton|intermediate filament|intracellular protein transport|response to wounding|gene expression|positive regulation of Schwann cell proliferation|negative regulation of neuron projection development|astrocyte development|Schwann cell proliferation|membrane|kinase binding|extracellular matrix organization|neu…	WP5298,WP2074,WP2432	Dravet syndrome: Scn1a-A1783V point mutation model|Neural crest differentiation|Spinal cord injury
Glipr1	23.31688647871099	3.8256343457708346	42.808138611651145	11.415869614345665	3.5129688572548874	0.00030605640474511413	0.0135934146755951	Up	1.23840407347552	0.1594615226760743	1.4427342574202946	0.0785827355170883	0.0	0.1684315553283674	73690	protein_coding	GLI pathogenesis-related 1 (glioma)			GO:0005576,GO:0005615,GO:0016020	extracellular region|extracellular space|membrane			R-MMU-168249,R-MMU-168256,R-MMU-6798695	Innate Immune System|Immune System|Neutrophil degranulation
Gm13821	77.17636780237754	23.177355916346997	131.175379688408	5.643786620564059	2.4966634437690898	0.0001261000694901481	0.0062302884450436856	Up	0.0795493678834484	1.029049463629283	0.8573135717924933	0.0695473649229059	0.1754440073917736	0.0905040232982601	105246765	non_coding				GO:0003674,GO:0005575,GO:0008150	molecular_function|cellular_component|biological_process
Gm15983	1385.2534484998569	712.4826677411634	2058.0242292585485	2.8884092595896425	1.5302751726090358	2.702977688848668e-11	5.1840654819673035e-09	Up	8.199779477877968	17.253295662309235	14.835249223002982	3.026484590305448	5.217706084111394	5.3214748947639805	115488672	non_coding				GO:0003674,GO:0005575,GO:0008150	molecular_function|cellular_component|biological_process
Gm20742	121.58204191868998	10.35904718206164	232.8050366553182	22.291214688718085	4.478403328696446	7.764884807301883e-16	2.9784686323572333e-13	Up	0.4206470544506259	2.1599517027862185	2.084642099790325	0.0407900288577033	0.1175990513984572	0.0428218563692621	433134	non_coding
Gm31718	10.318552793799912	0.31268624513362564	20.324419342466193	57.01785710440214	5.833341914539481	0.000356311011914213	0.015595629498660066	Up	0.0049855509729024	0.0796028067507864	0.0874540052090024	0.0	0.0026041972707047	0.0	102634034	non_coding
Gm34084	6.009366682730902	0.0	12.0187333654618	65.49530476643011	6.03331958118659	0.0009431995596322467	0.03624532078244355	Up	0.0963721559415256	1.2181735178155826	0.6463720267994052	0.0	0.0	0.0	102637213	non_coding	predicted gene%2C 34084
Gm36161	13.902967782547984	0.0	27.805935565095968	152.60720323646726	7.253679250428602	2.65606312011647e-06	0.00019730621001794776	Up	0.2035142252637997	0.2030906868764646	1.1899810882196056	0.0	0.0	0.0	102639975	non_coding	predicted gene%2C 36161
Gm36219	57.67716845895585	25.99800346671529	89.35633345119635	3.4259059418348787	1.7764855428080355	0.00020200232401682185	0.009470317843961977	Up	1.2479534111167694	1.7326695861186598	2.4447710779702687	0.7471280491182899	0.4534727948806839	0.3050226248549339	102640061	non_coding
Gm40781	53.72944609184636	13.925584108234027	93.53330807545863	6.718171848554964	2.74806869969374	0.0001646769884521665	0.007860159333428408	Up	0.1477486705326715	1.0921569421706054	1.3636238057544756	0.02421970228946	0.2058036308752869	0.1483190968587204	105245306	non_coding
Gm41608	264.1206260015428	91.97628064799466	436.26497135509067	4.747783794476204	2.247254238741616	3.26265623627255e-13	8.824648540595125e-11	Up	0.4825968463651193	1.1764274560384298	0.9829308804027298	0.1328334394864857	0.1749537873047919	0.2321069794581374	105246304	non_coding
Gm5150	9.404805208475057	0.0	18.809610416950107	102.80752047148935	6.683801992731402	2.29420647639088e-05	0.0013908297135752409	Up	0.1741531457739688	0.5793023714695529	0.6289512574805044	0.0	0.0	0.0	381484	protein_coding	predicted gene 5150			GO:0003674,GO:0005886,GO:0050766,GO:0050870	molecular_function|plasma membrane|positive regulation of phagocytosis|positive regulation of T cell activation			R-MMU-109582,R-MMU-1500931,R-MMU-168249,R-MMU-168256,R-MMU-202733,R-MMU-2172127,R-MMU-391160,R-MMU-6798695	Hemostasis|Cell-Cell communication|Innate Immune System|Immune System|Cell surface interactions at the vascular wall|DAP12 interactions|Signal regulatory protein family interactions|Neutrophil degranulation
Gm51715	99.01491918458582	59.50473745535742	138.5251009138141	2.3246229120575204	1.2169967088974616	0.0001602940136461279	0.007685927840624504	Up	1.234699613606831	1.9189476413824536	1.6594480869379318	0.7143463992879524	0.607006151104203	0.6749363947112823	115487231	non_coding
Gm52148	5.430804205020891	0.0	10.86160841004178	59.454161102375785	5.8937058803281	0.0008098627617506225	0.03217641183550449	Up	0.4801085586905095	0.7186640896969442	0.9908024354855218	0.0	0.0	0.0	115488370	non_coding	predicted gene%2C 52148
Gm6710	44.74934754539333	83.02142252802231	6.477272562764227	0.07488804635986396	-3.7391207358922034	8.531983903723581e-10	1.208048754475546e-07	Down	0.0277009921090773	0.1013589239774225	0.0214375035215199	0.5517175770155294	0.8175314898528634	0.5005429159134579	626832	protein_coding	predicted gene 6710	mmu05168	Herpes simplex virus 1 infection	GO:0005575	cellular_component					zf-C2H2
Gmfg	53.51190110758742	5.5015156842860655	101.52228653088874	18.235382912375798	4.188668589049219	1.2229965606328078e-14	4.0314935061984915e-12	Up	1.1096756364674567	1.0894477156473916	1.4562895854086464	0.0529816280873066	0.1012959425529067	0.0389345193467567	63986	protein_coding	glia maturation factor%2C gamma			GO:0003779,GO:0008083,GO:0034316,GO:0071846,GO:0071933,GO:2000249	actin binding|growth factor activity|negative regulation of Arp2/3 complex-mediated actin nucleation|actin filament debranching|Arp2/3 complex binding|regulation of actin cytoskeleton reorganization			R-MMU-168249,R-MMU-168256,R-MMU-6798695	Innate Immune System|Immune System|Neutrophil degranulation
Gpr3	80.49232998217906	114.51593666266486	46.4687233016931	0.4050966837120595	-1.3036618203091972	0.00024501269381415095	0.011164217713600743	Down	0.7023519978976889	0.655803804566092	0.5467213625579233	1.6482206234354115	1.699200439986884	1.2171624774225946	14748	protein_coding	G-protein coupled receptor 3			GO:0004930,GO:0005886,GO:0007165,GO:0007186,GO:0016020,GO:0040020,GO:0043950,GO:0051480,GO:0120162	G protein-coupled receptor activity|plasma membrane|signal transduction|G protein-coupled receptor signaling pathway|membrane|regulation of meiotic nuclear division|positive regulation of cAMP-mediated signaling|regulation of cytosolic calcium ion concentration|positive regulation of cold-induced thermogenesis	WP1397,WP189	GPCRs, odorant|GPCRs, class A rhodopsin-like
Gpr65	17.647950616198994	3.4943364043939735	31.80156482800401	9.336739721315064	3.2229188658863683	0.00031536544123971866	0.013977446877803244	Up	0.3443722311985955	0.2945618998292086	0.6726104097438976	0.0120966903066593	0.0256974957508849	0.1037105338351661	14744	protein_coding	G-protein coupled receptor 65			GO:0004930,GO:0005886,GO:0006915,GO:0007165,GO:0007186,GO:0007189,GO:0010447,GO:0016020,GO:0031532,GO:0035025,GO:0051482,GO:0051496,GO:0090630	G protein-coupled receptor activity|plasma membrane|apoptotic process|signal transduction|G protein-coupled receptor signaling pathway|adenylate cyclase-activating G protein-coupled receptor signaling pathway|response to acidic pH|membrane|actin cytoskeleton reorganization|positive regulation of Rho protein signal transduction|positive regulation of cytosolic calcium ion concentration involved in…	WP1396,WP189	GPCRs, non-odorant |GPCRs, class A rhodopsin-like	R-MMU-162582,R-MMU-372790,R-MMU-373076,R-MMU-388396,R-MMU-416476,R-MMU-500792	Signal Transduction|Signaling by GPCR|Class A/1 (Rhodopsin-like receptors)|GPCR downstream signalling|G alpha (q) signalling events|GPCR ligand binding
Gvin3	8.899347053070509	0.31268624513362564	17.486007861007387	49.13291996780719	5.618618075842658	0.00027000425330627164	0.012223776248932216	Up	0.0352824461346995	0.0586816983013501	0.0788802740643745	0.0	0.0030716247287133	0.0	434223	protein_coding	GTPase%2C very large interferon inducible%2C family member 3			GO:0003674,GO:0005575,GO:0008150	molecular_function|cellular_component|biological_process
H2-Aa	338.26750753754345	62.64661495577016	613.8884001193164	9.791078614853346	3.291467800235894	6.350525921806973e-08	6.4723210324812425e-06	Up	11.025897351841886	10.029583158812358	27.24706697585185	1.0591252908389133	2.641237821246537	1.099796622292296	14960	protein_coding	histocompatibility 2%2C class II antigen A%2C alpha	mmu04514,mmu04145,mmu04640,mmu04612,mmu04658,mmu04659,mmu04672,mmu05166,mmu05164,mmu05168,mmu05169,mmu05150,mmu05152,mmu05145,mmu05140,mmu05310,mmu05322,mmu05323,mmu05320,mmu05321,mmu05330,mmu05332,mmu05416,mmu04940	Cell adhesion molecules|Phagosome|Hematopoietic cell lineage|Antigen processing and presentation|Th1 and Th2 cell differentiation|Th17 cell differentiation|Intestinal immune network for IgA production|Human T-cell leukemia virus 1 infection|Influenza A|Herpes simplex virus 1 infection|Epstein-Barr virus infection|Staphylococcus aureus infection|Tuberculosis|Toxoplasmosis|Leishmaniasis|Asthma|Syst…	GO:0002250,GO:0002376,GO:0002381,GO:0002503,GO:0002504,GO:0005515,GO:0005764,GO:0005886,GO:0006955,GO:0009897,GO:0016020,GO:0019882,GO:0019886,GO:0023026,GO:0034341,GO:0042130,GO:0042605,GO:0042613,GO:0044877,GO:0045582,GO:0048002,GO:0050870	adaptive immune response|immune system process|immunoglobulin production involved in immunoglobulin-mediated immune response|peptide antigen assembly with MHC class II protein complex|antigen processing and presentation of peptide or polysaccharide antigen via MHC class II|protein binding|lysosome|plasma membrane|immune response|external side of plasma membrane|membrane|antigen processing and pre…
H2-Ab1	367.9688717263511	124.77254376459706	611.1651996881047	4.891983055356291	2.290419406727976	1.0144746977052034e-16	4.196543666173858e-14	Up	12.151616034920313	11.574126328620244	21.605804995101305	2.743018319478717	4.046601672674447	2.186403343769171	14961	protein_coding	histocompatibility 2%2C class II antigen A%2C beta 1	mmu04514,mmu04145,mmu04640,mmu04612,mmu04658,mmu04659,mmu04672,mmu05166,mmu05164,mmu05168,mmu05169,mmu05150,mmu05152,mmu05145,mmu05140,mmu05310,mmu05322,mmu05323,mmu05320,mmu05321,mmu05330,mmu05332,mmu05416,mmu04940	Cell adhesion molecules|Phagosome|Hematopoietic cell lineage|Antigen processing and presentation|Th1 and Th2 cell differentiation|Th17 cell differentiation|Intestinal immune network for IgA production|Human T-cell leukemia virus 1 infection|Influenza A|Herpes simplex virus 1 infection|Epstein-Barr virus infection|Staphylococcus aureus infection|Tuberculosis|Toxoplasmosis|Leishmaniasis|Asthma|Syst…	GO:0002250,GO:0002344,GO:0002376,GO:0002381,GO:0002503,GO:0002504,GO:0002579,GO:0002827,GO:0005515,GO:0005622,GO:0005769,GO:0005771,GO:0005794,GO:0005886,GO:0006955,GO:0009897,GO:0009986,GO:0015643,GO:0016020,GO:0019882,GO:0019886,GO:0023026,GO:0031625,GO:0042605,GO:0042613,GO:0044877,GO:0046635,GO:0048002,GO:0050870,GO:0071346,GO:1990405	adaptive immune response|B cell affinity maturation|immune system process|immunoglobulin production involved in immunoglobulin-mediated immune response|peptide antigen assembly with MHC class II protein complex|antigen processing and presentation of peptide or polysaccharide antigen via MHC class II|positive regulation of antigen processing and presentation|positive regulation of T-helper 1 type …
H2-D1	4663.097900228708	2318.428922389572	7007.766878067836	3.0221252723699323	1.5955634639709837	5.880180081884795e-28	6.202707959376175e-25	Up	93.45523280685309	119.77366848717787	143.83186737713498	37.08731667346653	43.619981759872246	33.67849380125568	14964	protein_coding	histocompatibility 2%2C D region locus 1	mmu04514,mmu04144,mmu04145,mmu04218,mmu04650,mmu04612,mmu05203,mmu05166,mmu05170,mmu05168,mmu05163,mmu05167,mmu05169,mmu05165,mmu05320,mmu05330,mmu05332,mmu05416,mmu04940	Cell adhesion molecules|Endocytosis|Phagosome|Cellular senescence|Natural killer cell mediated cytotoxicity|Antigen processing and presentation|Viral carcinogenesis|Human T-cell leukemia virus 1 infection|Human immunodeficiency virus 1 infection|Herpes simplex virus 1 infection|Human cytomegalovirus infection|Kaposi sarcoma-associated herpesvirus infection|Epstein-Barr virus infection|Human papil…	GO:0000139,GO:0001913,GO:0001916,GO:0002376,GO:0002474,GO:0002476,GO:0002485,GO:0002486,GO:0005102,GO:0005515,GO:0005615,GO:0005765,GO:0005769,GO:0005783,GO:0005794,GO:0005797,GO:0005886,GO:0006955,GO:0009897,GO:0009986,GO:0010977,GO:0016020,GO:0019882,GO:0030670,GO:0030881,GO:0031901,GO:0032398,GO:0033106,GO:0042277,GO:0042288,GO:0042605,GO:0042608,GO:0042610,GO:0042612,GO:0042802,GO:0042803,GO:…	Golgi membrane|T cell mediated cytotoxicity|positive regulation of T cell mediated cytotoxicity|immune system process|antigen processing and presentation of peptide antigen via MHC class I|antigen processing and presentation of endogenous peptide antigen via MHC class Ib|antigen processing and presentation of endogenous peptide antigen via MHC class I via ER pathway, TAP-dependent|antigen process…
H2-Eb1	327.2264758485757	77.75011508895591	576.7028366081953	7.418553791415203	2.8911379683406477	9.116364204858551e-21	6.204126955803255e-18	Up	6.360215837415916	7.894253032420996	16.43966233953434	1.1204042986007394	1.5867472271439151	1.2960132755113345	14969	protein_coding	histocompatibility 2%2C class II antigen E beta	mmu04514,mmu04145,mmu04640,mmu04612,mmu04658,mmu04659,mmu04672,mmu05166,mmu05164,mmu05168,mmu05169,mmu05150,mmu05152,mmu05145,mmu05140,mmu05310,mmu05322,mmu05323,mmu05320,mmu05321,mmu05330,mmu05332,mmu05416,mmu04940	Cell adhesion molecules|Phagosome|Hematopoietic cell lineage|Antigen processing and presentation|Th1 and Th2 cell differentiation|Th17 cell differentiation|Intestinal immune network for IgA production|Human T-cell leukemia virus 1 infection|Influenza A|Herpes simplex virus 1 infection|Epstein-Barr virus infection|Staphylococcus aureus infection|Tuberculosis|Toxoplasmosis|Leishmaniasis|Asthma|Syst…	GO:0001772,GO:0002250,GO:0002376,GO:0002381,GO:0002503,GO:0002504,GO:0005515,GO:0005765,GO:0005886,GO:0006955,GO:0009897,GO:0009986,GO:0016020,GO:0019882,GO:0019886,GO:0023026,GO:0030247,GO:0031902,GO:0032395,GO:0034341,GO:0042605,GO:0042608,GO:0042609,GO:0042613,GO:0050870	immunological synapse|adaptive immune response|immune system process|immunoglobulin production involved in immunoglobulin-mediated immune response|peptide antigen assembly with MHC class II protein complex|antigen processing and presentation of peptide or polysaccharide antigen via MHC class II|protein binding|lysosomal membrane|plasma membrane|immune response|external side of plasma membrane|cel…	WP222	Cytokines and inflammatory response
H2-K1	3123.346394839252	1323.0400369428114	4923.652752735689	3.720274858368541	1.8954092133108797	4.8306107297867565e-34	7.839338043562399e-31	Up	51.45654790804882	67.24219090400004	80.94202022798886	17.40168219855061	19.72253356286751	14.767656203612347	14972	protein_coding	histocompatibility 2%2C K1%2C K region	mmu04514,mmu04144,mmu04145,mmu04218,mmu04650,mmu04612,mmu05203,mmu05166,mmu05170,mmu05168,mmu05163,mmu05167,mmu05169,mmu05165,mmu05320,mmu05330,mmu05332,mmu05416,mmu04940	Cell adhesion molecules|Endocytosis|Phagosome|Cellular senescence|Natural killer cell mediated cytotoxicity|Antigen processing and presentation|Viral carcinogenesis|Human T-cell leukemia virus 1 infection|Human immunodeficiency virus 1 infection|Herpes simplex virus 1 infection|Human cytomegalovirus infection|Kaposi sarcoma-associated herpesvirus infection|Epstein-Barr virus infection|Human papil…	GO:0000139,GO:0001913,GO:0001916,GO:0002376,GO:0002474,GO:0002476,GO:0002485,GO:0002486,GO:0005102,GO:0005515,GO:0005615,GO:0005765,GO:0005769,GO:0005783,GO:0005794,GO:0005797,GO:0005886,GO:0006955,GO:0009897,GO:0009986,GO:0010977,GO:0016020,GO:0019882,GO:0030670,GO:0030881,GO:0031901,GO:0032398,GO:0033106,GO:0042277,GO:0042288,GO:0042590,GO:0042605,GO:0042608,GO:0042610,GO:0042612,GO:0042742,GO:…	Golgi membrane|T cell mediated cytotoxicity|positive regulation of T cell mediated cytotoxicity|immune system process|antigen processing and presentation of peptide antigen via MHC class I|antigen processing and presentation of endogenous peptide antigen via MHC class Ib|antigen processing and presentation of endogenous peptide antigen via MHC class I via ER pathway, TAP-dependent|antigen process…			R-MMU-1236974,R-MMU-1236975,R-MMU-1236977,R-MMU-1280218,R-MMU-168249,R-MMU-168256,R-MMU-198933,R-MMU-6798695,R-MMU-983169,R-MMU-983170	ER-Phagosome pathway|Antigen processing-Cross presentation|Endosomal/Vacuolar pathway|Adaptive Immune System|Innate Immune System|Immune System|Immunoregulatory interactions between a Lymphoid and a non-Lymphoid cell|Neutrophil degranulation|Class I MHC mediated antigen processing & presentation|Antigen Presentation: Folding, assembly and peptide loading of class I MHC
H2-M3	81.92118591940121	45.041299430877636	118.8010724079247	2.6429054921917183	1.4021248364875774	5.6622443420623313e-05	0.003070857811940592	Up	1.1803993537341169	1.541505387392636	1.6239973694216334	0.4299932796092334	0.5138169602590531	0.6583092364714456	14991	protein_coding	histocompatibility 2%2C M region locus 3	mmu04514,mmu04144,mmu04145,mmu04218,mmu04650,mmu04612,mmu05203,mmu05166,mmu05170,mmu05168,mmu05163,mmu05167,mmu05169,mmu05165,mmu05320,mmu05330,mmu05332,mmu05416,mmu04940	Cell adhesion molecules|Endocytosis|Phagosome|Cellular senescence|Natural killer cell mediated cytotoxicity|Antigen processing and presentation|Viral carcinogenesis|Human T-cell leukemia virus 1 infection|Human immunodeficiency virus 1 infection|Herpes simplex virus 1 infection|Human cytomegalovirus infection|Kaposi sarcoma-associated herpesvirus infection|Epstein-Barr virus infection|Human papil…	GO:0001916,GO:0002237,GO:0002287,GO:0002476,GO:0002477,GO:0002481,GO:0002486,GO:0005102,GO:0005615,GO:0005769,GO:0005886,GO:0006809,GO:0006955,GO:0009897,GO:0032398,GO:0032729,GO:0033106,GO:0042605,GO:0042610,GO:0042742,GO:0042802,GO:0042803,GO:0045429,GO:0045954	positive regulation of T cell mediated cytotoxicity|response to molecule of bacterial origin|alpha-beta T cell activation involved in immune response|antigen processing and presentation of endogenous peptide antigen via MHC class Ib|antigen processing and presentation of exogenous peptide antigen via MHC class Ib|antigen processing and presentation of exogenous protein antigen via MHC class Ib, T…			R-MMU-1236974,R-MMU-1236975,R-MMU-1236977,R-MMU-1280218,R-MMU-168249,R-MMU-168256,R-MMU-198933,R-MMU-6798695,R-MMU-983169,R-MMU-983170	ER-Phagosome pathway|Antigen processing-Cross presentation|Endosomal/Vacuolar pathway|Adaptive Immune System|Innate Immune System|Immune System|Immunoregulatory interactions between a Lymphoid and a non-Lymphoid cell|Neutrophil degranulation|Class I MHC mediated antigen processing & presentation|Antigen Presentation: Folding, assembly and peptide loading of class I MHC
H2-Q4	642.6759984232863	225.87444588500458	1059.4775509615672	4.6903035048104575	2.2296812811026414	1.2058381927555456e-34	2.119964029380312e-31	Up	13.858348273857956	17.577142152915034	20.819008230293946	3.910948356869704	3.2925041836893683	3.5481876526826825	15015	protein_coding	histocompatibility 2%2C Q region locus 4	mmu04514,mmu04144,mmu04145,mmu04218,mmu04650,mmu04612,mmu05203,mmu05166,mmu05170,mmu05168,mmu05163,mmu05167,mmu05169,mmu05165,mmu05320,mmu05330,mmu05332,mmu05416,mmu04940	Cell adhesion molecules|Endocytosis|Phagosome|Cellular senescence|Natural killer cell mediated cytotoxicity|Antigen processing and presentation|Viral carcinogenesis|Human T-cell leukemia virus 1 infection|Human immunodeficiency virus 1 infection|Herpes simplex virus 1 infection|Human cytomegalovirus infection|Kaposi sarcoma-associated herpesvirus infection|Epstein-Barr virus infection|Human papil…	GO:0001916,GO:0002476,GO:0002486,GO:0005102,GO:0005615,GO:0005783,GO:0005794,GO:0005797,GO:0005886,GO:0006955,GO:0009897,GO:0009986,GO:0030881,GO:0032398,GO:0042277,GO:0042288,GO:0042605,GO:0042608,GO:0042610,GO:0042612,GO:0042824,GO:0044877,GO:0046703,GO:0051087,GO:0062061,GO:0070971	positive regulation of T cell mediated cytotoxicity|antigen processing and presentation of endogenous peptide antigen via MHC class Ib|antigen processing and presentation of endogenous peptide antigen via MHC class I via ER pathway, TAP-independent|signaling receptor binding|extracellular space|endoplasmic reticulum|Golgi apparatus|Golgi medial cisterna|plasma membrane|immune response|external si…			R-MMU-1236974,R-MMU-1236975,R-MMU-1236977,R-MMU-1280218,R-MMU-168249,R-MMU-168256,R-MMU-198933,R-MMU-6798695,R-MMU-983169,R-MMU-983170	ER-Phagosome pathway|Antigen processing-Cross presentation|Endosomal/Vacuolar pathway|Adaptive Immune System|Innate Immune System|Immune System|Immunoregulatory interactions between a Lymphoid and a non-Lymphoid cell|Neutrophil degranulation|Class I MHC mediated antigen processing & presentation|Antigen Presentation: Folding, assembly and peptide loading of class I MHC
H2-Q9	10.91787616241626	0.9504665328963672	20.885285791936145	21.348981083274808	4.416095311281851	0.000246384966827074	0.01120255095937668	Up	0.394887728701882	0.4111992190723738	0.3897499827495063	0.0337732042761998	0.0179364510328835	0.0	110558	protein_coding	histocompatibility 2%2C Q region locus 9	mmu04514,mmu04144,mmu04145,mmu04218,mmu04650,mmu04612,mmu05203,mmu05166,mmu05170,mmu05168,mmu05163,mmu05167,mmu05169,mmu05165,mmu05320,mmu05330,mmu05332,mmu05416,mmu04940	Cell adhesion molecules|Endocytosis|Phagosome|Cellular senescence|Natural killer cell mediated cytotoxicity|Antigen processing and presentation|Viral carcinogenesis|Human T-cell leukemia virus 1 infection|Human immunodeficiency virus 1 infection|Herpes simplex virus 1 infection|Human cytomegalovirus infection|Kaposi sarcoma-associated herpesvirus infection|Epstein-Barr virus infection|Human papil…	GO:0001916,GO:0002476,GO:0002486,GO:0005102,GO:0005615,GO:0006955,GO:0009897,GO:0009986,GO:0030670,GO:0032398,GO:0032729,GO:0042605,GO:0051607,GO:0071346,GO:0098553	positive regulation of T cell mediated cytotoxicity|antigen processing and presentation of endogenous peptide antigen via MHC class Ib|antigen processing and presentation of endogenous peptide antigen via MHC class I via ER pathway, TAP-independent|signaling receptor binding|extracellular space|immune response|external side of plasma membrane|cell surface|phagocytic vesicle membrane|MHC class Ib …
H2-T23	447.44945411241684	234.03044110716462	660.8684671176685	2.8211805421682024	1.4962989945148435	1.0372852814577822e-06	8.416772147274935e-05	Up	8.922290792672909	13.392265597929725	22.26108129538086	5.620276625051893	6.5142956607037235	3.0432781249763337	15040	protein_coding	histocompatibility 2%2C T region locus 23	mmu04514,mmu04144,mmu04145,mmu04218,mmu04650,mmu04612,mmu05203,mmu05166,mmu05170,mmu05168,mmu05163,mmu05167,mmu05169,mmu05165,mmu05320,mmu05330,mmu05332,mmu05416,mmu04940	Cell adhesion molecules|Endocytosis|Phagosome|Cellular senescence|Natural killer cell mediated cytotoxicity|Antigen processing and presentation|Viral carcinogenesis|Human T-cell leukemia virus 1 infection|Human immunodeficiency virus 1 infection|Herpes simplex virus 1 infection|Human cytomegalovirus infection|Kaposi sarcoma-associated herpesvirus infection|Epstein-Barr virus infection|Human papil…	GO:0001913,GO:0001916,GO:0002376,GO:0002474,GO:0002476,GO:0002486,GO:0002489,GO:0005102,GO:0005615,GO:0005886,GO:0006955,GO:0009897,GO:0009986,GO:0016020,GO:0030670,GO:0030881,GO:0032398,GO:0042288,GO:0042605,GO:0042608,GO:0042612,GO:0046703,GO:0048839,GO:0098553	T cell mediated cytotoxicity|positive regulation of T cell mediated cytotoxicity|immune system process|antigen processing and presentation of peptide antigen via MHC class I|antigen processing and presentation of endogenous peptide antigen via MHC class Ib|antigen processing and presentation of endogenous peptide antigen via MHC class I via ER pathway, TAP-independent|antigen processing and prese…			R-MMU-1236974,R-MMU-1236975,R-MMU-1236977,R-MMU-1280218,R-MMU-168249,R-MMU-168256,R-MMU-198933,R-MMU-6798695,R-MMU-983169,R-MMU-983170	ER-Phagosome pathway|Antigen processing-Cross presentation|Endosomal/Vacuolar pathway|Adaptive Immune System|Innate Immune System|Immune System|Immunoregulatory interactions between a Lymphoid and a non-Lymphoid cell|Neutrophil degranulation|Class I MHC mediated antigen processing & presentation|Antigen Presentation: Folding, assembly and peptide loading of class I MHC
H2-T24	42.35586870233216	18.56348784209215	66.14824956257212	3.5765193956400663	1.8385562653526961	0.00034281855316363013	0.015099045962616084	Up	0.726103686378864	0.5957761167260541	1.3611046289495197	0.2380531080513079	0.2275676949561635	0.262406526816409	15042	protein_coding	histocompatibility 2%2C T region locus 24	mmu04514,mmu04144,mmu04145,mmu04218,mmu04650,mmu04612,mmu05203,mmu05166,mmu05170,mmu05168,mmu05163,mmu05167,mmu05169,mmu05165,mmu05320,mmu05330,mmu05332,mmu05416,mmu04940	Cell adhesion molecules|Endocytosis|Phagosome|Cellular senescence|Natural killer cell mediated cytotoxicity|Antigen processing and presentation|Viral carcinogenesis|Human T-cell leukemia virus 1 infection|Human immunodeficiency virus 1 infection|Herpes simplex virus 1 infection|Human cytomegalovirus infection|Kaposi sarcoma-associated herpesvirus infection|Epstein-Barr virus infection|Human papil…	GO:0001916,GO:0002476,GO:0002486,GO:0005102,GO:0005615,GO:0006955,GO:0009897,GO:0042605	positive regulation of T cell mediated cytotoxicity|antigen processing and presentation of endogenous peptide antigen via MHC class Ib|antigen processing and presentation of endogenous peptide antigen via MHC class I via ER pathway, TAP-independent|signaling receptor binding|extracellular space|immune response|external side of plasma membrane|peptide antigen binding
Hck	80.59104692902258	16.897883981712507	144.2842098763326	8.496019344848213	3.086787051062595	2.911862176781641e-12	6.677343080821987e-10	Up	1.6913958305683818	1.6458888648678691	2.761175047266057	0.347612157970906	0.1977982434649254	0.1368477632680221	15162	protein_coding	hemopoietic cell kinase	mmu04666,mmu04062,mmu05167	Fc gamma R-mediated phagocytosis|Chemokine signaling pathway|Kaposi sarcoma-associated herpesvirus infection	GO:0000166,GO:0001784,GO:0002376,GO:0004672,GO:0004713,GO:0004715,GO:0005102,GO:0005515,GO:0005524,GO:0005634,GO:0005737,GO:0005764,GO:0005794,GO:0005829,GO:0005856,GO:0005884,GO:0005886,GO:0005901,GO:0005925,GO:0006468,GO:0006887,GO:0006909,GO:0006954,GO:0007169,GO:0008284,GO:0008289,GO:0008360,GO:0016020,GO:0016301,GO:0016310,GO:0016740,GO:0018108,GO:0030054,GO:0030154,GO:0031234,GO:0031410,GO:…	nucleotide binding|phosphotyrosine residue binding|immune system process|protein kinase activity|protein tyrosine kinase activity|non-membrane spanning protein tyrosine kinase activity|signaling receptor binding|protein binding|ATP binding|nucleus|cytoplasm|lysosome|Golgi apparatus|cytosol|cytoskeleton|actin filament|plasma membrane|caveola|focal adhesion|protein phosphorylation|exocytosis|phagoc…	WP387,WP3626,WP373,WP85,WP151,WP2292,WP407,WP1763	IL-6 signaling pathway|Microglia pathogen phagocytosis pathway|IL-3 signaling pathway|Focal adhesion|IL-5 signaling pathway|Chemokine signaling pathway|Kit receptor signaling pathway|Mechanisms associated with pluripotency	R-MMU-1280215,R-MMU-168249,R-MMU-168256,R-MMU-2029480,R-MMU-2029481,R-MMU-449147,R-MMU-512988,R-MMU-912631,R-MMU-9674555,R-MMU-9705462	Cytokine Signaling in Immune system|Innate Immune System|Immune System|Fcgamma receptor (FCGR) dependent phagocytosis|FCGR activation|Signaling by Interleukins|Interleukin-3, Interleukin-5 and GM-CSF signaling|Regulation of signaling by CBL|Signaling by CSF3 (G-CSF)|Inactivation of CSF3 (G-CSF) signaling
Herc6	112.72063820107357	61.143127955968254	164.29814844617874	2.6865718871085145	1.4257664420976628	0.0001979754031774523	0.009302198398295571	Up	0.6102535383241747	0.865222494383726	1.285190315777062	0.1967917718385883	0.4859864248981757	0.3193604133801692	67138	protein_coding	hect domain and RLD 6			GO:0002244,GO:0002376,GO:0004842,GO:0005654,GO:0005737,GO:0005829,GO:0006511,GO:0009617,GO:0016567,GO:0016740,GO:0030332,GO:0045087,GO:0061630	hematopoietic progenitor cell differentiation|immune system process|ubiquitin-protein transferase activity|nucleoplasm|cytoplasm|cytosol|ubiquitin-dependent protein catabolic process|response to bacterium|protein ubiquitination|transferase activity|cyclin binding|innate immune response|ubiquitin protein ligase activity			R-MMU-1280218,R-MMU-168256,R-MMU-983168,R-MMU-983169	Adaptive Immune System|Immune System|Antigen processing: Ubiquitination & Proteasome degradation|Class I MHC mediated antigen processing & presentation
Hk3	49.65823216169545	12.575844193153525	86.74062013023733	6.8936954870050835	2.785277572408335	1.7616935513182916e-09	2.2662468812293896e-07	Up	0.693690339562933	0.851995918501381	0.6607256426014882	0.0899708802138488	0.1114918197575199	0.1101945807377606	212032	protein_coding	hexokinase 3	mmu00010,mmu00051,mmu00052,mmu00500,mmu00520,mmu00524,mmu04066,mmu04910,mmu04973,mmu05230,mmu04930	Glycolysis / Gluconeogenesis|Fructose and mannose metabolism|Galactose metabolism|Starch and sucrose metabolism|Amino sugar and nucleotide sugar metabolism|Neomycin, kanamycin and gentamicin biosynthesis|HIF-1 signaling pathway|Insulin signaling pathway|Carbohydrate digestion and absorption|Central carbon metabolism in cancer|Type II diabetes mellitus	GO:0000166,GO:0001678,GO:0003824,GO:0004340,GO:0004396,GO:0005524,GO:0005536,GO:0005739,GO:0005829,GO:0005975,GO:0006002,GO:0006006,GO:0006096,GO:0008152,GO:0008865,GO:0016301,GO:0016310,GO:0016740,GO:0016773,GO:0019899,GO:0032991,GO:0042562,GO:0046835,GO:0051156,GO:1901299	nucleotide binding|intracellular glucose homeostasis|catalytic activity|glucokinase activity|hexokinase activity|ATP binding|glucose binding|mitochondrion|cytosol|carbohydrate metabolic process|fructose 6-phosphate metabolic process|glucose metabolic process|glycolytic process|metabolic process|fructokinase activity|kinase activity|phosphorylation|transferase activity|phosphotransferase activity,…	WP157	Glycolysis and gluconeogenesis	R-MMU-1430728,R-MMU-168249,R-MMU-168256,R-MMU-6798695,R-MMU-70171,R-MMU-70326,R-MMU-71387	Metabolism|Innate Immune System|Immune System|Neutrophil degranulation|Glycolysis|Glucose metabolism|Metabolism of carbohydrates
Hmox1	431.809324473723	140.66988864895882	722.9487602984868	5.143365939912408	2.3627128021281565	1.4341494489854743e-16	5.714609452006922e-14	Up	6.986859006070326	14.178719603834805	19.640017820157173	2.307121302268832	2.3980443219129235	2.9468193760912667	15368	protein_coding	heme oxygenase 1	mmu00860,mmu04066,mmu04216,mmu04978,mmu05200,mmu05206,mmu05208,mmu05225,mmu05418	Porphyrin metabolism|HIF-1 signaling pathway|Ferroptosis|Mineral absorption|Pathways in cancer|MicroRNAs in cancer|Chemical carcinogenesis - reactive oxygen species|Hepatocellular carcinoma|Fluid shear stress and atherosclerosis	GO:0001525,GO:0001666,GO:0002246,GO:0004392,GO:0004630,GO:0005198,GO:0005634,GO:0005730,GO:0005783,GO:0005789,GO:0005829,GO:0005901,GO:0006788,GO:0006879,GO:0006915,GO:0006979,GO:0007264,GO:0008217,GO:0008285,GO:0008630,GO:0010656,GO:0016020,GO:0016236,GO:0016239,GO:0016242,GO:0016491,GO:0019899,GO:0020037,GO:0032764,GO:0034101,GO:0034395,GO:0034605,GO:0035094,GO:0035556,GO:0042167,GO:0042168,GO:…	angiogenesis|response to hypoxia|wound healing involved in inflammatory response|heme oxygenase (decyclizing) activity|phospholipase D activity|structural molecule activity|nucleus|nucleolus|endoplasmic reticulum|endoplasmic reticulum membrane|cytosol|caveola|heme oxidation|intracellular iron ion homeostasis|apoptotic process|response to oxidative stress|small GTPase mediated signal transduction|…	WP3632,WP1245,WP412	Lung fibrosis|Transcriptional activation by Nfe2l2 in response to phytochemicals|Oxidative stress response	R-MMU-1430728,R-MMU-189445,R-MMU-189483,R-MMU-2262752,R-MMU-382551,R-MMU-8953897,R-MMU-917937,R-MMU-9609507,R-MMU-9609523,R-MMU-9707564,R-MMU-9707587,R-MMU-9711123	Metabolism|Metabolism of porphyrins|Heme degradation|Cellular responses to stress|Transport of small molecules|Cellular responses to stimuli|Iron uptake and transport|Protein localization|Insertion of tail-anchored proteins into the endoplasmic reticulum membrane|Cytoprotection by HMOX1|Regulation of HMOX1 expression and activity|Cellular response to chemical stress
Hp	58.50762631208468	1.3147627857885602	115.70048983838072	87.55866809232036	6.452178103869229	3.4215200783299263e-11	6.444982954689862e-09	Up	0.35338845583911105	3.944489229199915	3.403351116686328	0.0386194707634166	0.0205102317387174	0.0236501875883273	15439	protein_coding	haptoglobin			GO:0001889,GO:0002376,GO:0002526,GO:0004252,GO:0005576,GO:0005615,GO:0005783,GO:0005794,GO:0006508,GO:0006953,GO:0007219,GO:0009617,GO:0010942,GO:0016209,GO:0030492,GO:0031838,GO:0034366,GO:0042742,GO:0042802,GO:0072562	liver development|immune system process|acute inflammatory response|serine-type endopeptidase activity|extracellular region|extracellular space|endoplasmic reticulum|Golgi apparatus|proteolysis|acute-phase response|Notch signaling pathway|response to bacterium|positive regulation of cell death|antioxidant activity|hemoglobin binding|haptoglobin-hemoglobin complex|spherical high-density lipoprotei…			R-MMU-168249,R-MMU-168256,R-MMU-2168880,R-MMU-2173782,R-MMU-5653656,R-MMU-6798695	Innate Immune System|Immune System|Scavenging of heme from plasma|Binding and Uptake of Ligands by Scavenger Receptors|Vesicle-mediated transport|Neutrophil degranulation
Htra3	173.48430104535126	106.50874149408732	240.4598605966149	2.257930605846666	1.1750011476966966	1.1762166014189216e-05	0.0007519588375798482	Up	1.309725233730762	2.0512631556435066	2.1397851616272185	0.6642179836609072	0.8195350282061787	0.8792603324138794	78558	protein_coding	HtrA serine peptidase 3			GO:0004175,GO:0004222,GO:0004252,GO:0005515,GO:0005576,GO:0006508,GO:0008233,GO:0008236,GO:0016787,GO:0030512,GO:0030514,GO:0042802	endopeptidase activity|metalloendopeptidase activity|serine-type endopeptidase activity|protein binding|extracellular region|proteolysis|peptidase activity|serine-type peptidase activity|hydrolase activity|negative regulation of transforming growth factor beta receptor signaling pathway|negative regulation of BMP signaling pathway|identical protein binding
Icam1	87.28997886562249	27.063981868789664	147.51597586245526	5.480170393693947	2.4542207512725733	5.7828318401149207e-11	1.0427384900077308e-08	Up	1.7624474059806827	1.2679573384382767	2.0089028814170944	0.2217210205451103	0.2997343140396191	0.3826521426058625	15894	protein_coding	intercellular adhesion molecule 1	mmu04064,mmu04668,mmu04514,mmu04650,mmu04670,mmu05166,mmu05164,mmu05167,mmu05169,mmu05150,mmu05144,mmu05143,mmu05323,mmu05417,mmu05418,mmu05416,mmu04933	NF-kappa B signaling pathway|TNF signaling pathway|Cell adhesion molecules|Natural killer cell mediated cytotoxicity|Leukocyte transendothelial migration|Human T-cell leukemia virus 1 infection|Influenza A|Kaposi sarcoma-associated herpesvirus infection|Epstein-Barr virus infection|Staphylococcus aureus infection|Malaria|African trypanosomiasis|Rheumatoid arthritis|Lipid and atherosclerosis|Fluid…	GO:0001772,GO:0002291,GO:0002438,GO:0002457,GO:0002693,GO:0005178,GO:0005615,GO:0005886,GO:0007155,GO:0007159,GO:0007605,GO:0008360,GO:0009897,GO:0009986,GO:0016020,GO:0030838,GO:0033627,GO:0043547,GO:0044406,GO:0044877,GO:0045121,GO:0045429,GO:0045907,GO:0046813,GO:0050731,GO:0051092,GO:0051926,GO:0061028,GO:0070062,GO:0070374,GO:0071333,GO:0072683,GO:0090557,GO:0097368,GO:0098609,GO:1900027,GO:…	immunological synapse|T cell activation via T cell receptor contact with antigen bound to MHC molecule on antigen presenting cell|acute inflammatory response to antigenic stimulus|T cell antigen processing and presentation|positive regulation of cellular extravasation|integrin binding|extracellular space|plasma membrane|cell adhesion|leukocyte cell-cell adhesion|sensory perception of sound|regula…	WP450,WP151,WP2432,WP1253,WP1763	IL-2 signaling pathway|IL-5 signaling pathway|Spinal cord injury|Type II interferon signaling (IFNG)|Mechanisms associated with pluripotency	R-MMU-1280218,R-MMU-1474244,R-MMU-168256,R-MMU-198933,R-MMU-216083	Adaptive Immune System|Extracellular matrix organization|Immune System|Immunoregulatory interactions between a Lymphoid and a non-Lymphoid cell|Integrin cell surface interactions
Ifi203	36.377036686299135	14.980318037453141	57.773755335145104	3.8561666092898963	1.9471673859049068	0.0009632607928753504	0.03688187467747961	Up	0.2605852374471515	0.1260814192450779	0.3748101318448521	0.0504830626718256	0.0948690219553265	0.0475620548838221	15950	protein_coding	interferon activated gene 203			GO:0000122,GO:0002218,GO:0003690,GO:0005634,GO:0005654,GO:0005730,GO:0005829,GO:0008134,GO:0030224,GO:0032731,GO:0035458,GO:0040029,GO:0042149,GO:0042802,GO:0043392,GO:0045071,GO:0045824,GO:0045892,GO:0045944,GO:0051607,GO:0071479,GO:0072332,GO:0097202,GO:2000117	negative regulation of transcription by RNA polymerase II|activation of innate immune response|double-stranded DNA binding|nucleus|nucleoplasm|nucleolus|cytosol|transcription factor binding|monocyte differentiation|positive regulation of interleukin-1 beta production|cellular response to interferon-beta|epigenetic regulation of gene expression|cellular response to glucose starvation|identical pro…
Ifi207	40.08176750991481	2.8389918011936115	77.324543218636	26.518310005663604	4.728916931267828	3.0141722690355804e-10	4.817423663624519e-08	Up	0.4110159288625743	0.4221535522948249	1.0416683169358982	0.0283687537830668	0.037665567570419	0.0	226691	protein_coding	interferon activated gene 207			GO:0000122,GO:0002218,GO:0003690,GO:0005634,GO:0005654,GO:0005730,GO:0005829,GO:0008134,GO:0030224,GO:0032731,GO:0035458,GO:0040029,GO:0042149,GO:0042802,GO:0043392,GO:0045071,GO:0045824,GO:0045892,GO:0045944,GO:0051607,GO:0071479,GO:0072332,GO:0097202,GO:2000117	negative regulation of transcription by RNA polymerase II|activation of innate immune response|double-stranded DNA binding|nucleus|nucleoplasm|nucleolus|cytosol|transcription factor binding|monocyte differentiation|positive regulation of interleukin-1 beta production|cellular response to interferon-beta|epigenetic regulation of gene expression|cellular response to glucose starvation|identical pro…
Ifi211	25.017910699569484	0.6377802877627415	49.39804111137621	75.44463719831657	6.237346448755735	7.454430683592684e-07	6.167298985559014e-05	Up	0.4868066352442385	0.3151093168576536	1.3847537775470298	0.0258810105514675	0.0	0.0	381308	protein_coding	interferon activated gene 211			GO:0000122,GO:0002218,GO:0003690,GO:0005634,GO:0005654,GO:0005730,GO:0005829,GO:0008134,GO:0009617,GO:0016607,GO:0030224,GO:0031625,GO:0032731,GO:0032991,GO:0034399,GO:0035458,GO:0040029,GO:0042149,GO:0042802,GO:0043231,GO:0043392,GO:0045071,GO:0045824,GO:0045892,GO:0045944,GO:0051607,GO:0071479,GO:0072332,GO:0097202,GO:2000117	negative regulation of transcription by RNA polymerase II|activation of innate immune response|double-stranded DNA binding|nucleus|nucleoplasm|nucleolus|cytosol|transcription factor binding|response to bacterium|nuclear speck|monocyte differentiation|ubiquitin protein ligase binding|positive regulation of interleukin-1 beta production|protein-containing complex|nuclear periphery|cellular response…			R-MMU-168249,R-MMU-168256,R-MMU-6798695	Innate Immune System|Immune System|Neutrophil degranulation
Ifi27l2a	125.43773671287394	29.328128248920297	221.54734517682743	7.5174554070190975	2.9102444048660265	2.2433306554797585e-10	3.640580526050497e-08	Up	3.498865883548617	6.724532743156508	12.126950533986154	1.2059290573321697	1.187177739712172	0.43229221707316295	76933	protein_coding	interferon%2C alpha-inducible protein 27 like 2A			GO:0003674,GO:0005634,GO:0005635,GO:0005739,GO:0007568,GO:0009615,GO:0016020,GO:0031966,GO:0042802,GO:0097190	molecular_function|nucleus|nuclear envelope|mitochondrion|aging|response to virus|membrane|mitochondrial membrane|identical protein binding|apoptotic signaling pathway
Ifi30	397.37508655966064	235.89549189385448	558.8546812254664	2.3702937319157487	1.2450658520856206	2.026646975453944e-09	2.560249774919273e-07	Up	13.081857057897368	17.477806471823293	19.83119859404508	5.294922342180978	7.648790192958598	7.749715648527787	65972	protein_coding	interferon gamma inducible protein 30	mmu04612	Antigen processing and presentation	GO:0002376,GO:0005576,GO:0005764,GO:0005829,GO:0015036,GO:0016491,GO:0016667,GO:0016671,GO:0019886,GO:0030054,GO:0042590,GO:0043231,GO:0048147,GO:0050821	immune system process|extracellular region|lysosome|cytosol|disulfide oxidoreductase activity|oxidoreductase activity|oxidoreductase activity, acting on a sulfur group of donors|oxidoreductase activity, acting on a sulfur group of donors, disulfide as acceptor|antigen processing and presentation of exogenous peptide antigen via MHC class II|cell junction|antigen processing and presentation of exo…			R-MMU-1280218,R-MMU-168256,R-MMU-2132295	Adaptive Immune System|Immune System|MHC class II antigen presentation
Ifi44	20.91375416110836	5.073201626139814	36.75430669607689	7.1496038014089764	2.8378632964952577	0.0008227118405731664	0.03262547312137611	Up	0.1916783219106596	0.3643417438260807	0.5745147201959775	0.0269321749966101	0.1144262496587968	0.0109953343609748	99899	protein_coding	interferon-induced protein 44			GO:0003674,GO:0005737,GO:0006955,GO:0009617	molecular_function|cytoplasm|immune response|response to bacterium
Ifit1	289.0637830269038	110.43438259746107	467.6931834563463	4.233108226555071	2.0817173740610846	6.223791926021797e-14	1.849342792440589e-11	Up	3.823760734680669	4.182066828090717	7.705197863527474	1.2306479382296105	1.3489870196460072	1.0008296783255954	15957	protein_coding	interferon-induced protein with tetratricopeptide repeats 1	mmu05160	Hepatitis C	GO:0002376,GO:0003723,GO:0005515,GO:0005737,GO:0005829,GO:0009615,GO:0009617,GO:0035457,GO:0035458,GO:0045087,GO:0051607	immune system process|RNA binding|protein binding|cytoplasm|cytosol|response to virus|response to bacterium|cellular response to interferon-alpha|cellular response to interferon-beta|innate immune response|defense response to virus
Ifitm3	1041.6672894765634	520.4252852671999	1562.9092936859256	3.001868482530235	1.5858607711765285	9.231808962884254e-15	3.141346349838211e-12	Up	50.04094452771144	68.4258908996775	95.28063852975357	21.883472796705465	27.756547254553798	19.193696607659568	66141	protein_coding	interferon induced transmembrane protein 3			GO:0002376,GO:0005634,GO:0005737,GO:0005764,GO:0005765,GO:0005768,GO:0005783,GO:0005886,GO:0006898,GO:0008285,GO:0009615,GO:0009986,GO:0016020,GO:0031410,GO:0031901,GO:0032991,GO:0034341,GO:0035455,GO:0035456,GO:0045071,GO:0045087,GO:0045177,GO:0046597,GO:0051607,GO:0060337	immune system process|nucleus|cytoplasm|lysosome|lysosomal membrane|endosome|endoplasmic reticulum|plasma membrane|receptor-mediated endocytosis|negative regulation of cell population proliferation|response to virus|cell surface|membrane|cytoplasmic vesicle|early endosome membrane|protein-containing complex|response to type II interferon|response to interferon-alpha|response to interferon-beta|ne…			R-MMU-1280218,R-MMU-168256,R-MMU-198933	Adaptive Immune System|Immune System|Immunoregulatory interactions between a Lymphoid and a non-Lymphoid cell
Igsf6	45.62874900618434	4.041304474135071	87.21619353823358	21.87420282563109	4.451158535811072	9.756002934803631e-13	2.3936023804660106e-10	Up	1.0275178482991916	0.9389016705526572	1.6478535583145282	0.0608804362128403	0.0258661619208391	0.0745651718384909	80719	protein_coding	immunoglobulin superfamily%2C member 6			GO:0003674,GO:0005575,GO:0008150,GO:0016020	molecular_function|cellular_component|biological_process|membrane	WP3625	Tyrobp causal network in microglia
Igtp	312.96950706713903	204.1435429973409	421.7954711369368	2.0670069836800815	1.047543263124077	1.5461004903015256e-05	0.0009650320131328784	Up	4.868723223695404	5.123446962303693	8.458308482864537	3.1068342903570154	2.9318073470309503	2.5787238646728823	16145	protein_coding	interferon gamma induced GTPase	mmu05145	Toxoplasmosis	GO:0000045,GO:0000139,GO:0001934,GO:0003924,GO:0005739,GO:0005789,GO:0005794,GO:0005829,GO:0006952,GO:0010508,GO:0010800,GO:0019901,GO:0031648,GO:0033138,GO:0035458,GO:0042742,GO:0043254,GO:0043539,GO:0045087,GO:0050700,GO:0050821,GO:0050829,GO:0051434,GO:0060335,GO:0061635,GO:0061739,GO:0061762,GO:0070431,GO:0071222,GO:0071902,GO:0098586,GO:1901098	autophagosome assembly|Golgi membrane|positive regulation of protein phosphorylation|GTPase activity|mitochondrion|endoplasmic reticulum membrane|Golgi apparatus|cytosol|defense response|positive regulation of autophagy|positive regulation of peptidyl-threonine phosphorylation|protein kinase binding|protein destabilization|positive regulation of peptidyl-serine phosphorylation|cellular response t…
Ikbke	63.654241924332396	14.792489702662108	112.51599414600264	7.541907946366916	2.914929541605216	5.554186668862895e-08	5.743954713382378e-06	Up	0.3606854376934453	0.9429870953554704	1.096934400178076	0.0995795603676882	0.1586557106460097	0.0457361643512584	56489	protein_coding	inhibitor of kappaB kinase epsilon	mmu04620,mmu04621,mmu04622,mmu04623,mmu04625,mmu04657,mmu05207,mmu05161,mmu05160,mmu05171,mmu05164,mmu05162,mmu05168,mmu05167,mmu05169,mmu05165,mmu05417,mmu04936	Toll-like receptor signaling pathway|NOD-like receptor signaling pathway|RIG-I-like receptor signaling pathway|Cytosolic DNA-sensing pathway|C-type lectin receptor signaling pathway|IL-17 signaling pathway|Chemical carcinogenesis - receptor activation|Hepatitis B|Hepatitis C|Coronavirus disease - COVID-19|Influenza A|Measles|Herpes simplex virus 1 infection|Kaposi sarcoma-associated herpesvirus i…	GO:0000166,GO:0004672,GO:0004674,GO:0004704,GO:0005515,GO:0005524,GO:0005634,GO:0005737,GO:0006468,GO:0006955,GO:0006974,GO:0007252,GO:0008384,GO:0008630,GO:0010467,GO:0010884,GO:0016301,GO:0016310,GO:0016605,GO:0016740,GO:0018105,GO:0031625,GO:0031966,GO:0034340,GO:0035456,GO:0036435,GO:0042802,GO:0043254,GO:0048255,GO:0051091,GO:0060340,GO:0097400,GO:0098586	nucleotide binding|protein kinase activity|protein serine/threonine kinase activity|NF-kappaB-inducing kinase activity|protein binding|ATP binding|nucleus|cytoplasm|protein phosphorylation|immune response|cellular response to DNA damage stimulus|I-kappaB phosphorylation|IkappaB kinase activity|intrinsic apoptotic signaling pathway in response to DNA damage|gene expression|positive regulation of l…	WP1560,WP88	MicroRNAs in cardiomyocyte hypertrophy|Toll-like receptor signaling	R-MMU-162582,R-MMU-166016,R-MMU-166166,R-MMU-168249,R-MMU-168256,R-MMU-168898,R-MMU-168928,R-MMU-2990846,R-MMU-3108232,R-MMU-392499,R-MMU-4755510,R-MMU-5357786,R-MMU-5357905,R-MMU-597592,R-MMU-73887,R-MMU-75893,R-MMU-936440,R-MMU-936964,R-MMU-937061	Signal Transduction|Toll Like Receptor 4 (TLR4) Cascade|MyD88-independent TLR4 cascade |Innate Immune System|Immune System|Toll-like Receptor Cascades|DDX58/IFIH1-mediated induction of interferon-alpha/beta|SUMOylation|SUMO E3 ligases SUMOylate target proteins|Metabolism of proteins|SUMOylation of immune response proteins|TNFR1-induced proapoptotic signaling|Regulation of TNFR1 signaling|Post-tra…
Ikzf1	44.86958202929187	12.059895617151156	77.67926844143254	6.4783920530861785	2.6956357784029716	2.461487259321916e-07	2.2260693462468133e-05	Up	0.24191222590787	0.3385272498195121	0.5078429794898939	0.0533297619884962	0.0392159777597811	0.0703416572876644	22778	protein_coding	IKAROS family zinc finger 1			GO:0000122,GO:0000976,GO:0000977,GO:0000978,GO:0001227,GO:0001779,GO:0003677,GO:0003700,GO:0005515,GO:0005634,GO:0005654,GO:0005667,GO:0005721,GO:0005737,GO:0005829,GO:0006325,GO:0006355,GO:0006357,GO:0007049,GO:0007275,GO:0008187,GO:0010628,GO:0019904,GO:0030097,GO:0030098,GO:0030183,GO:0030217,GO:0030218,GO:0030900,GO:0032968,GO:0032991,GO:0032993,GO:0035881,GO:0040018,GO:0042802,GO:0043565,GO:…	negative regulation of transcription by RNA polymerase II|transcription cis-regulatory region binding|RNA polymerase II transcription regulatory region sequence-specific DNA binding|RNA polymerase II cis-regulatory region sequence-specific DNA binding|DNA-binding transcription repressor activity, RNA polymerase II-specific|natural killer cell differentiation|DNA binding|DNA-binding transcription …					zf-C2H2
Il10ra	109.78966043029979	33.681223088966675	185.8980977716328	5.53419125719038	2.468372503187505	7.455847134040157e-13	1.9182439876444538e-10	Up	1.147429259763482	1.657296642906999	1.90059586681185	0.2895632274006604	0.2050436832198251	0.3273705211626098	16154	protein_coding	interleukin 10 receptor%2C alpha	mmu04630,mmu04060,mmu04061,mmu05163,mmu05152,mmu05145	JAK-STAT signaling pathway|Cytokine-cytokine receptor interaction|Viral protein interaction with cytokine and cytokine receptor|Human cytomegalovirus infection|Tuberculosis|Toxoplasmosis	GO:0004920,GO:0005737,GO:0005829,GO:0005886,GO:0010507,GO:0016020,GO:0019969,GO:0046427,GO:0050807,GO:0070086	interleukin-10 receptor activity|cytoplasm|cytosol|plasma membrane|negative regulation of autophagy|membrane|interleukin-10 binding|positive regulation of receptor signaling pathway via JAK-STAT|regulation of synapse organization|ubiquitin-dependent endocytosis	WP3625	Tyrobp causal network in microglia	R-MMU-1280215,R-MMU-168256,R-MMU-449147,R-MMU-6783783	Cytokine Signaling in Immune system|Immune System|Signaling by Interleukins|Interleukin-10 signaling
Il16	51.737611705658026	22.595562218897253	80.87966119241874	3.5994915839014343	1.8477931451151928	0.00030080491093176817	0.013445087300693884	Up	0.2230919185927482	0.3238220168629344	0.5566605081088013	0.0957478123074569	0.0593252939539246	0.1417013159574051	16170	protein_coding	interleukin 16	mmu04060	Cytokine-cytokine receptor interaction	GO:0005125,GO:0005515,GO:0005576,GO:0005615,GO:0005622,GO:0005634,GO:0005737,GO:0005829,GO:0005886,GO:0005925,GO:0006935,GO:0010628,GO:0016607,GO:0019221,GO:0030595,GO:0032722,GO:0032730,GO:0032735,GO:0032755,GO:0042609,GO:0050729,GO:0050930,GO:0051924,GO:0062023,GO:0090543,GO:1902565	cytokine activity|protein binding|extracellular region|extracellular space|intracellular anatomical structure|nucleus|cytoplasm|cytosol|plasma membrane|focal adhesion|chemotaxis|positive regulation of gene expression|nuclear speck|cytokine-mediated signaling pathway|leukocyte chemotaxis|positive regulation of chemokine production|positive regulation of interleukin-1 alpha production|positive regu…			R-MMU-1280215,R-MMU-168256,R-MMU-449147,R-MMU-449836	Cytokine Signaling in Immune system|Immune System|Signaling by Interleukins|Other interleukin signaling
Il18rap	10.219751750917837	0.3642962528921931	20.07520724894347	56.34338881474848	5.816174433168934	0.00010629386639587192	0.00530137517577709	Up	0.0739515083400064	0.1405668686922519	0.1417130908926081	0.0	0.0	0.0063631730958792	16174	protein_coding	interleukin 18 receptor accessory protein	mmu04060,mmu04061,mmu05321	Cytokine-cytokine receptor interaction|Viral protein interaction with cytokine and cytokine receptor|Inflammatory bowel disease	GO:0004908,GO:0005886,GO:0006954,GO:0007165,GO:0008283,GO:0016020,GO:0016787,GO:0032609,GO:0032635,GO:0035655,GO:0035744,GO:0042008,GO:0042119,GO:0045092,GO:0045954,GO:0050135,GO:0051092,GO:0061809,GO:0071351	interleukin-1 receptor activity|plasma membrane|inflammatory response|signal transduction|cell population proliferation|membrane|hydrolase activity|type II interferon production|interleukin-6 production|interleukin-18-mediated signaling pathway|T-helper 1 cell cytokine production|interleukin-18 receptor activity|neutrophil activation|interleukin-18 receptor complex|positive regulation of natural …
Il1b	43.37008732635263	0.6315763890149965	86.10859826369024	130.93516522690652	7.03270880336976	1.661929981551734e-09	2.1510267988218976e-07	Up	0.5314761057537949	1.6004148513495982	1.9338490332437224	0.0137561409366513	0.014611367419796004	0.0	16176	protein_coding	interleukin 1 beta	mmu04010,mmu04064,mmu04668,mmu04060,mmu04217,mmu04640,mmu04620,mmu04621,mmu04623,mmu04625,mmu04659,mmu04657,mmu04750,mmu04380,mmu05171,mmu05164,mmu05162,mmu05168,mmu05163,mmu05132,mmu05135,mmu05133,mmu05134,mmu05152,mmu05146,mmu05144,mmu05140,mmu05142,mmu05143,mmu05323,mmu05321,mmu05332,mmu05010,mmu05020,mmu05022,mmu05417,mmu05418,mmu04940,mmu04936,mmu04932,mmu04933,mmu01523	MAPK signaling pathway|NF-kappa B signaling pathway|TNF signaling pathway|Cytokine-cytokine receptor interaction|Necroptosis|Hematopoietic cell lineage|Toll-like receptor signaling pathway|NOD-like receptor signaling pathway|Cytosolic DNA-sensing pathway|C-type lectin receptor signaling pathway|Th17 cell differentiation|IL-17 signaling pathway|Inflammatory mediator regulation of TRP channels|Oste…	GO:0000122,GO:0000165,GO:0001660,GO:0001934,GO:0005125,GO:0005149,GO:0005178,GO:0005576,GO:0005615,GO:0005737,GO:0005764,GO:0006954,GO:0006955,GO:0007204,GO:0007249,GO:0007254,GO:0007613,GO:0008284,GO:0008285,GO:0009743,GO:0010573,GO:0010575,GO:0010628,GO:0010629,GO:0010718,GO:0010829,GO:0010934,GO:0010942,GO:0014050,GO:0019221,GO:0019904,GO:0030141,GO:0030213,GO:0030335,GO:0030593,GO:0030730,GO:…	negative regulation of transcription by RNA polymerase II|MAPK cascade|fever generation|positive regulation of protein phosphorylation|cytokine activity|interleukin-1 receptor binding|integrin binding|extracellular region|extracellular space|cytoplasm|lysosome|inflammatory response|immune response|positive regulation of cytosolic calcium ion concentration|I-kappaB kinase/NF-kappaB signaling|JNK c…	WP3632,WP222,WP2432,WP1253,WP2075,WP385,WP5056,WP493,WP37,WP5242	Lung fibrosis|Cytokines and inflammatory response|Spinal cord injury|Type II interferon signaling (IFNG)|Alzheimer's disease|Myometrial relaxation and contraction pathways|Burn wound healing|Mapk signaling pathway|IL-1 signaling pathway|Comprehensive IL-17A signaling	R-MMU-1280215,R-MMU-168249,R-MMU-168256,R-MMU-446652,R-MMU-448706,R-MMU-449147,R-MMU-5218859,R-MMU-5357801,R-MMU-5607764,R-MMU-5620971,R-MMU-5621481,R-MMU-5660668,R-MMU-9020702	Cytokine Signaling in Immune system|Innate Immune System|Immune System|Interleukin-1 family signaling|Interleukin-1 processing|Signaling by Interleukins|Regulated Necrosis|Programmed Cell Death|CLEC7A (Dectin-1) signaling|Pyroptosis|C-type lectin receptors (CLRs)|CLEC7A/inflammasome pathway|Interleukin-1 signaling
Il1rn	56.874507987337296	0.31268624513362564	113.43632972954094	318.969728077978	8.317275700836591	1.179712662618164e-10	2.0568924002690418e-08	Up	0.5460058118441088	0.9895331256829384	2.0690286152785897	0.0	0.0098346743987789	0.0	16181	protein_coding	interleukin 1 receptor antagonist	mmu04060	Cytokine-cytokine receptor interaction	GO:0001660,GO:0002437,GO:0005125,GO:0005149,GO:0005150,GO:0005151,GO:0005152,GO:0005576,GO:0005615,GO:0005737,GO:0006629,GO:0006953,GO:0006954,GO:0006955,GO:0007613,GO:0014050,GO:0019233,GO:0030073,GO:0030336,GO:0031982,GO:0034115,GO:0043066,GO:0043507,GO:0045352,GO:0045353,GO:0045837,GO:0051384,GO:2000660	fever generation|inflammatory response to antigenic stimulus|cytokine activity|interleukin-1 receptor binding|interleukin-1, type I receptor binding|interleukin-1, type II receptor binding|interleukin-1 receptor antagonist activity|extracellular region|extracellular space|cytoplasm|lipid metabolic process|acute-phase response|inflammatory response|immune response|memory|negative regulation of glu…	WP37	IL-1 signaling pathway	R-MMU-1280215,R-MMU-168256,R-MMU-446652,R-MMU-449147,R-MMU-9020702	Cytokine Signaling in Immune system|Immune System|Interleukin-1 family signaling|Signaling by Interleukins|Interleukin-1 signaling
Il21r	20.308114053554032	3.958674972637777	36.65755313447027	9.261397748058199	3.2112299442431205	0.000834030479410473	0.0328397916354937	Up	0.1016324975534493	0.3688035916336079	0.6768865483854029	0.0	0.0772183672178444	0.0445199472446469	60504	protein_coding	interleukin 21 receptor	mmu04630,mmu04060,mmu04659,mmu05321	JAK-STAT signaling pathway|Cytokine-cytokine receptor interaction|Th17 cell differentiation|Inflammatory bowel disease	GO:0004888,GO:0004896,GO:0009897,GO:0016020,GO:0016064,GO:0019221	transmembrane signaling receptor activity|cytokine receptor activity|external side of plasma membrane|membrane|immunoglobulin mediated immune response|cytokine-mediated signaling pathway			R-MMU-1280215,R-MMU-168256,R-MMU-449147,R-MMU-451927,R-MMU-9020958	Cytokine Signaling in Immune system|Immune System|Signaling by Interleukins|Interleukin-2 family signaling|Interleukin-21 signaling
Il2rb	9.727680686990158	0.3642962528921931	19.09106512108812	53.73341684703415	5.747747675190697	0.00014379653744152628	0.007006179100239908	Up	0.1108024390087416	0.0931131329407112	0.1684889300626881	0.0	0.0	0.0070250667637588	16185	protein_coding	interleukin 2 receptor%2C beta chain	mmu04630,mmu04151,mmu04060,mmu04061,mmu04144,mmu04658,mmu04659,mmu05200,mmu05202,mmu05166,mmu05162	JAK-STAT signaling pathway|PI3K-Akt signaling pathway|Cytokine-cytokine receptor interaction|Viral protein interaction with cytokine and cytokine receptor|Endocytosis|Th1 and Th2 cell differentiation|Th17 cell differentiation|Pathways in cancer|Transcriptional misregulation in cancer|Human T-cell leukemia virus 1 infection|Measles	GO:0004896,GO:0004911,GO:0005886,GO:0009897,GO:0009986,GO:0016020,GO:0016064,GO:0019221,GO:0019976,GO:0030101,GO:0035723,GO:0038110,GO:0042010,GO:0043066,GO:0050766	cytokine receptor activity|interleukin-2 receptor activity|plasma membrane|external side of plasma membrane|cell surface|membrane|immunoglobulin mediated immune response|cytokine-mediated signaling pathway|interleukin-2 binding|natural killer cell activation|interleukin-15-mediated signaling pathway|interleukin-2-mediated signaling pathway|interleukin-15 receptor activity|negative regulation of a…	WP458,WP450,WP2841,WP151	Inflammatory response pathway|IL-2 signaling pathway|Focal adhesion: PI3K-Akt-mTOR signaling pathway|IL-5 signaling pathway	R-MMU-1280215,R-MMU-162582,R-MMU-168256,R-MMU-449147,R-MMU-451927,R-MMU-512988,R-MMU-5673001,R-MMU-5683057,R-MMU-5684996,R-MMU-8983432,R-MMU-9020558,R-MMU-912526	Cytokine Signaling in Immune system|Signal Transduction|Immune System|Signaling by Interleukins|Interleukin-2 family signaling|Interleukin-3, Interleukin-5 and GM-CSF signaling|RAF/MAP kinase cascade|MAPK family signaling cascades|MAPK1/MAPK3 signaling|Interleukin-15 signaling|Interleukin-2 signaling|Interleukin receptor SHC signaling
Il2rg	66.80018914193718	22.39622196583305	111.20415631804129	4.931475219771807	2.302019284307983	8.506418360751696e-06	0.0005607884721256179	Up	1.254402698442732	1.9437109875681364	2.7361756975148883	0.4997540654412064	0.5308240373027048	0.1147666950317507	16186	protein_coding	interleukin 2 receptor%2C gamma chain	mmu04630,mmu04151,mmu04060,mmu04061,mmu04144,mmu04658,mmu04659,mmu05200,mmu05166,mmu05162,mmu05321,mmu05340	JAK-STAT signaling pathway|PI3K-Akt signaling pathway|Cytokine-cytokine receptor interaction|Viral protein interaction with cytokine and cytokine receptor|Endocytosis|Th1 and Th2 cell differentiation|Th17 cell differentiation|Pathways in cancer|Human T-cell leukemia virus 1 infection|Measles|Inflammatory bowel disease|Primary immunodeficiency	GO:0002335,GO:0002361,GO:0004896,GO:0005886,GO:0009897,GO:0009986,GO:0010467,GO:0010468,GO:0010628,GO:0016020,GO:0019221,GO:0019955,GO:0019976,GO:0030098,GO:0030183,GO:0032831,GO:0033077,GO:0033089,GO:0035723,GO:0042010,GO:0043235,GO:0045579,GO:0050766	mature B cell differentiation|CD4-positive, CD25-positive, alpha-beta regulatory T cell differentiation|cytokine receptor activity|plasma membrane|external side of plasma membrane|cell surface|gene expression|regulation of gene expression|positive regulation of gene expression|membrane|cytokine-mediated signaling pathway|cytokine binding|interleukin-2 binding|lymphocyte differentiation|B cell dif…	WP458,WP10,WP297,WP450,WP2841	Inflammatory response pathway|IL-9 signaling pathway|IL-7 signaling pathway|IL-2 signaling pathway|Focal adhesion: PI3K-Akt-mTOR signaling pathway	R-MMU-1266695,R-MMU-1280215,R-MMU-162582,R-MMU-168256,R-MMU-449147,R-MMU-451927,R-MMU-512988,R-MMU-5673001,R-MMU-5683057,R-MMU-5684996,R-MMU-6785807,R-MMU-8983432,R-MMU-8985947,R-MMU-9020558,R-MMU-9020958,R-MMU-912526	Interleukin-7 signaling|Cytokine Signaling in Immune system|Signal Transduction|Immune System|Signaling by Interleukins|Interleukin-2 family signaling|Interleukin-3, Interleukin-5 and GM-CSF signaling|RAF/MAP kinase cascade|MAPK family signaling cascades|MAPK1/MAPK3 signaling|Interleukin-4 and Interleukin-13 signaling|Interleukin-15 signaling|Interleukin-9 signaling|Interleukin-2 signaling|Interl…
Inpp5d	204.2815337873157	95.64402321415888	312.91904436047247	3.273444392653776	1.7108094714805684	7.11074874860928e-14	2.055006388348082e-11	Up	1.5439696340463431	1.7958485674776172	2.009899809835345	0.5128949849015615	0.5180769378106039	0.5542798078542154	16331	protein_coding	inositol polyphosphate-5-phosphatase D	mmu00562,mmu04070,mmu04662,mmu04664,mmu04666	Inositol phosphate metabolism|Phosphatidylinositol signaling system|B cell receptor signaling pathway|Fc epsilon RI signaling pathway|Fc gamma R-mediated phagocytosis	GO:0002376,GO:0003824,GO:0004439,GO:0005515,GO:0005737,GO:0005829,GO:0005856,GO:0005884,GO:0005886,GO:0006629,GO:0006915,GO:0008340,GO:0009968,GO:0016020,GO:0016064,GO:0016787,GO:0016791,GO:0030487,GO:0030853,GO:0030863,GO:0030889,GO:0032715,GO:0035556,GO:0043065,GO:0045579,GO:0045621,GO:0045648,GO:0045656,GO:0045659,GO:0045671,GO:0045779,GO:0046856,GO:0050776,GO:0050777,GO:0050869,GO:0052658,GO:…	immune system process|catalytic activity|phosphatidylinositol-4,5-bisphosphate 5-phosphatase activity|protein binding|cytoplasm|cytosol|cytoskeleton|actin filament|plasma membrane|lipid metabolic process|apoptotic process|determination of adult lifespan|negative regulation of signal transduction|membrane|immunoglobulin mediated immune response|hydrolase activity|phosphatase activity|inositol-4,5-…	WP387,WP373,WP407	IL-6 signaling pathway|IL-3 signaling pathway|Kit receptor signaling pathway	R-MMU-109582,R-MMU-1280215,R-MMU-1280218,R-MMU-1430728,R-MMU-1483249,R-MMU-1483255,R-MMU-1483257,R-MMU-1660499,R-MMU-168256,R-MMU-1855204,R-MMU-202403,R-MMU-202424,R-MMU-202733,R-MMU-210990,R-MMU-449147,R-MMU-451927,R-MMU-512988,R-MMU-556833,R-MMU-912526	Hemostasis|Cytokine Signaling in Immune system|Adaptive Immune System|Metabolism|Inositol phosphate metabolism|PI Metabolism|Phospholipid metabolism|Synthesis of PIPs at the plasma membrane|Immune System|Synthesis of IP3 and IP4 in the cytosol|TCR signaling|Downstream TCR signaling|Cell surface interactions at the vascular wall|PECAM1 interactions|Signaling by Interleukins|Interleukin-2 family si…
Irak3	52.7588481094456	19.60476659301016	85.91292962588099	4.390822900882142	2.1344913460855732	3.6917960709767225e-05	0.002122229474370461	Up	0.3680274665920282	0.7790396636281237	1.277341118918617	0.1645333803509515	0.1660243814009895	0.2015172778352882	73914	protein_coding	interleukin-1 receptor-associated kinase 3	mmu04722	Neurotrophin signaling pathway	GO:0000166,GO:0000287,GO:0001819,GO:0001960,GO:0002755,GO:0004672,GO:0004674,GO:0005515,GO:0005524,GO:0005634,GO:0005737,GO:0005886,GO:0006468,GO:0006915,GO:0007165,GO:0009615,GO:0010933,GO:0010936,GO:0019221,GO:0019901,GO:0032088,GO:0032494,GO:0032496,GO:0032695,GO:0032715,GO:0032720,GO:0034122,GO:0035556,GO:0042177,GO:0042803,GO:0042981,GO:0043242,GO:0043244,GO:0043330,GO:0043407,GO:0045824,GO:…	nucleotide binding|magnesium ion binding|positive regulation of cytokine production|negative regulation of cytokine-mediated signaling pathway|MyD88-dependent toll-like receptor signaling pathway|protein kinase activity|protein serine/threonine kinase activity|protein binding|ATP binding|nucleus|cytoplasm|plasma membrane|protein phosphorylation|apoptotic process|signal transduction|response to vi…	WP88,WP37	Toll-like receptor signaling|IL-1 signaling pathway	R-MMU-1280215,R-MMU-168256,R-MMU-446652,R-MMU-449147,R-MMU-9020702	Cytokine Signaling in Immune system|Immune System|Interleukin-1 family signaling|Signaling by Interleukins|Interleukin-1 signaling
Irf5	116.09597907630614	65.06697730089739	167.1249808517147	2.5726355881543057	1.3632471149046486	9.600118906924447e-06	0.0006193691393864986	Up	0.5553971478994312	0.6267369945647235	0.7834619897209797	0.1797820677045634	0.2827665268930072	0.2837109497500155	27056	protein_coding	interferon regulatory factor 5	mmu04620	Toll-like receptor signaling pathway	GO:0000976,GO:0000978,GO:0000981,GO:0001228,GO:0002376,GO:0003677,GO:0003700,GO:0005515,GO:0005634,GO:0005737,GO:0006355,GO:0006357,GO:0006954,GO:0019221,GO:0019901,GO:0032481,GO:0032494,GO:0032495,GO:0042802,GO:0043065,GO:0043565,GO:0045087,GO:0045944,GO:0051607,GO:1990837	transcription cis-regulatory region binding|RNA polymerase II cis-regulatory region sequence-specific DNA binding|DNA-binding transcription factor activity, RNA polymerase II-specific|DNA-binding transcription activator activity, RNA polymerase II-specific|immune system process|DNA binding|DNA-binding transcription factor activity|protein binding|nucleus|cytoplasm|regulation of DNA-templated tran…	WP1254	Apoptosis			IRF
Irf7	1108.9793515404333	635.0191045898325	1582.9395984910327	2.492993267812716	1.3178789869183332	6.122888354454649e-13	1.6146821951741212e-10	Up	17.449240222521155	23.27173546574661	31.78354865435459	8.4199532023916	10.341282173845313	9.407981033714448	54123	protein_coding	interferon regulatory factor 7	mmu04620,mmu04621,mmu04622,mmu04623,mmu05203,mmu05161,mmu05160,mmu05164,mmu05162,mmu05168,mmu05167,mmu05169,mmu05417	Toll-like receptor signaling pathway|NOD-like receptor signaling pathway|RIG-I-like receptor signaling pathway|Cytosolic DNA-sensing pathway|Viral carcinogenesis|Hepatitis B|Hepatitis C|Influenza A|Measles|Herpes simplex virus 1 infection|Kaposi sarcoma-associated herpesvirus infection|Epstein-Barr virus infection|Lipid and atherosclerosis	GO:0000976,GO:0000978,GO:0000981,GO:0000987,GO:0002376,GO:0002819,GO:0003677,GO:0003700,GO:0005515,GO:0005634,GO:0005654,GO:0005737,GO:0005829,GO:0006355,GO:0006357,GO:0010468,GO:0016064,GO:0032481,GO:0032606,GO:0032727,GO:0032728,GO:0034124,GO:0034127,GO:0045087,GO:0045088,GO:0045893,GO:0045944,GO:0051607,GO:0060337,GO:0060340,GO:1990837	transcription cis-regulatory region binding|RNA polymerase II cis-regulatory region sequence-specific DNA binding|DNA-binding transcription factor activity, RNA polymerase II-specific|cis-regulatory region sequence-specific DNA binding|immune system process|regulation of adaptive immune response|DNA binding|DNA-binding transcription factor activity|protein binding|nucleus|nucleoplasm|cytoplasm|cy…	WP1254	Apoptosis	R-MMU-166016,R-MMU-166166,R-MMU-168138,R-MMU-168164,R-MMU-168181,R-MMU-168249,R-MMU-168256,R-MMU-168898,R-MMU-168928,R-MMU-1834949,R-MMU-3134963,R-MMU-9013973,R-MMU-918233,R-MMU-933541,R-MMU-936964,R-MMU-937061,R-MMU-975110,R-MMU-975155	Toll Like Receptor 4 (TLR4) Cascade|MyD88-independent TLR4 cascade |Toll Like Receptor 9 (TLR9) Cascade|Toll Like Receptor 3 (TLR3) Cascade|Toll Like Receptor 7/8 (TLR7/8) Cascade|Innate Immune System|Immune System|Toll-like Receptor Cascades|DDX58/IFIH1-mediated induction of interferon-alpha/beta|Cytosolic sensors of pathogen-associated DNA |DEx/H-box helicases activate type I IFN and inflammato…	IRF
Irf8	158.58790389171315	75.1528078935064	242.0229998899197	3.219352763678417	1.6867706701753828	1.1152364397507503e-08	1.2717915226714369e-06	Up	1.3452823514981525	2.4036832241521604	2.4986393296632703	0.6199914745993046	0.594289189215297	0.6574889850792773	15900	protein_coding	interferon regulatory factor 8	mmu05133	Pertussis	GO:0000122,GO:0000976,GO:0000977,GO:0000978,GO:0000981,GO:0001227,GO:0002273,GO:0002314,GO:0002316,GO:0002376,GO:0003677,GO:0003700,GO:0005515,GO:0005634,GO:0005654,GO:0005737,GO:0006355,GO:0006357,GO:0006909,GO:0006914,GO:0006955,GO:0009617,GO:0030099,GO:0032479,GO:0032609,GO:0032615,GO:0032729,GO:0032735,GO:0042742,GO:0042832,GO:0045893,GO:0045944,GO:0071222,GO:0071346,GO:0097028,GO:1990837	negative regulation of transcription by RNA polymerase II|transcription cis-regulatory region binding|RNA polymerase II transcription regulatory region sequence-specific DNA binding|RNA polymerase II cis-regulatory region sequence-specific DNA binding|DNA-binding transcription factor activity, RNA polymerase II-specific|DNA-binding transcription repressor activity, RNA polymerase II-specific|plas…	WP1253	Type II interferon signaling (IFNG)			IRF
Irgm1	365.2063584372106	190.224978280991	540.1877385934299	2.8408443247595137	1.5063197755432851	1.6858287340143355e-08	1.8620905131675617e-06	Up	3.52525441339504	5.275287939325534	8.556604245672723	1.879275983241512	2.036033785987441	1.9794625168898847	15944	protein_coding	immunity-related GTPase family M member 1	mmu04621,mmu05145	NOD-like receptor signaling pathway|Toxoplasmosis	GO:0000045,GO:0000139,GO:0000166,GO:0001934,GO:0002376,GO:0003924,GO:0005525,GO:0005739,GO:0005764,GO:0005768,GO:0005770,GO:0005776,GO:0005783,GO:0005789,GO:0005794,GO:0005829,GO:0005886,GO:0006914,GO:0006952,GO:0009617,GO:0010508,GO:0010800,GO:0016020,GO:0016787,GO:0019901,GO:0031410,GO:0031648,GO:0033138,GO:0035458,GO:0042742,GO:0042995,GO:0043254,GO:0043539,GO:0044754,GO:0045087,GO:0045335,GO:…	autophagosome assembly|Golgi membrane|nucleotide binding|positive regulation of protein phosphorylation|immune system process|GTPase activity|GTP binding|mitochondrion|lysosome|endosome|late endosome|autophagosome|endoplasmic reticulum|endoplasmic reticulum membrane|Golgi apparatus|cytosol|plasma membrane|autophagy|defense response|response to bacterium|positive regulation of autophagy|positive r…
Irgm2	221.74920051468143	127.24952113384168	316.248879895521	2.486766528245163	1.3142710655145766	4.923905596620492e-07	4.171872946662752e-05	Up	2.284409533666852	2.109681087948659	3.559022123482072	0.9164705938990648	1.232510838106507	0.9595353569914132	54396	protein_coding	immunity-related GTPase family M member 2	mmu04621,mmu05145	NOD-like receptor signaling pathway|Toxoplasmosis	GO:0000045,GO:0000139,GO:0001934,GO:0003924,GO:0005737,GO:0005739,GO:0005789,GO:0005794,GO:0005829,GO:0006952,GO:0009617,GO:0010508,GO:0010800,GO:0019901,GO:0031648,GO:0033138,GO:0034341,GO:0035458,GO:0042742,GO:0042832,GO:0043254,GO:0043539,GO:0045087,GO:0050700,GO:0050821,GO:0050829,GO:0051434,GO:0060335,GO:0061635,GO:0061739,GO:0061762,GO:0070431,GO:0071222,GO:0071902,GO:0098586,GO:1901098	autophagosome assembly|Golgi membrane|positive regulation of protein phosphorylation|GTPase activity|cytoplasm|mitochondrion|endoplasmic reticulum membrane|Golgi apparatus|cytosol|defense response|response to bacterium|positive regulation of autophagy|positive regulation of peptidyl-threonine phosphorylation|protein kinase binding|protein destabilization|positive regulation of peptidyl-serine pho…
Isg15	118.4065691061944	59.72739141785709	177.0857467945316	2.9645704980658607	1.5678231047056854	8.728834081634125e-05	0.004491517380981344	Up	3.5627103363144954	6.041679296100117	11.2448212916214	1.889467823891367	2.8826913669278045	2.019650940082556	100038882	protein_coding	ISG15 ubiquitin-like modifier	mmu04622,mmu05171,mmu05169,mmu05165	RIG-I-like receptor signaling pathway|Coronavirus disease - COVID-19|Epstein-Barr virus infection|Human papillomavirus infection	GO:0005178,GO:0005515,GO:0005576,GO:0005634,GO:0005737,GO:0007229,GO:0009615,GO:0009617,GO:0016567,GO:0019941,GO:0030501,GO:0031386,GO:0031397,GO:0031625,GO:0032020,GO:0032461,GO:0032649,GO:0032728,GO:0032729,GO:0032733,GO:0034340,GO:0042742,GO:0045071,GO:0045648,GO:0051607,GO:0060339,GO:0070585	integrin binding|protein binding|extracellular region|nucleus|cytoplasm|integrin-mediated signaling pathway|response to virus|response to bacterium|protein ubiquitination|modification-dependent protein catabolic process|positive regulation of bone mineralization|protein tag|negative regulation of protein ubiquitination|ubiquitin protein ligase binding|ISG15-protein conjugation|positive regulation…	WP1253	Type II interferon signaling (IFNG)	R-MMU-110313,R-MMU-1169408,R-MMU-1169410,R-MMU-1280215,R-MMU-168256,R-MMU-5656169,R-MMU-73893,R-MMU-73894,R-MMU-913531	Translesion synthesis by Y family DNA polymerases bypasses lesions on DNA template|ISG15 antiviral mechanism|Antiviral mechanism by IFN-stimulated genes|Cytokine Signaling in Immune system|Immune System|Termination of translesion DNA synthesis|DNA Damage Bypass|DNA Repair|Interferon Signaling
Itgal	61.36478295687039	17.022625948220472	105.70693996552023	6.222434737431136	2.6374791939121027	2.4690725080426325e-07	2.2260693462468133e-05	Up	0.33129262167942897	0.7065832255404969	0.6937445097172612	0.0335426491916575	0.1221531882888927	0.1173782372926208	16408	protein_coding	integrin alpha L	mmu04015,mmu04514,mmu04810,mmu04613,mmu04650,mmu04670,mmu05166,mmu05169,mmu05150,mmu05144,mmu05323,mmu05416	Rap1 signaling pathway|Cell adhesion molecules|Regulation of actin cytoskeleton|Neutrophil extracellular trap formation|Natural killer cell mediated cytotoxicity|Leukocyte transendothelial migration|Human T-cell leukemia virus 1 infection|Epstein-Barr virus infection|Staphylococcus aureus infection|Malaria|Rheumatoid arthritis|Viral myocarditis	GO:0001772,GO:0002291,GO:0005178,GO:0005886,GO:0005911,GO:0006909,GO:0007155,GO:0007157,GO:0007159,GO:0007160,GO:0007166,GO:0007229,GO:0008305,GO:0009897,GO:0009986,GO:0016020,GO:0019722,GO:0022407,GO:0022409,GO:0030369,GO:0033627,GO:0034687,GO:0035683,GO:0042102,GO:0043113,GO:0044877,GO:0046872,GO:0050798,GO:0050839,GO:0050850,GO:0098609	immunological synapse|T cell activation via T cell receptor contact with antigen bound to MHC molecule on antigen presenting cell|integrin binding|plasma membrane|cell-cell junction|phagocytosis|cell adhesion|heterophilic cell-cell adhesion via plasma membrane cell adhesion molecules|leukocyte cell-cell adhesion|cell-matrix adhesion|cell surface receptor signaling pathway|integrin-mediated signal…	WP6,WP85,WP2841	Integrin-mediated cell adhesion|Focal adhesion|Focal adhesion: PI3K-Akt-mTOR signaling pathway	R-MMU-109582,R-MMU-1280218,R-MMU-1474244,R-MMU-168249,R-MMU-168256,R-MMU-198933,R-MMU-202733,R-MMU-216083,R-MMU-6798695	Hemostasis|Adaptive Immune System|Extracellular matrix organization|Innate Immune System|Immune System|Immunoregulatory interactions between a Lymphoid and a non-Lymphoid cell|Cell surface interactions at the vascular wall|Integrin cell surface interactions|Neutrophil degranulation
Itgax	32.662953940869954	6.6036345402926075	58.72227334144728	8.781390324657997	3.1344493743499715	0.00014336775049374694	0.0070014570189041204	Up	0.1768529217347257	0.2839986395004603	0.7488223949483535	0.0359883520855395	0.0955644169350171	0.0	16411	protein_coding	integrin alpha X	mmu04810,mmu04610,mmu05152	Regulation of actin cytoskeleton|Complement and coagulation cascades|Tuberculosis	GO:0005178,GO:0007155,GO:0007160,GO:0007229,GO:0008284,GO:0008305,GO:0009897,GO:0009986,GO:0010628,GO:0016020,GO:0030335,GO:0030971,GO:0031643,GO:0033627,GO:0034113,GO:0045766,GO:0046872,GO:0050798,GO:0051607,GO:0098609,GO:1905956	integrin binding|cell adhesion|cell-matrix adhesion|integrin-mediated signaling pathway|positive regulation of cell population proliferation|integrin complex|external side of plasma membrane|cell surface|positive regulation of gene expression|membrane|positive regulation of cell migration|receptor tyrosine kinase binding|positive regulation of myelination|cell adhesion mediated by integrin|hetero…	WP6,WP85,WP2841,WP3625	Integrin-mediated cell adhesion|Focal adhesion|Focal adhesion: PI3K-Akt-mTOR signaling pathway|Tyrobp causal network in microglia	R-MMU-109582,R-MMU-1474244,R-MMU-168249,R-MMU-168256,R-MMU-202733,R-MMU-216083,R-MMU-3000178,R-MMU-6798695	Hemostasis|Extracellular matrix organization|Innate Immune System|Immune System|Cell surface interactions at the vascular wall|Integrin cell surface interactions|ECM proteoglycans|Neutrophil degranulation
Itgb2	207.25926813643449	32.40551101185789	382.1130252610108	11.748231970139255	3.5543717521171008	1.3916839949117007e-28	1.5452819600343235e-25	Up	2.2818878537627274	4.276650086188794	4.846569747890259	0.2969180225304377	0.3803082478922571	0.2567007583561553	16414	protein_coding	integrin beta 2	mmu04015,mmu04390,mmu04514,mmu04145,mmu04810,mmu04610,mmu04613,mmu04650,mmu04670,mmu05166,mmu05133,mmu05134,mmu05150,mmu05152,mmu05146,mmu05144,mmu05140,mmu05323,mmu05416	Rap1 signaling pathway|Hippo signaling pathway|Cell adhesion molecules|Phagosome|Regulation of actin cytoskeleton|Complement and coagulation cascades|Neutrophil extracellular trap formation|Natural killer cell mediated cytotoxicity|Leukocyte transendothelial migration|Human T-cell leukemia virus 1 infection|Pertussis|Legionellosis|Staphylococcus aureus infection|Tuberculosis|Amoebiasis|Malaria|Le…	GO:0001540,GO:0001851,GO:0002523,GO:0005178,GO:0005515,GO:0005886,GO:0005925,GO:0006898,GO:0006909,GO:0006911,GO:0007155,GO:0007159,GO:0007160,GO:0007229,GO:0008305,GO:0009897,GO:0009986,GO:0016020,GO:0016477,GO:0019901,GO:0030101,GO:0030369,GO:0030593,GO:0031072,GO:0031623,GO:0032930,GO:0033627,GO:0034113,GO:0034687,GO:0034688,GO:0038023,GO:0038024,GO:0043113,GO:0043235,GO:0043315,GO:0043542,GO:…	amyloid-beta binding|complement component C3b binding|leukocyte migration involved in inflammatory response|integrin binding|protein binding|plasma membrane|focal adhesion|receptor-mediated endocytosis|phagocytosis|phagocytosis, engulfment|cell adhesion|leukocyte cell-cell adhesion|cell-matrix adhesion|integrin-mediated signaling pathway|integrin complex|external side of plasma membrane|cell surf…	WP6,WP3626,WP5128,WP85,WP2841,WP151,WP3625	Integrin-mediated cell adhesion|Microglia pathogen phagocytosis pathway|Fibrin complement receptor 3 signaling pathway|Focal adhesion|Focal adhesion: PI3K-Akt-mTOR signaling pathway|IL-5 signaling pathway|Tyrobp causal network in microglia	R-MMU-109582,R-MMU-1280218,R-MMU-1474244,R-MMU-166016,R-MMU-168249,R-MMU-168256,R-MMU-168898,R-MMU-198933,R-MMU-202733,R-MMU-216083,R-MMU-6798695	Hemostasis|Adaptive Immune System|Extracellular matrix organization|Toll Like Receptor 4 (TLR4) Cascade|Innate Immune System|Immune System|Toll-like Receptor Cascades|Immunoregulatory interactions between a Lymphoid and a non-Lymphoid cell|Cell surface interactions at the vascular wall|Integrin cell surface interactions|Neutrophil degranulation
Jak3	214.9606566808776	90.63756258868878	339.2837507730661	3.7320213724367934	1.899957248199394	2.4912177284203936e-09	3.073521661782751e-07	Up	1.3768596732091356	3.242540437887368	2.7547218264447526	0.6294217416772024	0.8036144775863936	0.4672142321610807	16453	protein_coding	Janus kinase 3	mmu04630,mmu04151,mmu04217,mmu04550,mmu04658,mmu04659,mmu04062,mmu05200,mmu05203,mmu05223,mmu05166,mmu05161,mmu05162,mmu05169,mmu05340	JAK-STAT signaling pathway|PI3K-Akt signaling pathway|Necroptosis|Signaling pathways regulating pluripotency of stem cells|Th1 and Th2 cell differentiation|Th17 cell differentiation|Chemokine signaling pathway|Pathways in cancer|Viral carcinogenesis|Non-small cell lung cancer|Human T-cell leukemia virus 1 infection|Hepatitis B|Measles|Epstein-Barr virus infection|Primary immunodeficiency	GO:0000166,GO:0002250,GO:0002376,GO:0002731,GO:0004672,GO:0004713,GO:0004715,GO:0005126,GO:0005515,GO:0005524,GO:0005737,GO:0005829,GO:0005856,GO:0006366,GO:0006468,GO:0007167,GO:0007204,GO:0007259,GO:0016020,GO:0016301,GO:0016310,GO:0016740,GO:0018108,GO:0019221,GO:0019903,GO:0030154,GO:0030183,GO:0032693,GO:0032695,GO:0035556,GO:0035771,GO:0042102,GO:0042104,GO:0042981,GO:0043029,GO:0045087,GO:…	nucleotide binding|adaptive immune response|immune system process|negative regulation of dendritic cell cytokine production|protein kinase activity|protein tyrosine kinase activity|non-membrane spanning protein tyrosine kinase activity|cytokine receptor binding|protein binding|ATP binding|cytoplasm|cytosol|cytoskeleton|transcription by RNA polymerase II|protein phosphorylation|enzyme-linked recep…	WP10,WP297,WP450,WP2841,WP2292	IL-9 signaling pathway|IL-7 signaling pathway|IL-2 signaling pathway|Focal adhesion: PI3K-Akt-mTOR signaling pathway|Chemokine signaling pathway	R-MMU-1266695,R-MMU-1280215,R-MMU-162582,R-MMU-168256,R-MMU-201556,R-MMU-449147,R-MMU-451927,R-MMU-512988,R-MMU-5673001,R-MMU-5683057,R-MMU-5684996,R-MMU-6785807,R-MMU-8854691,R-MMU-8983432,R-MMU-8985947,R-MMU-9006934,R-MMU-9020558,R-MMU-9020958,R-MMU-912526	Interleukin-7 signaling|Cytokine Signaling in Immune system|Signal Transduction|Immune System|Signaling by ALK|Signaling by Interleukins|Interleukin-2 family signaling|Interleukin-3, Interleukin-5 and GM-CSF signaling|RAF/MAP kinase cascade|MAPK family signaling cascades|MAPK1/MAPK3 signaling|Interleukin-4 and Interleukin-13 signaling|Interleukin-20 family signaling|Interleukin-15 signaling|Inter…
Kcnn4	9.601876835074338	0.9958726419071896	18.20788102824148	18.388026043808285	4.2006947095116045	0.0010260916473365576	0.03889817703985776	Up	0.0962940585704222	0.142360975808867	0.4195253424158713	0.0105233363405177	0.0111775776696008	0.0128887772715965	16534	protein_coding	potassium intermediate/small conductance calcium-activated channel%2C subfamily N%2C member 4	mmu04911,mmu04929,mmu04970,mmu04974	Insulin secretion|GnRH secretion|Salivary secretion|Protein digestion and absorption	GO:0002376,GO:0005267,GO:0005516,GO:0005829,GO:0005886,GO:0006811,GO:0006813,GO:0006816,GO:0006820,GO:0006884,GO:0015269,GO:0016020,GO:0016286,GO:0016323,GO:0016324,GO:0019903,GO:0022894,GO:0030322,GO:0031982,GO:0043005,GO:0043025,GO:0045121,GO:0045332,GO:0046541,GO:0050714,GO:0050862,GO:0051649,GO:0071805,GO:0097623	immune system process|potassium channel activity|calmodulin binding|cytosol|plasma membrane|monoatomic ion transport|potassium ion transport|calcium ion transport|monoatomic anion transport|cell volume homeostasis|calcium-activated potassium channel activity|membrane|small conductance calcium-activated potassium channel activity|basolateral plasma membrane|apical plasma membrane|protein phosphata…			R-MMU-112316,R-MMU-1296052,R-MMU-1296071	Neuronal System|Ca2+ activated K+ channels|Potassium Channels
Klhl6	46.99633936487697	19.696626191837424	74.29605253791647	3.776352956022488	1.9169936121854667	0.00014752572669881237	0.0071384180187267065	Up	0.7169041826600367	0.5166866004357115	1.243173116168203	0.2546234714548794	0.1976391297446922	0.179917999470024	239743	protein_coding	kelch-like 6			GO:0002467,GO:0009617,GO:0050853	germinal center formation|response to bacterium|B cell receptor signaling pathway
LOC118567915	227.7659471457665	310.62843589115687	144.90345840037568	0.4659977380814901	-1.101605142725697	3.447934606302097e-07	3.0308781828814727e-05	Down	1.1119145504964996	1.426249107291791	1.3371780824259314	2.34460316217586	2.7828612972721767	2.9487148457218653	118567915	non_coding
LOC118568331	29.846258002643214	10.37145497955713	49.32106102572929	4.719109153409401	2.2385145415237533	0.00021084574674604247	0.009819454126051343	Up	0.6420404354059494	1.0952209734921563	0.9852430701991318	0.1457259019922564	0.2923730976968666	0.1189881632405246	118568331	non_coding
Lacc1	53.42617574346729	24.976267849011503	81.87608363792303	3.2704370690464932	1.7094834538302162	0.0001324889768869938	0.006515431108123329	Up	1.2002713967262737	1.0888849843893094	0.6755471151037649	0.3112298465138567	0.3077806056163319	0.2628884488123987	210808	protein_coding	laccase domain containing 1	mmu00230,mmu00270	Purine metabolism|Cysteine and methionine metabolism	GO:0002221,GO:0002376,GO:0002720,GO:0004000,GO:0004731,GO:0005507,GO:0005634,GO:0005737,GO:0005777,GO:0005783,GO:0006954,GO:0016740,GO:0016787,GO:0017061,GO:0030641,GO:0045087,GO:0046872,GO:0046936,GO:0047975,GO:0050727,GO:0070431,GO:1900542	pattern recognition receptor signaling pathway|immune system process|positive regulation of cytokine production involved in immune response|adenosine deaminase activity|purine-nucleoside phosphorylase activity|copper ion binding|nucleus|cytoplasm|peroxisome|endoplasmic reticulum|inflammatory response|transferase activity|hydrolase activity|S-methyl-5-thioadenosine phosphorylase activity|regulatio…
Laptm5	515.7305966270457	189.83280467677693	841.6283885773137	4.429089480622742	2.1470101441969582	4.661011267577367e-31	5.784314983063515e-28	Up	8.54696569092666	9.990700010742838	12.247646827721484	2.3542132058605527	2.3863943265364918	1.9749277094143367	16792	protein_coding	lysosomal-associated protein transmembrane 5	mmu04142	Lysosome	GO:0002357,GO:0002720,GO:0005515,GO:0005764,GO:0005765,GO:0005886,GO:0006622,GO:0006886,GO:0006919,GO:0012502,GO:0016020,GO:0019899,GO:0030133,GO:0031398,GO:0031410,GO:0031625,GO:0032689,GO:0032703,GO:0032735,GO:0032755,GO:0032991,GO:0043410,GO:0046007,GO:0048471,GO:0050860,GO:0050868,GO:0050869,GO:0060907,GO:0061462,GO:0090160,GO:0097214,GO:0140036,GO:0140311,GO:0140646,GO:1901224,GO:1903052,GO:…	defense response to tumor cell|positive regulation of cytokine production involved in immune response|protein binding|lysosome|lysosomal membrane|plasma membrane|protein targeting to lysosome|intracellular protein transport|activation of cysteine-type endopeptidase activity involved in apoptotic process|induction of programmed cell death|membrane|enzyme binding|transport vesicle|positive regulati…
Lcn2	2541.2032362551604	150.91252808262016	4931.493944427701	32.73861409872652	5.032921345373402	1.5770104539382388e-210	3.3270189546735037e-206	Up	135.6208180061802	167.7650499449899	207.914606032614	4.932471561923126	4.462959100847997	5.7428644257564345	16819	protein_coding	lipocalin 2	mmu04657	IL-17 signaling pathway	GO:0002020,GO:0002376,GO:0005506,GO:0005515,GO:0005576,GO:0005615,GO:0005737,GO:0005829,GO:0006811,GO:0006915,GO:0007614,GO:0007616,GO:0009410,GO:0009615,GO:0009617,GO:0009635,GO:0010595,GO:0010628,GO:0015891,GO:0031346,GO:0031410,GO:0036094,GO:0042742,GO:0042802,GO:0043065,GO:0043525,GO:0045087,GO:0055072,GO:0070301,GO:0097192,GO:0097577,GO:0110091,GO:0120162,GO:1901216,GO:1903428,GO:1903981,GO:…	protease binding|immune system process|iron ion binding|protein binding|extracellular region|extracellular space|cytoplasm|cytosol|monoatomic ion transport|apoptotic process|short-term memory|long-term memory|response to xenobiotic stimulus|response to virus|response to bacterium|response to herbicide|positive regulation of endothelial cell migration|positive regulation of gene expression|siderop…			R-MMU-168249,R-MMU-168256,R-MMU-382551,R-MMU-6798695,R-MMU-6799990,R-MMU-6803157,R-MMU-917937	Innate Immune System|Immune System|Transport of small molecules|Neutrophil degranulation|Metal sequestration by antimicrobial proteins|Antimicrobial peptides|Iron uptake and transport
Lcp1	468.4705936127373	79.77198398728667	857.1692032381876	10.772963240756203	3.4293432310031102	2.2384439409266998e-42	5.903056477716322e-39	Up	3.326863019288772	5.2890929420945945	6.810384766534687	0.3793781242370935	0.4365446158873697	0.5743651258390591	18826	protein_coding	lymphocyte cytosolic protein 1			GO:0001725,GO:0001726,GO:0001891,GO:0002102,GO:0002286,GO:0003779,GO:0005178,GO:0005509,GO:0005515,GO:0005737,GO:0005829,GO:0005856,GO:0005884,GO:0005886,GO:0005925,GO:0009611,GO:0010737,GO:0015629,GO:0016020,GO:0016477,GO:0022617,GO:0030054,GO:0030175,GO:0032432,GO:0033157,GO:0042995,GO:0046872,GO:0048471,GO:0051015,GO:0051017,GO:0051020,GO:0051639,GO:0071803,GO:0097386	stress fiber|ruffle|phagocytic cup|podosome|T cell activation involved in immune response|actin binding|integrin binding|calcium ion binding|protein binding|cytoplasm|cytosol|cytoskeleton|actin filament|plasma membrane|focal adhesion|response to wounding|protein kinase A signaling|actin cytoskeleton|membrane|cell migration|extracellular matrix disassembly|cell junction|filopodium|actin filament b…
Lcp2	47.282264922884366	20.271436055151728	74.29309379061694	3.6423883500472978	1.8648847501067285	0.00038210078412072686	0.016586594305332103	Up	0.5322020605031462	0.6014220616888348	0.6770392125418737	0.2437974044741915	0.1675587402398257	0.0614761226239927	16822	protein_coding	lymphocyte cytosolic protein 2	mmu04015,mmu04611,mmu04650,mmu04660,mmu04664,mmu04380,mmu05135	Rap1 signaling pathway|Platelet activation|Natural killer cell mediated cytotoxicity|T cell receptor signaling pathway|Fc epsilon RI signaling pathway|Osteoclast differentiation|Yersinia infection	GO:0001816,GO:0005515,GO:0005737,GO:0005829,GO:0005911,GO:0007169,GO:0035556,GO:0036398,GO:0044853,GO:0045576,GO:0050852	cytokine production|protein binding|cytoplasm|cytosol|cell-cell junction|transmembrane receptor protein tyrosine kinase signaling pathway|intracellular signal transduction|TCR signalosome|plasma membrane raft|mast cell activation|T cell receptor signaling pathway			R-MMU-109582,R-MMU-114604,R-MMU-1280218,R-MMU-168249,R-MMU-168256,R-MMU-202403,R-MMU-202433,R-MMU-2172127,R-MMU-2424491,R-MMU-2454202,R-MMU-2871796,R-MMU-2871809,R-MMU-76002	Hemostasis|GPVI-mediated activation cascade|Adaptive Immune System|Innate Immune System|Immune System|TCR signaling|Generation of second messenger molecules|DAP12 interactions|DAP12 signaling|Fc epsilon receptor (FCERI) signaling|FCERI mediated MAPK activation|FCERI mediated Ca+2 mobilization|Platelet activation, signaling and aggregation
Lgals3bp	1427.5283257467893	898.2805998705331	1956.7760516230435	2.1778357736184546	1.1228951673150689	7.985153411258083e-10	1.1382620372791335e-07	Up	19.571889569584407	23.70330681807465	32.03515530044697	9.997764579483237	14.051114587786536	9.491656625542396	19039	protein_coding	lectin%2C galactoside-binding%2C soluble%2C 3 binding protein			GO:0005044,GO:0005515,GO:0005576,GO:0005615,GO:0007155,GO:0016020	scavenger receptor activity|protein binding|extracellular region|extracellular space|cell adhesion|membrane			R-MMU-109582,R-MMU-114608,R-MMU-76002,R-MMU-76005	Hemostasis|Platelet degranulation |Platelet activation, signaling and aggregation|Response to elevated platelet cytosolic Ca2+
Lgals9	243.40100133023964	114.2012715997546	372.6007310607244	3.257754366203093	1.7038778291488166	1.063179539247026e-11	2.1776600717955835e-09	Up	5.494306645796184	6.7123648898974775	8.5726900510404	2.3580766385430443	2.1568073451344847	1.6245710509522826	16859	protein_coding	lectin%2C galactose binding%2C soluble 9			GO:0001819,GO:0002376,GO:0005102,GO:0005515,GO:0005576,GO:0005615,GO:0005634,GO:0005737,GO:0005829,GO:0006935,GO:0007157,GO:0007565,GO:0010628,GO:0010629,GO:0010819,GO:0010862,GO:0016936,GO:0019899,GO:0030246,GO:0032496,GO:0032689,GO:0032722,GO:0032732,GO:0032733,GO:0032755,GO:0032760,GO:0032815,GO:0032823,GO:0033081,GO:0043032,GO:0043322,GO:0043539,GO:0045089,GO:0045185,GO:0045591,GO:0048030,GO:…	positive regulation of cytokine production|immune system process|signaling receptor binding|protein binding|extracellular region|extracellular space|nucleus|cytoplasm|cytosol|chemotaxis|heterophilic cell-cell adhesion via plasma membrane cell adhesion molecules|female pregnancy|positive regulation of gene expression|negative regulation of gene expression|regulation of T cell chemotaxis|positive r…
Lgsn	371.78576134531545	9.239364010617477	734.3321586800129	79.26942748593804	6.308692651625488	2.4539455484622103e-05	0.0014665974287792426	Up	0.6412328977168048	28.87221636703799	2.3422685064233986	0.1387506240759469	0.2143662880122384	0.0308980109823217	266744	protein_coding	lengsin%2C lens protein with glutamine synthetase domain			GO:0003824,GO:0004356,GO:0005515,GO:0005737,GO:0005886,GO:0006542,GO:0006807,GO:0016020,GO:0019740	catalytic activity|glutamate-ammonia ligase activity|protein binding|cytoplasm|plasma membrane|glutamine biosynthetic process|nitrogen compound metabolic process|membrane|nitrogen utilization
Lilr4b	16.588438403788153	0.31268624513362564	32.864190562442666	92.22984600552827	6.527161783897935	3.6161502156238547e-06	0.00026126685307882347	Up	0.3196418783480863	0.8033486349746906	0.8428816952852624	0.0	0.0185516218484027	0.0	14727	protein_coding	leukocyte immunoglobulin-like receptor%2C subfamily B%2C member 4B			GO:0001968,GO:0002376,GO:0002507,GO:0002669,GO:0002725,GO:0002774,GO:0005886,GO:0009986,GO:0016020,GO:0019221,GO:0019903,GO:0030293,GO:0030547,GO:0031623,GO:0032396,GO:0032682,GO:0032689,GO:0032691,GO:0032693,GO:0032703,GO:0032714,GO:0032715,GO:0032720,GO:0034185,GO:0042130,GO:0043124,GO:0043378,GO:0043409,GO:0045576,GO:0045584,GO:0045591,GO:0045671,GO:0046007,GO:0050860,GO:0061099,GO:0071659,GO:…	fibronectin binding|immune system process|tolerance induction|positive regulation of T cell anergy|negative regulation of T cell cytokine production|Fc receptor mediated inhibitory signaling pathway|plasma membrane|cell surface|membrane|cytokine-mediated signaling pathway|protein phosphatase binding|transmembrane receptor protein tyrosine kinase inhibitor activity|signaling receptor inhibitor act…			R-MMU-168249,R-MMU-168256,R-MMU-6798695	Innate Immune System|Immune System|Neutrophil degranulation
Lilrb4a	37.94646802732023	4.236384088479465	71.65655196616096	16.802203675996545	4.070578555506774	2.343855185969449e-07	2.13139279562058e-05	Up	0.6360813261296789	1.6011902461419183	1.9158093967395835	0.1859944889143064	0.0	0.0414186227946617	14728	protein_coding	leukocyte immunoglobulin-like receptor%2C subfamily B%2C member 4A	mmu04662,mmu04380	B cell receptor signaling pathway|Osteoclast differentiation	GO:0001780,GO:0001816,GO:0001968,GO:0002437,GO:0002507,GO:0002638,GO:0002669,GO:0002725,GO:0002774,GO:0005178,GO:0006954,GO:0007596,GO:0009611,GO:0009624,GO:0009897,GO:0009986,GO:0009991,GO:0019221,GO:0019902,GO:0019903,GO:0030293,GO:0030547,GO:0031623,GO:0032396,GO:0032496,GO:0032602,GO:0032682,GO:0032689,GO:0032691,GO:0032693,GO:0032703,GO:0032714,GO:0032715,GO:0032720,GO:0032815,GO:0033004,GO:…	neutrophil homeostasis|cytokine production|fibronectin binding|inflammatory response to antigenic stimulus|tolerance induction|negative regulation of immunoglobulin production|positive regulation of T cell anergy|negative regulation of T cell cytokine production|Fc receptor mediated inhibitory signaling pathway|integrin binding|inflammatory response|blood coagulation|response to wounding|response…			R-MMU-168249,R-MMU-168256,R-MMU-6798695	Innate Immune System|Immune System|Neutrophil degranulation
Litaf	336.95021765848236	209.20107873973384	464.6993565772305	2.2208415818054226	1.1511064855030833	3.130604708677195e-08	3.3697126295389167e-06	Up	4.297378135821289	6.269386854357481	6.415046747722245	2.0918879996850683	2.6891192724096182	2.6409376140298844	56722	protein_coding	LPS-induced TN factor	mmu04142	Lysosome	GO:0000978,GO:0001228,GO:0001817,GO:0003677,GO:0005515,GO:0005634,GO:0005654,GO:0005737,GO:0005764,GO:0005765,GO:0005768,GO:0005794,GO:0005886,GO:0008270,GO:0009898,GO:0010935,GO:0016020,GO:0032496,GO:0042802,GO:0043231,GO:0045944,GO:0046872,GO:0050699,GO:0071222,GO:0098559,GO:0098560,GO:0098574,GO:1901223	RNA polymerase II cis-regulatory region sequence-specific DNA binding|DNA-binding transcription activator activity, RNA polymerase II-specific|regulation of cytokine production|DNA binding|protein binding|nucleus|nucleoplasm|cytoplasm|lysosome|lysosomal membrane|endosome|Golgi apparatus|plasma membrane|zinc ion binding|cytoplasmic side of plasma membrane|regulation of macrophage cytokine producti…					zf-LITAF-like
Loxl4	84.61445251068382	51.84501860187346	117.38388641949408	2.2624396285855832	1.1778792955318675	0.0010385419115402773	0.0391252119781522	Up	0.4986696770293373	0.5883949314065683	0.7621217735985641	0.2035899055566539	0.3538590489181178	0.2380187238312151	67573	protein_coding	lysyl oxidase-like 4			GO:0004720,GO:0005044,GO:0005507,GO:0005576,GO:0005615,GO:0016020,GO:0016491,GO:0016641,GO:0018057,GO:0030199,GO:0043235,GO:0046872,GO:0062023	protein-lysine 6-oxidase activity|scavenger receptor activity|copper ion binding|extracellular region|extracellular space|membrane|oxidoreductase activity|oxidoreductase activity, acting on the CH-NH2 group of donors, oxygen as acceptor|peptidyl-lysine oxidation|collagen fibril organization|receptor complex|metal ion binding|collagen-containing extracellular matrix			R-MMU-1474244,R-MMU-1474290,R-MMU-1566948,R-MMU-2022090,R-MMU-2243919	Extracellular matrix organization|Collagen formation|Elastic fibre formation|Assembly of collagen fibrils and other multimeric structures|Crosslinking of collagen fibrils
Lrrc2	1495.1388338924658	990.277893839238	1999.9997739456915	2.019268783536264	1.0138329596370002	1.3083422002763876e-08	1.4760478823118157e-06	Up	9.315902657638775	16.149601109921612	14.458880897465114	5.193147871147152	6.896565422143736	7.099054842929948	74249	protein_coding	leucine rich repeat containing 2			GO:1990830	cellular response to leukemia inhibitory factor
Lrrc25	38.26662445293414	8.814227652636749	67.7190212532315	7.649616201073271	2.935387366276089	4.2463487220902455e-07	3.641675568696664e-05	Up	0.8098835529978994	1.4033827207269538	2.0794837135635857	0.1852467481340777	0.2164399989831129	0.1361319642209711	211228	protein_coding	leucine rich repeat containing 25			GO:0003674,GO:0005737,GO:0005783,GO:0005829,GO:0008150,GO:0015630,GO:0016020	molecular_function|cytoplasm|endoplasmic reticulum|cytosol|biological_process|microtubule cytoskeleton|membrane
Lsp1	208.31646391850867	131.93694011384713	284.69598772317	2.1579985884566506	1.1096939211617705	1.544259201436489e-06	0.0001206638384174282	Up	2.501111981520688	3.1614820185494388	3.503903330592242	1.1826773264297676	1.5074459939111988	1.4369319803210314	16985	protein_coding	lymphocyte specific 1	mmu04625,mmu05152	C-type lectin receptor signaling pathway|Tuberculosis	GO:0003779,GO:0005886,GO:0006915,GO:0006935,GO:0006952,GO:0007010,GO:0007165,GO:0016020,GO:0098761	actin binding|plasma membrane|apoptotic process|chemotaxis|defense response|cytoskeleton organization|signal transduction|membrane|cellular response to interleukin-7
Lst1	57.82914688411449	6.8318639677356385	108.8264298004933	16.155301766386962	4.013935793977418	6.444023112356971e-10	9.311613397355825e-08	Up	4.760691837976807	6.165462222506903	12.313578344856124	0.6243171655864831	0.0	0.7646514977476022	16988	protein_coding	leukocyte specific transcript 1			GO:0000902,GO:0002376,GO:0005737,GO:0005829,GO:0005886,GO:0006955,GO:0008360,GO:0016020,GO:0016358,GO:0050672	cell morphogenesis|immune system process|cytoplasm|cytosol|plasma membrane|immune response|regulation of cell shape|membrane|dendrite development|negative regulation of lymphocyte proliferation
Ltb	11.94093610370918	1.5634312256681282	22.318440981750225	13.879982753701766	3.7949338702124416	0.0011582291062017785	0.04220234793357327	Up	0.4340707516927894	0.6738159501572566	0.6967286532637916	0.0	0.1259646652446344	0.0	16994	protein_coding	lymphotoxin B	mmu04064,mmu04060,mmu05323	NF-kappa B signaling pathway|Cytokine-cytokine receptor interaction|Rheumatoid arthritis	GO:0005125,GO:0005164,GO:0005615,GO:0005886,GO:0006955,GO:0010467,GO:0016020,GO:0032735,GO:0043123,GO:0043588,GO:0048535,GO:2001238	cytokine activity|tumor necrosis factor receptor binding|extracellular space|plasma membrane|immune response|gene expression|membrane|positive regulation of interleukin-12 production|positive regulation of I-kappaB kinase/NF-kappaB signaling|skin development|lymph node development|positive regulation of extrinsic apoptotic signaling pathway	WP3652,WP2432	EDA signaling in hair follicle development|Spinal cord injury	R-MMU-1280215,R-MMU-168256,R-MMU-5668541,R-MMU-5676594	Cytokine Signaling in Immune system|Immune System|TNFR2 non-canonical NF-kB pathway|TNF receptor superfamily (TNFSF) members mediating non-canonical NF-kB pathway
Ly6c2	35.83131721478229	0.0	71.66263442956455	392.58640256752966	8.616866394957537	3.079348729360897e-10	4.884587980701266e-08	Up	0.6851278891583487	1.7092551322521914	4.536268447871551	0.0	0.0	0.0	100041546	protein_coding	lymphocyte antigen 6 complex%2C locus C2			GO:0005886,GO:0009986,GO:0016020,GO:0030550,GO:0033130,GO:0095500	plasma membrane|cell surface|membrane|acetylcholine receptor inhibitor activity|acetylcholine receptor binding|acetylcholine receptor signaling pathway
Ly86	157.44003702789547	73.5759214895372	241.30415256625363	3.289952339121564	1.7180666840787482	1.4648860506249393e-10	2.4995767579803323e-08	Up	4.577490397864238	3.886178389305597	5.287270435158833	1.209543838528224	1.26689817586599	1.6048778653890166	17084	protein_coding	lymphocyte antigen 86			GO:0002376,GO:0005515,GO:0005576,GO:0006954,GO:0006955,GO:0031663,GO:0031666,GO:0045087	immune system process|protein binding|extracellular region|inflammatory response|immune response|lipopolysaccharide-mediated signaling pathway|positive regulation of lipopolysaccharide-mediated signaling pathway|innate immune response			R-MMU-166016,R-MMU-168249,R-MMU-168256,R-MMU-168898	Toll Like Receptor 4 (TLR4) Cascade|Innate Immune System|Immune System|Toll-like Receptor Cascades
Ly9	37.69383064239489	6.384938213346152	69.00272307144361	10.920132475704115	3.4489184530574057	8.648727814969347e-08	8.48661445173992e-06	Up	0.7924961202874556	0.3796064819527676	1.2647698156057685	0.0519639737663019	0.0662335214611643	0.1018311398360952	17085	protein_coding	lymphocyte antigen 9			GO:0002250,GO:0002376,GO:0005886,GO:0007155,GO:0009897,GO:0009986,GO:0016020,GO:0032740,GO:0042110,GO:0045087,GO:0072540	adaptive immune response|immune system process|plasma membrane|cell adhesion|external side of plasma membrane|cell surface|membrane|positive regulation of interleukin-17 production|T cell activation|innate immune response|T-helper 17 cell lineage commitment
Lyl1	59.11378940580178	18.86574510750689	99.36183370409664	5.2725660997544095	2.3985052765415147	1.3672311548613767e-07	1.3051798947561295e-05	Up	0.7921006960278527	0.8243660283755991	0.987271212074228	0.0771357115782527	0.2294075816097708	0.1795012010156533	17095	protein_coding	lymphoblastomic leukemia 1	mmu05202	Transcriptional misregulation in cancer	GO:0000978,GO:0000981,GO:0001955,GO:0003677,GO:0005634,GO:0006355,GO:0006357,GO:0030183,GO:0045893,GO:0046983,GO:0060216	RNA polymerase II cis-regulatory region sequence-specific DNA binding|DNA-binding transcription factor activity, RNA polymerase II-specific|blood vessel maturation|DNA binding|nucleus|regulation of DNA-templated transcription|regulation of transcription by RNA polymerase II|B cell differentiation|positive regulation of DNA-templated transcription|protein dimerization activity|definitive hemopoies…	WP3625	Tyrobp causal network in microglia			bHLH
Lyn	134.06336200245372	65.4165839353509	202.7101400695564	3.093363369005253	1.6291763128551469	1.0168502396833543e-05	0.0006520513527841863	Up	0.7715172556103244	1.110922720648646	1.7175957769448336	0.2910564876826638	0.5630975970051318	0.2737259554074266	17096	protein_coding	LYN proto-oncogene%2C Src family tyrosine kinase	mmu04064,mmu04611,mmu04662,mmu04664,mmu04666,mmu04062,mmu04730,mmu05203,mmu05167,mmu05169,mmu05417	NF-kappa B signaling pathway|Platelet activation|B cell receptor signaling pathway|Fc epsilon RI signaling pathway|Fc gamma R-mediated phagocytosis|Chemokine signaling pathway|Long-term depression|Viral carcinogenesis|Kaposi sarcoma-associated herpesvirus infection|Epstein-Barr virus infection|Lipid and atherosclerosis	GO:0000166,GO:0001782,GO:0001817,GO:0001933,GO:0001934,GO:0002244,GO:0002250,GO:0002376,GO:0002431,GO:0002513,GO:0002553,GO:0002576,GO:0002762,GO:0002768,GO:0002774,GO:0002902,GO:0004672,GO:0004713,GO:0004715,GO:0005102,GO:0005128,GO:0005161,GO:0005178,GO:0005515,GO:0005524,GO:0005634,GO:0005737,GO:0005758,GO:0005794,GO:0005829,GO:0005886,GO:0005912,GO:0006468,GO:0006954,GO:0006974,GO:0007165,GO:…	nucleotide binding|B cell homeostasis|regulation of cytokine production|negative regulation of protein phosphorylation|positive regulation of protein phosphorylation|hematopoietic progenitor cell differentiation|adaptive immune response|immune system process|Fc receptor mediated stimulatory signaling pathway|tolerance induction to self antigen|histamine secretion by mast cell|platelet degranulati…	WP387,WP3626,WP297,WP373,WP450,WP151,WP2292,WP407	IL-6 signaling pathway|Microglia pathogen phagocytosis pathway|IL-7 signaling pathway|IL-3 signaling pathway|IL-2 signaling pathway|IL-5 signaling pathway|Chemokine signaling pathway|Kit receptor signaling pathway	R-MMU-109582,R-MMU-114604,R-MMU-1266738,R-MMU-1280215,R-MMU-1280218,R-MMU-1433557,R-MMU-1433559,R-MMU-162582,R-MMU-1640170,R-MMU-168249,R-MMU-168256,R-MMU-202733,R-MMU-2029480,R-MMU-2029481,R-MMU-210990,R-MMU-2454202,R-MMU-2682334,R-MMU-2730905,R-MMU-2871796,R-MMU-2871809,R-MMU-2871837,R-MMU-388841,R-MMU-389356,R-MMU-389513,R-MMU-3928662,R-MMU-3928663,R-MMU-3928665,R-MMU-422475,R-MMU-449147,R-MMU…	Hemostasis|GPVI-mediated activation cascade|Developmental Biology|Cytokine Signaling in Immune system|Adaptive Immune System|Signaling by SCF-KIT|Regulation of KIT signaling|Signal Transduction|Cell Cycle|Innate Immune System|Immune System|Cell surface interactions at the vascular wall|Fcgamma receptor (FCGR) dependent phagocytosis|FCGR activation|PECAM1 interactions|Fc epsilon receptor (FCERI) s…
Lyz2	2998.7267536024465	278.82431969518285	5718.6291875097095	20.50803201546004	4.358117149954312	1.0975294658636528e-18	5.93707157469884e-16	Up	89.13576495499109	143.895996162215	248.03337600912639	4.865066820721613	10.674343453762678	7.252686902382555	17105	protein_coding	lysozyme 2	mmu04970	Salivary secretion	GO:0000137,GO:0003796,GO:0003824,GO:0005576,GO:0005615,GO:0005737,GO:0005788,GO:0005795,GO:0005902,GO:0008152,GO:0016787,GO:0016798,GO:0019835,GO:0030140,GO:0030141,GO:0031640,GO:0042742,GO:0042802,GO:0048237,GO:0050829,GO:0050830	Golgi cis cisterna|lysozyme activity|catalytic activity|extracellular region|extracellular space|cytoplasm|endoplasmic reticulum lumen|Golgi stack|microvillus|metabolic process|hydrolase activity|hydrolase activity, acting on glycosyl bonds|cytolysis|trans-Golgi network transport vesicle|secretory granule|killing of cells of another organism|defense response to bacterium|identical protein binding…	WP2271	Macrophage markers	R-MMU-168249,R-MMU-168256,R-MMU-6798695,R-MMU-6803157	Innate Immune System|Immune System|Neutrophil degranulation|Antimicrobial peptides
Madcam1	6.846757332229313	0.0	13.693514664458618	74.97969647602066	6.2284280803769825	0.0006788979157731884	0.02770349966937516	Up	0.0183247541484927	0.2682037315238808	0.5672533027588865	0.0	0.0	0.0	17123	protein_coding	mucosal vascular addressin cell adhesion molecule 1	mmu04514,mmu04672	Cell adhesion molecules|Intestinal immune network for IgA production	GO:0002687,GO:0007155,GO:0007160,GO:0007229,GO:0016020,GO:0030216,GO:0034113,GO:0043113,GO:0050900,GO:0050901,GO:0098640,GO:2000403	positive regulation of leukocyte migration|cell adhesion|cell-matrix adhesion|integrin-mediated signaling pathway|membrane|keratinocyte differentiation|heterotypic cell-cell adhesion|receptor clustering|leukocyte migration|leukocyte tethering or rolling|integrin binding involved in cell-matrix adhesion|positive regulation of lymphocyte migration
Mefv	16.47561117743701	0.0	32.951222354874005	180.00845606576462	7.491920869871883	2.757224725485873e-07	2.464795340405741e-05	Up	0.0805283276982972	0.3798871262421699	0.3550352503091314	0.0	0.0	0.0	54483	protein_coding	Mediterranean fever	mmu04621,mmu04623,mmu05135	NOD-like receptor signaling pathway|Cytosolic DNA-sensing pathway|Yersinia infection	GO:0002221,GO:0002376,GO:0003779,GO:0005634,GO:0005654,GO:0005737,GO:0005829,GO:0005856,GO:0005874,GO:0005875,GO:0006954,GO:0008270,GO:0010468,GO:0010508,GO:0016567,GO:0031410,GO:0032651,GO:0032691,GO:0032695,GO:0032731,GO:0034341,GO:0042802,GO:0042995,GO:0045087,GO:0046872,GO:0050728,GO:0050729,GO:0061630,GO:0061702,GO:0070269,GO:0071641,GO:1900016,GO:1900226,GO:1904270,GO:2001056	pattern recognition receptor signaling pathway|immune system process|actin binding|nucleus|nucleoplasm|cytoplasm|cytosol|cytoskeleton|microtubule|microtubule associated complex|inflammatory response|zinc ion binding|regulation of gene expression|positive regulation of autophagy|protein ubiquitination|cytoplasmic vesicle|regulation of interleukin-1 beta production|negative regulation of interleuki…			R-MMU-168249,R-MMU-168256,R-MMU-168643,R-MMU-622312,R-MMU-844456	Innate Immune System|Immune System|Nucleotide-binding domain, leucine rich repeat containing receptor (NLR) signaling pathways|Inflammasomes|The NLRP3 inflammasome
Milr1	25.991368734426256	7.626301594967388	44.3564358738851	5.762299350411695	2.5266446101917137	0.001097552755095697	0.04059443049818247	Up	0.5159248277224835	0.3369934630195262	0.5323583245725939	0.0276784306448288	0.1861950167257278	0.0226000016385792	380732	protein_coding	mast cell immunoglobulin like receptor 1			GO:0005515,GO:0005576,GO:0005886,GO:0016020,GO:0033004,GO:0043303	protein binding|extracellular region|plasma membrane|membrane|negative regulation of mast cell activation|mast cell degranulation
Mip	92.5756930445912	0.0	185.15138608918213	1012.844181048902	9.984196527390448	0.00011009921222144607	0.005478214811876999	Up	0.1215744508654605	7.004291097250961	0.489242915312257	0.0	0.0	0.0	17339	protein_coding	major intrinsic protein of lens fiber			GO:0002088,GO:0005212,GO:0005515,GO:0005783,GO:0005886,GO:0005921,GO:0006833,GO:0007154,GO:0007601,GO:0015250,GO:0015267,GO:0015722,GO:0016020,GO:0016324,GO:0030054,GO:0043231,GO:0045785,GO:0046691,GO:0050896,GO:0051289,GO:0055085,GO:1990349	lens development in camera-type eye|structural constituent of eye lens|protein binding|endoplasmic reticulum|plasma membrane|gap junction|water transport|cell communication|visual perception|water channel activity|channel activity|canalicular bile acid transport|membrane|apical plasma membrane|cell junction|intracellular membrane-bounded organelle|positive regulation of cell adhesion|intracellula…			R-MMU-382551,R-MMU-432047,R-MMU-445717	Transport of small molecules|Passive transport by Aquaporins|Aquaporin-mediated transport
Mki67	43.332517101257935	9.84612480464149	76.81890939787435	7.703687323745988	2.9455491484519505	1.2831202408735584e-06	0.00010176687113424608	Up	0.2342735045574729	0.1986752415051619	0.2257970842300289	0.0202566786299289	0.0564796232290215	0.0062024963061909	17345	protein_coding	antigen identified by monoclonal antibody Ki 67			GO:0000166,GO:0000775,GO:0000793,GO:0003677,GO:0005524,GO:0005634,GO:0005654,GO:0005694,GO:0005730,GO:0005737,GO:0007049,GO:0007088,GO:0008283,GO:0016604,GO:0050673,GO:0051321,GO:0051983,GO:0072089,GO:0072574,GO:1902275,GO:1990705	nucleotide binding|chromosome, centromeric region|condensed chromosome|DNA binding|ATP binding|nucleus|nucleoplasm|chromosome|nucleolus|cytoplasm|cell cycle|regulation of mitotic nuclear division|cell population proliferation|nuclear body|epithelial cell proliferation|meiotic cell cycle|regulation of chromosome segregation|stem cell proliferation|hepatocyte proliferation|regulation of chromatin o…	WP2573,WP5242	Primary focal segmental glomerulosclerosis (FSGS)|Comprehensive IL-17A signaling
Mmp12	32.597166004763196	6.4695465326200505	58.72478547690631	9.195619478690656	3.2009467675388787	5.387226072602608e-07	4.528060097756862e-05	Up	0.3920292578915083	0.4843594430383552	0.4984219568753387	0.0137707285728513	0.0511940169194126	0.0843305999636804	17381	protein_coding	matrix metallopeptidase 12			GO:0000122,GO:0001046,GO:0004222,GO:0005509,GO:0005518,GO:0005576,GO:0005615,GO:0005634,GO:0005737,GO:0006508,GO:0006606,GO:0008233,GO:0008237,GO:0008270,GO:0010628,GO:0016787,GO:0030198,GO:0030574,GO:0031012,GO:0032727,GO:0035313,GO:0043565,GO:0045944,GO:0046872,GO:0048286,GO:0050691,GO:0060054,GO:0060309,GO:0060339,GO:0060340,GO:0060435,GO:0098586,GO:1901163,GO:1904905	negative regulation of transcription by RNA polymerase II|core promoter sequence-specific DNA binding|metalloendopeptidase activity|calcium ion binding|collagen binding|extracellular region|extracellular space|nucleus|cytoplasm|proteolysis|protein import into nucleus|peptidase activity|metallopeptidase activity|zinc ion binding|positive regulation of gene expression|hydrolase activity|extracellul…	WP2432,WP441	Spinal cord injury|Matrix metalloproteinases	R-MMU-1442490,R-MMU-1474228,R-MMU-1474244	Collagen degradation|Degradation of the extracellular matrix|Extracellular matrix organization
Mmp8	5.543609452413233	0.0	11.087218904826463	60.59779711389325	5.921193443855769	0.0011013943265494423	0.04059443049818247	Up	0.0322942976697652	0.1718778091950838	0.1999377111966299	0.0	0.0	0.0	17394	protein_coding	matrix metallopeptidase 8			GO:0004175,GO:0004222,GO:0004252,GO:0005509,GO:0005576,GO:0005615,GO:0006508,GO:0008233,GO:0008237,GO:0008270,GO:0010628,GO:0010629,GO:0016787,GO:0030163,GO:0030198,GO:0030574,GO:0031012,GO:0032693,GO:0032755,GO:0032760,GO:0043388,GO:0043410,GO:0045429,GO:0046330,GO:0046872,GO:0150078,GO:1901224,GO:1903428,GO:1903980	endopeptidase activity|metalloendopeptidase activity|serine-type endopeptidase activity|calcium ion binding|extracellular region|extracellular space|proteolysis|peptidase activity|metallopeptidase activity|zinc ion binding|positive regulation of gene expression|negative regulation of gene expression|hydrolase activity|protein catabolic process|extracellular matrix organization|collagen catabolic …	WP441	Matrix metalloproteinases	R-MMU-1442490,R-MMU-1474228,R-MMU-1474244,R-MMU-1592389,R-MMU-168249,R-MMU-168256,R-MMU-6798695	Collagen degradation|Degradation of the extracellular matrix|Extracellular matrix organization|Activation of Matrix Metalloproteinases|Innate Immune System|Immune System|Neutrophil degranulation
Mpeg1	869.6836950241408	177.1310551924752	1562.2363348558054	8.817630351836662	3.1403909983020264	1.5752147630147041e-46	6.6464611710642406e-43	Up	7.663504968464968	8.967634041900547	15.232019720217295	1.1715609761394588	1.225350634268116	1.0908206774772695	17476	protein_coding	macrophage expressed gene 1			GO:0002376,GO:0016020,GO:0031410,GO:0042742,GO:0045087,GO:0045335,GO:0050829,GO:0050830,GO:0052337,GO:0140367	immune system process|membrane|cytoplasmic vesicle|defense response to bacterium|innate immune response|phagocytic vesicle|defense response to Gram-negative bacterium|defense response to Gram-positive bacterium|disruption by host of symbiont membrane|antibacterial innate immune response
Ms4a4a	64.09668390135	2.498463762486784	125.6949040402132	53.216862183355786	5.733811542376977	1.7143630464945137e-15	6.345248630156974e-13	Up	1.5576555766503888	2.664709546067321	3.6163593106994383	0.0	0.0193723747813026	0.1340288018523887	666907	protein_coding	membrane-spanning 4-domains%2C subfamily A%2C member 4A			GO:0003674,GO:0005783,GO:0005794,GO:0005886,GO:0008150,GO:0044853	molecular_function|endoplasmic reticulum|Golgi apparatus|plasma membrane|biological_process|plasma membrane raft
Ms4a4c	18.93144495094452	0.0	37.86288990188904	207.64476133469552	7.697973664273803	7.474663153454963e-08	7.4034257534478575e-06	Up	0.2017189469943755	0.2428370635732772	0.7830186580910499	0.0	0.0	0.0	64380	protein_coding	membrane-spanning 4-domains%2C subfamily A%2C member 4C			GO:0003674,GO:0005794,GO:0005886,GO:0008150	molecular_function|Golgi apparatus|plasma membrane|biological_process
Ms4a6b	51.383153155341155	10.076333049861127	92.68997326082115	9.274242856351208	3.213229505779304	2.1543035144525656e-09	2.7053179312146296e-07	Up	1.40873584203795	1.2496036335374647	2.196562601491317	0.0615805431852938	0.2125793728224506	0.245123609947779	69774	protein_coding	membrane-spanning 4-domains%2C subfamily A%2C member 6B			GO:0003674,GO:0005802,GO:0005886,GO:0007166,GO:0016020	molecular_function|trans-Golgi network|plasma membrane|cell surface receptor signaling pathway|membrane
Ms4a6c	108.89697511902813	14.993773215754244	202.8001770223019	13.374102865023069	3.741370213646618	1.2478310036138164e-14	4.050075489729338e-12	Up	1.859405346185924	2.1688079524461963	4.198564961528154	0.2731351916018047	0.2648886581893341	0.0436344338906724	73656	protein_coding	membrane-spanning 4-domains%2C subfamily A%2C member 6C			GO:0005802,GO:0005886,GO:0007166,GO:0016020	trans-Golgi network|plasma membrane|cell surface receptor signaling pathway|membrane
Ms4a6d	67.3193251786665	4.741903684762953	129.89674667256998	27.220816579069034	4.7666384408219615	0.0007060824676897869	0.028755849693089225	Up	1.4830486842117487	3.2033815490179047	3.736286354092012	0.0	0.2816977852954406	0.0232016792897886	68774	protein_coding	membrane-spanning 4-domains%2C subfamily A%2C member 6D			GO:0003674,GO:0005802,GO:0005886,GO:0007166,GO:0016020	molecular_function|trans-Golgi network|plasma membrane|cell surface receptor signaling pathway|membrane
Ms4a7	52.884981124821714	10.416861088567954	95.3531011610754	9.115186493211796	3.1882721735523347	1.2364898844679568e-08	1.4024853275602407e-06	Up	0.9078975949596172	1.3513341857549377	2.6834232627732884	0.1210796927198027	0.273290471273761	0.1297590420420173	109225	protein_coding	membrane-spanning 4-domains%2C subfamily A%2C member 7			GO:0003674,GO:0005802,GO:0005886,GO:0007166	molecular_function|trans-Golgi network|plasma membrane|cell surface receptor signaling pathway
Msr1	30.306760076136843	4.183726699915281	56.42979345235838	13.844422283114273	3.7912329473155104	5.052505704375154e-07	4.2637085138081045e-05	Up	0.1175110537139202	0.1728137874276135	0.2967533936941354	0.0091245792557902	0.0032306197082298	0.0298016182750207	20288	protein_coding	macrophage scavenger receptor 1	mmu04145	Phagosome	GO:0001540,GO:0005044,GO:0005581,GO:0005829,GO:0005886,GO:0006897,GO:0006898,GO:0006911,GO:0010629,GO:0010744,GO:0010886,GO:0016020,GO:0030169,GO:0030301,GO:0031410,GO:0034362,GO:0034381,GO:0038024,GO:0042953,GO:0051649,GO:0097242	amyloid-beta binding|scavenger receptor activity|collagen trimer|cytosol|plasma membrane|endocytosis|receptor-mediated endocytosis|phagocytosis, engulfment|negative regulation of gene expression|positive regulation of macrophage derived foam cell differentiation|positive regulation of cholesterol storage|membrane|low-density lipoprotein particle binding|cholesterol transport|cytoplasmic vesicle|l…			R-MMU-2173782,R-MMU-3000480,R-MMU-5653656	Binding and Uptake of Ligands by Scavenger Receptors|Scavenging by Class A Receptors|Vesicle-mediated transport
Myo1f	131.35614194850513	20.81630936328159	241.8959745337285	11.621927117789994	3.538777407412913	3.1709696986873966e-24	2.6759179093283204e-21	Up	1.2813750470659828	1.888271823350756	2.42401508968575	0.1490673284489301	0.1583349222928903	0.157678200839996	17916	protein_coding	myosin IF			GO:0000146,GO:0000166,GO:0002446,GO:0003774,GO:0003779,GO:0005516,GO:0005524,GO:0005737,GO:0005829,GO:0005886,GO:0005902,GO:0007015,GO:0007162,GO:0009617,GO:0015629,GO:0016459,GO:0030050,GO:0030864,GO:0031941,GO:0031982,GO:0032956,GO:0043312,GO:0045088,GO:0050830,GO:0051015,GO:1902624,GO:1990266	microfilament motor activity|nucleotide binding|neutrophil mediated immunity|cytoskeletal motor activity|actin binding|calmodulin binding|ATP binding|cytoplasm|cytosol|plasma membrane|microvillus|actin filament organization|negative regulation of cell adhesion|response to bacterium|actin cytoskeleton|myosin complex|vesicle transport along actin filament|cortical actin cytoskeleton|filamentous act…
Myo1g	145.72823827205215	76.99820887373603	214.4582676703681	2.7929785424235694	1.481804489887816	1.4037147132234476e-05	0.000881374086454615	Up	1.1838199326934749	1.8359931627133048	2.411933398776149	0.5858811916000622	0.4332508260627132	0.8629076867785619	246177	protein_coding	myosin IG			GO:0000146,GO:0000166,GO:0001891,GO:0002250,GO:0002376,GO:0002456,GO:0003774,GO:0003779,GO:0005516,GO:0005524,GO:0005546,GO:0005547,GO:0005654,GO:0005737,GO:0005886,GO:0005902,GO:0006887,GO:0006909,GO:0007015,GO:0008289,GO:0015629,GO:0016020,GO:0016459,GO:0030027,GO:0030050,GO:0030175,GO:0031256,GO:0031589,GO:0031982,GO:0038096,GO:0042995,GO:0043325,GO:0051015,GO:0051649,GO:0071976,GO:0120117	microfilament motor activity|nucleotide binding|phagocytic cup|adaptive immune response|immune system process|T cell mediated immunity|cytoskeletal motor activity|actin binding|calmodulin binding|ATP binding|phosphatidylinositol-4,5-bisphosphate binding|phosphatidylinositol-3,4,5-trisphosphate binding|nucleoplasm|cytoplasm|plasma membrane|microvillus|exocytosis|phagocytosis|actin filament organiz…
Myof	722.5498212851294	460.6282557508082	984.4713868194498	2.1358538423937707	1.0948129260197597	1.5416370014393308e-10	2.601913265549245e-08	Up	3.6836145535691176	4.295325658031064	4.0965339917796735	1.4448731064477158	2.321236206062286	1.7475317678704587	226101	protein_coding	myoferlin			GO:0001778,GO:0005543,GO:0005634,GO:0005886,GO:0005901,GO:0006071,GO:0007520,GO:0016020,GO:0030947,GO:0031410,GO:0033292,GO:0034605,GO:0043231,GO:0046872,GO:0055001,GO:0061025	plasma membrane repair|phospholipid binding|nucleus|plasma membrane|caveola|glycerol metabolic process|myoblast fusion|membrane|regulation of vascular endothelial growth factor receptor signaling pathway|cytoplasmic vesicle|T-tubule organization|cellular response to heat|intracellular membrane-bounded organelle|metal ion binding|muscle cell development|membrane fusion
Naip2	42.32825031552185	8.292075177886632	76.36442545315704	9.222488245027336	3.2051560450638648	1.3051509873627371e-09	1.7427069861007381e-07	Up	0.3536756845906803	0.4995453388098821	0.5389899916921034	0.0535165754963892	0.0397906103070316	0.0524368469916344	17948	protein_coding	NLR family%2C apoptosis inhibitory protein 2	mmu04621,mmu05132,mmu05134	NOD-like receptor signaling pathway|Salmonella infection|Legionellosis	GO:0000166,GO:0002376,GO:0005515,GO:0005524,GO:0005737,GO:0006915,GO:0006954,GO:0010804,GO:0016045,GO:0042742,GO:0042981,GO:0043005,GO:0043025,GO:0043027,GO:0043066,GO:0043154,GO:0043204,GO:0045087,GO:0046330,GO:0046872,GO:0070269,GO:0071391,GO:0072557,GO:0120283	nucleotide binding|immune system process|protein binding|ATP binding|cytoplasm|apoptotic process|inflammatory response|negative regulation of tumor necrosis factor-mediated signaling pathway|detection of bacterium|defense response to bacterium|regulation of apoptotic process|neuron projection|neuronal cell body|cysteine-type endopeptidase inhibitor activity involved in apoptotic process|negative …
Naip5	25.457237052691887	7.298181353756049	43.616292751627704	5.981989764839863	2.5806254420140347	0.0003957445400897643	0.017108652791544585	Up	0.1893690362413367	0.2343875172089952	0.2181219504404417	0.0043314866725146	0.0598101070632879	0.0424409637175453	17951	protein_coding	NLR family%2C apoptosis inhibitory protein 5	mmu04621,mmu05132,mmu05134	NOD-like receptor signaling pathway|Salmonella infection|Legionellosis	GO:0000166,GO:0002376,GO:0005515,GO:0005524,GO:0005737,GO:0006915,GO:0006954,GO:0010804,GO:0016045,GO:0032731,GO:0035635,GO:0042742,GO:0042981,GO:0043005,GO:0043025,GO:0043027,GO:0043066,GO:0043154,GO:0043204,GO:0045087,GO:0046330,GO:0046872,GO:0050829,GO:0070269,GO:0072557,GO:0120283	nucleotide binding|immune system process|protein binding|ATP binding|cytoplasm|apoptotic process|inflammatory response|negative regulation of tumor necrosis factor-mediated signaling pathway|detection of bacterium|positive regulation of interleukin-1 beta production|entry of bacterium into host cell|defense response to bacterium|regulation of apoptotic process|neuron projection|neuronal cell body…
Naip6	9.108320297954354	0.0	18.216640595908693	99.39683563437781	6.635128018231683	2.271130700122212e-05	0.0013808081954028329	Up	0.0472590080142783	0.1205216768205	0.0731464885257767	0.0	0.0	0.0	17952	protein_coding	NLR family%2C apoptosis inhibitory protein 6	mmu04621,mmu05132,mmu05134	NOD-like receptor signaling pathway|Salmonella infection|Legionellosis	GO:0000166,GO:0002376,GO:0005515,GO:0005524,GO:0005737,GO:0006915,GO:0006954,GO:0010804,GO:0016045,GO:0042742,GO:0042981,GO:0043005,GO:0043025,GO:0043027,GO:0043066,GO:0043154,GO:0043204,GO:0045087,GO:0046330,GO:0046872,GO:0070269,GO:0071391,GO:0072557,GO:0120283	nucleotide binding|immune system process|protein binding|ATP binding|cytoplasm|apoptotic process|inflammatory response|negative regulation of tumor necrosis factor-mediated signaling pathway|detection of bacterium|defense response to bacterium|regulation of apoptotic process|neuron projection|neuronal cell body|cysteine-type endopeptidase inhibitor activity involved in apoptotic process|negative …
Napsa	19.73219042394389	0.6377802877627415	38.826600560125044	59.307531195095635	5.890143412608468	4.200197238899508e-06	0.0002983554247443196	Up	0.4820562607541626	0.4513584095760238	1.4001197364197029	0.0351204788213626	0.0	0.0	16541	protein_coding	napsin A aspartic peptidase	mmu04142	Lysosome	GO:0004175,GO:0004190,GO:0005576,GO:0005615,GO:0005764,GO:0006508,GO:0008233,GO:0016787,GO:0033619,GO:0043129,GO:0097208	endopeptidase activity|aspartic-type endopeptidase activity|extracellular region|extracellular space|lysosome|proteolysis|peptidase activity|hydrolase activity|membrane protein proteolysis|surfactant homeostasis|alveolar lamellar body			R-MMU-392499,R-MMU-5683826	Metabolism of proteins|Surfactant metabolism
Ncf1	249.19345447230012	36.786447645477466	461.6004612991226	12.612063881594569	3.656732477460693	4.36317296550165e-40	8.368169095744392e-37	Up	3.6876645083210975	4.944787972042488	6.151291531451357	0.3382696769834721	0.3193778487823437	0.4833571262172976	17969	protein_coding	neutrophil cytosolic factor 1	mmu04145,mmu04613,mmu04666,mmu04670,mmu04062,mmu04380,mmu05208,mmu05140,mmu05020,mmu05417,mmu05418,mmu05415	Phagosome|Neutrophil extracellular trap formation|Fc gamma R-mediated phagocytosis|Leukocyte transendothelial migration|Chemokine signaling pathway|Osteoclast differentiation|Chemical carcinogenesis - reactive oxygen species|Leishmaniasis|Prion disease|Lipid and atherosclerosis|Fluid shear stress and atherosclerosis|Diabetic cardiomyopathy	GO:0001878,GO:0001909,GO:0002679,GO:0005515,GO:0005737,GO:0005791,GO:0005794,GO:0005829,GO:0005886,GO:0006691,GO:0006742,GO:0006915,GO:0006939,GO:0006954,GO:0006968,GO:0008289,GO:0009617,GO:0016020,GO:0016175,GO:0016176,GO:0017124,GO:0019898,GO:0030425,GO:0035091,GO:0042554,GO:0042742,GO:0043020,GO:0043025,GO:0043325,GO:0045730,GO:0045986,GO:0050665,GO:0050673,GO:0050830,GO:0050832,GO:0060264,GO:…	response to yeast|leukocyte mediated cytotoxicity|respiratory burst involved in defense response|protein binding|cytoplasm|rough endoplasmic reticulum|Golgi apparatus|cytosol|plasma membrane|leukotriene metabolic process|NADP catabolic process|apoptotic process|smooth muscle contraction|inflammatory response|cellular defense response|lipid binding|response to bacterium|membrane|superoxide-generat…	WP4466,WP3626,WP2292	Oxidative stress and redox pathway|Microglia pathogen phagocytosis pathway|Chemokine signaling pathway	R-MMU-1222556,R-MMU-1236973,R-MMU-1236975,R-MMU-1280218,R-MMU-162582,R-MMU-168249,R-MMU-168256,R-MMU-194138,R-MMU-194315,R-MMU-195258,R-MMU-2262752,R-MMU-3299685,R-MMU-4420097,R-MMU-5668599,R-MMU-8953897,R-MMU-9006934,R-MMU-9012999,R-MMU-9013149,R-MMU-9013404,R-MMU-9013423,R-MMU-9711123,R-MMU-9716542,R-MMU-983169	ROS and RNS production in phagocytes|Cross-presentation of particulate exogenous antigens (phagosomes)|Antigen processing-Cross presentation|Adaptive Immune System|Signal Transduction|Innate Immune System|Immune System|Signaling by VEGF|Signaling by Rho GTPases|RHO GTPase Effectors|Cellular responses to stress|Detoxification of Reactive Oxygen Species|VEGFA-VEGFR2 Pathway|RHO GTPases Activate NAD…
Ncf2	102.24531033839693	24.809030028240308	179.6815906485534	7.220699725045816	2.8521386488769167	6.611721744918355e-14	1.937326300729757e-11	Up	1.0959581165651044	1.2429263179283578	2.09476058087329	0.1953295377121832	0.2458942546056819	0.1506299552108925	17970	protein_coding	neutrophil cytosolic factor 2	mmu04145,mmu04613,mmu04670,mmu04380,mmu05208,mmu05140,mmu05020,mmu05417,mmu05418,mmu05415	Phagosome|Neutrophil extracellular trap formation|Leukocyte transendothelial migration|Osteoclast differentiation|Chemical carcinogenesis - reactive oxygen species|Leishmaniasis|Prion disease|Lipid and atherosclerosis|Fluid shear stress and atherosclerosis|Diabetic cardiomyopathy	GO:0001669,GO:0005515,GO:0005737,GO:0005829,GO:0006742,GO:0006801,GO:0006909,GO:0009749,GO:0014070,GO:0016020,GO:0016175,GO:0016176,GO:0031267,GO:0032496,GO:0032870,GO:0042554,GO:0043020,GO:0043525,GO:0045730,GO:0045777,GO:1903426	acrosomal vesicle|protein binding|cytoplasm|cytosol|NADP catabolic process|superoxide metabolic process|phagocytosis|response to glucose|response to organic cyclic compound|membrane|superoxide-generating NAD(P)H oxidase activity|superoxide-generating NADPH oxidase activator activity|small GTPase binding|response to lipopolysaccharide|cellular response to hormone stimulus|superoxide anion generati…	WP4466,WP3626,WP3625	Oxidative stress and redox pathway|Microglia pathogen phagocytosis pathway|Tyrobp causal network in microglia	R-MMU-1222556,R-MMU-1236973,R-MMU-1236975,R-MMU-1280218,R-MMU-162582,R-MMU-168249,R-MMU-168256,R-MMU-194138,R-MMU-194315,R-MMU-195258,R-MMU-2262752,R-MMU-3299685,R-MMU-4420097,R-MMU-5668599,R-MMU-8953897,R-MMU-9006934,R-MMU-9012999,R-MMU-9013149,R-MMU-9013404,R-MMU-9013423,R-MMU-9711123,R-MMU-9716542,R-MMU-983169	ROS and RNS production in phagocytes|Cross-presentation of particulate exogenous antigens (phagosomes)|Antigen processing-Cross presentation|Adaptive Immune System|Signal Transduction|Innate Immune System|Immune System|Signaling by VEGF|Signaling by Rho GTPases|RHO GTPase Effectors|Cellular responses to stress|Detoxification of Reactive Oxygen Species|VEGFA-VEGFR2 Pathway|RHO GTPases Activate NAD…
Ncf4	54.29100713821468	9.649066372520492	98.93294790390884	10.151535940803717	3.343626120478928	5.1426987253877265e-09	6.129690113531349e-07	Up	0.8189095661690082	1.7680416848145353	2.5668682171516366	0.1519695382586173	0.2582681024091275	0.0744517315536577	17972	protein_coding	neutrophil cytosolic factor 4	mmu04145,mmu04613,mmu04670,mmu04380,mmu05140,mmu05020,mmu05417,mmu05415	Phagosome|Neutrophil extracellular trap formation|Leukocyte transendothelial migration|Osteoclast differentiation|Leishmaniasis|Prion disease|Lipid and atherosclerosis|Diabetic cardiomyopathy	GO:0005515,GO:0005737,GO:0005768,GO:0005829,GO:0006909,GO:0008289,GO:0010008,GO:0016020,GO:0016176,GO:0032266,GO:0035091,GO:0042554,GO:0043020,GO:0045730	protein binding|cytoplasm|endosome|cytosol|phagocytosis|lipid binding|endosome membrane|membrane|superoxide-generating NADPH oxidase activator activity|phosphatidylinositol-3-phosphate binding|phosphatidylinositol binding|superoxide anion generation|NADPH oxidase complex|respiratory burst	WP4466,WP3626	Oxidative stress and redox pathway|Microglia pathogen phagocytosis pathway	R-MMU-1222556,R-MMU-1236973,R-MMU-1236975,R-MMU-1280218,R-MMU-162582,R-MMU-168249,R-MMU-168256,R-MMU-194138,R-MMU-194315,R-MMU-195258,R-MMU-2262752,R-MMU-3299685,R-MMU-4420097,R-MMU-5668599,R-MMU-8953897,R-MMU-9006934,R-MMU-9012999,R-MMU-9013149,R-MMU-9013404,R-MMU-9013423,R-MMU-9711123,R-MMU-9716542,R-MMU-983169	ROS and RNS production in phagocytes|Cross-presentation of particulate exogenous antigens (phagosomes)|Antigen processing-Cross presentation|Adaptive Immune System|Signal Transduction|Innate Immune System|Immune System|Signaling by VEGF|Signaling by Rho GTPases|RHO GTPase Effectors|Cellular responses to stress|Detoxification of Reactive Oxygen Species|VEGFA-VEGFR2 Pathway|RHO GTPases Activate NAD…
Nckap1l	257.9268450249175	105.89349498037235	409.9601950694624	3.864841159908457	1.9504091224240303	3.0612417503874646e-17	1.3180207593453951e-14	Up	2.046762923313716	2.519995250905549	2.922949103031648	0.574402763013343	0.7640676036107983	0.5391441068864449	105855	protein_coding	NCK associated protein 1 like	mmu04810,mmu05132	Regulation of actin cytoskeleton|Salmonella infection	GO:0000902,GO:0001782,GO:0002262,GO:0002687,GO:0005096,GO:0005737,GO:0005829,GO:0006935,GO:0009410,GO:0016020,GO:0016477,GO:0030011,GO:0030031,GO:0030295,GO:0030593,GO:0030838,GO:0030866,GO:0030890,GO:0031209,GO:0032700,GO:0032715,GO:0033630,GO:0034101,GO:0035509,GO:0042102,GO:0042327,GO:0043029,GO:0043066,GO:0043318,GO:0043372,GO:0043378,GO:0044877,GO:0045579,GO:0045588,GO:0045621,GO:0045648,GO:…	cell morphogenesis|B cell homeostasis|myeloid cell homeostasis|positive regulation of leukocyte migration|GTPase activator activity|cytoplasm|cytosol|chemotaxis|response to xenobiotic stimulus|membrane|cell migration|maintenance of cell polarity|cell projection assembly|protein kinase activator activity|neutrophil chemotaxis|positive regulation of actin filament polymerization|cortical actin cyto…	WP3626,WP3625	Microglia pathogen phagocytosis pathway|Tyrobp causal network in microglia	R-MMU-162582,R-MMU-168249,R-MMU-168256,R-MMU-194138,R-MMU-194315,R-MMU-195258,R-MMU-2029480,R-MMU-2029482,R-MMU-4420097,R-MMU-5663213,R-MMU-6798695,R-MMU-9006934,R-MMU-9012999,R-MMU-9013149,R-MMU-9013404,R-MMU-9013423,R-MMU-9716542	Signal Transduction|Innate Immune System|Immune System|Signaling by VEGF|Signaling by Rho GTPases|RHO GTPase Effectors|Fcgamma receptor (FCGR) dependent phagocytosis|Regulation of actin dynamics for phagocytic cup formation|VEGFA-VEGFR2 Pathway|RHO GTPases Activate WASPs and WAVEs|Neutrophil degranulation|Signaling by Receptor Tyrosine Kinases|RHO GTPase cycle|RAC1 GTPase cycle|RAC2 GTPase cycle|…
Neurl3	155.43346803496686	36.497378112945924	274.3695579569876	7.528243002135763	2.9123131971841465	6.106596108015974e-14	1.8404408298687566e-11	Up	1.334533561050102	2.5451341301786057	4.3514520709413	0.2712666498451242	0.3903716276685133	0.3965470300987564	214854	protein_coding	neuralized E3 ubiquitin protein ligase 3			GO:0002376,GO:0005737,GO:0005769,GO:0016567,GO:0016740,GO:0045087,GO:0046872,GO:0061630,GO:0070086	immune system process|cytoplasm|early endosome|protein ubiquitination|transferase activity|innate immune response|metal ion binding|ubiquitin protein ligase activity|ubiquitin-dependent endocytosis
Nfam1	95.55435744689652	25.41803708545886	165.69067780833413	6.492600725692867	2.6987964909337743	4.533568156299494e-09	5.434357238264229e-07	Up	0.5222213848017989	1.38151754588348	1.5278136670963929	0.2477513628721045	0.1412046898903324	0.1110150150289678	74039	protein_coding	Nfat activating molecule with ITAM motif 1			GO:0001819,GO:0004888,GO:0005886,GO:0007165,GO:0009986,GO:0016020,GO:0030183,GO:0035556,GO:0045121,GO:0045577,GO:0050853,GO:0050861,GO:0051091	positive regulation of cytokine production|transmembrane signaling receptor activity|plasma membrane|signal transduction|cell surface|membrane|B cell differentiation|intracellular signal transduction|membrane raft|regulation of B cell differentiation|B cell receptor signaling pathway|positive regulation of B cell receptor signaling pathway|positive regulation of DNA-binding transcription factor a…			R-MMU-168249,R-MMU-168256,R-MMU-6798695	Innate Immune System|Immune System|Neutrophil degranulation
Nlrc5	60.18970161844478	12.41481027113008	107.96459296575944	8.679057229581701	3.1175383371309087	5.248974529685047e-08	5.455054958264306e-06	Up	0.17348205658305202	0.29297403193373	0.7504561719185979	0.0360944453534269	0.0627356551351041	0.0361699963053319	434341	protein_coding	NLR family%2C CARD domain containing 5			GO:0000166,GO:0000978,GO:0002376,GO:0005524,GO:0005634,GO:0005737,GO:0005813,GO:0005829,GO:0009617,GO:0032088,GO:0043549,GO:0045087,GO:0045345,GO:0045944,GO:0060335,GO:0060339,GO:0060340	nucleotide binding|RNA polymerase II cis-regulatory region sequence-specific DNA binding|immune system process|ATP binding|nucleus|cytoplasm|centrosome|cytosol|response to bacterium|negative regulation of NF-kappaB transcription factor activity|regulation of kinase activity|innate immune response|positive regulation of MHC class I biosynthetic process|positive regulation of transcription by RNA p…			R-MMU-1280215,R-MMU-166016,R-MMU-166058,R-MMU-166166,R-MMU-168138,R-MMU-168142,R-MMU-168164,R-MMU-168176,R-MMU-168179,R-MMU-168181,R-MMU-168188,R-MMU-168249,R-MMU-168256,R-MMU-168898,R-MMU-181438,R-MMU-445989,R-MMU-446652,R-MMU-449147,R-MMU-9020702,R-MMU-937061,R-MMU-975138,R-MMU-975155,R-MMU-9758274,R-MMU-975871	Cytokine Signaling in Immune system|Toll Like Receptor 4 (TLR4) Cascade|MyD88:MAL(TIRAP) cascade initiated on plasma membrane|MyD88-independent TLR4 cascade |Toll Like Receptor 9 (TLR9) Cascade|Toll Like Receptor 10 (TLR10) Cascade|Toll Like Receptor 3 (TLR3) Cascade|Toll Like Receptor 5 (TLR5) Cascade|Toll Like Receptor TLR1:TLR2 Cascade|Toll Like Receptor 7/8 (TLR7/8) Cascade|Toll Like Receptor…
Nlrp3	18.5370076606572	3.000025723217058	34.07398959809731	11.37778494206176	3.5081478120967264	3.7358411593479504e-05	0.002141713068988144	Up	0.1554816725886831	0.3447957686911519	0.2406512294236179	0.0318591684106939	0.0067679739177072	0.023412293159691	216799	protein_coding	NLR family%2C pyrin domain containing 3	mmu04217,mmu04621,mmu04623,mmu04625,mmu05171,mmu05164,mmu05132,mmu05135,mmu05133,mmu05417	Necroptosis|NOD-like receptor signaling pathway|Cytosolic DNA-sensing pathway|C-type lectin receptor signaling pathway|Coronavirus disease - COVID-19|Influenza A|Salmonella infection|Yersinia infection|Pertussis|Lipid and atherosclerosis	GO:0000139,GO:0000166,GO:0002221,GO:0002376,GO:0002526,GO:0002674,GO:0002720,GO:0002830,GO:0005515,GO:0005524,GO:0005576,GO:0005634,GO:0005737,GO:0005739,GO:0005783,GO:0005815,GO:0005829,GO:0006919,GO:0006954,GO:0007231,GO:0009595,GO:0010934,GO:0016020,GO:0016887,GO:0031021,GO:0032088,GO:0032611,GO:0032612,GO:0032621,GO:0032691,GO:0032731,GO:0032736,GO:0032753,GO:0032754,GO:0035591,GO:0042802,GO:…	Golgi membrane|nucleotide binding|pattern recognition receptor signaling pathway|immune system process|acute inflammatory response|negative regulation of acute inflammatory response|positive regulation of cytokine production involved in immune response|positive regulation of type 2 immune response|protein binding|ATP binding|extracellular region|nucleus|cytoplasm|mitochondrion|endoplasmic reticul…	WP3857,WP5056	Wnt signaling in kidney disease|Burn wound healing	R-MMU-168249,R-MMU-168256,R-MMU-168643,R-MMU-392499,R-MMU-5688426,R-MMU-5689901,R-MMU-597592,R-MMU-622312,R-MMU-844456	Innate Immune System|Immune System|Nucleotide-binding domain, leucine rich repeat containing receptor (NLR) signaling pathways|Metabolism of proteins|Deubiquitination|Metalloprotease DUBs|Post-translational protein modification|Inflammasomes|The NLRP3 inflammasome
Nr4a3	108.67380055646856	156.4072694195739	60.94033169336289	0.3871725400385294	-1.3689514608572035	0.00012586284845329655	0.0062302884450436856	Down	0.2250705608862538	0.3317201148352011	0.1464896073970529	0.4733873037355467	0.7234791945600562	0.5672819713685856	18124	protein_coding	nuclear receptor subfamily 4%2C group A%2C member 3	mmu05202	Transcriptional misregulation in cancer	GO:0000122,GO:0000978,GO:0000981,GO:0001223,GO:0001228,GO:0001707,GO:0003677,GO:0003700,GO:0004879,GO:0005634,GO:0005667,GO:0006355,GO:0006357,GO:0007049,GO:0007369,GO:0007411,GO:0008270,GO:0009444,GO:0010613,GO:0010828,GO:0019901,GO:0021766,GO:0030534,GO:0032765,GO:0034390,GO:0034392,GO:0035035,GO:0035259,GO:0035497,GO:0035726,GO:0038097,GO:0042472,GO:0042542,GO:0042803,GO:0043303,GO:0043524,GO:…	negative regulation of transcription by RNA polymerase II|RNA polymerase II cis-regulatory region sequence-specific DNA binding|DNA-binding transcription factor activity, RNA polymerase II-specific|transcription coactivator binding|DNA-binding transcription activator activity, RNA polymerase II-specific|mesoderm formation|DNA binding|DNA-binding transcription factor activity|nuclear receptor acti…	WP202	Hypertrophy model	R-MMU-212436,R-MMU-383280,R-MMU-73857,R-MMU-74160	Generic Transcription Pathway|Nuclear Receptor transcription pathway|RNA Polymerase II Transcription|Gene expression (Transcription)	NGFIB-like
Nupr1	742.7821877731392	464.43347348500845	1021.1309020612692	2.1966967944749505	1.1353357512837363	4.2268958155516064e-07	3.63978861308948e-05	Up	29.274350934851032	65.72319587778729	49.662785015090996	20.827061074082497	21.945620320943004	20.73207179068769	56312	protein_coding	nuclear protein transcription regulator 1	mmu05202	Transcriptional misregulation in cancer	GO:0002526,GO:0003677,GO:0003682,GO:0003713,GO:0005515,GO:0005634,GO:0005654,GO:0005737,GO:0006473,GO:0008285,GO:0008584,GO:0009636,GO:0010506,GO:0010507,GO:0010667,GO:0010698,GO:0031401,GO:0032993,GO:0035914,GO:0042771,GO:0043066,GO:0043433,GO:0043525,GO:0044346,GO:0045171,GO:0045786,GO:0045787,GO:0045820,GO:0048144,GO:0048147,GO:0048471,GO:0050680,GO:0060090,GO:0062099,GO:0065003,GO:0150078,GO:…	acute inflammatory response|DNA binding|chromatin binding|transcription coactivator activity|protein binding|nucleus|nucleoplasm|cytoplasm|protein acetylation|negative regulation of cell population proliferation|male gonad development|response to toxic substance|regulation of autophagy|negative regulation of autophagy|negative regulation of cardiac muscle cell apoptotic process|acetyltransferase …
Nxpe5	7.20296192867562	0.0	14.405923857351231	78.54794262796557	6.2955015830191465	0.000352638869343701	0.015466990075975176	Up	0.0169813316578636	0.2485412071549274	0.1489389513149458	0.0	0.0	0.0	381680	protein_coding	neurexophilin and PC-esterase domain family%2C member 5			GO:0003674,GO:0005575,GO:0008150	molecular_function|cellular_component|biological_process
Oas1a	65.44889606986276	14.446805146013148	116.45098699371229	8.000349482368069	3.000063023183328	1.480231665462192e-08	1.6522988066802045e-06	Up	1.1256782590766183	1.3173252617169346	2.8688488598097743	0.2534464754389092	0.2975405729122104	0.0816885010434007	246730	protein_coding	2'-5' oligoadenylate synthetase 1A	mmu04621,mmu05160,mmu05171,mmu05164,mmu05162,mmu05168,mmu05169	NOD-like receptor signaling pathway|Hepatitis C|Coronavirus disease - COVID-19|Influenza A|Measles|Herpes simplex virus 1 infection|Epstein-Barr virus infection	GO:0001730,GO:0003725,GO:0005515,GO:0005634,GO:0005654,GO:0005737,GO:0005739,GO:0005829,GO:0005840,GO:0006006,GO:0006164,GO:0009615,GO:0016020,GO:0032728,GO:0032760,GO:0034138,GO:0034142,GO:0035457,GO:0035458,GO:0042593,GO:0042742,GO:0043129,GO:0045071,GO:0048525,GO:0051259,GO:0051607,GO:0060337,GO:0060339,GO:0060700,GO:0071639,GO:0071659,GO:0140374,GO:1901857,GO:2000342	2'-5'-oligoadenylate synthetase activity|double-stranded RNA binding|protein binding|nucleus|nucleoplasm|cytoplasm|mitochondrion|cytosol|ribosome|glucose metabolic process|purine nucleotide biosynthetic process|response to virus|membrane|positive regulation of interferon-beta production|positive regulation of tumor necrosis factor production|toll-like receptor 3 signaling pathway|toll-like recept…	WP310	mRNA processing
Oas1g	16.562485328154835	0.6831863967735639	32.4417842595361	48.87098296559796	5.610906217383382	1.6563001818869356e-05	0.0010277342628608435	Up	0.3419099795455321	0.2099682599380182	0.8820016700350449	0.0129340608009948	0.0	0.0158413856107072	23960	protein_coding	2'-5' oligoadenylate synthetase 1G	mmu04621,mmu05160,mmu05171,mmu05164,mmu05162,mmu05168,mmu05169	NOD-like receptor signaling pathway|Hepatitis C|Coronavirus disease - COVID-19|Influenza A|Measles|Herpes simplex virus 1 infection|Epstein-Barr virus infection	GO:0001730,GO:0003725,GO:0005634,GO:0005654,GO:0005737,GO:0005739,GO:0005829,GO:0005840,GO:0006006,GO:0009615,GO:0016020,GO:0032728,GO:0032760,GO:0034138,GO:0034142,GO:0035457,GO:0035458,GO:0042593,GO:0042742,GO:0043129,GO:0045071,GO:0051259,GO:0051607,GO:0060337,GO:0060339,GO:0060700,GO:0071639,GO:0071659,GO:0140374,GO:1901857,GO:2000342	2'-5'-oligoadenylate synthetase activity|double-stranded RNA binding|nucleus|nucleoplasm|cytoplasm|mitochondrion|cytosol|ribosome|glucose metabolic process|response to virus|membrane|positive regulation of interferon-beta production|positive regulation of tumor necrosis factor production|toll-like receptor 3 signaling pathway|toll-like receptor 4 signaling pathway|cellular response to interferon-…	WP310	mRNA processing
Oas2	36.60110204373933	10.787361240207892	62.41484284727075	5.775016991577947	2.5298251913129683	9.838854758324831e-05	0.004965797101348779	Up	0.1683971643187217	0.3964178774007617	0.8019740095909301	0.0573324372812311	0.1082610220792737	0.0624174683469222	246728	protein_coding	2'-5' oligoadenylate synthetase 2	mmu04621,mmu05160,mmu05171,mmu05164,mmu05162,mmu05168,mmu05169	NOD-like receptor signaling pathway|Hepatitis C|Coronavirus disease - COVID-19|Influenza A|Measles|Herpes simplex virus 1 infection|Epstein-Barr virus infection	GO:0000166,GO:0001730,GO:0002376,GO:0003723,GO:0003725,GO:0005524,GO:0005654,GO:0005737,GO:0005829,GO:0006401,GO:0009615,GO:0009617,GO:0016020,GO:0016740,GO:0016779,GO:0032728,GO:0032760,GO:0042742,GO:0045071,GO:0045087,GO:0046872,GO:0048471,GO:0051607,GO:0060337,GO:0060700,GO:0070106,GO:1903487	nucleotide binding|2'-5'-oligoadenylate synthetase activity|immune system process|RNA binding|double-stranded RNA binding|ATP binding|nucleoplasm|cytoplasm|cytosol|RNA catabolic process|response to virus|response to bacterium|membrane|transferase activity|nucleotidyltransferase activity|positive regulation of interferon-beta production|positive regulation of tumor necrosis factor production|defen…	WP310	mRNA processing
Oasl2	1269.0582697292846	604.0859899685404	1934.030549490027	3.2014654714910327	1.6787324502640648	4.3081709985637754e-19	2.39182851465e-16	Up	15.063865316438992	14.856057840589044	24.614458144958	5.300325324162795	6.333580489723837	4.868801373413303	23962	protein_coding	2'-5' oligoadenylate synthetase-like 2	mmu05165	Human papillomavirus infection	GO:0000166,GO:0001730,GO:0002376,GO:0003723,GO:0003725,GO:0005524,GO:0005654,GO:0005829,GO:0006164,GO:0009615,GO:0016020,GO:0016740,GO:0016779,GO:0045071,GO:0045087,GO:0046872,GO:0051607,GO:0060700,GO:0070106	nucleotide binding|2'-5'-oligoadenylate synthetase activity|immune system process|RNA binding|double-stranded RNA binding|ATP binding|nucleoplasm|cytosol|purine nucleotide biosynthetic process|response to virus|membrane|transferase activity|nucleotidyltransferase activity|negative regulation of viral genome replication|innate immune response|metal ion binding|defense response to virus|regulation …	WP310	mRNA processing
Optc	639.4287909160943	1035.3634862405127	243.4940955916739	0.2353490973532945	-2.0871257750933503	2.318975587129109e-05	0.0014018174201049511	Down	2.8764239811860337	1.0429920206028047	1.4120492571133287	9.010019685006396	6.516603704546382	6.63398173884853	269120	protein_coding	opticin			GO:0001525,GO:0003674,GO:0005576,GO:0016525,GO:0030199,GO:0031012,GO:0060348,GO:0061975	angiogenesis|molecular_function|extracellular region|negative regulation of angiogenesis|collagen fibril organization|extracellular matrix|bone development|articular cartilage development			R-MMU-1474228,R-MMU-1474244	Degradation of the extracellular matrix|Extracellular matrix organization
Orm1	12.166928146080828	0.0	24.333856292161652	133.57549459566476	7.061511548873588	2.8483874372409764e-06	0.00020938128837447	Up	1.2541988664123065	0.3608183705224994	1.1192633417551467	0.0	0.0	0.0	18405	protein_coding	orosomucoid 1			GO:0002682,GO:0005576,GO:0005615,GO:0006953,GO:0036094	regulation of immune system process|extracellular region|extracellular space|acute-phase response|small molecule binding			R-MMU-109582,R-MMU-114608,R-MMU-168249,R-MMU-168256,R-MMU-6798695,R-MMU-76002,R-MMU-76005	Hemostasis|Platelet degranulation |Innate Immune System|Immune System|Neutrophil degranulation|Platelet activation, signaling and aggregation|Response to elevated platelet cytosolic Ca2+
Orm2	19.65774431502683	0.0	39.31548863005366	215.80162322269908	7.7535619063454675	4.243413160826002e-08	4.453894898206277e-06	Up	1.2538447639115868	0.4003953142977593	1.6301664002646403	0.0	0.0	0.0	18406	protein_coding	orosomucoid 2			GO:0002682,GO:0005576,GO:0005615,GO:0006953,GO:0036094	regulation of immune system process|extracellular region|extracellular space|acute-phase response|small molecule binding			R-MMU-109582,R-MMU-114608,R-MMU-168249,R-MMU-168256,R-MMU-6798695,R-MMU-76002,R-MMU-76005	Hemostasis|Platelet degranulation |Innate Immune System|Immune System|Neutrophil degranulation|Platelet activation, signaling and aggregation|Response to elevated platelet cytosolic Ca2+
Osmr	599.8501295751431	353.6705292984688	846.0297298518167	2.3912133328237117	1.2577428462675813	1.4422446675961283e-08	1.6184593485252934e-06	Up	3.545110987236828	5.1569699810706835	5.078090567138504	1.2292264605374232	2.47920731197506	1.9155998626446007	18414	protein_coding	oncostatin M receptor	mmu04630,mmu04151,mmu04060	JAK-STAT signaling pathway|PI3K-Akt signaling pathway|Cytokine-cytokine receptor interaction	GO:0004896,GO:0004924,GO:0005127,GO:0005886,GO:0005900,GO:0007166,GO:0008284,GO:0009897,GO:0016020,GO:0016324,GO:0019221,GO:0019838,GO:0019955,GO:0034097,GO:0038165,GO:0043235	cytokine receptor activity|oncostatin-M receptor activity|ciliary neurotrophic factor receptor binding|plasma membrane|oncostatin-M receptor complex|cell surface receptor signaling pathway|positive regulation of cell population proliferation|external side of plasma membrane|membrane|apical plasma membrane|cytokine-mediated signaling pathway|growth factor binding|cytokine binding|response to cytok…	WP2841	Focal adhesion: PI3K-Akt-mTOR signaling pathway	R-MMU-1280215,R-MMU-168256,R-MMU-449147,R-MMU-6783589,R-MMU-6788467	Cytokine Signaling in Immune system|Immune System|Signaling by Interleukins|Interleukin-6 family signaling|IL-6-type cytokine receptor ligand interactions
P2rx7	46.609362937812996	18.21660440305428	75.00212147257167	4.099545378146839	2.0354639299602684	3.999761113417473e-05	0.0022744733210180172	Up	0.2661479450021044	0.3486773275075541	0.4140506378715275	0.0563811935552128	0.1283280897282133	0.0591896460963875	18439	protein_coding	purinergic receptor P2X%2C ligand-gated ion channel%2C 7	mmu04020,mmu04080,mmu04621	Calcium signaling pathway|Neuroactive ligand-receptor interaction|NOD-like receptor signaling pathway	GO:0000165,GO:0000287,GO:0000902,GO:0001530,GO:0001614,GO:0001845,GO:0001913,GO:0001916,GO:0001934,GO:0002028,GO:0004931,GO:0005102,GO:0005216,GO:0005507,GO:0005515,GO:0005524,GO:0005637,GO:0005737,GO:0005886,GO:0005911,GO:0006468,GO:0006509,GO:0006649,GO:0006811,GO:0006812,GO:0006816,GO:0006884,GO:0006900,GO:0006954,GO:0007005,GO:0007009,GO:0007166,GO:0008219,GO:0008270,GO:0009306,GO:0009410,GO:…	MAPK cascade|magnesium ion binding|cell morphogenesis|lipopolysaccharide binding|purinergic nucleotide receptor activity|phagolysosome assembly|T cell mediated cytotoxicity|positive regulation of T cell mediated cytotoxicity|positive regulation of protein phosphorylation|regulation of sodium ion transport|extracellularly ATP-gated monoatomic cation channel activity|signaling receptor binding|mono…			R-MMU-109582,R-MMU-139853,R-MMU-168249,R-MMU-168256,R-MMU-168643,R-MMU-418346,R-MMU-418360,R-MMU-622312,R-MMU-844456	Hemostasis|Elevation of cytosolic Ca2+ levels|Innate Immune System|Immune System|Nucleotide-binding domain, leucine rich repeat containing receptor (NLR) signaling pathways|Platelet homeostasis|Platelet calcium homeostasis|Inflammasomes|The NLRP3 inflammasome
P2ry6	63.50516262070466	15.359152407200732	111.65117283420851	7.351290947364856	2.877997621353293	3.379314984644594e-09	4.0973223121291385e-07	Up	0.9869428423180652	1.285245078459567	1.6575750486303509	0.0826134205595155	0.1425930027640056	0.3035499226048533	233571	protein_coding	pyrimidinergic receptor P2Y%2C G-protein coupled%2C 6	mmu04080	Neuroactive ligand-receptor interaction	GO:0001621,GO:0004930,GO:0005886,GO:0006909,GO:0007165,GO:0007186,GO:0014911,GO:0016020,GO:0016323,GO:0016324,GO:0019103,GO:0030321,GO:0031587,GO:0032962,GO:0045028,GO:0045029,GO:0045030,GO:0070374,GO:0071380,GO:0071407,GO:0071415,GO:1904707,GO:1905835	G protein-coupled ADP receptor activity|G protein-coupled receptor activity|plasma membrane|phagocytosis|signal transduction|G protein-coupled receptor signaling pathway|positive regulation of smooth muscle cell migration|membrane|basolateral plasma membrane|apical plasma membrane|pyrimidine nucleotide binding|transepithelial chloride transport|positive regulation of inositol 1,4,5-trisphosphate-…	WP1396,WP207,WP189	GPCRs, non-odorant |Nucleotide GPCRs|GPCRs, class A rhodopsin-like	R-MMU-162582,R-MMU-372790,R-MMU-373076,R-MMU-388396,R-MMU-416476,R-MMU-417957,R-MMU-418038,R-MMU-500792	Signal Transduction|Signaling by GPCR|Class A/1 (Rhodopsin-like receptors)|GPCR downstream signalling|G alpha (q) signalling events|P2Y receptors|Nucleotide-like (purinergic) receptors|GPCR ligand binding
Parp14	454.5204260564505	252.34125804548668	656.6995940674138	2.602326340105268	1.3798018920056625	9.964300000941493e-10	1.365044396882225e-07	Up	1.6233561088216382	2.114453655863868	3.1158758725182127	0.7738562365286323	0.9811625285537194	0.7942073358774765	547253	protein_coding	poly (ADP-ribose) polymerase family%2C member 14			GO:0002376,GO:0003714,GO:0003950,GO:0005515,GO:0005634,GO:0005737,GO:0005829,GO:0005886,GO:0010629,GO:0016740,GO:0016757,GO:0016779,GO:0019899,GO:0042531,GO:0042532,GO:0045087,GO:0060336,GO:0070212,GO:0070403,GO:1902216,GO:1990404	immune system process|transcription corepressor activity|NAD+ ADP-ribosyltransferase activity|protein binding|nucleus|cytoplasm|cytosol|plasma membrane|negative regulation of gene expression|transferase activity|glycosyltransferase activity|nucleotidyltransferase activity|enzyme binding|positive regulation of tyrosine phosphorylation of STAT protein|negative regulation of tyrosine phosphorylation…			R-MMU-1430728,R-MMU-196807,R-MMU-196849,R-MMU-196854,R-MMU-197264	Metabolism|Nicotinate metabolism|Metabolism of water-soluble vitamins and cofactors|Metabolism of vitamins and cofactors|Nicotinamide salvaging
Parp3	436.34331361631513	256.40279204525507	616.2838351873746	2.402887124210841	1.264768879359984	4.5828289523958063e-10	6.845114970451063e-08	Up	4.027350902417509	5.997825897841352	6.518476605199245	2.3309860067209582	2.0827711220300658	2.228015473849411	235587	protein_coding	poly (ADP-ribose) polymerase family%2C member 3	mmu03410,mmu04210	Base excision repair|Apoptosis	GO:0000723,GO:0003950,GO:0005634,GO:0005654,GO:0005694,GO:0005737,GO:0005856,GO:0006281,GO:0006302,GO:0006974,GO:0016604,GO:0016740,GO:0016757,GO:0016779,GO:0030592,GO:0035861,GO:0045171,GO:0045829,GO:0051106,GO:0060236,GO:0070213,GO:0140294,GO:0140804,GO:0140806,GO:0140807,GO:1905662,GO:1990166,GO:1990404,GO:2001034	telomere maintenance|NAD+ ADP-ribosyltransferase activity|nucleus|nucleoplasm|chromosome|cytoplasm|cytoskeleton|DNA repair|double-strand break repair|cellular response to DNA damage stimulus|nuclear body|transferase activity|glycosyltransferase activity|nucleotidyltransferase activity|DNA ADP-ribosylation|site of double-strand break|intercellular bridge|negative regulation of isotype switching|po…
Parp9	331.5687801365992	214.05284771323397	449.0847125599639	2.0974851692981877	1.0686606098281015	9.491682267797584e-05	0.004802062849010206	Up	2.6479899381072385	2.7184895403937457	4.750379454939811	1.3220460212979228	2.155505812774881	1.2063160711730052	80285	protein_coding	poly (ADP-ribose) polymerase family%2C member 9			GO:0000077,GO:0000122,GO:0002230,GO:0002376,GO:0003714,GO:0003950,GO:0004857,GO:0005634,GO:0005654,GO:0005737,GO:0005739,GO:0005829,GO:0006281,GO:0006302,GO:0006974,GO:0010608,GO:0010629,GO:0016740,GO:0016757,GO:0016779,GO:0019899,GO:0032991,GO:0035563,GO:0042393,GO:0042531,GO:0043086,GO:0044389,GO:0045087,GO:0045893,GO:0051607,GO:0060330,GO:0060335,GO:0072570,GO:0090734,GO:0097677,GO:0140802,GO:…	DNA damage checkpoint signaling|negative regulation of transcription by RNA polymerase II|positive regulation of defense response to virus by host|immune system process|transcription corepressor activity|NAD+ ADP-ribosyltransferase activity|enzyme inhibitor activity|nucleus|nucleoplasm|cytoplasm|mitochondrion|cytosol|DNA repair|double-strand break repair|cellular response to DNA damage stimulus|p…			R-MMU-1430728,R-MMU-196807,R-MMU-196849,R-MMU-196854,R-MMU-197264	Metabolism|Nicotinate metabolism|Metabolism of water-soluble vitamins and cofactors|Metabolism of vitamins and cofactors|Nicotinamide salvaging
Pclaf	12.394687290581176	0.0	24.789374581162342	136.03997919136123	7.087886880258888	1.902546877253448e-06	0.0001459564780706036	Up	0.3761219123381871	0.1471918258467883	0.3881023364805039	0.0	0.0	0.0	68026	protein_coding	PCNA clamp associated factor			GO:0003682,GO:0005634,GO:0005737,GO:0005813,GO:0006260,GO:0006281,GO:0006974,GO:0007098,GO:0009411,GO:0019985,GO:0048471,GO:0051726,GO:0060090	chromatin binding|nucleus|cytoplasm|centrosome|DNA replication|DNA repair|cellular response to DNA damage stimulus|centrosome cycle|response to UV|translesion synthesis|perinuclear region of cytoplasm|regulation of cell cycle|molecular adaptor activity			R-MMU-110313,R-MMU-5656169,R-MMU-73893,R-MMU-73894	Translesion synthesis by Y family DNA polymerases bypasses lesions on DNA template|Termination of translesion DNA synthesis|DNA Damage Bypass|DNA Repair
Penk	1271.4601083406085	1828.3397466140063	714.5804700672072	0.3907465342446471	-1.3556950176962923	2.257176375412151e-09	2.817730768761547e-07	Down	17.305607934720054	13.895074678384105	8.021892286048034	34.38423850121202	28.88504990366793	34.76481074404817	18619	protein_coding	preproenkephalin	mmu04080	Neuroactive ligand-receptor interaction	GO:0001515,GO:0001662,GO:0001964,GO:0002118,GO:0005576,GO:0005886,GO:0007218,GO:0007268,GO:0007600,GO:0007626,GO:0009617,GO:0019233,GO:0030424,GO:0030425,GO:0031410,GO:0031628,GO:0032280,GO:0034592,GO:0035641,GO:0043025,GO:0043204,GO:0043679,GO:0070852,GO:0099013,GO:0099538,GO:1900452,GO:2000987	opioid peptide activity|behavioral fear response|startle response|aggressive behavior|extracellular region|plasma membrane|neuropeptide signaling pathway|chemical synaptic transmission|sensory perception|locomotory behavior|response to bacterium|sensory perception of pain|axon|dendrite|cytoplasmic vesicle|opioid receptor binding|symmetric synapse|synaptic vesicle lumen|locomotory exploration beha…			R-MMU-162582,R-MMU-372790,R-MMU-373076,R-MMU-375276,R-MMU-381426,R-MMU-388396,R-MMU-392499,R-MMU-418594,R-MMU-500792,R-MMU-597592,R-MMU-8957275	Signal Transduction|Signaling by GPCR|Class A/1 (Rhodopsin-like receptors)|Peptide ligand-binding receptors|Regulation of Insulin-like Growth Factor (IGF) transport and uptake by Insulin-like Growth Factor Binding Proteins (IGFBPs)|GPCR downstream signalling|Metabolism of proteins|G alpha (i) signalling events|GPCR ligand binding|Post-translational protein modification|Post-translational protein …
Phf11b	19.872706416434838	3.1330663500840017	36.61234648278565	11.490265932544501	3.522340283221553	0.0008688420864066652	0.03381911715299155	Up	0.1739523763371411	0.5323437701458845	1.4538948781581027	0.0171090870147547	0.1635549111970846	0.0	236451	protein_coding	PHD finger protein 11B			GO:0003674,GO:0005634,GO:0005654,GO:0008150,GO:0031965	molecular_function|nucleus|nucleoplasm|biological_process|nuclear membrane
Pik3ap1	294.41178660021666	180.05798451469155	408.76558868574165	2.2719561062386373	1.183934962517086	1.4951511946221482e-09	1.9714502970589665e-07	Up	2.3847566724960423	2.5415272498415966	2.9803345946843653	1.1329125873720172	1.0642661238906597	1.1783879635608816	83490	protein_coding	phosphoinositide-3-kinase adaptor protein 1	mmu04151,mmu04662	PI3K-Akt signaling pathway|B cell receptor signaling pathway	GO:0005102,GO:0005515,GO:0005634,GO:0005737,GO:0005829,GO:0005886,GO:0007165,GO:0014068,GO:0016020,GO:0034122,GO:0034123,GO:0034134,GO:0034142,GO:0034154,GO:0034162,GO:0036312,GO:0042802,GO:0043122,GO:0043408,GO:0050727	signaling receptor binding|protein binding|nucleus|cytoplasm|cytosol|plasma membrane|signal transduction|positive regulation of phosphatidylinositol 3-kinase signaling|membrane|negative regulation of toll-like receptor signaling pathway|positive regulation of toll-like receptor signaling pathway|toll-like receptor 2 signaling pathway|toll-like receptor 4 signaling pathway|toll-like receptor 7 sig…			R-MMU-1257604,R-MMU-1280218,R-MMU-162582,R-MMU-168256,R-MMU-199418,R-MMU-6811558,R-MMU-9006925,R-MMU-983695,R-MMU-983705	PIP3 activates AKT signaling|Adaptive Immune System|Signal Transduction|Immune System|Negative regulation of the PI3K/AKT network|PI5P, PP2A and IER3 Regulate PI3K/AKT Signaling|Intracellular signaling by second messengers|Antigen activates B Cell Receptor (BCR) leading to generation of second messengers|Signaling by the B Cell Receptor (BCR)
Pik3cg	48.23927722540154	23.713115070981512	72.7654393798215	3.064003457393642	1.615417925187755	0.00016674591786617948	0.007940944986958891	Up	0.2460390120713137	0.2875541140677216	0.2744605084447429	0.0882942634584157	0.0868366333687199	0.0801045134885425	30955	protein_coding	phosphatidylinositol-4%2C5-bisphosphate 3-kinase catalytic subunit gamma	mmu00562,mmu04371,mmu04072,mmu04022,mmu04151,mmu04611,mmu04062,mmu04921,mmu04261,mmu04725,mmu05167,mmu05132,mmu05145	Inositol phosphate metabolism|Apelin signaling pathway|Phospholipase D signaling pathway|cGMP-PKG signaling pathway|PI3K-Akt signaling pathway|Platelet activation|Chemokine signaling pathway|Oxytocin signaling pathway|Adrenergic signaling in cardiomyocytes|Cholinergic synapse|Kaposi sarcoma-associated herpesvirus infection|Salmonella infection|Toxoplasmosis	GO:0000166,GO:0001525,GO:0001932,GO:0002376,GO:0002675,GO:0003376,GO:0004674,GO:0005515,GO:0005524,GO:0005737,GO:0005829,GO:0005886,GO:0005942,GO:0005943,GO:0005944,GO:0006468,GO:0006629,GO:0006897,GO:0006935,GO:0006954,GO:0007186,GO:0007204,GO:0010595,GO:0010897,GO:0014065,GO:0016020,GO:0016301,GO:0016303,GO:0016310,GO:0016477,GO:0016740,GO:0032252,GO:0035005,GO:0035022,GO:0036092,GO:0042802,GO:…	nucleotide binding|angiogenesis|regulation of protein phosphorylation|immune system process|positive regulation of acute inflammatory response|sphingosine-1-phosphate receptor signaling pathway|protein serine/threonine kinase activity|protein binding|ATP binding|cytoplasm|cytosol|plasma membrane|phosphatidylinositol 3-kinase complex|phosphatidylinositol 3-kinase complex, class IA|phosphatidylinos…	WP572,WP523,WP3626,WP578,WP1249,WP1560,WP85,WP450,WP2841,WP488,WP151,WP2292,WP407,WP65	EGFR1 signaling pathway|Regulation of actin cytoskeleton|Microglia pathogen phagocytosis pathway|Leptin-insulin signaling overlap|EPO receptor signaling|MicroRNAs in cardiomyocyte hypertrophy|Focal adhesion|IL-2 signaling pathway|Focal adhesion: PI3K-Akt-mTOR signaling pathway|Alpha 6 beta 4 integrin signaling pathway|IL-5 signaling pathway|Chemokine signaling pathway|Kit receptor signaling pathw…	R-MMU-109582,R-MMU-114604,R-MMU-1430728,R-MMU-1483255,R-MMU-1483257,R-MMU-162582,R-MMU-1660499,R-MMU-372790,R-MMU-388396,R-MMU-392451,R-MMU-397795,R-MMU-556833,R-MMU-76002,R-MMU-9006335,R-MMU-9027276	Hemostasis|GPVI-mediated activation cascade|Metabolism|PI Metabolism|Phospholipid metabolism|Signal Transduction|Synthesis of PIPs at the plasma membrane|Signaling by GPCR|GPCR downstream signalling|G beta:gamma signalling through PI3Kgamma|G-protein beta:gamma signalling|Metabolism of lipids|Platelet activation, signaling and aggregation|Signaling by Erythropoietin|Erythropoietin activates Phosp…
Pilra	42.983402208651114	2.7203377895987653	83.24646662770344	31.282345571363784	4.967276785835256	1.5115182597928998e-12	3.6653449111322775e-10	Up	0.8366652239931213	0.678800016028369	1.3265573566295723	0.0200707836850059	0.0213185948134273	0.0491646094378674	231805	protein_coding	paired immunoglobin-like type 2 receptor alpha	mmu03266,mmu05168	Virion - Herpesvirus|Herpes simplex virus 1 infection	GO:0005515,GO:0007165,GO:0016020,GO:0042288	protein binding|signal transduction|membrane|MHC class I protein binding			R-MMU-1280218,R-MMU-168256,R-MMU-198933	Adaptive Immune System|Immune System|Immunoregulatory interactions between a Lymphoid and a non-Lymphoid cell
Pilrb1	5.982489263964579	0.0	11.964978527929153	65.32227926095314	6.029503225975352	0.0007362483639370232	0.029642426973243093	Up	0.0365227810898727	0.2429784842989514	0.2135546973672113	0.0	0.0	0.0	170741	protein_coding	paired immunoglobin-like type 2 receptor beta 1	mmu03266,mmu05168	Virion - Herpesvirus|Herpes simplex virus 1 infection	GO:0001773,GO:0005515,GO:0005886,GO:0016020,GO:0042288,GO:0045671	myeloid dendritic cell activation|protein binding|plasma membrane|membrane|MHC class I protein binding|negative regulation of osteoclast differentiation
Pilrb2	9.240370566758424	0.0	18.480741133516844	101.34775976149582	6.663170388922894	4.785193416324002e-05	0.002646732252477638	Up	0.0872924652164562	0.1935795527803216	0.6305106407635139	0.0	0.0	0.0	545812	protein_coding	paired immunoglobin-like type 2 receptor beta 2	mmu03266,mmu05168	Virion - Herpesvirus|Herpes simplex virus 1 infection	GO:0016020,GO:0042288	membrane|MHC class I protein binding
Pirb	91.82642367948252	2.0825575018360234	181.57028985712898	90.54388040492373	6.5005452318351375	3.565649118932222e-18	1.8347438893198307e-15	Up	0.7911178661652165	2.1566049409490566	2.966615257144265	0.0	0.0201580282707891	0.0464881290556086	18733	protein_coding	paired Ig-like receptor B	mmu04662,mmu04380	B cell receptor signaling pathway|Osteoclast differentiation	GO:0001540,GO:0001782,GO:0002250,GO:0002376,GO:0005515,GO:0005615,GO:0005737,GO:0005886,GO:0007611,GO:0008157,GO:0009897,GO:0009986,GO:0016020,GO:0019221,GO:0019724,GO:0023025,GO:0023029,GO:0030107,GO:0030109,GO:0032393,GO:0032394,GO:0032396,GO:0035307,GO:0042169,GO:0042288,GO:0042803,GO:0043011,GO:0044877,GO:0045671,GO:0050839,GO:0051248,GO:1900271,GO:1900454	amyloid-beta binding|B cell homeostasis|adaptive immune response|immune system process|protein binding|extracellular space|cytoplasm|plasma membrane|learning or memory|protein phosphatase 1 binding|external side of plasma membrane|cell surface|membrane|cytokine-mediated signaling pathway|B cell mediated immunity|MHC class Ib protein complex binding|MHC class Ib protein binding|HLA-A specific inhi…	WP2432	Spinal cord injury	R-MMU-168249,R-MMU-168256,R-MMU-6798695	Innate Immune System|Immune System|Neutrophil degranulation
Plbd1	86.90309957055736	19.184635251388265	154.62156388972642	8.065544120536535	3.0117718642575624	6.548105767922827e-12	1.3814538738586794e-09	Up	1.0531184780729788	1.6607238442364969	2.3544363634967995	0.1054976126190452	0.2852346112555755	0.2231833618241155	66857	protein_coding	phospholipase B domain containing 1			GO:0004620,GO:0005576,GO:0005615,GO:0005764,GO:0006629,GO:0009395,GO:0016042,GO:0016787	phospholipase activity|extracellular region|extracellular space|lysosome|lipid metabolic process|phospholipid catabolic process|lipid catabolic process|hydrolase activity			R-MMU-1430728,R-MMU-1482788,R-MMU-1482839,R-MMU-1482922,R-MMU-1483115,R-MMU-1483206,R-MMU-1483257,R-MMU-556833	Metabolism|Acyl chain remodelling of PC|Acyl chain remodelling of PE|Acyl chain remodelling of PI|Hydrolysis of LPC|Glycerophospholipid biosynthesis|Phospholipid metabolism|Metabolism of lipids
Plcg2	124.3317496009216	78.54617054557778	170.11732865626527	2.166118341813346	1.1151120640373626	0.00015214379619352995	0.007328259516655025	Up	1.1140210181947148	1.2297955524510629	1.1305574846262123	0.6020304610198817	0.4028591762587439	0.5456428304743205	234779	protein_coding	phospholipase C%2C gamma 2	mmu00562,mmu04012,mmu04014,mmu04370,mmu04064,mmu04066,mmu04020,mmu04070,mmu04072,mmu04611,mmu04613,mmu04625,mmu04650,mmu04662,mmu04664,mmu04666,mmu04670,mmu04062,mmu04935,mmu04919,mmu04722,mmu04750,mmu04360,mmu04380,mmu05200,mmu05206,mmu05205,mmu05225,mmu05214,mmu05223,mmu05170,mmu05171,mmu05167,mmu05169,mmu04933,mmu01521	Inositol phosphate metabolism|ErbB signaling pathway|Ras signaling pathway|VEGF signaling pathway|NF-kappa B signaling pathway|HIF-1 signaling pathway|Calcium signaling pathway|Phosphatidylinositol signaling system|Phospholipase D signaling pathway|Platelet activation|Neutrophil extracellular trap formation|C-type lectin receptor signaling pathway|Natural killer cell mediated cytotoxicity|B cell …	GO:0001775,GO:0001784,GO:0001878,GO:0002092,GO:0002223,GO:0002224,GO:0002281,GO:0002316,GO:0002732,GO:0004435,GO:0004629,GO:0005515,GO:0005737,GO:0005829,GO:0005886,GO:0006629,GO:0006661,GO:0007165,GO:0007204,GO:0008081,GO:0009395,GO:0010468,GO:0010628,GO:0010634,GO:0012501,GO:0016020,GO:0016042,GO:0016787,GO:0019216,GO:0019722,GO:0019901,GO:0030183,GO:0031663,GO:0032026,GO:0032237,GO:0032481,GO:…	cell activation|phosphotyrosine residue binding|response to yeast|positive regulation of receptor internalization|stimulatory C-type lectin receptor signaling pathway|toll-like receptor signaling pathway|macrophage activation involved in immune response|follicular B cell differentiation|positive regulation of dendritic cell cytokine production|phosphatidylinositol phospholipase C activity|phospho…	WP572,WP3626,WP385	EGFR1 signaling pathway|Microglia pathogen phagocytosis pathway|Myometrial relaxation and contraction pathways	R-MMU-109582,R-MMU-114604,R-MMU-1280218,R-MMU-1430728,R-MMU-1483249,R-MMU-166016,R-MMU-168249,R-MMU-168256,R-MMU-168898,R-MMU-1855204,R-MMU-202403,R-MMU-202433,R-MMU-2029480,R-MMU-2029485,R-MMU-2172127,R-MMU-2424491,R-MMU-2454202,R-MMU-2871796,R-MMU-2871809,R-MMU-5607764,R-MMU-5621480,R-MMU-5621481,R-MMU-76002,R-MMU-983695,R-MMU-983705	Hemostasis|GPVI-mediated activation cascade|Adaptive Immune System|Metabolism|Inositol phosphate metabolism|Toll Like Receptor 4 (TLR4) Cascade|Innate Immune System|Immune System|Toll-like Receptor Cascades|Synthesis of IP3 and IP4 in the cytosol|TCR signaling|Generation of second messenger molecules|Fcgamma receptor (FCGR) dependent phagocytosis|Role of phospholipids in phagocytosis|DAP12 intera…
Pld4	202.82739033754842	67.74702994167878	337.9077507334178	4.980735880379439	2.3163589094707184	2.803129744108468e-17	1.2320339210720071e-14	Up	4.083920544864998	4.016357320581919	6.242483644323407	0.8856787609395949	1.1394901562043442	0.7639169622070185	104759	protein_coding	phospholipase D family%2C member 4	mmu00564,mmu00565	Glycerophospholipid metabolism|Ether lipid metabolism	GO:0002244,GO:0002376,GO:0003824,GO:0004518,GO:0004527,GO:0004630,GO:0005515,GO:0005634,GO:0005768,GO:0005769,GO:0005783,GO:0005789,GO:0005794,GO:0006909,GO:0006954,GO:0016020,GO:0016787,GO:0031410,GO:0032588,GO:0045087,GO:0045145,GO:0045335,GO:0051649,GO:1900015	hematopoietic progenitor cell differentiation|immune system process|catalytic activity|nuclease activity|exonuclease activity|phospholipase D activity|protein binding|nucleus|endosome|early endosome|endoplasmic reticulum|endoplasmic reticulum membrane|Golgi apparatus|phagocytosis|inflammatory response|membrane|hydrolase activity|cytoplasmic vesicle|trans-Golgi network membrane|innate immune respo…			R-MMU-1430728,R-MMU-1483249,R-MMU-168249,R-MMU-168256,R-MMU-1855204,R-MMU-2029480,R-MMU-2029485	Metabolism|Inositol phosphate metabolism|Innate Immune System|Immune System|Synthesis of IP3 and IP4 in the cytosol|Fcgamma receptor (FCGR) dependent phagocytosis|Role of phospholipids in phagocytosis
Psmb8	325.00827564607283	185.7544862969586	464.2620649951867	2.496797165929169	1.3200786247927607	4.648878454568704e-05	0.0025877938985761463	Up	6.110294125934408	11.37639965374721	16.26358045165319	3.4826994525733626	6.473636226182345	3.1211285991463864	16913	protein_coding	proteasome (prosome%2C macropain) subunit%2C beta type 8 (large multifunctional peptidase 7)	mmu03050	Proteasome	GO:0000502,GO:0002376,GO:0004175,GO:0004298,GO:0005515,GO:0005634,GO:0005654,GO:0005737,GO:0005829,GO:0005839,GO:0006508,GO:0008233,GO:0016787,GO:0019774,GO:0019882,GO:0030154,GO:0045444,GO:0051603,GO:0052548,GO:1990111	proteasome complex|immune system process|endopeptidase activity|threonine-type endopeptidase activity|protein binding|nucleus|nucleoplasm|cytoplasm|cytosol|proteasome core complex|proteolysis|peptidase activity|hydrolase activity|proteasome core complex, beta-subunit complex|antigen processing and presentation|cell differentiation|fat cell differentiation|proteolysis involved in protein catabolic…			R-MMU-1168372,R-MMU-1169091,R-MMU-1234174,R-MMU-1234176,R-MMU-1236975,R-MMU-1236978,R-MMU-1257604,R-MMU-1280215,R-MMU-1280218,R-MMU-1430728,R-MMU-162582,R-MMU-1640170,R-MMU-168249,R-MMU-168256,R-MMU-174084,R-MMU-174143,R-MMU-174154,R-MMU-174178,R-MMU-174184,R-MMU-176409,R-MMU-176814,R-MMU-179419,R-MMU-187577,R-MMU-195253,R-MMU-195721,R-MMU-201681,R-MMU-202403,R-MMU-202424,R-MMU-212436,R-MMU-22627…	Downstream signaling events of B Cell Receptor (BCR)|Activation of NF-kappaB in B cells|Cellular response to hypoxia|Oxygen-dependent proline hydroxylation of Hypoxia-inducible Factor Alpha|Antigen processing-Cross presentation|Cross-presentation of soluble exogenous antigens (endosomes)|PIP3 activates AKT signaling|Cytokine Signaling in Immune system|Adaptive Immune System|Metabolism|Signal Tran…
Psmb9	95.5430427187512	40.85648979240806	150.22959564509424	3.665239381556389	1.8739074257277801	4.364778470477259e-06	0.00030797234579150085	Up	2.4740729330718145	3.7983447383382014	5.743976281395796	1.2166872906276398	1.292329376401709	0.630458604269014	16912	protein_coding	proteasome (prosome%2C macropain) subunit%2C beta type 9 (large multifunctional peptidase 2)	mmu03050	Proteasome	GO:0000502,GO:0002376,GO:0004175,GO:0004298,GO:0005634,GO:0005654,GO:0005737,GO:0005829,GO:0005839,GO:0006508,GO:0008233,GO:0009617,GO:0016787,GO:0019774,GO:0019882,GO:0051603,GO:0070628,GO:1990111,GO:2000116	proteasome complex|immune system process|endopeptidase activity|threonine-type endopeptidase activity|nucleus|nucleoplasm|cytoplasm|cytosol|proteasome core complex|proteolysis|peptidase activity|response to bacterium|hydrolase activity|proteasome core complex, beta-subunit complex|antigen processing and presentation|proteolysis involved in protein catabolic process|proteasome binding|spermatoprot…	WP519,WP1253	Proteasome degradation|Type II interferon signaling (IFNG)	R-MMU-1168372,R-MMU-1169091,R-MMU-1234174,R-MMU-1234176,R-MMU-1236975,R-MMU-1236978,R-MMU-1257604,R-MMU-1280215,R-MMU-1280218,R-MMU-1430728,R-MMU-162582,R-MMU-1640170,R-MMU-168249,R-MMU-168256,R-MMU-174084,R-MMU-174143,R-MMU-174154,R-MMU-174178,R-MMU-174184,R-MMU-176409,R-MMU-176814,R-MMU-179419,R-MMU-187577,R-MMU-195253,R-MMU-195721,R-MMU-201681,R-MMU-202403,R-MMU-202424,R-MMU-212436,R-MMU-22627…	Downstream signaling events of B Cell Receptor (BCR)|Activation of NF-kappaB in B cells|Cellular response to hypoxia|Oxygen-dependent proline hydroxylation of Hypoxia-inducible Factor Alpha|Antigen processing-Cross presentation|Cross-presentation of soluble exogenous antigens (endosomes)|PIP3 activates AKT signaling|Cytokine Signaling in Immune system|Adaptive Immune System|Metabolism|Signal Tran…
[truncated: 96 more rows]
