# Supplementary material for: cGAS knockout inhibited endotoxin-induced uveitis in mice
Source: Genes Dis. 2025 Jul 29;13(2):101786. doi: 10.1016/j.gendis.2025.101786 (PMC12757528; doi:10.1016/j.gendis.2025.101786)
Supplement: Multimedia component 3 [file mmc3.xls]

id	Term	Category	ListHits	ListTotal	PopHits	PopTotal	p-value	q-value	Enrichment_score	geneID
GO:0002376	immune system process	biological_process	113	419	526	20845	9.23E-85	2.38E-81	10.68760946	Acod1;Adgre1;Apobec3;B2m;Btk;C1qa;C1qb;C1qc;C1ra;C1s1;C3;Casp4;Cd14;Cd180;Cd300a;Cd300c2;Cd300lb;Cd300ld;Cd300lf;Cd74;Cd84;Cd86;Cfb;Cfi;Cgas;Clec4a2;Clec4d;Clec4e;Clec4n;Clec5a;Csf1;Csf1r;Cx3cr1;Ddx58;Dhx58;Eif2ak2;Fcer1g;Fcgr1;Fcgr4;Fgr;Gbp2;Gbp6;Gbp7;H2-Aa;H2-Ab1;H2-D1;H2-Eb1;H2-K1;H2-T23;Hck;Herc6;Hp;Ifi30;Ifit1;Ifitm3;Inpp5d;Irf5;Irf7;Irf8;Irgm1;Jak3;Kcnn4;Lacc1;Lcn2;Lgals9;Lilr4b;Lst1;Ly86;L…
GO:0045087	innate immune response	biological_process	87	419	471	20845	1.40E-58	1.81E-55	9.189380235	Acod1;Apobec3;B2m;Btk;C1qa;C1qb;C1qc;C1ra;C1s1;C3;Casp4;Cd14;Cd180;Cd84;Cfb;Cfi;Cgas;Clec4a2;Clec4d;Clec4e;Clec4n;Clec5a;Csf1;Csf1r;Cx3cr1;Cyba;Cybb;Ddx58;Dhx58;Eif2ak2;Elf4;Fcer1g;Fcgr1;Fgr;Hck;Herc6;Ifit1;Ifitm3;Igtp;Irf5;Irf7;Irgm1;Irgm2;Jak3;Lacc1;Lcn2;Ly86;Ly9;Lyn;Mefv;Mpeg1;Naip2;Naip5;Naip6;Neurl3;Nlrc5;Nlrp3;Oas2;Oasl2;Parp14;Parp9;Pld4;Pstpip1;Rsad2;S100a8;Serping1;Slc15a3;Syk;Tlr1;Tlr13…
GO:0006954	inflammatory response	biological_process	67	419	380	20845	1.69E-43	1.46E-40	8.771605326	Acod1;C3;C3ar1;C5ar1;Casp4;Ccl2;Ccl3;Ccl5;Ccl6;Ccl8;Ccl9;Ccr1;Ccr2;Ccr5;Ccrl2;Cd14;Cd180;Cd44;Cela1;Chil1;Chil3;Ciita;Cmklr1;Csf1;Csf1r;Csrp3;Cx3cr1;Cyba;Cybb;Fpr1;Fpr2;Gal;Hck;Il18rap;Il1b;Il1rn;Irf5;Lacc1;Lilrb4a;Ly86;Lyn;Mefv;Naip2;Naip5;Naip6;Ncf1;Nlrp3;P2rx7;Pik3cg;Pld4;Pstpip1;Ptafr;Ptgs1;S100a8;Siglece;Slc11a1;Stab1;Tgfb1;Themis2;Tlr1;Tlr13;Tlr2;Tlr7;Tlr8;Tlr9;Tnfrsf1a;Tnfrsf1b
GO:0009897	external side of plasma membrane	cellular_component	62	419	488	20845	1.04E-31	6.72E-29	6.320620916	Adgre1;Adgre5;Antxr2;B2m;Ccr1;Ccr2;Ccr5;Cd14;Cd33;Cd44;Cd48;Cd74;Cd84;Cd86;Clec2d;Clec4a1;Clec4a2;Clec4a3;Clec4d;Clec4e;Clec4n;Clec7a;Csf2rb;Csf2rb2;Csf3r;Cxcr4;Entpd1;Fcer1g;Fcgr1;Fcgr2b;Fcgr3;Fcgr4;H2-Aa;H2-Ab1;H2-D1;H2-Eb1;H2-K1;H2-M3;H2-Q4;H2-Q9;H2-T23;H2-T24;Icam1;Il21r;Il2rb;Il2rg;Itgal;Itgax;Itgb2;Lilrb4a;Ly9;Osmr;P2rx7;Pirb;Ptprc;Scube1;Siglece;Slamf9;Tlr2;Tlr8;Tnfrsf13b;Vsir
GO:0006955	immune response	biological_process	48	419	278	20845	8.73E-31	4.51E-28	8.589825037	B2m;Ccl2;Ccl3;Ccl5;Ccl6;Ccl8;Ccl9;Ccr1;Ccr2;Ccr5;Ccrl2;Cd180;Cd74;Cd86;Clec4e;Ctsh;Ctss;Cx3cr1;Cxcr2;Cxcr4;Endou;Fyb;H2-Aa;H2-Ab1;H2-D1;H2-Eb1;H2-K1;H2-M3;H2-Q4;H2-Q9;H2-T23;H2-T24;Ifi44;Ikbke;Il1b;Il1rn;Irf8;Lst1;Ltb;Ly86;Tlr1;Tlr13;Tlr2;Tlr7;Tlr9;Tnfrsf1b;Vav1;Was
GO:0009617	response to bacterium	biological_process	37	419	177	20845	5.00E-27	2.15E-24	10.39959279	Acod1;C3;Ccl2;Cd14;Cd52;Dhx58;Fcgr1;Fcgr2b;Gbp2;Gbp6;Herc6;Hp;Ifi211;Ifi44;Ifit1;Irf8;Irgm1;Irgm2;Isg15;Klhl6;Lcn2;Myo1f;Ncf1;Nlrc5;Oas2;P2rx7;Penk;Psmb9;Saa3;Serpina3n;Slc11a1;Slfn2;Slfn4;Tlr2;Tnnt2;Trim30a;Usp18
GO:0032760	positive regulation of tumor necrosis factor production	biological_process	30	419	113	20845	2.06E-25	7.60E-23	13.2078062	Btk;Ccl2;Ccl3;Ccr2;Ccr5;Cd14;Cd84;Clec7a;Csf1r;Cyba;Cybb;Ddx58;Fcer1g;Fcgr3;Lgals9;Mmp8;Oas1a;Oas1g;Oas2;Plcg2;Ptafr;Ptprc;Sash3;Syk;Tlr1;Tlr2;Tlr9;Tmem106a;Tnfrsf1a;Tyrobp
GO:0051607	defense response to virus	biological_process	38	419	217	20845	8.97E-25	2.89E-22	8.711877083	Acod1;Apobec1;Apobec3;Cd86;Cgas;Ddx58;Ddx60;Dhx58;Eif2ak2;Gbp3;Gbp7;H2-Q9;Ifi203;Ifi207;Ifi211;Ifit1;Ifitm3;Irf5;Irf7;Isg15;Itgax;Nlrp3;Oas1a;Oas1g;Oas2;Oasl2;Parp9;Ptprc;Rsad2;Rtp4;Slfn8;Tagap;Tlr7;Tlr8;Tlr9;Trim34a;Unc93b1;Zbp1
GO:0006935	chemotaxis	biological_process	30	419	132	20845	2.99E-23	8.58E-21	11.30668258	C3ar1;C5ar1;Ccl2;Ccl3;Ccl5;Ccl6;Ccl8;Ccl9;Ccr1;Ccr2;Ccr5;Ccrl2;Cmklr1;Cmtm3;Cmtm7;Cx3cr1;Cxcr2;Cxcr4;Dock2;Fes;Fpr1;Fpr2;Il16;Lgals9;Lsp1;Nckap1l;Pik3cg;Ptafr;Rac2;S100a8
GO:0005886	plasma membrane	cellular_component	185	419	4910	20845	6.13E-21	1.58E-18	1.874468354	Abcc3;Adap2;Adcy7;Adgre1;Adgre5;Aif1;Apbb1ip;Apobr;Arhgap45;Atp8b4;B2m;Bcl3;Bfsp1;Bin2;Btc;Btk;C3;C3ar1;C4b;C5ar1;Calhm6;Casp4;Ccr1;Ccr2;Ccr5;Ccrl2;Cd14;Cd180;Cd300a;Cd300c2;Cd300lb;Cd300ld;Cd300lf;Cd33;Cd37;Cd38;Cd44;Cd48;Cd52;Cd53;Cd68;Cd72;Cd74;Cd84;Cd86;Cd93;Cdh23;Cfb;Cgas;Clec12a;Clec2d;Clec4a2;Clec4d;Clec4e;Clec4n;Clec5a;Cmklr1;Coro1a;Cp;Csf1;Csf1r;Csf2rb2;Csf3r;Cx3cr1;Cxcr2;Cxcr4;Cyba;Cybb…
GO:0032755	positive regulation of interleukin-6 production	biological_process	25	419	109	20845	1.12E-19	2.62E-17	11.41041361	Aif1;Btk;Ccr5;Cd74;Cyba;Ddx58;Fcer1g;Il16;Il1b;Laptm5;Lgals9;Mmp8;P2rx7;Plcg2;Ptafr;Rab7b;Syk;Tlr1;Tlr2;Tlr7;Tlr8;Tlr9;Tmem106a;Tyrobp;Unc93b1
GO:0042742	defense response to bacterium	biological_process	30	419	181	20845	4.42E-19	9.51E-17	8.24575746	Bcl3;Casp4;Clec4d;Clec4e;Fcer1g;Fcgr1;H2-K1;H2-M3;Hp;Igtp;Irf8;Irgm1;Irgm2;Isg15;Lcn2;Lyz2;Mpeg1;Naip2;Naip5;Naip6;Ncf1;Oas1a;Oas1g;Oas2;Slamf9;Slc11a1;Stab1;Syk;Tnfrsf1a;Trem2
GO:0009986	cell surface	cellular_component	58	419	748	20845	8.26E-19	1.64E-16	3.857574056	Antxr2;B430306N03Rik;C3;C5ar1;Ccr5;Cd14;Cd33;Cd38;Cd44;Cd53;Cd74;Cd86;Cd93;Ciita;Clec12a;Clec2d;Clec5a;Clec7a;Csf1r;Ctss;Cx3cr1;Cxcr2;Cxcr4;Entpd1;Fcer1g;Fcgr2b;Fcgr3;Fcgr4;Fcrls;H2-Ab1;H2-D1;H2-Eb1;H2-K1;H2-Q4;H2-Q9;H2-T23;Icam1;Ifitm3;Il2rb;Il2rg;Itgal;Itgax;Itgb2;Lilr4b;Lilrb4a;Ly6c2;Ly9;Nfam1;Pirb;Ptprc;Scube1;Slamf9;Slc6a2;Tgfb1;Tlr2;Tnfrsf1a;Treml2;Tyrobp
GO:0009615	response to virus	biological_process	19	419	69	20845	7.08E-17	1.31E-14	13.69911106	Bcl3;Ddx58;Ddx60;Dhx58;Eif2ak2;Ifi27l2a;Ifit1;Ifitm3;Irak3;Isg15;Lcn2;Oas1a;Oas1g;Oas2;Oasl2;Rsad2;Tlr13;Tlr8;Tlr9
GO:0030593	neutrophil chemotaxis	biological_process	19	419	74	20845	2.99E-16	4.90E-14	12.77349545	C5ar1;Ccl2;Ccl3;Ccl5;Ccl6;Ccl8;Ccl9;Csf3r;Cxcr2;Edn2;Fcer1g;Fcgr3;Il1b;Itgb2;Nckap1l;S100a8;Syk;Trem1;Vav1
GO:0005212	structural constituent of eye lens	molecular_function	13	419	25	20845	3.04E-16	4.90E-14	25.86968974	Bfsp1;Cryaa;Cryba2;Cryba4;Crybb1;Crybb3;Cryga;Crygc;Crygd;Cryge;Crygf;Mip;Vim
GO:0004888	transmembrane signaling receptor activity	molecular_function	28	419	198	20845	4.96E-16	7.53E-14	7.035269159	Adgre1;Adgre5;Antxr2;Cd180;Cd300a;Cd300c2;Cd300lb;Cd300ld;Cd300lf;Cd44;Cd72;Clec12a;Clec2d;Fcer1g;Fcgr1;Fcgr2b;Fcgr3;Fcgr4;Fcrls;Il21r;Nfam1;Tlr1;Tlr13;Tlr2;Tlr7;Tlr8;Tlr9;Trem2
GO:0050766	positive regulation of phagocytosis	biological_process	17	419	60	20845	1.82E-15	2.60E-13	14.09566428	Btk;C3;Clec7a;Cyba;Dock2;Fcer1g;Fcgr1;Fcgr2b;Fcgr3;Gm5150;Il1b;Il2rb;Il2rg;Sirpb1a;Sirpb1c;Slc11a1;Trem2
GO:0071346	cellular response to type II interferon	biological_process	20	419	94	20845	2.55E-15	3.47E-13	10.58497943	Acod1;Ccl2;Ccl3;Ccl5;Ccl6;Ccl8;Ccl9;Gbp2;Gbp3;Gbp6;Gbp7;Gbp9;H2-Ab1;H2-Q9;Irf8;Irgm1;Rab7b;Tlr2;Vim;Was
GO:0019221	cytokine-mediated signaling pathway	biological_process	22	419	132	20845	2.23E-14	2.88E-12	8.291567224	Ccl2;Ccr2;Cebpa;Csf1r;Csf2rb;Csf2rb2;Csf3r;Edn2;Il16;Il1b;Il21r;Il2rb;Il2rg;Irak3;Irf5;Jak3;Lilr4b;Lilrb4a;Osmr;Pirb;Ptpn6;Tnfrsf1a
GO:0005615	extracellular space	cellular_component	81	419	1638	20845	2.47E-14	3.04E-12	2.46013533	Acp5;Apln;B2m;Bmp1;Btc;C1qa;C1qb;C1qc;C1ra;C1s1;C3;C4b;Ccl2;Ccl3;Ccl5;Ccl6;Ccl8;Ccl9;Cd14;Cd180;Cd74;Cela1;Cfb;Cfi;Chil1;Chil3;Cmtm3;Cmtm7;Col5a3;Cp;Csf1;Ctsh;Ctss;Edn2;Entpd1;F10;F5;Fcgr4;Fgf2;Gal;Glipr1;H2-D1;H2-K1;H2-M3;H2-Q4;H2-Q9;H2-T23;H2-T24;Hp;Icam1;Il16;Il1b;Il1rn;Lcn2;Lgals3bp;Lgals9;Loxl4;Ltb;Lyz2;Mmp12;Mmp8;Napsa;Orm1;Orm2;Pirb;Plbd1;Rnase4;S100a8;Saa3;Scube1;Serpina3n;Serpinb5;Serpin…
GO:0002250	adaptive immune response	biological_process	24	419	169	20845	5.82E-14	6.82E-12	7.065004025	Adgre1;Btk;Cd74;Cd84;Cd86;Clec4a2;Clec4d;Clec4n;Cx3cr1;H2-Aa;H2-Ab1;H2-Eb1;Jak3;Ly9;Lyn;Myo1g;Pirb;Slfn1;Slfn2;Syk;Tap1;Tnfrsf13b;Trem1;Unc93b1
GO:0038187	pattern recognition receptor activity	molecular_function	11	419	22	20845	1.10E-13	1.23E-11	24.87470167	Clec4d;Clec4e;Clec4n;Clec7a;Tlr2;Tlr7;Tlr8;Tlr9;Trim12c;Trim30a;Trim30d
GO:0006911	phagocytosis, engulfment	biological_process	12	419	32	20845	5.84E-13	6.29E-11	18.65602625	Aif1;Arhgap25;Bin2;Clec7a;Fcer1g;Fcgr1;Fcgr2b;Fcgr3;Itgb2;Msr1;Siglece;Trem2
GO:0019886	antigen processing and presentation of exogenous peptide antigen via MHC class II	biological_process	10	419	19	20845	7.61E-13	7.86E-11	26.1838965	B2m;Cd74;Ctss;Fcer1g;Fcgr2b;H2-Aa;H2-Ab1;H2-Eb1;Ifi30;Unc93b1
GO:0005576	extracellular region	cellular_component	80	419	1728	20845	1.20E-12	1.19E-10	2.303213118	Adgre5;Akr1b7;Aoah;Apln;B2m;Bmp1;Btc;C1qa;C1qb;C1qc;C1ra;C1s1;C3;C4b;Casp4;Ccl2;Ccl3;Ccl5;Ccl6;Ccl8;Ccl9;Cd14;Cd48;Cela1;Cfb;Cfi;Chil1;Chil3;Cp;Csf1;Ctss;Edn2;Emilin2;Endou;F10;F13a1;F5;Fcgr2b;Fgf2;Gal;Glipr1;Hp;Htra3;Ifi30;Il16;Il1b;Il1rn;Isg15;Lcn2;Lgals3bp;Lgals9;Loxl4;Ly86;Lyz2;Milr1;Mmp12;Mmp8;Napsa;Nlrp3;Optc;Orm1;Orm2;Penk;Plbd1;Rnase4;S100a4;S100a8;Saa3;Scube1;Serpina3n;Serpinb5;Serping1;…
GO:0016064	immunoglobulin mediated immune response	biological_process	11	419	28	20845	3.00E-12	2.87E-10	19.54440846	C4b;Cd74;Csf2rb;Csf2rb2;Csf3r;Fcer1g;Fcgr2b;Il21r;Il2rb;Inpp5d;Irf7
GO:0035458	cellular response to interferon-beta	biological_process	14	419	57	20845	4.97E-12	4.58E-10	12.2191517	Acod1;Gbp2;Gbp3;Gbp6;Gbp7;Ifi203;Ifi207;Ifi211;Ifit1;Igtp;Irgm1;Irgm2;Oas1a;Oas1g
GO:0071222	cellular response to lipopolysaccharide	biological_process	22	419	174	20845	7.17E-12	6.38E-10	6.290154445	Acod1;B2m;Ccl2;Cd14;Cd180;Cd300lb;Cd68;Cd86;Cx3cr1;Fcgr4;Gbp2;Gbp6;Igtp;Il1b;Irf8;Irgm1;Irgm2;Lilrb4a;Litaf;Nlrp3;Tnfrsf1b;Vim
GO:0031663	lipopolysaccharide-mediated signaling pathway	biological_process	12	419	40	20845	1.25E-11	1.08E-09	14.924821	Ccl5;Cd14;Cd180;Il1b;Ly86;Lyn;Plcg2;Ptafr;Spi1;Tgfb1;Tifab;Trem2
GO:0045071	negative regulation of viral genome replication	biological_process	13	419	54	20845	3.81E-11	3.18E-09	11.97670821	Apobec3;Ccl5;Eif2ak2;Ifi203;Ifi207;Ifi211;Ifitm3;Isg15;Oas1a;Oas1g;Oas2;Oasl2;Rsad2
GO:0032731	positive regulation of interleukin-1 beta production	biological_process	14	419	67	20845	5.26E-11	4.24E-09	10.39539771	Casp4;Ccl3;Ccr5;Ifi203;Ifi207;Ifi211;Mefv;Naip5;Nlrp3;P2rx7;Tlr2;Tlr8;Tmem106a;Tyrobp
GO:0050830	defense response to Gram-positive bacterium	biological_process	20	419	157	20845	5.69E-11	4.46E-09	6.33750361	Acp5;B2m;C5ar1;Casp4;Fgr;Gbp2;Gbp3;Gbp6;Gbp7;Gbp9;Hck;Il1b;Lyz2;Mpeg1;Myo1f;Ncf1;Nlrp3;P2rx7;Rnase4;Tlr2
GO:0042605	peptide antigen binding	molecular_function	11	419	37	20845	1.02E-10	7.71E-09	14.79036316	H2-Aa;H2-Ab1;H2-D1;H2-Eb1;H2-K1;H2-M3;H2-Q4;H2-Q9;H2-T23;H2-T24;Tap1
GO:0050729	positive regulation of inflammatory response	biological_process	16	419	98	20845	1.12E-10	8.29E-09	8.122351566	Btk;Casp4;Ccl3;Ccr2;Ccr5;Cebpa;Ctss;Il16;Il1b;Mefv;Nlrp3;S100a8;Tlr2;Tlr9;Tnfrsf1a;Zbp1
GO:0032693	negative regulation of interleukin-10 production	biological_process	9	419	22	20845	1.94E-10	1.39E-08	20.35202864	Btk;Cd84;Fcgr2b;Jak3;Lilr4b;Lilrb4a;Mmp8;Tyrobp;Vsir
GO:0001819	positive regulation of cytokine production	biological_process	14	419	75	20845	2.60E-10	1.82E-08	9.28655529	Cd14;Cd300c2;Clec4e;Clec4n;Clec5a;Eif2ak2;Fgr;Irak3;Lgals9;Nfam1;Slc11a1;Syk;Tlr2;Tlr9
GO:0061760	antifungal innate immune response	biological_process	8	419	16	20845	2.79E-10	1.89E-08	24.87470167	Clec4a1;Clec4a2;Clec4a3;Clec4d;Clec4e;Clec4n;Cx3cr1;Plcg2
GO:0007166	cell surface receptor signaling pathway	biological_process	20	419	176	20845	4.54E-10	3.01E-08	5.653341289	Adgre1;Adgre5;Cd86;Cxcr2;Fcer1g;Fcgr1;Fcgr2b;Fcgr3;Fcgr4;Fcrls;Itgal;Ms4a6b;Ms4a6c;Ms4a6d;Ms4a7;Osmr;P2rx7;Syk;Tnfrsf1a;Tnfrsf1b
GO:0051092	positive regulation of NF-kappaB transcription factor activity	biological_process	19	419	158	20845	4.71E-10	3.04E-08	5.982523187	Cd84;Cx3cr1;Eif2ak2;Icam1;Il18rap;Il1b;Irak3;Itgb2;Nlrp3;Plcg2;Rab7b;Tgfb1;Tlr2;Tlr9;Trim12c;Trim14;Trim30a;Trim30d;Trim34a
GO:0002224	toll-like receptor signaling pathway	biological_process	9	419	24	20845	4.92E-10	3.10E-08	18.65602625	Cd180;Cd86;Plcg2;Tlr1;Tlr13;Tlr2;Tlr8;Tlr9;Unc93b1
GO:0006909	phagocytosis	biological_process	14	419	82	20845	8.99E-10	5.53E-08	8.49380057	Coro1a;Fcgr2b;Hck;Irf8;Itgal;Itgb2;Myo1g;Ncf2;Ncf4;P2ry6;Pld4;Sirpb1a;Slc11a1;Vav1
GO:0050870	positive regulation of T cell activation	biological_process	10	419	35	20845	1.13E-09	6.81E-08	14.21411524	B2m;Ccl2;Ccr2;Coro1a;Gm5150;H2-Aa;H2-Ab1;H2-Eb1;Sirpb1a;Sirpb1c
GO:0002088	lens development in camera-type eye	biological_process	11	419	46	20845	1.35E-09	7.90E-08	11.89659645	Cryaa;Cryba2;Cryba4;Crybb1;Crybb3;Cryga;Crygc;Crygd;Cryge;Crygf;Mip
GO:0019882	antigen processing and presentation	biological_process	10	419	36	20845	1.54E-09	8.85E-08	13.81927871	Cd74;H2-Aa;H2-Ab1;H2-D1;H2-Eb1;H2-K1;Psmb8;Psmb9;Unc93b1;Wdfy4
GO:0045730	respiratory burst	biological_process	6	419	8	20845	1.72E-09	9.67E-08	37.31205251	Cyba;Cybb;Ncf1;Ncf2;Ncf4;Slc11a1
GO:0032496	response to lipopolysaccharide	biological_process	16	419	118	20845	1.91E-09	1.05E-07	6.745681809	Acod1;Acp5;Btk;Eif2ak2;Il1b;Irak3;Lgals9;Lilrb4a;Litaf;Ncf2;P2rx7;Plcg2;Ptafr;S100a8;Slc11a1;Wfdc21
GO:0045576	mast cell activation	biological_process	7	419	13	20845	1.95E-09	1.05E-07	26.78814026	Cd48;Fcer1g;Fcgr2b;Fcgr3;Fyb;Lcp2;Lilr4b
GO:0070374	positive regulation of ERK1 and ERK2 cascade	biological_process	22	419	234	20845	2.32E-09	1.22E-07	4.677294331	C3;C5ar1;Ccl2;Ccl3;Ccl5;Ccl6;Ccl8;Ccl9;Ccr1;Cd44;Cd74;Chil1;Csf1r;Cxcr4;Fgf2;Icam1;Il1b;P2ry6;Ptprc;Tgfb1;Tlr2;Trem2
GO:0042832	defense response to protozoan	biological_process	10	419	38	20845	2.77E-09	1.41E-07	13.09194825	Bcl3;Cd37;Gbp2;Gbp3;Gbp6;Gbp7;Gbp9;Irf8;Irgm2;Slc11a1
GO:0070098	chemokine-mediated signaling pathway	biological_process	11	419	49	20845	2.79E-09	1.41E-07	11.1682334	Ccl2;Ccl3;Ccl5;Ccl6;Ccl8;Ccl9;Ccr1;Ccr2;Ccrl2;Cx3cr1;Cxcr2
GO:0016020	membrane	cellular_component	214	419	7739	20845	2.98E-09	1.48E-07	1.375678035	AB124611;Abcc3;Adap2;Adcy7;Adgre1;Adgre5;Aif1;Alox5ap;Antxr2;Apbb1ip;Apobr;Arhgap45;Arhgdib;Bfsp1;Btc;Btk;C3ar1;C5ar1;Calhm6;Casp4;Ccr1;Ccr2;Ccr5;Ccrl2;Cd101;Cd14;Cd180;Cd300a;Cd300c2;Cd300lb;Cd300ld;Cd300lf;Cd33;Cd37;Cd38;Cd44;Cd48;Cd52;Cd53;Cd68;Cd72;Cd74;Cd84;Cd86;Cd93;Cdh23;Cfi;Cgas;Clec12a;Clec2d;Clec4a2;Clec4d;Clec4e;Clec4n;Clec5a;Cmklr1;Cmtm3;Cmtm7;Coro1a;Csf1;Csf1r;Csf2rb;Csf2rb2;Csf3r;Ct…
GO:0050853	B cell receptor signaling pathway	biological_process	10	419	40	20845	4.79E-09	2.31E-07	12.43735084	Btk;Cd38;Klhl6;Lyn;Nckap1l;Nfam1;Plcg2;Ptpn6;Ptprc;Syk
GO:0001774	microglial cell activation	biological_process	9	419	30	20845	4.84E-09	2.31E-07	14.924821	Aif1;C1qa;C5ar1;Csf1r;Cx3cr1;Tlr1;Tlr2;Tlr9;Trem2
GO:0010628	positive regulation of gene expression	biological_process	34	419	544	20845	5.75E-09	2.70E-07	3.109337709	Atf3;Ccl2;Ccl5;Ccr5;Cd44;Cd74;Cebpa;Csf1;Csf1r;Ctsh;Ddx58;Fgf2;Ikzf1;Il16;Il1b;Il2rg;Itgax;Lcn2;Lgals9;Mmp12;Mmp8;P2rx7;Plcg2;Slc11a1;Spi1;Tgfb1;Tlr2;Tlr9;Tmem119;Tnfrsf1a;Trem2;Tyrobp;Vim;Vsir
GO:0030670	phagocytic vesicle membrane	cellular_component	8	419	22	20845	6.23E-09	2.87E-07	18.09069212	B2m;Clec4e;H2-D1;H2-K1;H2-Q9;H2-T23;Slc11a1;Tap1
GO:0002755	MyD88-dependent toll-like receptor signaling pathway	biological_process	7	419	15	20845	7.06E-09	3.20E-07	23.21638823	Irak3;Tlr1;Tlr13;Tlr2;Tlr7;Tlr8;Tlr9
GO:0032722	positive regulation of chemokine production	biological_process	11	419	54	20845	8.36E-09	3.72E-07	10.13413772	Aif1;Cd74;Chil3;Csf1r;Eif2ak2;Il16;Il1b;Lgals9;Tlr2;Tlr7;Tlr9
GO:0034341	response to type II interferon	biological_process	9	419	32	20845	9.16E-09	3.97E-07	13.99201969	Ccl5;Cd74;Ciita;H2-Aa;H2-Eb1;Ifitm3;Irgm2;Mefv;Slc11a1
GO:0032729	positive regulation of type II interferon production	biological_process	13	419	82	20845	9.22E-09	3.97E-07	7.88710053	Bcl3;Ccr2;Cd14;H2-M3;H2-Q9;Il1b;Irf8;Isg15;Sash3;Slc11a1;Tlr7;Tlr8;Tlr9
GO:0032733	positive regulation of interleukin-10 production	biological_process	10	419	43	20845	1.03E-08	4.28E-07	11.56962868	Bcl3;Fcer1g;Isg15;Lgals9;Plcg2;Sash3;Syk;Tlr2;Tlr9;Trem2
GO:0032715	negative regulation of interleukin-6 production	biological_process	11	419	55	20845	1.03E-08	4.28E-07	9.949880668	Cd84;Elf4;Inpp5d;Irak3;Lilr4b;Lilrb4a;Nckap1l;Ptpn6;Tlr9;Tnfrsf1a;Trim30a
GO:0045766	positive regulation of angiogenesis	biological_process	17	419	151	20845	1.07E-08	4.40E-07	5.600926204	C3;C3ar1;C5ar1;Ccl5;Cela1;Chil1;Ctsh;Cx3cr1;Cxcr2;Cybb;Emilin2;Fgf2;Hmox1;Il1b;Itgax;Itgb2;Tnfrsf1a
GO:0042110	T cell activation	biological_process	12	419	69	20845	1.17E-08	4.70E-07	8.652070146	Cd44;Cd48;Cd84;Coro1a;Dock2;Ly9;Slamf9;Tgfb1;Tnfaip8l2;Treml2;Vav1;Was
GO:0044406	adhesion of symbiont to host	biological_process	6	419	10	20845	1.25E-08	4.96E-07	29.849642	Gbp2;Gbp3;Gbp6;Gbp7;Gbp9;Icam1
GO:0004896	cytokine receptor activity	molecular_function	10	419	44	20845	1.30E-08	5.10E-07	11.30668258	Cd44;Cd74;Csf2rb;Csf2rb2;Csf3r;Cx3cr1;Il21r;Il2rb;Il2rg;Osmr
GO:0042802	identical protein binding	molecular_function	75	419	1925	20845	1.72E-08	6.62E-07	1.938288442	Alox5ap;Apln;Apobec3;Atf3;B2m;Bmp1;Btk;C1qb;C1ra;C1s1;Ccl3;Ccl5;Ccr2;Ccr5;Cd300lb;Cd300lf;Cd38;Cd53;Cd84;Cebpa;Cebpd;Coro1a;Cryaa;Cryba2;Cryba4;Csf1;Csrp3;Ddx58;Eif2ak2;Entpd1;Fcer1g;Fgf2;Gbp2;Gbp3;Gfap;H2-D1;H2-K1;H2-M3;Hmox1;Hp;Htra3;Ifi203;Ifi207;Ifi211;Ifi27l2a;Ikbke;Ikzf1;Irf5;Lcn2;Litaf;Lyz2;Mefv;Nlrp3;P2rx7;Pik3ap1;Pik3cg;Pstpip1;Rasal3;S100a4;Scube1;Tgfb1;Tlr1;Tlr13;Tlr2;Tlr8;Tnnt2;Trim12…
GO:0042590	antigen processing and presentation of exogenous peptide antigen via MHC class I	biological_process	5	419	6	20845	1.89E-08	7.18E-07	41.45783612	Fcer1g;Fcgr1;Fcgr3;H2-K1;Ifi30
GO:0010759	positive regulation of macrophage chemotaxis	biological_process	8	419	25	20845	2.00E-08	7.48E-07	15.91980907	C3ar1;C5ar1;Ccl2;Ccl5;Cmklr1;Csf1;Csf1r;Trem1
GO:0032757	positive regulation of interleukin-8 production	biological_process	11	419	59	20845	2.23E-08	8.24E-07	9.275312487	Cd14;Cd74;Chil1;Ddx58;Il1b;Syk;Tlr1;Tlr2;Tlr7;Tlr8;Tlr9
GO:0098586	cellular response to virus	biological_process	10	419	47	20845	2.58E-08	9.38E-07	10.58497943	Igtp;Ikbke;Irgm1;Irgm2;Lgals9;Mmp12;Nlrp3;Tgfb1;Tlr7;Wdfy4
GO:0001916	positive regulation of T cell mediated cytotoxicity	biological_process	10	419	49	20845	3.95E-08	1.38E-06	10.15293946	B2m;H2-D1;H2-K1;H2-M3;H2-Q4;H2-Q9;H2-T23;H2-T24;P2rx7;Ptprc
GO:0032728	positive regulation of interferon-beta production	biological_process	10	419	49	20845	3.95E-08	1.38E-06	10.15293946	Ddx58;Irf7;Isg15;Oas1a;Oas1g;Oas2;Tlr2;Tlr7;Tlr8;Tlr9
GO:0006958	complement activation, classical pathway	biological_process	8	419	27	20845	3.96E-08	1.38E-06	14.74056395	C1qa;C1qb;C1qc;C1ra;C1s1;C3;Cfi;Serping1
GO:0032695	negative regulation of interleukin-12 production	biological_process	7	419	19	20845	5.16E-08	1.78E-06	18.32872755	Acp5;Cmklr1;Irak3;Jak3;Mefv;Tlr2;Tlr8
GO:0005602	complement component C1 complex	cellular_component	5	419	7	20845	6.51E-08	2.18E-06	35.5352881	C1qa;C1qb;C1qc;C1ra;C1s1
GO:0020005	symbiont-containing vacuole membrane	cellular_component	5	419	7	20845	6.51E-08	2.18E-06	35.5352881	Gbp2;Gbp3;Gbp6;Gbp7;Gbp9
GO:0003725	double-stranded RNA binding	molecular_function	12	419	81	20845	7.52E-08	2.49E-06	7.370281976	Ddx58;Ddx60;Dhx58;Eif2ak2;Oas1a;Oas1g;Oas2;Oasl2;Tlr7;Tlr8;Vim;Zbp1
GO:0042288	MHC class I protein binding	molecular_function	9	419	40	20845	7.74E-08	2.52E-06	11.19361575	H2-D1;H2-K1;H2-Q4;H2-T23;Pilra;Pilrb1;Pilrb2;Pirb;Tap1
GO:0030889	negative regulation of B cell proliferation	biological_process	7	419	20	20845	7.80E-08	2.52E-06	17.41229117	Btk;Cd300a;Fcgr2b;Inpp5d;Lyn;Tnfrsf13b;Tyrobp
GO:0006952	defense response	biological_process	14	419	115	20845	7.97E-08	2.54E-06	6.056449102	Acod1;Ccr5;Cd74;Cybb;Fcgr2b;Igtp;Irgm1;Irgm2;Lsp1;Tap1;Tgfb1;Tlr1;Tlr2;Tnfrsf1a
GO:0042098	T cell proliferation	biological_process	11	419	67	20845	8.88E-08	2.80E-06	8.167812489	Cd37;Coro1a;Cxcr4;Dock2;P2rx7;Ptpn6;Ptprc;Sash3;Slfn1;Slfn2;Tgfb1
GO:0007229	integrin-mediated signaling pathway	biological_process	12	419	83	20845	9.94E-08	3.09E-06	7.19268482	Fcer1g;Fermt3;Fgr;Fyb;Isg15;Itgal;Itgax;Itgb2;Madcam1;Syk;Tyrobp;Vav1
GO:0004950	chemokine receptor activity	molecular_function	7	419	21	20845	1.15E-07	3.53E-06	16.58313445	Ccr1;Ccr2;Ccr5;Ccrl2;Cx3cr1;Cxcr2;Cxcr4
GO:0005515	protein binding	molecular_function	155	419	5334	20845	1.29E-07	3.92E-06	1.445661327	Aif1;Alox5ap;Apbb1ip;Apobec1;Apobec3;Aurkb;B2m;Bcl3;Bfsp1;Bmp1;Btk;C1qa;C3;Casp4;Ccl2;Ccl3;Ccr1;Ccr2;Cd180;Cd300a;Cd300c2;Cd300lb;Cd300ld;Cd300lf;Cd44;Cd48;Cd74;Cd86;Cdh23;Cebpa;Cebpd;Cgas;Chil1;Ciita;Clec2d;Clec4e;Clec4n;Clec5a;Cmtm3;Coro1a;Cryaa;Crybb1;Csf1;Csf1r;Csf2rb;Csf3r;Csrp3;Cxcr2;Cxcr4;Cyba;Cybb;Dab2;Ddx58;Ddx60;Eif2ak2;Fblim1;Fcer1g;Fcgr2b;Fermt3;Fes;Fgf2;Fgr;Fyb;Gbp7;Gfap;H2-Aa;H2-Ab1…
GO:0032691	negative regulation of interleukin-1 beta production	biological_process	8	419	31	20845	1.31E-07	3.94E-06	12.8385557	Acp5;Cx3cr1;Elf4;Lilr4b;Lilrb4a;Mefv;Nlrp3;Trem2
GO:0007204	positive regulation of cytosolic calcium ion concentration	biological_process	16	419	160	20845	1.55E-07	4.59E-06	4.974940334	C3ar1;C5ar1;Ccl3;Ccr1;Ccr5;Cd38;Cd52;Cmklr1;Cxcr2;Edn2;Fpr1;Fpr2;Il1b;Jak3;Pik3cg;Plcg2
GO:0019864	IgG binding	molecular_function	5	419	8	20845	1.71E-07	4.95E-06	31.09337709	Fcer1g;Fcgr1;Fcgr2b;Fcgr3;Fcgr4
GO:0060335	positive regulation of type II interferon-mediated signaling pathway	biological_process	5	419	8	20845	1.71E-07	4.95E-06	31.09337709	Igtp;Irgm1;Irgm2;Nlrc5;Parp9
GO:0002218	activation of innate immune response	biological_process	9	419	44	20845	1.87E-07	5.30E-06	10.17601432	Cgas;Ifi203;Ifi207;Ifi211;Tlr9;Trim12c;Trim30a;Trim30d;Zbp1
GO:0032735	positive regulation of interleukin-12 production	biological_process	9	419	44	20845	1.87E-07	5.30E-06	10.17601432	Il16;Irf8;Laptm5;Ltb;Plcg2;Syk;Tlr2;Tlr9;Unc93b1
GO:0050776	regulation of immune response	biological_process	9	419	45	20845	2.30E-07	6.44E-06	9.949880668	Cgas;Clec12a;Fcer1g;Fcgr1;Fcgr3;Fcgr4;Inpp5d;Syk;Vsir
GO:0048020	CCR chemokine receptor binding	molecular_function	7	419	23	20845	2.34E-07	6.50E-06	15.14112276	Ccl2;Ccl3;Ccl5;Ccl6;Ccl8;Ccl9;Ccrl2
GO:0030246	carbohydrate binding	molecular_function	18	419	210	20845	2.72E-07	7.48E-06	4.264234572	C4b;Cd33;Cd72;Cd93;Chil3;Clec12a;Clec2d;Clec4a1;Clec4a2;Clec4a3;Clec4d;Clec4e;Clec4n;Clec5a;Lgals9;Siglec1;Siglece;Siglecf
GO:0050728	negative regulation of inflammatory response	biological_process	13	419	112	20845	4.07E-07	1.11E-05	5.774484316	Acod1;Acp5;Aoah;Cd44;Elf4;Lgals9;Mefv;Nlrp3;Siglece;Socs3;Tnfaip8l2;Tnfrsf1a;Tnfrsf1b
GO:0032611	interleukin-1 beta production	biological_process	6	419	16	20845	4.30E-07	1.16E-05	18.65602625	Acp5;Casp4;Il1b;Nlrp3;P2rx7;Slamf9
GO:0032481	positive regulation of type I interferon production	biological_process	7	419	25	20845	4.43E-07	1.18E-05	13.92983294	Cd14;Cgas;Dhx58;Irf5;Irf7;Plcg2;Syk
GO:0045335	phagocytic vesicle	cellular_component	11	419	80	20845	5.73E-07	1.51E-05	6.840542959	Coro1a;Ctss;Cybb;Irgm1;Mpeg1;Pld4;Rab7b;Tlr1;Tlr9;Vim;Was
GO:0019955	cytokine binding	molecular_function	8	419	38	20845	7.19E-07	1.87E-05	10.4735586	Ccr2;Cd44;Cd74;Csf1r;Cxcr4;Gbp2;Il2rg;Osmr
GO:0032720	negative regulation of tumor necrosis factor production	biological_process	10	419	66	20845	7.48E-07	1.93E-05	7.537788385	Acp5;Bcl3;Elf4;Irak3;Lilr4b;Lilrb4a;Ptpn6;Trem2;Trim30a;Vsir
GO:0048002	antigen processing and presentation of peptide antigen	biological_process	4	419	5	20845	7.92E-07	2.00E-05	39.79952267	Ctss;H2-Aa;H2-Ab1;Slc11a1
GO:0098883	synapse pruning	biological_process	4	419	5	20845	7.92E-07	2.00E-05	39.79952267	C1qa;C1qb;C1qc;Cx3cr1
GO:0070269	pyroptosis	biological_process	8	419	40	20845	1.09E-06	2.74E-05	9.949880668	Casp4;Mefv;Naip2;Naip5;Naip6;Nlrp3;Trem2;Zbp1
GO:1901224	positive regulation of NIK/NF-kappaB signaling	biological_process	10	419	69	20845	1.14E-06	2.84E-05	7.210058455	Cd14;Cd86;Eif2ak2;Il1b;Laptm5;Mmp8;Tlr2;Tlr7;Tlr9;Trem2
GO:0002237	response to molecule of bacterial origin	biological_process	5	419	11	20845	1.34E-06	3.19E-05	22.61336516	B2m;Cd14;H2-M3;Tlr2;Tlr9
GO:0042613	MHC class II protein complex	cellular_component	5	419	11	20845	1.34E-06	3.19E-05	22.61336516	B2m;Cd74;H2-Aa;H2-Ab1;H2-Eb1
GO:0007159	leukocyte cell-cell adhesion	biological_process	7	419	29	20845	1.34E-06	3.19E-05	12.00847667	Ccl5;Fermt3;Icam1;Itgal;Itgb2;Ptprc;Syk
GO:0060907	positive regulation of macrophage cytokine production	biological_process	7	419	29	20845	1.34E-06	3.19E-05	12.00847667	Casp4;Cd74;Laptm5;P2rx7;Plcg2;Tlr2;Tlr7
GO:0002244	hematopoietic progenitor cell differentiation	biological_process	12	419	105	20845	1.35E-06	3.19E-05	5.685646096	Apobec3;Arl11;Cebpd;Herc6;Lyn;Pld4;Ptpn6;Ptprc;Tgfb1;Tifab;Tnfrsf13b;Top2a
GO:0090023	positive regulation of neutrophil chemotaxis	biological_process	7	419	30	20845	1.72E-06	4.04E-05	11.60819411	C3ar1;C5ar1;Cd74;Cxcr2;Il1b;Nckap1l;Rac2
GO:0042554	superoxide anion generation	biological_process	6	419	20	20845	1.94E-06	4.52E-05	14.924821	Acp5;Cyba;Cybb;Ncf1;Ncf2;Ncf4
GO:0023026	MHC class II protein complex binding	molecular_function	5	419	12	20845	2.26E-06	5.16E-05	20.72891806	B2m;Cd74;H2-Aa;H2-Ab1;H2-Eb1
GO:0043020	NADPH oxidase complex	cellular_component	5	419	12	20845	2.26E-06	5.16E-05	20.72891806	Cyba;Cybb;Ncf1;Ncf2;Ncf4
GO:0034987	immunoglobulin receptor binding	molecular_function	4	419	6	20845	2.34E-06	5.20E-05	33.16626889	Clec4d;Fcgr3;Fes;Fgr
GO:0043378	positive regulation of CD8-positive, alpha-beta T cell differentiation	biological_process	4	419	6	20845	2.34E-06	5.20E-05	33.16626889	Lilr4b;Lilrb4a;Nckap1l;Runx3
GO:0140031	phosphorylation-dependent protein binding	molecular_function	4	419	6	20845	2.34E-06	5.20E-05	33.16626889	Lyn;Plcg2;Ptpn6;Vav1
GO:0005178	integrin binding	molecular_function	14	419	152	20845	2.48E-06	5.48E-05	4.582181887	Dab2;Fermt3;Fgf2;Gfap;Icam1;Il1b;Isg15;Itgal;Itgax;Itgb2;Lcp1;Lilrb4a;Lyn;Syk
GO:0045121	membrane raft	cellular_component	20	419	296	20845	2.61E-06	5.71E-05	3.361446172	Btk;Cd14;Cd44;Cd48;Fcer1g;Fcgr1;Fcgr2b;H2-D1;Icam1;Itgb2;Kcnn4;Lyn;Nfam1;P2rx7;Ptprc;Slc6a2;Tlr1;Tlr2;Tnfrsf1a;Tnfrsf1b
GO:0001913	T cell mediated cytotoxicity	biological_process	6	419	21	20845	2.67E-06	5.75E-05	14.21411524	B2m;Ctsh;H2-D1;H2-K1;H2-T23;P2rx7
GO:0048245	eosinophil chemotaxis	biological_process	6	419	21	20845	2.67E-06	5.75E-05	14.21411524	Ccl2;Ccl3;Ccl5;Ccl6;Ccl8;Ccl9
GO:0004715	non-membrane spanning protein tyrosine kinase activity	molecular_function	8	419	45	20845	2.80E-06	5.98E-05	8.844338372	Btk;Eif2ak2;Fes;Fgr;Hck;Jak3;Lyn;Syk
GO:0042102	positive regulation of T cell proliferation	biological_process	10	419	77	20845	3.19E-06	6.76E-05	6.460961473	Aif1;Ccl5;Cd86;Coro1a;Il1b;Itgal;Jak3;Nckap1l;Ptprc;Sash3
GO:0030335	positive regulation of cell migration	biological_process	18	419	249	20845	3.22E-06	6.77E-05	3.59634241	Acp5;Aif1;C3ar1;Ccl5;Ccr1;Clec7a;Csf1;Csf1r;Ctsh;Cxcr4;Dab2;Fermt3;Fgr;Il1b;Itgax;Lyn;Tgfb1;Vsir
GO:0005125	cytokine activity	molecular_function	17	419	225	20845	3.34E-06	6.95E-05	3.758843808	Bmp1;Ccl2;Ccl3;Ccl5;Ccl6;Ccl8;Ccl9;Cmtm3;Cmtm7;Csf1;Fgf2;Il16;Il1b;Il1rn;Ltb;Tgfb1;Timp1
GO:0002548	monocyte chemotaxis	biological_process	7	419	33	20845	3.43E-06	7.03E-05	10.55290374	Ccl2;Ccl3;Ccl5;Ccl6;Ccl8;Ccl9;Ccr2
GO:0045672	positive regulation of osteoclast differentiation	biological_process	7	419	33	20845	3.43E-06	7.03E-05	10.55290374	Ccl3;Ccl5;Ccl9;Ccr1;Csf1;Csf1r;Trem2
GO:0002430	complement receptor mediated signaling pathway	biological_process	5	419	13	20845	3.61E-06	7.18E-05	19.1343859	C3ar1;C5ar1;Cmklr1;Fpr1;Fpr2
GO:0004875	complement receptor activity	molecular_function	5	419	13	20845	3.61E-06	7.18E-05	19.1343859	C3ar1;C5ar1;Cmklr1;Fpr1;Fpr2
GO:0001891	phagocytic cup	cellular_component	6	419	22	20845	3.61E-06	7.18E-05	13.56801909	Aif1;Arhgap25;Bin2;Coro1a;Lcp1;Myo1g
GO:0090026	positive regulation of monocyte chemotaxis	biological_process	6	419	22	20845	3.61E-06	7.18E-05	13.56801909	Aif1;Ccl2;Ccl5;Ccr1;Ccr2;Cx3cr1
GO:0031410	cytoplasmic vesicle	cellular_component	38	419	856	20845	4.59E-06	9.04E-05	2.20850155	Aoah;Arhgap30;Btk;C5ar1;Capn11;Cd93;Chil3;Cmtm3;Coro1a;Ctss;Cxcr4;Dab2;Fes;Gbp2;Gbp3;Gbp6;Gbp7;Gbp9;Hck;Ifitm3;Irgm1;Laptm5;Lcn2;Mefv;Mpeg1;Msr1;Myof;Penk;Pld4;Rab7b;Rin3;Syk;Tlr1;Tlr2;Tlr7;Tlr9;Trim14;Unc93b1
GO:0001784	phosphotyrosine residue binding	molecular_function	8	419	48	20845	4.65E-06	9.10E-05	8.291567224	Fgr;Hck;Plcg2;Ptpn6;Sla;Socs3;Syk;Vav1
GO:0045824	negative regulation of innate immune response	biological_process	7	419	35	20845	5.21E-06	0.000101228	9.949880668	Acod1;Ccr1;Dhx58;Ifi203;Ifi207;Ifi211;Irak3
GO:0031726	CCR1 chemokine receptor binding	molecular_function	4	419	7	20845	5.37E-06	0.000102688	28.42823048	Ccl3;Ccl5;Ccl6;Ccl9
GO:0033004	negative regulation of mast cell activation	biological_process	4	419	7	20845	5.37E-06	0.000102688	28.42823048	Cd300lf;Cd84;Lilrb4a;Milr1
GO:0006968	cellular defense response	biological_process	5	419	14	20845	5.52E-06	0.000103342	17.76764405	B2m;Ccr2;Clec2d;Cxcr2;Ncf1
GO:0007252	I-kappaB phosphorylation	biological_process	5	419	14	20845	5.52E-06	0.000103342	17.76764405	Ikbke;Saa3;Tlr2;Tlr7;Tlr9
GO:0097242	amyloid-beta clearance	biological_process	5	419	14	20845	5.52E-06	0.000103342	17.76764405	C3;C5ar1;Itgb2;Msr1;Trem2
GO:0001934	positive regulation of protein phosphorylation	biological_process	18	419	259	20845	5.59E-06	0.000103837	3.457487491	Aif1;Aurkb;C3;Cd74;Cryaa;Csf1r;Cxcr4;Dab2;Fgf2;Igtp;Il1b;Irgm1;Irgm2;Lyn;P2rx7;Tgfb1;Tmem119;Trem2
GO:0032398	MHC class Ib protein complex	cellular_component	6	419	24	20845	6.30E-06	0.000115392	12.43735084	H2-D1;H2-K1;H2-M3;H2-Q4;H2-Q9;H2-T23
GO:0032930	positive regulation of superoxide anion generation	biological_process	6	419	24	20845	6.30E-06	0.000115392	12.43735084	Cyba;Fpr2;Itgb2;Syk;Tgfb1;Tyrobp
GO:0010934	macrophage cytokine production	biological_process	7	419	36	20845	6.36E-06	0.000115676	9.673495094	Acp5;Casp4;Il1b;Nlrp3;P2rx7;Tlr2;Tlr7
GO:0005764	lysosome	cellular_component	25	419	457	20845	6.79E-06	0.000122675	2.721520971	Acp5;Akr1b7;Cd68;Cd74;Ctsh;Ctss;Cxcr4;H2-Aa;Hck;Ifi30;Ifitm3;Il1b;Irgm1;Laptm5;Litaf;Napsa;Plbd1;Rab7b;Siglecf;Slc11a1;Slc15a3;Srgn;Tlr7;Tlr9;Unc93b1
GO:0018108	peptidyl-tyrosine phosphorylation	biological_process	10	419	84	20845	7.09E-06	0.000127214	5.922548017	Btk;Csf1r;Fes;Fgr;Hck;Jak3;Lyn;Ptpn6;Ptprc;Syk
GO:0006898	receptor-mediated endocytosis	biological_process	9	419	67	20845	7.50E-06	0.000133515	6.682755673	Cd14;Cd300a;Cd44;Dab2;Fcgr1;Fcgr2b;Ifitm3;Itgb2;Msr1
GO:0002476	antigen processing and presentation of endogenous peptide antigen via MHC class Ib	biological_process	7	419	37	20845	7.71E-06	0.000135448	9.412049281	H2-D1;H2-K1;H2-M3;H2-Q4;H2-Q9;H2-T23;H2-T24
GO:0002486	antigen processing and presentation of endogenous peptide antigen via MHC class I via ER pathway, TAP-independent	biological_process	7	419	37	20845	7.71E-06	0.000135448	9.412049281	H2-D1;H2-K1;H2-M3;H2-Q4;H2-Q9;H2-T23;H2-T24
GO:0042824	MHC class I peptide loading complex	cellular_component	5	419	15	20845	8.15E-06	0.000142156	16.58313445	B2m;H2-D1;H2-K1;H2-Q4;Tap1
GO:0042130	negative regulation of T cell proliferation	biological_process	8	419	52	20845	8.65E-06	0.000149888	7.65375436	Cd37;Cd86;H2-Aa;Lilr4b;Lilrb4a;Ptpn6;Slfn1;Tgfb1
GO:0043410	positive regulation of MAPK cascade	biological_process	15	419	193	20845	8.93E-06	0.00015374	3.866533938	Cd74;Cd84;Eif2ak2;Fgf2;Laptm5;Mmp8;P2rx7;Plcg2;Ptprc;Syk;Tlr9;Tmem106a;Trim12c;Trim30a;Trim30d
GO:0001775	cell activation	biological_process	4	419	8	20845	1.06E-05	0.000179506	24.87470167	Plcg2;Syk;Tgfb1;Timp1
GO:0002474	antigen processing and presentation of peptide antigen via MHC class I	biological_process	4	419	8	20845	1.06E-05	0.000179506	24.87470167	B2m;H2-D1;H2-K1;H2-T23
GO:0060100	positive regulation of phagocytosis, engulfment	biological_process	5	419	16	20845	1.17E-05	0.000196719	15.54668854	C3;Fcgr1;Nckap1l;Plcg2;Trem2
GO:0043123	positive regulation of I-kappaB kinase/NF-kappaB signaling	biological_process	12	419	130	20845	1.27E-05	0.00021213	4.592252616	Cd74;Clec4d;Clec4n;Il1b;Ltb;S100a4;Tlr9;Tmem106a;Trim12c;Trim30a;Trim30d;Trim34a
GO:0032727	positive regulation of interferon-alpha production	biological_process	6	419	27	20845	1.32E-05	0.000217953	11.05542296	Ddx58;Irf7;Mmp12;Tlr7;Tlr8;Tlr9
GO:0048247	lymphocyte chemotaxis	biological_process	6	419	27	20845	1.32E-05	0.000217953	11.05542296	Ccl2;Ccl3;Ccl5;Ccl6;Ccl8;Ccl9
GO:0030595	leukocyte chemotaxis	biological_process	5	419	17	20845	1.62E-05	0.00026542	14.63217745	Ccl3;Ccr1;Coro1a;Cx3cr1;Il16
GO:0045579	positive regulation of B cell differentiation	biological_process	5	419	17	20845	1.62E-05	0.00026542	14.63217745	Il2rg;Inpp5d;Nckap1l;Spi1;Syk
GO:0038023	signaling receptor activity	molecular_function	14	419	181	20845	1.87E-05	0.000298348	3.848020148	Antxr2;B430306N03Rik;Cd300a;Cd48;Clec4e;Fpr2;Itgb2;P2rx7;Tlr1;Tlr13;Tlr2;Trem1;Trem2;Treml2
GO:0016175	superoxide-generating NAD(P)H oxidase activity	molecular_function	4	419	9	20845	1.87E-05	0.000298348	22.11084593	Cyba;Cybb;Ncf1;Ncf2
GO:0032494	response to peptidoglycan	biological_process	4	419	9	20845	1.87E-05	0.000298348	22.11084593	C5ar1;Irak3;Irf5;Tlr2
GO:0034144	negative regulation of toll-like receptor 4 signaling pathway	biological_process	4	419	9	20845	1.87E-05	0.000298348	22.11084593	Acod1;Lyn;Rab7b;Trem2
GO:0071347	cellular response to interleukin-1	biological_process	8	419	58	20845	1.98E-05	0.000314156	6.861986668	Acod1;Ccl2;Ccl3;Ccl5;Ccl6;Ccl8;Ccl9;Saa3
GO:0007165	signal transduction	biological_process	49	419	1308	20845	2.00E-05	0.000314327	1.86370089	Adgre1;Adgre5;Apbb1ip;Apln;Arhgap25;Arhgap30;Arhgap45;C3ar1;C5ar1;Ccr1;Ccr2;Ccr5;Ccrl2;Cd48;Clec12a;Cmklr1;Cx3cr1;Cxcr2;Cxcr4;Fcer1g;Fpr1;Fpr2;Gpr3;Gpr65;Il18rap;Irak3;Lsp1;Lyn;Nfam1;P2ry6;Pik3ap1;Pilra;Plcg2;Ptafr;Rasal3;Rassf2;Rin3;Saa3;Scube1;Sla;Socs3;Tagap;Tlr1;Tlr13;Tlr2;Tlr7;Tlr8;Tlr9;Tnfrsf1a
GO:0045591	positive regulation of regulatory T cell differentiation	biological_process	5	419	18	20845	2.21E-05	0.000346119	13.81927871	Lgals9;Lilr4b;Lilrb4a;Tgfb1;Vsir
GO:0002639	positive regulation of immunoglobulin production	biological_process	6	419	30	20845	2.51E-05	0.000388085	9.949880668	Btk;Cd37;Cd86;Ptprc;Sash3;Tlr9
GO:0006953	acute-phase response	biological_process	6	419	30	20845	2.51E-05	0.000388085	9.949880668	Hp;Il1rn;Orm1;Orm2;Saa3;Serpina3n
GO:0071639	positive regulation of monocyte chemotactic protein-1 production	biological_process	5	419	19	20845	2.95E-05	0.000453752	13.09194825	Cd84;Il1b;Oas1a;Oas1g;Syk
GO:0046597	negative regulation of viral entry into host cell	biological_process	6	419	31	20845	3.06E-05	0.000463596	9.628916776	Cd74;Ciita;Ifitm3;Trim12c;Trim30a;Trim30d
GO:0002503	peptide antigen assembly with MHC class II protein complex	biological_process	4	419	10	20845	3.07E-05	0.000463596	19.89976134	B2m;H2-Aa;H2-Ab1;H2-Eb1
GO:0071659	negative regulation of IP-10 production	biological_process	4	419	10	20845	3.07E-05	0.000463596	19.89976134	Lilr4b;Lilrb4a;Oas1a;Oas1g
GO:0048661	positive regulation of smooth muscle cell proliferation	biological_process	9	419	80	20845	3.23E-05	0.000485057	5.596807876	Aif1;C3ar1;Ccl5;Cyba;Fgf2;Hmox1;Nr4a3;Ptafr;Tgfb1
GO:0042608	T cell receptor binding	molecular_function	6	419	32	20845	3.70E-05	0.000552632	9.328013126	Dock2;H2-D1;H2-Eb1;H2-K1;H2-Q4;H2-T23
GO:0060340	positive regulation of type I interferon-mediated signaling pathway	biological_process	5	419	20	20845	3.87E-05	0.000574532	12.43735084	Ikbke;Irf7;Mmp12;Nlrc5;Zbp1
GO:0030890	positive regulation of B cell proliferation	biological_process	7	419	47	20845	3.96E-05	0.000584617	7.409485604	Btk;Cd38;Cd74;Nckap1l;Ptprc;Sash3;Tlr9
GO:0045429	positive regulation of nitric oxide biosynthetic process	biological_process	7	419	48	20845	4.56E-05	0.000668888	7.255121321	Aif1;H2-M3;Icam1;Il1b;Itgb2;Mmp8;Tlr2
GO:0001730	2'-5'-oligoadenylate synthetase activity	molecular_function	4	419	11	20845	4.75E-05	0.0006811	18.09069212	Oas1a;Oas1g;Oas2;Oasl2
GO:0050764	regulation of phagocytosis	biological_process	4	419	11	20845	4.75E-05	0.0006811	18.09069212	Fgr;Hck;Ptprc;Syk
GO:0050786	RAGE receptor binding	molecular_function	4	419	11	20845	4.75E-05	0.0006811	18.09069212	Fpr1;Fpr2;S100a4;S100a8
GO:0070431	nucleotide-binding oligomerization domain containing 2 signaling pathway	biological_process	4	419	11	20845	4.75E-05	0.0006811	18.09069212	Igtp;Irgm1;Irgm2;Lacc1
GO:0010508	positive regulation of autophagy	biological_process	9	419	84	20845	4.78E-05	0.000681822	5.330293215	Igtp;Irgm1;Irgm2;Mefv;Tlr9;Trim12c;Trim30a;Trim30d;Trim34a
GO:0045088	regulation of innate immune response	biological_process	5	419	21	20845	5.00E-05	0.000705198	11.84509603	Dhx58;Fgr;Irf7;Myo1f;Trem2
GO:0050778	positive regulation of immune response	biological_process	5	419	21	20845	5.00E-05	0.000705198	11.84509603	C3;C4b;Cfb;Fcer1g;Rsad2
GO:0030099	myeloid cell differentiation	biological_process	6	419	34	20845	5.31E-05	0.000745396	8.779306472	Ccr1;Cebpa;Clec5a;Dab2;Irf8;Tifab
GO:0051091	positive regulation of DNA-binding transcription factor activity	biological_process	11	419	128	20845	5.62E-05	0.000784881	4.27533935	Csrp3;Ddx58;Fcgr2b;Ikbke;Il1b;Nfam1;Plcg2;Trim12c;Trim14;Trim30a;Trim30d
GO:0030316	osteoclast differentiation	biological_process	7	419	50	20845	5.98E-05	0.000829479	6.964916468	Cd300lf;Csf1;Csf1r;Fcer1g;Tgfb1;Trem2;Tyrobp
GO:0032635	interleukin-6 production	biological_process	6	419	35	20845	6.30E-05	0.000865658	8.528469144	Fcer1g;Il18rap;Il1b;P2rx7;Tlr2;Tlr7
GO:0046703	natural killer cell lectin-like receptor binding	molecular_function	6	419	35	20845	6.30E-05	0.000865658	8.528469144	Clec2d;H2-D1;H2-K1;H2-Q4;H2-T23;Ptpn6
GO:0002221	pattern recognition receptor signaling pathway	biological_process	4	419	12	20845	7.01E-05	0.000937723	16.58313445	Clec4e;Lacc1;Mefv;Nlrp3
GO:0002223	stimulatory C-type lectin receptor signaling pathway	biological_process	4	419	12	20845	7.01E-05	0.000937723	16.58313445	Clec4n;Plcg2;Syk;Tyrobp
GO:0031664	regulation of lipopolysaccharide-mediated signaling pathway	biological_process	4	419	12	20845	7.01E-05	0.000937723	16.58313445	Cd84;Trim12c;Trim30a;Trim30d
GO:0032725	positive regulation of granulocyte macrophage colony-stimulating factor production	biological_process	4	419	12	20845	7.01E-05	0.000937723	16.58313445	Ddx58;Il1b;Syk;Tlr9
GO:0060700	regulation of ribonuclease activity	biological_process	4	419	12	20845	7.01E-05	0.000937723	16.58313445	Oas1a;Oas1g;Oas2;Oasl2
GO:0002246	wound healing involved in inflammatory response	biological_process	3	419	5	20845	7.83E-05	0.001000216	29.849642	Ccr2;Cd44;Hmox1
GO:0002504	antigen processing and presentation of peptide or polysaccharide antigen via MHC class II	biological_process	3	419	5	20845	7.83E-05	0.001000216	29.849642	H2-Aa;H2-Ab1;H2-Eb1
GO:0032765	positive regulation of mast cell cytokine production	biological_process	3	419	5	20845	7.83E-05	0.001000216	29.849642	Fcer1g;Nr4a3;Syk
GO:0033007	negative regulation of mast cell activation involved in immune response	biological_process	3	419	5	20845	7.83E-05	0.001000216	29.849642	Cd300a;Lilrb4a;Ptpn6
GO:0034123	positive regulation of toll-like receptor signaling pathway	biological_process	3	419	5	20845	7.83E-05	0.001000216	29.849642	Pik3ap1;Tlr2;Tlr9
GO:0034154	toll-like receptor 7 signaling pathway	biological_process	3	419	5	20845	7.83E-05	0.001000216	29.849642	Pik3ap1;Tlr7;Unc93b1
GO:0035702	monocyte homeostasis	biological_process	3	419	5	20845	7.83E-05	0.001000216	29.849642	Ccl2;Csf1;Csf1r
GO:0071226	cellular response to molecule of fungal origin	biological_process	3	419	5	20845	7.83E-05	0.001000216	29.849642	Btk;Clec7a;Syk
GO:0071677	positive regulation of mononuclear cell migration	biological_process	3	419	5	20845	7.83E-05	0.001000216	29.849642	Aif1;Csf1;Tgfb1
GO:0050829	defense response to Gram-negative bacterium	biological_process	10	419	111	20845	8.19E-05	0.001041576	4.481928229	B2m;Igtp;Irgm1;Irgm2;Lyz2;Mpeg1;Naip5;Slc11a1;Tlr9;Trem2
GO:0071356	cellular response to tumor necrosis factor	biological_process	9	419	90	20845	8.25E-05	0.001043982	4.974940334	Acod1;Ccl2;Ccl3;Ccl5;Ccl6;Ccl8;Ccl9;Cebpa;Gbp3
GO:0001540	amyloid-beta binding	molecular_function	8	419	71	20845	8.77E-05	0.001104513	5.605566574	Cd74;Fcgr2b;Fpr2;Itgb2;Msr1;Pirb;Tlr2;Trem2
GO:0005829	cytosol	cellular_component	108	419	3825	20845	8.89E-05	0.001113922	1.404689036	Aif1;Akr1b7;Alox5ap;Apbb1ip;Arhgap45;Arhgdib;B2m;Bcl3;Btk;Casp4;Ccl3;Ccr2;Cd33;Cd44;Ces1d;Cgas;Ciita;Clec5a;Cmtm3;Cryaa;Crym;Csrp3;Ctsh;Cxcr4;Cyth4;Cytip;Ddx58;Ddx60;Egln3;Eif2ak2;Fes;Fgr;Fli1;Fyb;Gbp2;Gbp3;Hck;Herc6;Hk3;Hmox1;Ifi203;Ifi207;Ifi211;Ifi30;Ifit1;Igtp;Ikzf1;Il10ra;Il16;Inpp5d;Irf7;Irgm1;Irgm2;Jak3;Kcnn4;Lcn2;Lcp1;Lcp2;Lgals9;Lrrc25;Lst1;Lyn;Mefv;Msr1;Myo1f;Ncf1;Ncf2;Ncf4;Nckap1l;Nlrc…
GO:0034142	toll-like receptor 4 signaling pathway	biological_process	5	419	24	20845	9.93E-05	0.00119662	10.36445903	Cd14;Lyn;Oas1a;Oas1g;Pik3ap1
GO:0042612	MHC class I protein complex	cellular_component	5	419	24	20845	9.93E-05	0.00119662	10.36445903	B2m;H2-D1;H2-K1;H2-Q4;H2-T23
GO:0043303	mast cell degranulation	biological_process	5	419	24	20845	9.93E-05	0.00119662	10.36445903	Cd300a;Fcer1g;Milr1;Nr4a3;Syk
GO:0060339	negative regulation of type I interferon-mediated signaling pathway	biological_process	5	419	24	20845	9.93E-05	0.00119662	10.36445903	Isg15;Mmp12;Nlrc5;Oas1a;Oas1g
GO:1900016	negative regulation of cytokine production involved in inflammatory response	biological_process	5	419	24	20845	9.93E-05	0.00119662	10.36445903	Adcy7;Lilr4b;Lilrb4a;Mefv;Trem2
GO:0006910	phagocytosis, recognition	biological_process	4	419	13	20845	9.96E-05	0.00119662	15.30750872	Clec7a;Fcgr1;Fcgr3;Trem2
GO:0016004	phospholipase activator activity	molecular_function	4	419	13	20845	9.96E-05	0.00119662	15.30750872	Btk;Ccl3;Ccl5;Ccl8
GO:0032009	early phagosome	cellular_component	4	419	13	20845	9.96E-05	0.00119662	15.30750872	Syk;Tlr7;Tlr9;Unc93b1
GO:0050700	CARD domain binding	molecular_function	4	419	13	20845	9.96E-05	0.00119662	15.30750872	Casp4;Igtp;Irgm1;Irgm2
GO:0045671	negative regulation of osteoclast differentiation	biological_process	6	419	38	20845	0.000101884	0.001217895	7.855168949	Clec2d;Inpp5d;Lilr4b;Lilrb4a;Pilrb1;Pirb
GO:0002687	positive regulation of leukocyte migration	biological_process	5	419	25	20845	0.000122134	0.001453224	9.949880668	Ccl2;Csf1;Madcam1;Nckap1l;Tlr2
GO:0050727	regulation of inflammatory response	biological_process	9	419	96	20845	0.000136229	0.001596749	4.664006563	Casp4;Ccr2;Lacc1;Lyn;Nlrp3;Pik3ap1;S100a8;Tlr9;Zbp1
GO:0042056	chemoattractant activity	molecular_function	6	419	40	20845	0.000136937	0.001596749	7.462410501	Ccl3;Ccl5;Ccl6;Ccl9;Fgf2;Saa3
GO:0016493	C-C chemokine receptor activity	molecular_function	4	419	14	20845	0.000137288	0.001596749	14.21411524	Ccr1;Ccr2;Ccr5;Ccrl2
GO:0042119	neutrophil activation	biological_process	4	419	14	20845	0.000137288	0.001596749	14.21411524	Ccl5;Cxcr2;Fcgr4;Il18rap
GO:0098553	lumenal side of endoplasmic reticulum membrane	cellular_component	4	419	14	20845	0.000137288	0.001596749	14.21411524	H2-D1;H2-K1;H2-Q9;H2-T23
GO:0060337	type I interferon-mediated signaling pathway	biological_process	5	419	26	20845	0.000148733	0.001715732	9.56719295	Ifitm3;Irf7;Oas1a;Oas1g;Oas2
GO:0034136	negative regulation of toll-like receptor 2 signaling pathway	biological_process	3	419	6	20845	0.000154163	0.001715732	24.87470167	Acod1;Lyn;Trem2
GO:0038094	Fc-gamma receptor signaling pathway	biological_process	3	419	6	20845	0.000154163	0.001715732	24.87470167	Clec4d;Clec4e;Fcer1g
GO:0043305	negative regulation of mast cell degranulation	biological_process	3	419	6	20845	0.000154163	0.001715732	24.87470167	Cd300a;Cd84;Hmox1
GO:0061739	protein lipidation involved in autophagosome assembly	biological_process	3	419	6	20845	0.000154163	0.001715732	24.87470167	Igtp;Irgm1;Irgm2
GO:0061762	CAMKK-AMPK signaling cascade	biological_process	3	419	6	20845	0.000154163	0.001715732	24.87470167	Igtp;Irgm1;Irgm2
GO:0070665	positive regulation of leukocyte proliferation	biological_process	3	419	6	20845	0.000154163	0.001715732	24.87470167	Csf1r;Csf2rb;Csf2rb2
GO:0071396	cellular response to lipid	biological_process	3	419	6	20845	0.000154163	0.001715732	24.87470167	Plcg2;Syk;Trem2
GO:0072557	IPAF inflammasome complex	cellular_component	3	419	6	20845	0.000154163	0.001715732	24.87470167	Naip2;Naip5;Naip6
GO:1904141	positive regulation of microglial cell migration	biological_process	3	419	6	20845	0.000154163	0.001715732	24.87470167	Csf1;Cx3cr1;Trem2
GO:0008009	chemokine activity	molecular_function	6	419	41	20845	0.000157719	0.0017403	7.280400489	Ccl2;Ccl3;Ccl5;Ccl6;Ccl8;Ccl9
GO:0032609	type II interferon production	biological_process	6	419	41	20845	0.000157719	0.0017403	7.280400489	Bcl3;Il18rap;Irf8;Runx3;Sash3;Slc11a1
GO:0002526	acute inflammatory response	biological_process	4	419	15	20845	0.000184248	0.002007295	13.26650756	Hp;Nlrp3;Nupr1;Trem1
GO:0048143	astrocyte activation	biological_process	4	419	15	20845	0.000184248	0.002007295	13.26650756	C1qa;C5ar1;Il1b;Trem2
GO:0051279	regulation of release of sequestered calcium ion into cytosol	biological_process	4	419	15	20845	0.000184248	0.002007295	13.26650756	Coro1a;Cyba;Lyn;Ptpn6
GO:0048839	inner ear development	biological_process	7	419	60	20845	0.000194462	0.002109665	5.804097056	C1qb;Cdh23;Cebpa;Cebpd;H2-K1;H2-T23;Tifab
GO:0043066	negative regulation of apoptotic process	biological_process	24	419	529	20845	0.00019656	0.002123506	2.257061777	Aif1;Bcl3;Cd38;Cd44;Cd74;Clec5a;Cryaa;Csf1r;Ctsh;Cxcr2;Dab2;Eif2ak2;Hck;Il1rn;Il2rb;Naip2;Naip5;Naip6;Nckap1l;Nupr1;Socs3;Timp1;Tnfrsf1a;Trem2
GO:0032088	negative regulation of NF-kappaB transcription factor activity	biological_process	8	419	80	20845	0.000204216	0.002197026	4.974940334	Acod1;Bcl3;Cmklr1;Irak3;Nlrc5;Nlrp3;Spi1;Tlr9
GO:0005044	scavenger receptor activity	molecular_function	6	419	43	20845	0.000206727	0.002214807	6.94177721	Cfi;Endou;Lgals3bp;Loxl4;Msr1;Stab1
GO:0003779	actin binding	molecular_function	19	419	376	20845	0.00023934	0.002537693	2.513932616	Aif1;Arpc1b;Ccr5;Coro1a;Csrp3;Cxcr4;Fxyd5;Gbp2;Gmfg;Lcp1;Lsp1;Mefv;Myo1f;Myo1g;Pstpip1;S100a4;Slc6a2;Tnnt2;Was
GO:0001780	neutrophil homeostasis	biological_process	4	419	16	20845	0.000241779	0.002537693	12.43735084	Btk;Csf1;Csf1r;Lilrb4a
GO:0032480	negative regulation of type I interferon production	biological_process	4	419	16	20845	0.000241779	0.002537693	12.43735084	Acod1;Dhx58;Gbp3;Gbp7
GO:0034138	toll-like receptor 3 signaling pathway	biological_process	4	419	16	20845	0.000241779	0.002537693	12.43735084	Cd86;Oas1a;Oas1g;Unc93b1
GO:1990266	neutrophil migration	biological_process	4	419	16	20845	0.000241779	0.002537693	12.43735084	Itgb2;Myo1f;Tlr2;Trem1
GO:0007601	visual perception	biological_process	11	419	151	20845	0.000246025	0.002571804	3.62412872	Cryaa;Cryba2;Cryba4;Crybb1;Crybb3;Cryga;Crygc;Crygd;Cryge;Crygf;Mip
GO:0051649	establishment of localization in cell	biological_process	13	419	204	20845	0.000261653	0.00268043	3.170305115	Apobec1;Cd300a;Coro1a;Cyba;Fcgr2b;Kcnn4;Msr1;Myo1g;P2rx7;Pld4;Sirpb1a;Slc11a1;Syk
GO:0002283	neutrophil activation involved in immune response	biological_process	3	419	7	20845	0.000265759	0.00268043	21.32117286	Fcer1g;Syk;Tyrobp
GO:0002725	negative regulation of T cell cytokine production	biological_process	3	419	7	20845	0.000265759	0.00268043	21.32117286	Lilr4b;Lilrb4a;Vsir
GO:0031622	positive regulation of fever generation	biological_process	3	419	7	20845	0.000265759	0.00268043	21.32117286	Ccl5;Ccr5;Il1b
GO:0032815	negative regulation of natural killer cell activation	biological_process	3	419	7	20845	0.000265759	0.00268043	21.32117286	Fgr;Lgals9;Lilrb4a
GO:0035325	Toll-like receptor binding	molecular_function	3	419	7	20845	0.000265759	0.00268043	21.32117286	Syk;Tlr2;Unc93b1
GO:0035425	autocrine signaling	biological_process	3	419	7	20845	0.000265759	0.00268043	21.32117286	Cd68;Cx3cr1;S100a8
GO:0071219	cellular response to molecule of bacterial origin	biological_process	3	419	7	20845	0.000265759	0.00268043	21.32117286	Acod1;Cd14;Fcgr2b
GO:0071224	cellular response to peptidoglycan	biological_process	3	419	7	20845	0.000265759	0.00268043	21.32117286	Nlrp3;Tlr2;Trem2
GO:0043129	surfactant homeostasis	biological_process	5	419	30	20845	0.000301612	0.003030207	8.291567224	Ctsh;Napsa;Oas1a;Oas1g;Tgfb1
GO:0001878	response to yeast	biological_process	4	419	17	20845	0.000311175	0.003102135	11.70574196	Clec4n;Clec7a;Ncf1;Plcg2
GO:0034122	negative regulation of toll-like receptor signaling pathway	biological_process	4	419	17	20845	0.000311175	0.003102135	11.70574196	Irak3;Pik3ap1;Tlr9;Trim30a
GO:0001772	immunological synapse	cellular_component	6	419	47	20845	0.000340296	0.003379403	6.350987661	Cd37;Cd53;Coro1a;H2-Eb1;Icam1;Itgal
GO:0007249	I-kappaB kinase/NF-kappaB signaling	biological_process	7	419	66	20845	0.000353695	0.003459587	5.27645187	Bcl3;Btk;Il1b;Tifab;Tlr7;Tlr8;Tlr9
GO:0010800	positive regulation of peptidyl-threonine phosphorylation	biological_process	5	419	31	20845	0.00035373	0.003459587	8.024097313	Chil1;Igtp;Irgm1;Irgm2;Tgfb1
GO:0032640	tumor necrosis factor production	biological_process	5	419	31	20845	0.00035373	0.003459587	8.024097313	Acp5;Fcer1g;Sash3;Slamf9;Tlr2
GO:0043122	regulation of I-kappaB kinase/NF-kappaB signaling	biological_process	5	419	31	20845	0.00035373	0.003459587	8.024097313	Gbp3;Gbp7;Il1b;Pik3ap1;Plcg2
GO:0007200	phospholipase C-activating G protein-coupled receptor signaling pathway	biological_process	7	419	67	20845	0.000388234	0.003779531	5.197698857	C3ar1;C5ar1;Cmklr1;Cx3cr1;Cxcr2;Fpr1;Fpr2
GO:0002381	immunoglobulin production involved in immunoglobulin-mediated immune response	biological_process	4	419	18	20845	0.000393762	0.003779531	11.05542296	B2m;H2-Aa;H2-Ab1;H2-Eb1
GO:0045779	negative regulation of bone resorption	biological_process	4	419	18	20845	0.000393762	0.003779531	11.05542296	Cd38;Inpp5d;P2rx7;Tmem119
GO:0046426	negative regulation of receptor signaling pathway via JAK-STAT	biological_process	4	419	18	20845	0.000393762	0.003779531	11.05542296	Bcl3;Gbp3;Gbp7;Socs3
GO:1903428	positive regulation of reactive oxygen species biosynthetic process	biological_process	4	419	18	20845	0.000393762	0.003779531	11.05542296	Cyba;Lcn2;Mmp8;Plcg2
GO:0050731	positive regulation of peptidyl-tyrosine phosphorylation	biological_process	9	419	111	20845	0.000407814	0.003848872	4.033735406	Cd44;Cd74;Clec4n;Icam1;Plcg2;Ptprc;Syk;Tgfb1;Trem2
GO:0002752	cell surface pattern recognition receptor signaling pathway	biological_process	3	419	8	20845	0.000418874	0.003848872	18.65602625	Cd14;Clec7a;Tlr2
GO:0016176	superoxide-generating NADPH oxidase activator activity	molecular_function	3	419	8	20845	0.000418874	0.003848872	18.65602625	Ncf1;Ncf2;Ncf4
GO:0032396	inhibitory MHC class I receptor activity	molecular_function	3	419	8	20845	0.000418874	0.003848872	18.65602625	Lilr4b;Lilrb4a;Pirb
GO:0034162	toll-like receptor 9 signaling pathway	biological_process	3	419	8	20845	0.000418874	0.003848872	18.65602625	Pik3ap1;Tlr9;Unc93b1
GO:0043304	regulation of mast cell degranulation	biological_process	3	419	8	20845	0.000418874	0.003848872	18.65602625	Fes;Lyn;Rac2
GO:0045646	regulation of erythrocyte differentiation	biological_process	3	419	8	20845	0.000418874	0.003848872	18.65602625	B2m;Lyn;Spi1
GO:0046641	positive regulation of alpha-beta T cell proliferation	biological_process	3	419	8	20845	0.000418874	0.003848872	18.65602625	Ccr2;Ptprc;Syk
GO:0051434	BH3 domain binding	molecular_function	3	419	8	20845	0.000418874	0.003848872	18.65602625	Igtp;Irgm1;Irgm2
GO:0070891	lipoteichoic acid binding	molecular_function	3	419	8	20845	0.000418874	0.003848872	18.65602625	Cd14;Tlr2;Trem2
GO:1902624	positive regulation of neutrophil migration	biological_process	3	419	8	20845	0.000418874	0.003848872	18.65602625	Myo1f;Nckap1l;Tlr2
GO:1990462	omegasome	cellular_component	3	419	8	20845	0.000418874	0.003848872	18.65602625	Trim12c;Trim30a;Trim30d
GO:0097110	scaffold protein binding	molecular_function	8	419	89	20845	0.000425405	0.003895018	4.47185648	Casp4;Lyn;P2rx7;Plcg2;Syk;Trem1;Trem2;Vim
GO:0007155	cell adhesion	biological_process	25	419	593	20845	0.00043757	0.003992249	2.097361018	Adgre5;Cd33;Cd44;Cd84;Cd93;Cdh23;Csf3r;Cx3cr1;Emilin2;Fblim1;Fermt3;Fes;Icam1;Itgal;Itgax;Itgb2;Lgals3bp;Ly9;Madcam1;Pstpip1;Selplg;Siglec1;Siglece;Siglecf;Stab1
GO:0005537	mannose binding	molecular_function	5	419	33	20845	0.000478072	0.004316023	7.537788385	Clec4a1;Clec4a2;Clec4a3;Clec4d;Clec4n
GO:0031638	zymogen activation	biological_process	5	419	33	20845	0.000478072	0.004316023	7.537788385	C1ra;Ctsh;F10;F5;Vsir
GO:0055072	iron ion homeostasis	biological_process	5	419	33	20845	0.000478072	0.004316023	7.537788385	Cp;Hmox1;Lcn2;Slc11a1;Steap4
GO:0001516	prostaglandin biosynthetic process	biological_process	4	419	19	20845	0.000490892	0.004370635	10.4735586	Cd74;Edn2;Ptgs1;Tbxas1
GO:0032700	negative regulation of interleukin-17 production	biological_process	4	419	19	20845	0.000490892	0.004370635	10.4735586	Nckap1l;Tgfb1;Tlr2;Vsir
GO:0042610	CD8 receptor binding	molecular_function	4	419	19	20845	0.000490892	0.004370635	10.4735586	H2-D1;H2-K1;H2-M3;H2-Q4
GO:0046596	regulation of viral entry into host cell	biological_process	4	419	19	20845	0.000490892	0.004370635	10.4735586	Trim12c;Trim30a;Trim30d;Trim34a
GO:0031623	receptor internalization	biological_process	6	419	51	20845	0.000533492	0.004733595	5.852870981	Cxcr2;Fcer1g;Itgb2;Lilr4b;Lilrb4a;Syk
GO:0001782	B cell homeostasis	biological_process	5	419	34	20845	0.00055134	0.004875206	7.316088727	Lyn;Nckap1l;Pirb;Sash3;Tnfrsf13b
GO:0005884	actin filament	cellular_component	8	419	93	20845	0.000572238	0.005042727	4.279518567	Aif1;Coro1a;Hck;Inpp5d;Lcp1;Pstpip1;Rac2;Was
GO:0043539	protein serine/threonine kinase activator activity	molecular_function	6	419	52	20845	0.000592993	0.005207849	5.74031577	Igtp;Irgm1;Irgm2;Lgals9;P2rx7;Tgfb1
GO:0045785	positive regulation of cell adhesion	biological_process	7	419	72	20845	0.00060356	0.005222658	4.836747547	Apbb1ip;Ccl2;Ccl5;Dab2;Mip;Tnxb;Vav1
GO:0006956	complement activation	biological_process	4	419	20	20845	0.000603936	0.005222658	9.949880668	C3;C4b;Cfb;Cfi
GO:0042116	macrophage activation	biological_process	4	419	20	20845	0.000603936	0.005222658	9.949880668	Edn2;Slc11a1;Tlr1;Tmem106a
GO:0005102	signaling receptor binding	molecular_function	19	419	406	20845	0.000616012	0.005222658	2.328174048	Apln;Cd86;Fgr;H2-D1;H2-K1;H2-M3;H2-Q4;H2-Q9;H2-T23;H2-T24;Hck;Lgals9;Lyn;P2rx7;Pik3ap1;Ptprc;Slit3;Syk;Tyrobp
GO:0002693	positive regulation of cellular extravasation	biological_process	3	419	9	20845	0.000618952	0.005222658	16.58313445	Ccl2;Icam1;Ptafr
GO:0019957	C-C chemokine binding	molecular_function	3	419	9	20845	0.000618952	0.005222658	16.58313445	Ccr1;Ccr5;Cxcr4
GO:0045657	positive regulation of monocyte differentiation	biological_process	3	419	9	20845	0.000618952	0.005222658	16.58313445	Cd74;Csf1;Fes
GO:0050869	negative regulation of B cell activation	biological_process	3	419	9	20845	0.000618952	0.005222658	16.58313445	Btk;Inpp5d;Laptm5
GO:0061518	microglial cell proliferation	biological_process	3	419	9	20845	0.000618952	0.005222658	16.58313445	Csf1;Csf1r;Trem2
GO:0070234	positive regulation of T cell apoptotic process	biological_process	3	419	9	20845	0.000618952	0.005222658	16.58313445	Ccl5;P2rx7;Siglec1
GO:1900226	negative regulation of NLRP3 inflammasome complex assembly	biological_process	3	419	9	20845	0.000618952	0.005222658	16.58313445	Mefv;Trem2;Trim30a
GO:1901098	positive regulation of autophagosome maturation	biological_process	3	419	9	20845	0.000618952	0.005222658	16.58313445	Igtp;Irgm1;Irgm2
GO:0042803	protein homodimerization activity	molecular_function	30	419	785	20845	0.000623293	0.005242157	1.901251083	Acod1;Atf3;B2m;Bcl2a1b;Bcl2a1d;Ccl5;Cebpa;Cgas;Coro1a;Crym;Csf1;Csf1r;Fcer1g;Gbp2;Gbp3;H2-D1;H2-K1;H2-M3;Hmox1;Irak3;Nr4a3;Pirb;Slc11a1;Tap1;Top2a;Trim12c;Trim30a;Trim30d;Trim34a;Tyrobp
GO:0019903	protein phosphatase binding	molecular_function	9	419	119	20845	0.00067839	0.005687026	3.762559917	Cd33;Clec12a;Csf1r;Fcrls;Jak3;Kcnn4;Lilr4b;Lilrb4a;Pstpip1
GO:0001818	negative regulation of cytokine production	biological_process	5	419	36	20845	0.000722783	0.006039569	6.909639353	Btk;Gbp3;Gbp7;Slc11a1;Srgn
GO:0071404	cellular response to low-density lipoprotein particle stimulus	biological_process	4	419	21	20845	0.000734278	0.006115829	9.476076827	Ces1d;Fcer1g;Itgb2;Syk
GO:0030183	B cell differentiation	biological_process	8	419	97	20845	0.000757567	0.006289515	4.103043575	Ikzf1;Il2rg;Jak3;Lyl1;Nfam1;Plcg2;Ptprc;Syk
GO:0042531	positive regulation of tyrosine phosphorylation of STAT protein	biological_process	6	419	55	20845	0.000802771	0.006643447	5.427207637	Ccl5;Csf1r;Lyn;Parp14;Parp9;Tnfrsf1a
GO:0001530	lipopolysaccharide binding	molecular_function	5	419	37	20845	0.000822083	0.006781531	6.722892343	Cd14;P2rx7;Ptafr;Tlr2;Trem2
GO:0004713	protein tyrosine kinase activity	molecular_function	9	419	123	20845	0.000860488	0.007006457	3.640200244	Btk;Csf1r;Eif2ak2;Fes;Fgr;Hck;Jak3;Lyn;Syk
GO:0050852	T cell receptor signaling pathway	biological_process	8	419	99	20845	0.000866823	0.007006457	4.020153805	Bcl2a1d;Btk;Fyb;Lcp2;Plcg2;Ptpn6;Ptprc;Themis2
GO:0002821	positive regulation of adaptive immune response	biological_process	3	419	10	20845	0.000871058	0.007006457	14.924821	Cd44;Cd74;Sash3
GO:0031666	positive regulation of lipopolysaccharide-mediated signaling pathway	biological_process	3	419	10	20845	0.000871058	0.007006457	14.924821	Cd14;Cd180;Ly86
GO:0050665	hydrogen peroxide biosynthetic process	biological_process	3	419	10	20845	0.000871058	0.007006457	14.924821	Cyba;Cybb;Ncf1
GO:0062061	TAP complex binding	molecular_function	3	419	10	20845	0.000871058	0.007006457	14.924821	H2-D1;H2-K1;H2-Q4
GO:0071223	cellular response to lipoteichoic acid	biological_process	3	419	10	20845	0.000871058	0.007006457	14.924821	Cd14;Tlr2;Trem2
GO:1900426	positive regulation of defense response to bacterium	biological_process	3	419	10	20845	0.000871058	0.007006457	14.924821	Cyba;Emilin2;Lgals9
GO:0050832	defense response to fungus	biological_process	4	419	22	20845	0.000883314	0.00701759	9.045346062	Clec4n;Ncf1;Tgfb1;Zbp1
GO:0050850	positive regulation of calcium-mediated signaling	biological_process	4	419	22	20845	0.000883314	0.00701759	9.045346062	Itgal;Plcg2;Syk;Trem2
GO:0051770	positive regulation of nitric-oxide synthase biosynthetic process	biological_process	4	419	22	20845	0.000883314	0.00701759	9.045346062	Ccl2;Jak3;Tlr2;Tlr9
GO:2000406	positive regulation of T cell migration	biological_process	4	419	22	20845	0.000883314	0.00701759	9.045346062	Aif1;Ccl5;Coro1a;Lgals9
GO:0043029	T cell homeostasis	biological_process	5	419	38	20845	0.000931204	0.007375367	6.545974124	Coro1a;Jak3;Nckap1l;P2rx7;Tgfb1
GO:0044877	protein-containing complex binding	molecular_function	26	419	666	20845	0.001048211	0.008172927	1.942168899	Alox5ap;Arpc1b;Bcl2a1b;Bcl2a1d;Cebpa;Ciita;Ctsh;Fcgr2b;Fyb;H2-Aa;H2-Ab1;H2-D1;H2-K1;H2-Q4;Icam1;Itgal;Itgb2;Lyn;Nckap1l;Pirb;Tap1;Tgfb1;Tlr2;Tnfrsf1a;Tnnt2;Trem2
GO:0032689	negative regulation of type II interferon production	biological_process	5	419	39	20845	0.001050737	0.008172927	6.378128633	Laptm5;Lgals9;Lilr4b;Lilrb4a;Vsir
GO:0032743	positive regulation of interleukin-2 production	biological_process	5	419	39	20845	0.001050737	0.008172927	6.378128633	Ccr2;Il1b;Plcg2;Ptprc;Sash3
GO:0050921	positive regulation of chemotaxis	biological_process	4	419	23	20845	0.001052442	0.008172927	8.652070146	Aif1;Cxcr4;Tgfb1;Trem2
GO:0051090	regulation of DNA-binding transcription factor activity	biological_process	4	419	23	20845	0.001052442	0.008172927	8.652070146	Hck;Hmox1;Spi1;Syk
GO:2000249	regulation of actin cytoskeleton reorganization	biological_process	4	419	23	20845	0.001052442	0.008172927	8.652070146	Arhgdib;Csf1r;Gmfg;Tgfb1
GO:0000165	MAPK cascade	biological_process	8	419	102	20845	0.001054061	0.008172927	3.901913988	Ccl5;Il1b;P2rx7;Ptpn6;Ptprc;Slc11a1;Tgfb1;Tlr7
GO:0008630	intrinsic apoptotic signaling pathway in response to DNA damage	biological_process	6	419	58	20845	0.001065639	0.008237965	5.146490001	Bcl2a1b;Bcl2a1d;Hmox1;Ikbke;Tnfrsf1a;Tnfrsf1b
GO:0046330	positive regulation of JNK cascade	biological_process	8	419	103	20845	0.001123192	0.008656959	3.864031327	Dab2;Fcgr2b;Il1b;Mmp8;Naip2;Naip5;Naip6;Rassf2
GO:0002819	regulation of adaptive immune response	biological_process	3	419	11	20845	0.0011799	0.008997237	13.56801909	Adcy7;Cd48;Irf7
GO:0002827	positive regulation of T-helper 1 type immune response	biological_process	3	419	11	20845	0.0011799	0.008997237	13.56801909	Ccr2;H2-Ab1;Slc11a1
GO:0042609	CD4 receptor binding	molecular_function	3	419	11	20845	0.0011799	0.008997237	13.56801909	Cd74;H2-Eb1;Il16
GO:0044853	plasma membrane raft	cellular_component	5	419	40	20845	0.001181279	0.008997237	6.218675418	Itgb2;Lcp2;Ms4a4a;Selplg;Trem2
GO:0038024	cargo receptor activity	molecular_function	4	419	24	20845	0.001243063	0.009384763	8.291567224	Cd44;Dab2;Itgb2;Msr1
GO:0043254	regulation of protein-containing complex assembly	biological_process	4	419	24	20845	0.001243063	0.009384763	8.291567224	Igtp;Ikbke;Irgm1;Irgm2
GO:0048678	response to axon injury	biological_process	4	419	24	20845	0.001243063	0.009384763	8.291567224	Fgf2;Plcg2;Trem2;Tyrobp
GO:0071407	cellular response to organic cyclic compound	biological_process	6	419	60	20845	0.001274497	0.009594029	4.974940334	Ccl5;Cebpa;Il1b;P2rx7;P2ry6;Tgfb1
GO:0048873	homeostasis of number of cells within a tissue	biological_process	5	419	41	20845	0.00132344	0.009933498	6.067000407	Ccr2;Coro1a;Csf1;P2rx7;Sash3
GO:0030881	beta-2-microglobulin binding	molecular_function	4	419	25	20845	0.001456573	0.01077614	7.959904535	H2-D1;H2-K1;H2-Q4;H2-T23
GO:0032753	positive regulation of interleukin-4 production	biological_process	4	419	25	20845	0.001456573	0.01077614	7.959904535	Fcer1g;Nlrp3;Sash3;Syk
GO:0034113	heterotypic cell-cell adhesion	biological_process	4	419	25	20845	0.001456573	0.01077614	7.959904535	Itgax;Itgb2;Madcam1;Ptprc
GO:0050860	negative regulation of T cell receptor signaling pathway	biological_process	4	419	25	20845	0.001456573	0.01077614	7.959904535	Laptm5;Lilr4b;Lilrb4a;Ptpn6
GO:0050868	negative regulation of T cell activation	biological_process	4	419	25	20845	0.001456573	0.01077614	7.959904535	Jak3;Laptm5;Tgfb1;Tnfaip8l2
GO:0016787	hydrolase activity	molecular_function	49	419	1573	20845	0.001489785	0.010990355	1.549727123	Acp5;Aoah;Apobec1;Apobec3;Bmp1;C1ra;C1s1;Capn11;Casp4;Cd38;Cela1;Ces1d;Cfb;Cfi;Chil3;Ctsh;Ctss;Ddx58;Dhx58;Dnase1l1;Ecel1;Endou;Entpd1;F10;Gbp2;Gbp3;Gbp6;Gbp7;Htra3;Il18rap;Inpp5d;Irgm1;Lacc1;Lyz2;Mmp12;Mmp8;Napsa;Plbd1;Plcg2;Pld4;Psmb8;Psmb9;Ptpn6;Ptpn7;Ptprc;Rnase4;Slfn8;Usp18;Vnn3
GO:0010977	negative regulation of neuron projection development	biological_process	7	419	84	20845	0.00151121	0.011116651	4.145783612	B2m;Cd38;Dab2;Gfap;H2-D1;H2-K1;Vim
GO:0045588	positive regulation of gamma-delta T cell differentiation	biological_process	3	419	12	20845	0.001549835	0.011272322	12.43735084	Nckap1l;Ptprc;Syk
GO:0061635	regulation of protein complex stability	biological_process	3	419	12	20845	0.001549835	0.011272322	12.43735084	Igtp;Irgm1;Irgm2
GO:1903028	positive regulation of opsonization	biological_process	3	419	12	20845	0.001549835	0.011272322	12.43735084	C3;C4b;Cfb
GO:2000562	negative regulation of CD4-positive, alpha-beta T cell proliferation	biological_process	3	419	12	20845	0.001549835	0.011272322	12.43735084	Cd44;Lgals9;Vsir
GO:0019722	calcium-mediated signaling	biological_process	6	419	63	20845	0.001644713	0.011928786	4.738038413	Ccr5;Cxcr4;Edn2;Itgal;Plcg2;Syk
GO:0010575	positive regulation of vascular endothelial growth factor production	biological_process	4	419	26	20845	0.001694363	0.012186196	7.65375436	C3;C3ar1;C5ar1;Il1b
GO:0030224	monocyte differentiation	biological_process	4	419	26	20845	0.001694363	0.012186196	7.65375436	Csf1;Ifi203;Ifi207;Ifi211
GO:0032703	negative regulation of interleukin-2 production	biological_process	4	419	26	20845	0.001694363	0.012186196	7.65375436	Laptm5;Lilr4b;Lilrb4a;Ptprc
GO:0006508	proteolysis	biological_process	23	419	584	20845	0.001793774	0.012865347	1.959308693	Bmp1;C1ra;C1s1;C3;Capn11;Casp4;Cela1;Cfb;Cfi;Ctsh;Ctss;Ecel1;Endou;F10;F5;Hp;Htra3;Mmp12;Mmp8;Napsa;Psmb8;Psmb9;Usp18
GO:0008360	regulation of cell shape	biological_process	9	419	137	20845	0.001833717	0.013115396	3.268208979	Ccl3;Coro1a;Csf1r;Fblim1;Fes;Fgr;Hck;Icam1;Lst1
GO:0034097	response to cytokine	biological_process	6	419	65	20845	0.001933427	0.013790355	4.592252616	Acp5;Ccl5;Coro1a;Osmr;Serpina3n;Timp1
GO:0015267	channel activity	molecular_function	4	419	27	20845	0.00195781	0.013887539	7.370281976	Bcl2a1b;Bcl2a1d;Mip;P2rx7
GO:1901223	negative regulation of NIK/NF-kappaB signaling	biological_process	4	419	27	20845	0.00195781	0.013887539	7.370281976	Litaf;Nlrp3;Rassf2;Spi1
GO:0016045	detection of bacterium	biological_process	3	419	13	20845	0.001984893	0.013926616	11.48063154	Naip2;Naip5;Naip6
GO:0045577	regulation of B cell differentiation	biological_process	3	419	13	20845	0.001984893	0.013926616	11.48063154	Nfam1;Ptpn6;Tlr9
GO:0097028	dendritic cell differentiation	biological_process	3	419	13	20845	0.001984893	0.013926616	11.48063154	Irf8;Lyn;Trem2
GO:0097677	STAT family protein binding	molecular_function	3	419	13	20845	0.001984893	0.013926616	11.48063154	Cebpa;Parp9;Spi1
GO:0006874	intracellular calcium ion homeostasis	biological_process	8	419	113	20845	0.002033291	0.014227528	3.522081652	Ccl2;Ccl5;Ccl8;Ccr1;Ccr2;Csrp3;Edn2;Tgfb1
GO:0001654	eye development	biological_process	5	419	46	20845	0.002230279	0.015563728	5.407543841	Cryga;Crygc;Crygd;Cryge;Crygf
GO:0050900	leukocyte migration	biological_process	4	419	28	20845	0.002248279	0.015604991	7.10705762	Il1b;Madcam1;Selplg;Tlr2
GO:0060252	positive regulation of glial cell proliferation	biological_process	4	419	28	20845	0.002248279	0.015604991	7.10705762	Gfap;Il1b;Lyn;Vim
GO:0043154	negative regulation of cysteine-type endopeptidase activity involved in apoptotic process	biological_process	6	419	67	20845	0.002258925	0.015636846	4.455170448	Bcl2a1d;Cd44;Cryaa;Naip2;Naip5;Naip6
GO:0005509	calcium ion binding	molecular_function	24	419	632	20845	0.002315917	0.015988497	1.889217848	Adgre1;Adgre5;Aif1;Aoah;Bmp1;C1ra;C1s1;Capn11;Cd93;Cdh23;Clec4a1;Clec4a2;Clec4a3;Clec4e;Clec4n;F10;Lcp1;Mmp12;Mmp8;S100a4;S100a8;Scube1;Slit3;Stab1
GO:0010936	negative regulation of macrophage cytokine production	biological_process	3	419	14	20845	0.002488786	0.016910643	10.66058643	Acp5;Irak3;Tgfb1
GO:0033691	sialic acid binding	molecular_function	3	419	14	20845	0.002488786	0.016910643	10.66058643	Cd33;Siglece;Siglecf
GO:0045059	positive thymic T cell selection	biological_process	3	419	14	20845	0.002488786	0.016910643	10.66058643	Cd74;Dock2;Ptprc
GO:0045060	negative thymic T cell selection	biological_process	3	419	14	20845	0.002488786	0.016910643	10.66058643	Cd74;Dock2;Ptprc
GO:0050777	negative regulation of immune response	biological_process	3	419	14	20845	0.002488786	0.016910643	10.66058643	Fcgr2b;Inpp5d;Tgfb1
GO:0061099	negative regulation of protein tyrosine kinase activity	biological_process	3	419	14	20845	0.002488786	0.016910643	10.66058643	Lilr4b;Lilrb4a;Ptprc
GO:0140374	antiviral innate immune response	biological_process	4	419	30	20845	0.002915659	0.019759138	6.633253779	Ddx58;Dhx58;Oas1a;Oas1g
GO:0003727	single-stranded RNA binding	molecular_function	5	419	49	20845	0.002954019	0.019914564	5.076469729	Ddx58;Ddx60;Dhx58;Tlr7;Tlr8
GO:0043407	negative regulation of MAP kinase activity	biological_process	5	419	49	20845	0.002954019	0.019914564	5.076469729	Cd300a;Il1b;Irak3;Lyn;Ptpn6
GO:0002720	positive regulation of cytokine production involved in immune response	biological_process	3	419	15	20845	0.00306492	0.020239446	9.949880668	Lacc1;Laptm5;Nlrp3
GO:0005149	interleukin-1 receptor binding	molecular_function	3	419	15	20845	0.00306492	0.020239446	9.949880668	Il1b;Il1rn;Tlr9
GO:0030098	lymphocyte differentiation	biological_process	3	419	15	20845	0.00306492	0.020239446	9.949880668	Ikzf1;Il2rg;Spi1
GO:0030247	polysaccharide binding	molecular_function	3	419	15	20845	0.00306492	0.020239446	9.949880668	Clec7a;Endou;H2-Eb1
GO:0032602	chemokine production	biological_process	3	419	15	20845	0.00306492	0.020239446	9.949880668	Lilrb4a;Tlr2;Trem1
GO:0048246	macrophage chemotaxis	biological_process	3	419	15	20845	0.00306492	0.020239446	9.949880668	Ccl2;Ccl3;Edn2
GO:0050798	activated T cell proliferation	biological_process	3	419	15	20845	0.00306492	0.020239446	9.949880668	Itgal;Itgax;Itgb2
GO:0061702	inflammasome complex	cellular_component	3	419	15	20845	0.00306492	0.020239446	9.949880668	Casp4;Mefv;Nlrp3
GO:0045944	positive regulation of transcription by RNA polymerase II	biological_process	38	419	1187	20845	0.003213159	0.021164227	1.592651497	Atf3;Bcl3;Ccl3;Cebpa;Cebpd;Cela1;Ciita;Csrp3;Dab2;Ddx58;Elf4;Fgf2;Fli1;Fosb;Gal;Ifi203;Ifi207;Ifi211;Ikzf1;Il1b;Irf5;Irf7;Irf8;Jak3;Litaf;Mmp12;Nlrc5;Nlrp3;Nr4a3;Slc11a1;Spi1;Tgfb1;Tlr2;Tlr7;Tlr9;Tnfrsf1a;Top2a;Was
GO:0007160	cell-matrix adhesion	biological_process	7	419	96	20845	0.003241028	0.02129347	3.62756066	Col5a3;Fermt3;Itgal;Itgax;Itgb2;Madcam1;Tnxb
GO:0048535	lymph node development	biological_process	4	419	31	20845	0.003295204	0.021594459	6.41927785	Ikzf1;Jak3;Ltb;Tgfb1
GO:0007015	actin filament organization	biological_process	8	419	123	20845	0.003443603	0.022509833	3.235733551	Arhgap25;Casp4;Coro1a;Cryaa;Myo1f;Myo1g;Rac2;Was
GO:0043552	positive regulation of phosphatidylinositol 3-kinase activity	biological_process	4	419	32	20845	0.003707036	0.023523897	6.218675418	Fgf2;Fgr;Lyn;Tgfb1
GO:2001238	positive regulation of extrinsic apoptotic signaling pathway	biological_process	4	419	32	20845	0.003707036	0.023523897	6.218675418	Ltb;Ptprc;Runx3;Siglec1
GO:0014002	astrocyte development	biological_process	3	419	16	20845	0.003716414	0.023523897	9.328013126	Gfap;S100a8;Vim
GO:0046007	negative regulation of activated T cell proliferation	biological_process	3	419	16	20845	0.003716414	0.023523897	9.328013126	Laptm5;Lilr4b;Lilrb4a
GO:0001660	fever generation	biological_process	2	419	5	20845	0.003872059	0.023523897	19.89976134	Il1b;Il1rn
GO:0001875	lipopolysaccharide immune receptor activity	molecular_function	2	419	5	20845	0.003872059	0.023523897	19.89976134	Cd14;Ptafr
GO:0002309	T cell proliferation involved in immune response	biological_process	2	419	5	20845	0.003872059	0.023523897	19.89976134	Slc11a1;Slfn2
GO:0002906	negative regulation of mature B cell apoptotic process	biological_process	2	419	5	20845	0.003872059	0.023523897	19.89976134	Cd44;Cd74
GO:0003177	pulmonary valve development	biological_process	2	419	5	20845	0.003872059	0.023523897	19.89976134	Tnfrsf1a;Tnfrsf1b
GO:0006742	NADP catabolic process	biological_process	2	419	5	20845	0.003872059	0.023523897	19.89976134	Ncf1;Ncf2
GO:0010574	regulation of vascular endothelial growth factor production	biological_process	2	419	5	20845	0.003872059	0.023523897	19.89976134	Ccl2;Ccr2
GO:0023029	MHC class Ib protein binding	molecular_function	2	419	5	20845	0.003872059	0.023523897	19.89976134	Pirb;Tap1
GO:0030526	granulocyte macrophage colony-stimulating factor receptor complex	cellular_component	2	419	5	20845	0.003872059	0.023523897	19.89976134	Csf2rb;Csf2rb2
GO:0030547	signaling receptor inhibitor activity	molecular_function	2	419	5	20845	0.003872059	0.023523897	19.89976134	Lilr4b;Lilrb4a
GO:0032020	ISG15-protein conjugation	biological_process	2	419	5	20845	0.003872059	0.023523897	19.89976134	Isg15;Ube2l6
GO:0032959	inositol trisphosphate biosynthetic process	biological_process	2	419	5	20845	0.003872059	0.023523897	19.89976134	Plcg2;Ptafr
GO:0034241	positive regulation of macrophage fusion	biological_process	2	419	5	20845	0.003872059	0.023523897	19.89976134	Trem2;Tyrobp
GO:0035662	Toll-like receptor 4 binding	molecular_function	2	419	5	20845	0.003872059	0.023523897	19.89976134	S100a8;Saa3
GO:0038157	granulocyte-macrophage colony-stimulating factor signaling pathway	biological_process	2	419	5	20845	0.003872059	0.023523897	19.89976134	Csf2rb;Csf2rb2
GO:0043120	tumor necrosis factor binding	molecular_function	2	419	5	20845	0.003872059	0.023523897	19.89976134	Tnfrsf1a;Tnfrsf1b
GO:0045345	positive regulation of MHC class I biosynthetic process	biological_process	2	419	5	20845	0.003872059	0.023523897	19.89976134	Ciita;Nlrc5
GO:0046633	alpha-beta T cell proliferation	biological_process	2	419	5	20845	0.003872059	0.023523897	19.89976134	Dock2;Ptprc
GO:0060435	bronchiole development	biological_process	2	419	5	20845	0.003872059	0.023523897	19.89976134	Mmp12;Tgfb1
GO:0070086	ubiquitin-dependent endocytosis	biological_process	2	419	5	20845	0.003872059	0.023523897	19.89976134	Il10ra;Neurl3
GO:0070106	interleukin-27-mediated signaling pathway	biological_process	2	419	5	20845	0.003872059	0.023523897	19.89976134	Oas2;Oasl2
GO:0071723	lipopeptide binding	molecular_function	2	419	5	20845	0.003872059	0.023523897	19.89976134	Tlr1;Tlr2
GO:0090330	regulation of platelet aggregation	biological_process	2	419	5	20845	0.003872059	0.023523897	19.89976134	Lyn;Syk
GO:0110091	negative regulation of hippocampal neuron apoptotic process	biological_process	2	419	5	20845	0.003872059	0.023523897	19.89976134	Cx3cr1;Lcn2
GO:1901164	negative regulation of trophoblast cell migration	biological_process	2	419	5	20845	0.003872059	0.023523897	19.89976134	Arhgdib;Timp1
GO:1990111	spermatoproteasome complex	cellular_component	2	419	5	20845	0.003872059	0.023523897	19.89976134	Psmb8;Psmb9
GO:0120162	positive regulation of cold-induced thermogenesis	biological_process	7	419	100	20845	0.004066525	0.024647343	3.482458234	Ccr2;Cmklr1;Cxcr4;Gatm;Gpr3;Lcn2;Syk
GO:0002230	positive regulation of defense response to virus by host	biological_process	4	419	33	20845	0.00415241	0.025050289	6.030230708	Ccl5;Cgas;Ddx58;Parp9
GO:1904646	cellular response to amyloid-beta	biological_process	4	419	33	20845	0.00415241	0.025050289	6.030230708	Fcgr2b;Fpr2;Icam1;Trem2
GO:0010629	negative regulation of gene expression	biological_process	14	419	310	20845	0.0042433	0.025538927	2.246747248	Aif1;Apln;Ccr1;Cryaa;Il1b;Lgals9;Mmp8;Msr1;Parp14;Parp9;Slit3;Spi1;Tgfb1;Tnfrsf1a
GO:0007596	blood coagulation	biological_process	6	419	76	20845	0.004256873	0.025561035	3.927584474	C3;F10;F13a1;F5;Lilrb4a;Serping1
GO:0050918	positive chemotaxis	biological_process	3	419	17	20845	0.004446108	0.026635387	8.779306472	Coro1a;Fpr2;Saa3
GO:0035556	intracellular signal transduction	biological_process	16	419	379	20845	0.004464791	0.026685397	2.100238663	Adcy7;Btk;Ecel1;Hmox1;Inpp5d;Irak3;Jak3;Lcp2;Lyn;Nfam1;Plcg2;Ptpn6;Sirpb1a;Socs3;Syk;Vav1
GO:0030217	T cell differentiation	biological_process	5	419	54	20845	0.004515224	0.026924501	4.606426235	Bcl2a1d;Ikzf1;Ptprc;Tgfb1;Vav1
GO:0019233	sensory perception of pain	biological_process	6	419	77	20845	0.00454018	0.027010935	3.876576884	Ccl2;Ccr2;Il1rn;P2rx7;Penk;Ptgs1
GO:0043027	cysteine-type endopeptidase inhibitor activity involved in apoptotic process	molecular_function	4	419	34	20845	0.004632553	0.027434065	5.852870981	Bcl2a1d;Naip2;Naip5;Naip6
GO:0045595	regulation of cell differentiation	biological_process	4	419	34	20845	0.004632553	0.027434065	5.852870981	Cebpd;Cela1;Fes;Runx3
GO:0046777	protein autophosphorylation	biological_process	10	419	187	20845	0.004686219	0.027688372	2.660395901	Btk;Csf1r;Eif2ak2;Fes;Fgr;Hck;Irak3;Lyn;Ptprc;Syk
GO:0001817	regulation of cytokine production	biological_process	6	419	78	20845	0.004837137	0.028514813	3.82687718	Litaf;Lyn;Tlr1;Tlr2;Tlr8;Tlr9
GO:0097191	extrinsic apoptotic signaling pathway	biological_process	5	419	55	20845	0.00488647	0.02874001	4.522673031	Dab2;P2rx7;Ptprc;Tgfb1;Tnfrsf1b
GO:0008284	positive regulation of cell population proliferation	biological_process	20	419	524	20845	0.004918074	0.02886015	1.898832189	Aif1;Apln;Atf3;Btc;Cd38;Clec7a;Csf1;Csf1r;Ctsh;Cxcr2;Edn2;Fgf2;Hck;Il1b;Itgax;Lyn;Osmr;Ptpn6;Tgfb1;Timp1
GO:0030169	low-density lipoprotein particle binding	molecular_function	3	419	18	20845	0.005256578	0.030499962	8.291567224	Msr1;Stab1;Trem2
GO:0033630	positive regulation of cell adhesion mediated by integrin	biological_process	3	419	18	20845	0.005256578	0.030499962	8.291567224	Nckap1l;Ptpn6;Syk
GO:0046978	TAP1 binding	molecular_function	3	419	18	20845	0.005256578	0.030499962	8.291567224	H2-D1;H2-K1;Tap1
GO:0046979	TAP2 binding	molecular_function	3	419	18	20845	0.005256578	0.030499962	8.291567224	H2-D1;H2-K1;Tap1
GO:1905370	serine-type endopeptidase complex	cellular_component	3	419	18	20845	0.005256578	0.030499962	8.291567224	C3;Cfi;F10
GO:0043525	positive regulation of neuron apoptotic process	biological_process	6	419	80	20845	0.005473519	0.031551086	3.731205251	Ccl3;Il1b;Lcn2;Ncf2;Nupr1;Tnfrsf1a
GO:0007169	transmembrane receptor protein tyrosine kinase signaling pathway	biological_process	7	419	106	20845	0.00559146	0.031551086	3.285337957	Csf1;Csf1r;Fgr;Hck;Lcp2;Lyn;Syk
GO:0004252	serine-type endopeptidase activity	molecular_function	10	419	192	20845	0.005626112	0.031551086	2.591114757	C1ra;C1s1;Cela1;Cfb;Cfi;Ctsh;F10;Hp;Htra3;Mmp8
GO:0043507	positive regulation of JUN kinase activity	biological_process	5	419	57	20845	0.005693018	0.031551086	4.363982749	Fgd2;Il1b;Il1rn;Syk;Tlr9
GO:0004540	ribonuclease activity	molecular_function	4	419	36	20845	0.005701895	0.031551086	5.527711482	Rnase4;Slfn1;Slfn2;Slfn4
GO:0002457	T cell antigen processing and presentation	biological_process	2	419	6	20845	0.005731007	0.031551086	16.58313445	Icam1;Unc93b1
GO:0002669	positive regulation of T cell anergy	biological_process	2	419	6	20845	0.005731007	0.031551086	16.58313445	Lilr4b;Lilrb4a
GO:0014005	microglia development	biological_process	2	419	6	20845	0.005731007	0.031551086	16.58313445	Csf1r;Tlr2
GO:0015722	canalicular bile acid transport	biological_process	2	419	6	20845	0.005731007	0.031551086	16.58313445	Abcc3;Mip
GO:0016554	cytidine to uridine editing	biological_process	2	419	6	20845	0.005731007	0.031551086	16.58313445	Apobec1;Apobec3
GO:0019863	IgE binding	molecular_function	2	419	6	20845	0.005731007	0.031551086	16.58313445	Fcer1g;Fcgr4
GO:0019885	antigen processing and presentation of endogenous peptide antigen via MHC class I	biological_process	2	419	6	20845	0.005731007	0.031551086	16.58313445	B2m;Tap1
GO:0032059	bleb	cellular_component	2	419	6	20845	0.005731007	0.031551086	16.58313445	P2rx7;Ptprc
GO:0032479	regulation of type I interferon production	biological_process	2	419	6	20845	0.005731007	0.031551086	16.58313445	Cgas;Irf8
GO:0032762	mast cell cytokine production	biological_process	2	419	6	20845	0.005731007	0.031551086	16.58313445	Fcer1g;Syk
GO:0034134	toll-like receptor 2 signaling pathway	biological_process	2	419	6	20845	0.005731007	0.031551086	16.58313445	Pik3ap1;Tlr2
GO:0035723	interleukin-15-mediated signaling pathway	biological_process	2	419	6	20845	0.005731007	0.031551086	16.58313445	Il2rb;Il2rg
GO:0042629	mast cell granule	cellular_component	2	419	6	20845	0.005731007	0.031551086	16.58313445	Cxcr2;Srgn
GO:0045621	positive regulation of lymphocyte differentiation	biological_process	2	419	6	20845	0.005731007	0.031551086	16.58313445	Inpp5d;Nckap1l
GO:0070487	monocyte aggregation	biological_process	2	419	6	20845	0.005731007	0.031551086	16.58313445	Cd44;Il1b
GO:0070668	positive regulation of mast cell proliferation	biological_process	2	419	6	20845	0.005731007	0.031551086	16.58313445	Lyn;Rac2
GO:0070723	response to cholesterol	biological_process	2	419	6	20845	0.005731007	0.031551086	16.58313445	Ccr5;Tgfb1
GO:0120041	positive regulation of macrophage proliferation	biological_process	2	419	6	20845	0.005731007	0.031551086	16.58313445	Csf1;Csf1r
GO:2000110	negative regulation of macrophage apoptotic process	biological_process	2	419	6	20845	0.005731007	0.031551086	16.58313445	Ccl5;Ccr5
GO:0014068	positive regulation of phosphatidylinositol 3-kinase signaling	biological_process	6	419	81	20845	0.005813705	0.031870457	3.685140988	Ccl5;Fgf2;Fgr;Pik3ap1;Ptpn6;Trem2
GO:0043406	positive regulation of MAP kinase activity	biological_process	6	419	81	20845	0.005813705	0.031870457	3.685140988	Fgf2;Il1b;P2rx7;Pik3cg;Ptprc;Tgfb1
GO:0006915	apoptotic process	biological_process	23	419	646	20845	0.006134978	0.033082647	1.771263586	Btc;Btk;C5ar1;Casp4;Chil1;Cryaa;Ctsh;Dab2;Egln3;Gpr65;Hmox1;Inpp5d;Irak3;Lcn2;Lsp1;Naip2;Naip5;Naip6;Ncf1;S100a8;Srgn;Tnfrsf1a;Zbp1
GO:0002281	macrophage activation involved in immune response	biological_process	3	419	19	20845	0.006150144	0.033082647	7.855168949	Plcg2;Syk;Tyrobp
GO:0002523	leukocyte migration involved in inflammatory response	biological_process	3	419	19	20845	0.006150144	0.033082647	7.855168949	Ccl2;Itgb2;S100a8
GO:0004435	phosphatidylinositol phospholipase C activity	molecular_function	3	419	19	20845	0.006150144	0.033082647	7.855168949	Ccl5;Ccr1;Plcg2
GO:0030214	hyaluronan catabolic process	biological_process	3	419	19	20845	0.006150144	0.033082647	7.855168949	Cd44;Fgf2;Tgfb1
GO:0034185	apolipoprotein binding	molecular_function	3	419	19	20845	0.006150144	0.033082647	7.855168949	Lilr4b;Lilrb4a;Trem2
GO:0043306	positive regulation of mast cell degranulation	biological_process	3	419	19	20845	0.006150144	0.033082647	7.855168949	Fcer1g;Fgr;Syk
GO:0120283	protein serine/threonine kinase binding	molecular_function	3	419	19	20845	0.006150144	0.033082647	7.855168949	Naip2;Naip5;Naip6
GO:2000117	negative regulation of cysteine-type endopeptidase activity	biological_process	3	419	19	20845	0.006150144	0.033082647	7.855168949	Ifi203;Ifi207;Ifi211
GO:0008233	peptidase activity	molecular_function	19	419	502	20845	0.00658418	0.035343769	1.882945545	Bmp1;C1ra;C1s1;Capn11;Casp4;Cela1;Cfb;Cfi;Ctsh;Ctss;Ecel1;F10;Htra3;Mmp12;Mmp8;Napsa;Psmb8;Psmb9;Usp18
GO:0070372	regulation of ERK1 and ERK2 cascade	biological_process	4	419	38	20845	0.006924232	0.037092047	5.236779299	Il1b;Lyn;Ptpn6;Syk
GO:0006691	leukotriene metabolic process	biological_process	3	419	20	20845	0.007128886	0.037412162	7.462410501	Alox5ap;Ncf1;Tlr2
GO:0006801	superoxide metabolic process	biological_process	3	419	20	20845	0.007128886	0.037412162	7.462410501	Cyba;Cybb;Ncf2
GO:0006826	iron ion transport	biological_process	3	419	20	20845	0.007128886	0.037412162	7.462410501	B2m;Cp;Slc11a1
GO:0010804	negative regulation of tumor necrosis factor-mediated signaling pathway	biological_process	3	419	20	20845	0.007128886	0.037412162	7.462410501	Naip2;Naip5;Naip6
GO:0032623	interleukin-2 production	biological_process	3	419	20	20845	0.007128886	0.037412162	7.462410501	Fcer1g;Sash3;Slc11a1
GO:0035457	cellular response to interferon-alpha	biological_process	3	419	20	20845	0.007128886	0.037412162	7.462410501	Ifit1;Oas1a;Oas1g
GO:0045987	positive regulation of smooth muscle contraction	biological_process	3	419	20	20845	0.007128886	0.037412162	7.462410501	Edn2;Ptafr;Ptgs1
GO:0050765	negative regulation of phagocytosis	biological_process	3	419	20	20845	0.007128886	0.037412162	7.462410501	Fcgr2b;Tgfb1;Tlr2
GO:0097386	glial cell projection	cellular_component	3	419	20	20845	0.007128886	0.037412162	7.462410501	Aif1;Gfap;Lcp1
GO:1904036	negative regulation of epithelial cell apoptotic process	biological_process	3	419	20	20845	0.007128886	0.037412162	7.462410501	Btc;Hmox1;Nupr1
GO:0031234	extrinsic component of cytoplasmic side of plasma membrane	cellular_component	5	419	61	20845	0.007579599	0.03969314	4.077819946	Fes;Fgr;Hck;Lyn;Syk
GO:0033627	cell adhesion mediated by integrin	biological_process	4	419	39	20845	0.007595489	0.03969314	5.102502907	Icam1;Itgal;Itgax;Itgb2
GO:0001848	complement binding	molecular_function	2	419	7	20845	0.007917106	0.03969314	14.21411524	C4b;Serping1
GO:0002553	histamine secretion by mast cell	biological_process	2	419	7	20845	0.007917106	0.03969314	14.21411524	Btk;Lyn
GO:0002606	positive regulation of dendritic cell antigen processing and presentation	biological_process	2	419	7	20845	0.007917106	0.03969314	14.21411524	Cd74;Slc11a1
GO:0002830	positive regulation of type 2 immune response	biological_process	2	419	7	20845	0.007917106	0.03969314	14.21411524	Cd74;Nlrp3
GO:0003176	aortic valve development	biological_process	2	419	7	20845	0.007917106	0.03969314	14.21411524	Tnfrsf1a;Tnfrsf1b
GO:0004126	cytidine deaminase activity	molecular_function	2	419	7	20845	0.007917106	0.03969314	14.21411524	Apobec1;Apobec3
GO:0004630	phospholipase D activity	molecular_function	2	419	7	20845	0.007917106	0.03969314	14.21411524	Hmox1;Pld4
GO:0004982	N-formyl peptide receptor activity	molecular_function	2	419	7	20845	0.007917106	0.03969314	14.21411524	Fpr1;Fpr2
GO:0007167	enzyme-linked receptor protein signaling pathway	biological_process	2	419	7	20845	0.007917106	0.03969314	14.21411524	Jak3;Syk
GO:0010543	regulation of platelet activation	biological_process	2	419	7	20845	0.007917106	0.03969314	14.21411524	Fcer1g;Syk
GO:0032714	negative regulation of interleukin-5 production	biological_process	2	419	7	20845	0.007917106	0.03969314	14.21411524	Lilr4b;Lilrb4a
GO:0034137	positive regulation of toll-like receptor 2 signaling pathway	biological_process	2	419	7	20845	0.007917106	0.03969314	14.21411524	Cyba;Tlr1
GO:0034165	positive regulation of toll-like receptor 9 signaling pathway	biological_process	2	419	7	20845	0.007917106	0.03969314	14.21411524	Rsad2;Tlr9
GO:0038001	paracrine signaling	biological_process	2	419	7	20845	0.007917106	0.03969314	14.21411524	Cgas;Fgf2
GO:0043315	positive regulation of neutrophil degranulation	biological_process	2	419	7	20845	0.007917106	0.03969314	14.21411524	Itgb2;Ptafr
GO:0043372	positive regulation of CD4-positive, alpha-beta T cell differentiation	biological_process	2	419	7	20845	0.007917106	0.03969314	14.21411524	Nckap1l;Sash3
GO:0050672	negative regulation of lymphocyte proliferation	biological_process	2	419	7	20845	0.007917106	0.03969314	14.21411524	Gal;Lst1
GO:0051712	positive regulation of killing of cells of another organism	biological_process	2	419	7	20845	0.007917106	0.03969314	14.21411524	Clec7a;Syk
GO:0070324	thyroid hormone binding	molecular_function	2	419	7	20845	0.007917106	0.03969314	14.21411524	Crym;Ctsh
GO:1903721	positive regulation of I-kappaB phosphorylation	biological_process	2	419	7	20845	0.007917106	0.03969314	14.21411524	Cx3cr1;Plcg2
GO:1903980	positive regulation of microglial cell activation	biological_process	2	419	7	20845	0.007917106	0.03969314	14.21411524	Mmp8;Trem2
GO:0010033	response to organic substance	biological_process	5	419	62	20845	0.008111733	0.040590106	4.012048657	Atf3;Btk;Gatm;P2rx7;Tgfb1
GO:0050673	epithelial cell proliferation	biological_process	6	419	87	20845	0.008186566	0.040846711	3.430993334	Ccl5;Esrp2;Fgf2;Mki67;Ncf1;Tgfb1
GO:0050901	leukocyte tethering or rolling	biological_process	3	419	21	20845	0.008194654	0.040846711	7.10705762	Cx3cr1;Madcam1;Selplg
GO:0007259	receptor signaling pathway via JAK-STAT	biological_process	4	419	40	20845	0.008308178	0.041253301	4.974940334	Csf2rb;Csf2rb2;Jak3;Socs3
GO:0048015	phosphatidylinositol-mediated signaling	biological_process	4	419	40	20845	0.008308178	0.041253301	4.974940334	Csf1r;Pik3cg;Plcg2;Ptafr
GO:0012501	programmed cell death	biological_process	4	419	41	20845	0.009063285	0.044744555	4.853600326	Casp4;P2rx7;Plcg2;Zbp1
GO:0034614	cellular response to reactive oxygen species	biological_process	4	419	41	20845	0.009063285	0.044744555	4.853600326	Btk;Crygd;Cryge;Crygf
GO:0042327	positive regulation of phosphorylation	biological_process	4	419	41	20845	0.009063285	0.044744555	4.853600326	Apln;Ccl5;Lyn;Nckap1l
GO:0050679	positive regulation of epithelial cell proliferation	biological_process	6	419	89	20845	0.009112876	0.044903523	3.35389236	C5ar1;Ccl5;Esrp2;Fgf2;Nr4a3;Tgfb1
GO:0003950	NAD+ ADP-ribosyltransferase activity	molecular_function	3	419	22	20845	0.009349076	0.045805151	6.784009547	Parp14;Parp3;Parp9
GO:0009055	electron transfer activity	molecular_function	3	419	22	20845	0.009349076	0.045805151	6.784009547	Cyba;Cybb;Steap4
GO:0033198	response to ATP	biological_process	3	419	22	20845	0.009349076	0.045805151	6.784009547	Il1b;P2rx7;Plcg2
GO:0001816	cytokine production	biological_process	4	419	42	20845	0.009861754	0.047969972	4.738038413	Lcp2;Lilrb4a;Ptafr;Trem1
GO:0005507	copper ion binding	molecular_function	5	419	65	20845	0.009862612	0.047969972	3.82687718	Cp;F5;Lacc1;Loxl4;P2rx7
GO:0042100	B cell proliferation	biological_process	5	419	65	20845	0.009862612	0.047969972	3.82687718	Cd38;Cfb;Fcgr2b;Ptprc;Sash3
GO:0006816	calcium ion transport	biological_process	8	419	147	20845	0.009865242	0.047969972	2.707450522	Ccl5;Ccl8;Ccr1;Ccr5;Cdh23;Coro1a;Kcnn4;P2rx7
GO:0005096	GTPase activator activity	molecular_function	11	419	242	20845	0.010148396	0.049169003	2.261336516	Adap2;Arhgap25;Arhgap30;Arhgap45;Arhgap9;Arhgdib;Dock2;Nckap1l;Rasal3;Rin3;Tagap
GO:0001960	negative regulation of cytokine-mediated signaling pathway	biological_process	2	419	8	20845	0.010416516	0.049169003	12.43735084	Irak3;Ptprc
GO:0002438	acute inflammatory response to antigenic stimulus	biological_process	2	419	8	20845	0.010416516	0.049169003	12.43735084	Cxcr2;Icam1
GO:0004568	chitinase activity	molecular_function	2	419	8	20845	0.010416516	0.049169003	12.43735084	Chil1;Chil3
GO:0005031	tumor necrosis factor receptor activity	molecular_function	2	419	8	20845	0.010416516	0.049169003	12.43735084	Tnfrsf1a;Tnfrsf1b
GO:0008064	regulation of actin polymerization or depolymerization	biological_process	2	419	8	20845	0.010416516	0.049169003	12.43735084	Coro1a;Was
GO:0014050	negative regulation of glutamate secretion	biological_process	2	419	8	20845	0.010416516	0.049169003	12.43735084	Il1b;Il1rn
GO:0015833	peptide transport	biological_process	2	419	8	20845	0.010416516	0.049169003	12.43735084	Slc15a3;Tap1
GO:0031730	CCR5 chemokine receptor binding	molecular_function	2	419	8	20845	0.010416516	0.049169003	12.43735084	Ccl3;Ccl5
GO:0032730	positive regulation of interleukin-1 alpha production	biological_process	2	419	8	20845	0.010416516	0.049169003	12.43735084	Il16;P2rx7
GO:0032741	positive regulation of interleukin-18 production	biological_process	2	419	8	20845	0.010416516	0.049169003	12.43735084	Tlr2;Tlr9
GO:0033292	T-tubule organization	biological_process	2	419	8	20845	0.010416516	0.049169003	12.43735084	Csrp3;Myof
GO:0050688	regulation of defense response to virus	biological_process	2	419	8	20845	0.010416516	0.049169003	12.43735084	Apobec3;Cd37
GO:0050861	positive regulation of B cell receptor signaling pathway	biological_process	2	419	8	20845	0.010416516	0.049169003	12.43735084	Cmtm3;Nfam1
GO:0097208	alveolar lamellar body	cellular_component	2	419	8	20845	0.010416516	0.049169003	12.43735084	Ctsh;Napsa
GO:1904783	positive regulation of NMDA glutamate receptor activity	biological_process	2	419	8	20845	0.010416516	0.049169003	12.43735084	Ccl2;Ccr2
GO:0002437	inflammatory response to antigenic stimulus	biological_process	3	419	23	20845	0.010593571	0.049551813	6.48905261	Cd68;Il1rn;Lilrb4a
GO:0005797	Golgi medial cisterna	cellular_component	3	419	23	20845	0.010593571	0.049551813	6.48905261	H2-D1;H2-K1;H2-Q4
GO:0006809	nitric oxide biosynthetic process	biological_process	3	419	23	20845	0.010593571	0.049551813	6.48905261	Acp5;H2-M3;Tlr2
GO:0043277	apoptotic cell clearance	biological_process	3	419	23	20845	0.010593571	0.049551813	6.48905261	Ccr2;Trem2;Tyrobp
GO:0044790	suppression of viral release by host	biological_process	3	419	23	20845	0.010593571	0.049551813	6.48905261	Trim12c;Trim30a;Trim30d
GO:0007267	cell-cell signaling	biological_process	5	419	67	20845	0.011164166	0.052126361	3.71264204	Ccl5;Ccl8;Ccr1;Ccr5;Stab1
GO:0043547	positive regulation of GTPase activity	biological_process	9	419	182	20845	0.011570565	0.053736915	2.46013533	Adap2;Ccl2;Ccl3;Ccl5;Ccl6;Ccl8;Ccl9;Icam1;Vav1
GO:0043392	negative regulation of DNA binding	biological_process	4	419	44	20845	0.011592355	0.053736915	4.522673031	Hmox1;Ifi203;Ifi207;Ifi211
GO:0043409	negative regulation of MAPK cascade	biological_process	4	419	44	20845	0.011592355	0.053736915	4.522673031	Lilr4b;Lilrb4a;P2rx7;Ptpn6
GO:0051781	positive regulation of cell division	biological_process	4	419	44	20845	0.011592355	0.053736915	4.522673031	Btc;Fgf2;Il1b;Tgfb1
GO:0008285	negative regulation of cell population proliferation	biological_process	15	419	386	20845	0.011891172	0.055023307	1.933266969	Cebpa;Csf1r;Fgf2;Gal;Hmox1;Ifitm3;Il1b;Lyn;Nupr1;Skap2;Slfn1;Slfn2;Slit3;Tgfb1;Tlr2
GO:0033106	cis-Golgi network membrane	cellular_component	3	419	24	20845	0.011929358	0.055101256	6.218675418	H2-D1;H2-K1;H2-M3
GO:0043204	perikaryon	cellular_component	8	419	153	20845	0.012357114	0.056975122	2.601275992	Aif1;Ccl2;Ccr2;Csf1r;Naip2;Naip5;Naip6;Penk
GO:0005547	phosphatidylinositol-3,4,5-trisphosphate binding	molecular_function	4	419	45	20845	0.012526178	0.057446877	4.422169186	Adap2;Arhgap9;Btk;Myo1g
GO:0030501	positive regulation of bone mineralization	biological_process	4	419	45	20845	0.012526178	0.057446877	4.422169186	Csf1r;Isg15;P2rx7;Tmem119
GO:0097192	extrinsic apoptotic signaling pathway in absence of ligand	biological_process	4	419	45	20845	0.012526178	0.057446877	4.422169186	Bcl2a1b;Bcl2a1d;Il1b;Lcn2
GO:0001849	complement component C1q complex binding	molecular_function	2	419	9	20845	0.01321582	0.058131598	11.05542296	C4b;Cd93
GO:0002314	germinal center B cell differentiation	biological_process	2	419	9	20845	0.01321582	0.058131598	11.05542296	Irf8;Spi1
GO:0002446	neutrophil mediated immunity	biological_process	2	419	9	20845	0.01321582	0.058131598	11.05542296	Cd300lb;Myo1f
GO:0002675	positive regulation of acute inflammatory response	biological_process	2	419	9	20845	0.01321582	0.058131598	11.05542296	Alox5ap;Pik3cg
GO:0004298	threonine-type endopeptidase activity	molecular_function	2	419	9	20845	0.01321582	0.058131598	11.05542296	Psmb8;Psmb9
GO:0005114	type II transforming growth factor beta receptor binding	molecular_function	2	419	9	20845	0.01321582	0.058131598	11.05542296	Cd44;Tgfb1
GO:0005124	scavenger receptor binding	molecular_function	2	419	9	20845	0.01321582	0.058131598	11.05542296	Fpr1;Fpr2
GO:0006032	chitin catabolic process	biological_process	2	419	9	20845	0.01321582	0.058131598	11.05542296	Chil1;Chil3
GO:0010863	positive regulation of phospholipase C activity	biological_process	2	419	9	20845	0.01321582	0.058131598	11.05542296	Fgf2;Ptafr
GO:0030853	negative regulation of granulocyte differentiation	biological_process	2	419	9	20845	0.01321582	0.058131598	11.05542296	C1qc;Inpp5d
GO:0031256	leading edge membrane	cellular_component	2	419	9	20845	0.01321582	0.058131598	11.05542296	Adgre5;Myo1g
GO:0031394	positive regulation of prostaglandin biosynthetic process	biological_process	2	419	9	20845	0.01321582	0.058131598	11.05542296	Cd74;Il1b
GO:0032615	interleukin-12 production	biological_process	2	419	9	20845	0.01321582	0.058131598	11.05542296	Acp5;Irf8
GO:0032682	negative regulation of chemokine production	biological_process	2	419	9	20845	0.01321582	0.058131598	11.05542296	Lilr4b;Lilrb4a
GO:0042492	gamma-delta T cell differentiation	biological_process	2	419	9	20845	0.01321582	0.058131598	11.05542296	Ptprc;Syk
GO:0048864	stem cell development	biological_process	2	419	9	20845	0.01321582	0.058131598	11.05542296	Fgf2;Ptprc
GO:0050691	regulation of defense response to virus by host	biological_process	2	419	9	20845	0.01321582	0.058131598	11.05542296	Il1b;Mmp12
GO:0070307	lens fiber cell development	biological_process	2	419	9	20845	0.01321582	0.058131598	11.05542296	Bfsp1;Vim
GO:0072540	T-helper 17 cell lineage commitment	biological_process	2	419	9	20845	0.01321582	0.058131598	11.05542296	Ly9;Tgfb1
GO:0099091	postsynaptic specialization, intracellular component	cellular_component	2	419	9	20845	0.01321582	0.058131598	11.05542296	Lyn;Srgn
GO:0150079	negative regulation of neuroinflammatory response	biological_process	2	419	9	20845	0.01321582	0.058131598	11.05542296	Tnfrsf1b;Trem2
GO:1900015	regulation of cytokine production involved in inflammatory response	biological_process	2	419	9	20845	0.01321582	0.058131598	11.05542296	Pld4;Trem2
GO:1903140	regulation of establishment of endothelial barrier	biological_process	2	419	9	20845	0.01321582	0.058131598	11.05542296	Il1b;Tnfrsf1a
GO:2000553	positive regulation of T-helper 2 cell cytokine production	biological_process	2	419	9	20845	0.01321582	0.058131598	11.05542296	Nlrp3;Rsad2
GO:0002931	response to ischemia	biological_process	4	419	46	20845	0.01350674	0.059009141	4.326035073	Csf1;Csf1r;Cx3cr1;Trem2
GO:0007599	hemostasis	biological_process	4	419	46	20845	0.01350674	0.059009141	4.326035073	F10;F13a1;F5;Serping1
GO:0036094	small molecule binding	molecular_function	4	419	46	20845	0.01350674	0.059009141	4.326035073	Cxcr4;Lcn2;Orm1;Orm2
GO:0071902	positive regulation of protein serine/threonine kinase activity	biological_process	4	419	46	20845	0.01350674	0.059009141	4.326035073	Csf1r;Igtp;Irgm1;Irgm2
GO:0042981	regulation of apoptotic process	biological_process	10	419	222	20845	0.01471116	0.064162527	2.240964114	Bcl3;Casp4;Irak3;Jak3;Naip2;Naip5;Naip6;Rassf2;Tnfaip8l2;Tnfrsf1a
GO:0022409	positive regulation of cell-cell adhesion	biological_process	3	419	26	20845	0.014878739	0.064581056	5.74031577	Ccl2;Ccr5;Itgal
GO:1902894	negative regulation of miRNA transcription	biological_process	3	419	26	20845	0.014878739	0.064581056	5.74031577	Lilr4b;Lilrb4a;Tgfb1
GO:0005737	cytoplasm	cellular_component	166	419	7184	20845	0.014882157	0.064581056	1.149554699	Adap2;Aif1;Akr1b7;Apbb1ip;Apobec1;Apobec3;Arhgap45;Arhgap9;Arhgdib;Arl11;Arpc1b;Aurkb;Bcl2a1b;Bcl2a1d;Bcl3;Bfsp1;Btk;Capn11;Casp4;Ccl2;Ccl3;Ccl5;Ccr1;Ccr2;Ccr5;Ccrl2;Cd74;Ces1d;Cgas;Chil1;Chil3;Cmtm3;Coro1a;Cryaa;Crygc;Crygd;Crym;Csf1r;Csrp3;Cxcr4;Cyba;Cybb;Cyp4f18;Cytip;Ddx58;Ddx60;Dhx58;Dock2;Egln3;Eif2ak2;Endou;F13a1;Fblim1;Fcgr2b;Fes;Fgd2;Fgf2;Fgr;Fpr1;Fpr2;Fyb;Gal;Gbp2;Gbp3;Gfap;Hck;Herc6;If…
GO:0016779	nucleotidyltransferase activity	molecular_function	6	419	100	20845	0.01558046	0.067386182	2.9849642	Cgas;Oas2;Oasl2;Parp14;Parp3;Parp9
GO:0003924	GTPase activity	molecular_function	12	419	292	20845	0.015580771	0.067386182	2.044496028	Arhgdib;Arl11;Gbp2;Gbp3;Gbp6;Gbp7;Gbp9;Igtp;Irgm1;Irgm2;Rab7b;Rac2
GO:0002638	negative regulation of immunoglobulin production	biological_process	2	419	10	20845	0.016302011	0.069116243	9.949880668	Fcgr2b;Lilrb4a
GO:0008015	blood circulation	biological_process	2	419	10	20845	0.016302011	0.069116243	9.949880668	F5;Fli1
GO:0008429	phosphatidylethanolamine binding	molecular_function	2	419	10	20845	0.016302011	0.069116243	9.949880668	Cd300a;Trem2
GO:0010828	positive regulation of glucose transmembrane transport	biological_process	2	419	10	20845	0.016302011	0.069116243	9.949880668	C3;Nr4a3
GO:0019774	proteasome core complex, beta-subunit complex	cellular_component	2	419	10	20845	0.016302011	0.069116243	9.949880668	Psmb8;Psmb9
GO:0019941	modification-dependent protein catabolic process	biological_process	2	419	10	20845	0.016302011	0.069116243	9.949880668	Isg15;Ube2l6
GO:0034340	response to type I interferon	biological_process	2	419	10	20845	0.016302011	0.069116243	9.949880668	Ikbke;Isg15
GO:0043367	CD4-positive, alpha-beta T cell differentiation	biological_process	2	419	10	20845	0.016302011	0.069116243	9.949880668	Rsad2;Sash3
GO:0050544	arachidonic acid binding	molecular_function	2	419	10	20845	0.016302011	0.069116243	9.949880668	Alox5ap;S100a8
GO:0140311	protein sequestering activity	molecular_function	2	419	10	20845	0.016302011	0.069116243	9.949880668	Laptm5;Spi1
GO:1900246	positive regulation of RIG-I signaling pathway	biological_process	2	419	10	20845	0.016302011	0.069116243	9.949880668	Ddx60;Dhx58
GO:2000342	negative regulation of chemokine (C-X-C motif) ligand 2 production	biological_process	2	419	10	20845	0.016302011	0.069116243	9.949880668	Oas1a;Oas1g
GO:0019901	protein kinase binding	molecular_function	19	419	551	20845	0.016424997	0.069473303	1.715496667	Ccr5;Cd44;Fgr;Igtp;Irak3;Irf5;Irgm1;Irgm2;Itgb2;Nr4a3;Plcg2;Ptpn6;Ptprc;Syk;Trim12c;Trim30a;Trim30d;Trim34a;Was
GO:0002102	podosome	cellular_component	3	419	27	20845	0.016493855	0.069473303	5.527711482	Bin2;Fermt3;Lcp1
GO:0030225	macrophage differentiation	biological_process	3	419	27	20845	0.016493855	0.069473303	5.527711482	Cebpa;Csf1;Spi1
GO:0034612	response to tumor necrosis factor	biological_process	3	419	27	20845	0.016493855	0.069473303	5.527711482	Ccl5;Cd14;Wfdc21
GO:0001932	regulation of protein phosphorylation	biological_process	5	419	74	20845	0.016631269	0.069938006	3.361446172	Pik3cg;Socs3;Tlr7;Tlr8;Tlr9
GO:0043408	regulation of MAPK cascade	biological_process	4	419	49	20845	0.016736073	0.07015023	4.061175783	Csf1r;Pik3ap1;Sla;Tlr13
GO:0045786	negative regulation of cell cycle	biological_process	4	419	49	20845	0.016736073	0.07015023	4.061175783	Cebpa;Nupr1;Runx3;Tgfb1
GO:0043065	positive regulation of apoptotic process	biological_process	14	419	367	20845	0.017087943	0.071509025	1.897797403	Bcl2a1b;Bcl2a1d;Eif2ak2;Emilin2;Gal;Il1b;Inpp5d;Irf5;Lcn2;P2rx7;Rassf2;Tgfb1;Top2a;Zbp1
GO:0005581	collagen trimer	cellular_component	5	419	75	20845	0.017534443	0.073258787	3.316626889	C1qa;C1qb;C1qc;Emilin2;Msr1
GO:0009636	response to toxic substance	biological_process	4	419	50	20845	0.017910597	0.07470947	3.979952267	Ccl5;Ces1d;Eif2ak2;Nupr1
GO:0098609	cell-cell adhesion	biological_process	9	419	196	20845	0.017970226	0.074837294	2.284411378	Cd53;Cd93;Clec7a;Fblim1;Icam1;Itgal;Itgax;Itgb2;Tnxb
GO:1900745	positive regulation of p38MAPK cascade	biological_process	3	419	28	20845	0.018203325	0.075685965	5.330293215	Ccr2;Il1b;Spi1
GO:0030155	regulation of cell adhesion	biological_process	4	419	51	20845	0.019135155	0.079051151	3.901913988	Cxcr4;Cytip;Fes;Tnxb
GO:0045907	positive regulation of vasoconstriction	biological_process	4	419	51	20845	0.019135155	0.079051151	3.901913988	Cd38;Icam1;Ptgs1;Tbxas1
GO:0051209	release of sequestered calcium ion into cytosol	biological_process	4	419	51	20845	0.019135155	0.079051151	3.901913988	Fgf2;P2rx7;Plcg2;Ptprc
GO:0071479	cellular response to ionizing radiation	biological_process	4	419	51	20845	0.019135155	0.079051151	3.901913988	Ifi203;Ifi207;Ifi211;Tgfb1
GO:0048471	perinuclear region of cytoplasm	cellular_component	22	419	678	20845	0.019424286	0.079078697	1.614287424	Aif1;Apln;Btk;Ccl2;Ccr2;Csf1;Cx3cr1;Dab2;Eif2ak2;Gbp2;Gbp3;Hmox1;Laptm5;Lcp1;Lyn;Nupr1;Oas2;Pclaf;Plcg2;S100a4;Tnfrsf1b;Vim
GO:0005794	Golgi apparatus	cellular_component	40	419	1420	20845	0.019517641	0.079078697	1.401391643	Atp8b4;B2m;Bmp1;Cd14;Cd33;Cd44;Cd74;Cyba;Cybb;F5;Fcgr2b;Fcgr3;Fes;Gal;Gbp2;Gbp3;H2-Ab1;H2-D1;H2-K1;H2-Q4;Hck;Hp;Igtp;Irgm1;Irgm2;Litaf;Lyn;Ms4a4a;Ms4a4c;Ncf1;Pld4;Ptgs1;Rab7b;Rassf2;Rsad2;Srgn;Steap4;Tlr1;Tlr2;Tnfrsf1a
GO:0002357	defense response to tumor cell	biological_process	2	419	11	20845	0.01966248	0.079078697	9.045346062	Laptm5;Spi1
GO:0002467	germinal center formation	biological_process	2	419	11	20845	0.01966248	0.079078697	9.045346062	Bcl3;Klhl6
GO:0002726	positive regulation of T cell cytokine production	biological_process	2	419	11	20845	0.01966248	0.079078697	9.045346062	B2m;Sash3
GO:0002862	negative regulation of inflammatory response to antigenic stimulus	biological_process	2	419	11	20845	0.01966248	0.079078697	9.045346062	Fcgr2b;Trem2
GO:0006957	complement activation, alternative pathway	biological_process	2	419	11	20845	0.01966248	0.079078697	9.045346062	C3;Cfb
GO:0008061	chitin binding	molecular_function	2	419	11	20845	0.01966248	0.079078697	9.045346062	Chil1;Chil3
GO:0008354	germ cell migration	biological_process	2	419	11	20845	0.01966248	0.079078697	9.045346062	Cxcr4;Tgfb1
GO:0010447	response to acidic pH	biological_process	2	419	11	20845	0.01966248	0.079078697	9.045346062	Ctss;Gpr65
GO:0010803	regulation of tumor necrosis factor-mediated signaling pathway	biological_process	2	419	11	20845	0.01966248	0.079078697	9.045346062	Syk;Tnfrsf1a
GO:0035197	siRNA binding	molecular_function	2	419	11	20845	0.01966248	0.079078697	9.045346062	Tlr7;Tlr9
GO:0042270	protection from natural killer cell mediated cytotoxicity	biological_process	2	419	11	20845	0.01966248	0.079078697	9.045346062	Clec2d;Tap1
GO:0042379	chemokine receptor binding	molecular_function	2	419	11	20845	0.01966248	0.079078697	9.045346062	Ccl5;Ccrl2
GO:0050135	NAD(P)+ nucleosidase activity	molecular_function	2	419	11	20845	0.01966248	0.079078697	9.045346062	Cd38;Il18rap
GO:0061809	NAD+ nucleotidase, cyclic ADP-ribose generating	molecular_function	2	419	11	20845	0.01966248	0.079078697	9.045346062	Cd38;Il18rap
GO:0140052	cellular response to oxidised low-density lipoprotein particle stimulus	biological_process	2	419	11	20845	0.01966248	0.079078697	9.045346062	Cd68;Trem2
GO:0008305	integrin complex	cellular_component	3	419	29	20845	0.020007502	0.079598413	5.146490001	Itgal;Itgax;Itgb2
GO:0043113	receptor clustering	biological_process	3	419	29	20845	0.020007502	0.079598413	5.146490001	Itgal;Itgb2;Madcam1
GO:0043274	phospholipase binding	molecular_function	3	419	29	20845	0.020007502	0.079598413	5.146490001	Btk;Syk;Was
GO:0043325	phosphatidylinositol-3,4-bisphosphate binding	molecular_function	3	419	29	20845	0.020007502	0.079598413	5.146490001	Adap2;Myo1g;Ncf1
GO:0045332	phospholipid translocation	biological_process	3	419	29	20845	0.020007502	0.079598413	5.146490001	Atp8b4;Kcnn4;P2rx7
GO:0045453	bone resorption	biological_process	3	419	29	20845	0.020007502	0.079598413	5.146490001	Acp5;Ctss;Rac2
GO:0048714	positive regulation of oligodendrocyte differentiation	biological_process	3	419	29	20845	0.020007502	0.079598413	5.146490001	Cxcr4;Tlr2;Tnfrsf1b
GO:0005768	endosome	cellular_component	23	419	725	20845	0.021595778	0.085785074	1.578256934	Ccr5;Cd68;Cd74;Cxcr4;Cyba;Cytip;Fgd2;Ifitm3;Irgm1;Litaf;Ncf4;Pld4;Rab7b;Rin3;Sla;Slc15a3;Steap4;Tlr13;Tlr7;Tlr8;Tlr9;Unc93b1;Wdfy4
GO:0040029	epigenetic regulation of gene expression	biological_process	3	419	30	20845	0.021906596	0.086487508	4.974940334	Ifi203;Ifi207;Ifi211
GO:0045089	positive regulation of innate immune response	biological_process	3	419	30	20845	0.021906596	0.086487508	4.974940334	Cd74;Lgals9;Tlr8
GO:0045648	positive regulation of erythrocyte differentiation	biological_process	3	419	30	20845	0.021906596	0.086487508	4.974940334	Inpp5d;Isg15;Nckap1l
GO:0097202	activation of cysteine-type endopeptidase activity	biological_process	3	419	30	20845	0.021906596	0.086487508	4.974940334	Ifi203;Ifi207;Ifi211
GO:0008289	lipid binding	molecular_function	13	419	344	20845	0.022549996	0.088891741	1.880064661	Btk;C3;Cd300lf;Cgas;Cyth4;Fermt3;Fes;Fyb;Hck;Myo1g;Ncf1;Ncf4;Trem2
GO:1901216	positive regulation of neuron death	biological_process	4	419	54	20845	0.023114166	0.088962805	3.685140988	C1qa;Fcgr2b;Lcn2;Tyrobp
GO:0002690	positive regulation of leukocyte chemotaxis	biological_process	2	419	12	20845	0.023285009	0.088962805	8.291567224	Cxcr2;Edn2
GO:0010884	positive regulation of lipid storage	biological_process	2	419	12	20845	0.023285009	0.088962805	8.291567224	C3;Ikbke
GO:0014824	artery smooth muscle contraction	biological_process	2	419	12	20845	0.023285009	0.088962805	8.291567224	Cd38;Edn2
GO:0019370	leukotriene biosynthetic process	biological_process	2	419	12	20845	0.023285009	0.088962805	8.291567224	Alox5ap;Syk
GO:0032308	positive regulation of prostaglandin secretion	biological_process	2	419	12	20845	0.023285009	0.088962805	8.291567224	Il1b;P2rx7
GO:0035022	positive regulation of Rac protein signal transduction	biological_process	2	419	12	20845	0.023285009	0.088962805	8.291567224	Dock2;Pik3cg
GO:0035455	response to interferon-alpha	biological_process	2	419	12	20845	0.023285009	0.088962805	8.291567224	Eif2ak2;Ifitm3
GO:0042101	T cell receptor complex	cellular_component	2	419	12	20845	0.023285009	0.088962805	8.291567224	Apbb1ip;Syk
GO:0045028	G protein-coupled purinergic nucleotide receptor activity	molecular_function	2	419	12	20845	0.023285009	0.088962805	8.291567224	P2ry6;Ptafr
GO:0045348	positive regulation of MHC class II biosynthetic process	biological_process	2	419	12	20845	0.023285009	0.088962805	8.291567224	Ciita;Tmem106a
GO:0051400	BH domain binding	molecular_function	2	419	12	20845	0.023285009	0.088962805	8.291567224	Bcl2a1b;Bcl2a1d
GO:0060020	Bergmann glial cell differentiation	biological_process	2	419	12	20845	0.023285009	0.088962805	8.291567224	Gfap;Vim
GO:0070306	lens fiber cell differentiation	biological_process	2	419	12	20845	0.023285009	0.088962805	8.291567224	Crygd;Tgfb1
GO:0097398	cellular response to interleukin-17	biological_process	2	419	12	20845	0.023285009	0.088962805	8.291567224	Il1b;Socs3
GO:0098574	cytoplasmic side of lysosomal membrane	cellular_component	2	419	12	20845	0.023285009	0.088962805	8.291567224	Gfap;Litaf
GO:1900272	negative regulation of long-term synaptic potentiation	biological_process	2	419	12	20845	0.023285009	0.088962805	8.291567224	Cx3cr1;Tyrobp
GO:1902166	negative regulation of intrinsic apoptotic signaling pathway in response to DNA damage by p53 class mediator	biological_process	2	419	12	20845	0.023285009	0.088962805	8.291567224	Cd44;Cd74
GO:1904996	positive regulation of leukocyte adhesion to vascular endothelial cell	biological_process	2	419	12	20845	0.023285009	0.088962805	8.291567224	Icam1;Itgb2
GO:2000272	negative regulation of signaling receptor activity	biological_process	2	419	12	20845	0.023285009	0.088962805	8.291567224	Lilr4b;Lilrb4a
GO:0008201	heparin binding	molecular_function	8	419	172	20845	0.023291579	0.088962805	2.313925737	Ccl2;Ccl5;Ccl8;Col5a3;Fgf2;Ptprc;Slit3;Tnxb
GO:0045662	negative regulation of myoblast differentiation	biological_process	3	419	31	20845	0.023900673	0.091026786	4.814458388	Ccl9;Csrp3;Tgfb1
GO:0043235	receptor complex	cellular_component	9	419	206	20845	0.023902463	0.091026786	2.173517622	Csf1r;Il2rg;Itgb2;Loxl4;Osmr;Tlr1;Tlr2;Tlr7;Tnfrsf1a
GO:0045111	intermediate filament cytoskeleton	cellular_component	4	419	55	20845	0.02454379	0.093331465	3.618138425	Ddx60;Gfap;S100a8;Vim
GO:0005925	focal adhesion	cellular_component	8	419	174	20845	0.024743849	0.09377965	2.287328889	Cyba;Fblim1;Fes;Hck;Il16;Itgb2;Lcp1;Ptprc
GO:0005902	microvillus	cellular_component	5	419	82	20845	0.024770612	0.09377965	3.033500204	Cd44;Lyz2;Myo1f;Myo1g;Tgfb1
GO:0050680	negative regulation of epithelial cell proliferation	biological_process	5	419	82	20845	0.024770612	0.09377965	3.033500204	B2m;Dab2;Nupr1;Runx3;Tgfb1
GO:0004175	endopeptidase activity	molecular_function	6	419	112	20845	0.025661345	0.097009654	2.665146608	Ctsh;Htra3;Mmp8;Napsa;Psmb8;Psmb9
GO:0070373	negative regulation of ERK1 and ERK2 cascade	biological_process	5	419	83	20845	0.025939244	0.097530299	2.996952009	Atf3;Dab2;Lyn;Ptprc;Tlr9
GO:0002092	positive regulation of receptor internalization	biological_process	3	419	32	20845	0.02598967	0.097530299	4.664006563	Dab2;Plcg2;Syk
GO:0045954	positive regulation of natural killer cell mediated cytotoxicity	biological_process	3	419	32	20845	0.02598967	0.097530299	4.664006563	H2-M3;Il18rap;Vav1
GO:0051928	positive regulation of calcium ion transport	biological_process	3	419	32	20845	0.02598967	0.097530299	4.664006563	Ccl5;Ccr1;Jak3
GO:0070971	endoplasmic reticulum exit site	cellular_component	3	419	32	20845	0.02598967	0.097530299	4.664006563	H2-D1;H2-K1;H2-Q4
GO:0031648	protein destabilization	biological_process	4	419	56	20845	0.026025707	0.097530299	3.55352881	Ctsh;Igtp;Irgm1;Irgm2
GO:0005769	early endosome	cellular_component	11	419	280	20845	0.026812921	0.100030427	1.954440846	Coro1a;Cxcr4;Fgd2;H2-Ab1;H2-D1;H2-K1;H2-M3;Neurl3;Pld4;Rin3;Siglec1
GO:0032613	interleukin-10 production	biological_process	2	419	13	20845	0.027157757	0.100030427	7.65375436	Fcgr2b;Sash3
GO:0032675	regulation of interleukin-6 production	biological_process	2	419	13	20845	0.027157757	0.100030427	7.65375436	Cd300ld;Trem2
GO:0033619	membrane protein proteolysis	biological_process	2	419	13	20845	0.027157757	0.100030427	7.65375436	Ctsh;Napsa
GO:0034101	erythrocyte homeostasis	biological_process	2	419	13	20845	0.027157757	0.100030427	7.65375436	Hmox1;Nckap1l
GO:0035456	response to interferon-beta	biological_process	2	419	13	20845	0.027157757	0.100030427	7.65375436	Ifitm3;Ikbke
GO:0050863	regulation of T cell activation	biological_process	2	419	13	20845	0.027157757	0.100030427	7.65375436	Ccl5;Cgas
GO:0070231	T cell apoptotic process	biological_process	2	419	13	20845	0.027157757	0.100030427	7.65375436	Bcl3;P2rx7
GO:1901800	positive regulation of proteasomal protein catabolic process	biological_process	2	419	13	20845	0.027157757	0.100030427	7.65375436	Nupr1;Trem2
GO:1902808	positive regulation of cell cycle G1/S phase transition	biological_process	2	419	13	20845	0.027157757	0.100030427	7.65375436	Csf1r;Plcg2
GO:1904058	positive regulation of sensory perception of pain	biological_process	2	419	13	20845	0.027157757	0.100030427	7.65375436	Fcgr1;Ptafr
GO:2000774	positive regulation of cellular senescence	biological_process	2	419	13	20845	0.027157757	0.100030427	7.65375436	B2m;Cgas
GO:0030041	actin filament polymerization	biological_process	3	419	33	20845	0.028173396	0.103623518	4.522673031	Aif1;Pstpip1;Was
GO:0005765	lysosomal membrane	cellular_component	8	419	180	20845	0.02947861	0.108269944	2.211084593	Cd68;H2-D1;H2-Eb1;H2-K1;Ifitm3;Laptm5;Litaf;Slc15a3
GO:0006887	exocytosis	biological_process	6	419	116	20845	0.029805045	0.109313389	2.573245	Ccl5;Ccl8;Ccr1;Hck;Myo1g;Tnfaip2
GO:0008083	growth factor activity	molecular_function	7	419	148	20845	0.030245137	0.110770134	2.35301232	Bmp1;Btc;Csf1;Fgf2;Gmfg;Tgfb1;Timp1
GO:0043491	protein kinase B signaling	biological_process	4	419	59	20845	0.030788334	0.111824391	3.372840904	Ccl5;Fgf2;Il1b;Tgfb1
GO:0050714	positive regulation of protein secretion	biological_process	4	419	59	20845	0.030788334	0.111824391	3.372840904	Kcnn4;P2rx7;Tgfb1;Trem2
GO:0003823	antigen binding	molecular_function	2	419	14	20845	0.031269253	0.111824391	7.10705762	Cd48;Tgfb1
GO:0010820	positive regulation of T cell chemotaxis	biological_process	2	419	14	20845	0.031269253	0.111824391	7.10705762	Ccl5;Ccr2
GO:0034116	positive regulation of heterotypic cell-cell adhesion	biological_process	2	419	14	20845	0.031269253	0.111824391	7.10705762	Cd44;Il1b
GO:0034362	low-density lipoprotein particle	cellular_component	2	419	14	20845	0.031269253	0.111824391	7.10705762	Apobr;Msr1
GO:0042532	negative regulation of tyrosine phosphorylation of STAT protein	biological_process	2	419	14	20845	0.031269253	0.111824391	7.10705762	Parp14;Socs3
GO:0043394	proteoglycan binding	molecular_function	2	419	14	20845	0.031269253	0.111824391	7.10705762	Col5a3;Ctss
GO:0043518	negative regulation of DNA damage response, signal transduction by p53 class mediator	biological_process	2	419	14	20845	0.031269253	0.111824391	7.10705762	Cd44;Cd74
GO:0046598	positive regulation of viral entry into host cell	biological_process	2	419	14	20845	0.031269253	0.111824391	7.10705762	Cd74;Trim30a
GO:0051764	actin crosslink formation	biological_process	2	419	14	20845	0.031269253	0.111824391	7.10705762	Aif1;Tnnt2
GO:0070102	interleukin-6-mediated signaling pathway	biological_process	2	419	14	20845	0.031269253	0.111824391	7.10705762	Cebpa;Spi1
GO:0070207	protein homotrimerization	biological_process	2	419	14	20845	0.031269253	0.111824391	7.10705762	Alox5ap;Steap4
GO:0071360	cellular response to exogenous dsRNA	biological_process	2	419	14	20845	0.031269253	0.111824391	7.10705762	Cgas;Ddx58
GO:0080111	DNA demethylation	biological_process	2	419	14	20845	0.031269253	0.111824391	7.10705762	Apobec1;Apobec3
GO:2000178	negative regulation of neural precursor cell proliferation	biological_process	2	419	14	20845	0.031269253	0.111824391	7.10705762	Ccr5;Il1b
GO:2000343	positive regulation of chemokine (C-X-C motif) ligand 2 production	biological_process	2	419	14	20845	0.031269253	0.111824391	7.10705762	Ccl5;Cd74
GO:0051897	positive regulation of protein kinase B signaling	biological_process	6	419	118	20845	0.032032215	0.114394439	2.529630678	Chil1;Cx3cr1;F10;Fgf2;Pik3cg;Tgfb1
GO:0030097	hemopoiesis	biological_process	5	419	88	20845	0.032308127	0.11522042	2.826670644	Ccr2;Csf1r;Ikzf1;Lyn;Runx3
GO:0000146	microfilament motor activity	molecular_function	3	419	35	20845	0.032823688	0.116576013	4.264234572	Myo1f;Myo1g;Tnnt2
GO:0030574	collagen catabolic process	biological_process	3	419	35	20845	0.032823688	0.116576013	4.264234572	Ctss;Mmp12;Mmp8
GO:0048469	cell maturation	biological_process	3	419	35	20845	0.032823688	0.116576013	4.264234572	Bfsp1;Btk;Runx3
GO:0005911	cell-cell junction	cellular_component	9	419	219	20845	0.033544265	0.118971556	2.044496028	Cd53;Coro1a;Cxcr4;Itgal;Lcp2;P2rx7;Ptpn6;Vav1;Was
GO:0001968	fibronectin binding	molecular_function	3	419	36	20845	0.035289305	0.123909486	4.145783612	Ctss;Lilr4b;Lilrb4a
GO:0032967	positive regulation of collagen biosynthetic process	biological_process	3	419	36	20845	0.035289305	0.123909486	4.145783612	Ccl2;Tgfb1;Vim
GO:0042542	response to hydrogen peroxide	biological_process	3	419	36	20845	0.035289305	0.123909486	4.145783612	Cryaa;Hmox1;Nr4a3
GO:0043542	endothelial cell migration	biological_process	3	419	36	20845	0.035289305	0.123909486	4.145783612	Edn2;Fgf2;Itgb2
GO:0006661	phosphatidylinositol biosynthetic process	biological_process	2	419	15	20845	0.035608381	0.123909486	6.633253779	Fgf2;Plcg2
GO:0010744	positive regulation of macrophage derived foam cell differentiation	biological_process	2	419	15	20845	0.035608381	0.123909486	6.633253779	Csf1;Msr1
GO:0010887	negative regulation of cholesterol storage	biological_process	2	419	15	20845	0.035608381	0.123909486	6.633253779	Ces1d;Trem2
GO:0032717	negative regulation of interleukin-8 production	biological_process	2	419	15	20845	0.035608381	0.123909486	6.633253779	Bcl3;Tlr9
GO:0043117	positive regulation of vascular permeability	biological_process	2	419	15	20845	0.035608381	0.123909486	6.633253779	Cxcr2;Tgfb1
GO:0070233	negative regulation of T cell apoptotic process	biological_process	2	419	15	20845	0.035608381	0.123909486	6.633253779	Bcl3;Ccl5
GO:0071285	cellular response to lithium ion	biological_process	2	419	15	20845	0.035608381	0.123909486	6.633253779	Adcy7;Cebpa
GO:1903238	positive regulation of leukocyte tethering or rolling	biological_process	2	419	15	20845	0.035608381	0.123909486	6.633253779	Ccr2;Ptafr
GO:1990404	NAD+-protein ADP-ribosyltransferase activity	molecular_function	2	419	15	20845	0.035608381	0.123909486	6.633253779	Parp14;Parp3
GO:2000738	positive regulation of stem cell differentiation	biological_process	2	419	15	20845	0.035608381	0.123909486	6.633253779	Fgf2;Vsir
GO:0005770	late endosome	cellular_component	7	419	155	20845	0.037442331	0.13011588	2.246747248	Cd74;Ctss;Cxcr4;Irgm1;Rab7b;Siglec1;Slc11a1
GO:0006641	triglyceride metabolic process	biological_process	3	419	37	20845	0.037847769	0.131348036	4.033735406	Apobec1;Apobr;Tnxb
GO:0020037	heme binding	molecular_function	7	419	156	20845	0.038554767	0.133622024	2.232345022	Cyba;Cybb;Cyp4f18;Hmox1;Ptgs1;Steap4;Tbxas1
GO:0005524	ATP binding	molecular_function	38	419	1408	20845	0.03954273	0.136789379	1.342668556	Abcc3;Adcy7;Aurkb;Btk;Cgas;Ciita;Csf1r;Ddx58;Dhx58;Eif2ak2;Entpd1;Fes;Fgr;Hck;Hk3;Ikbke;Irak3;Jak3;Lyn;Mki67;Myo1f;Myo1g;Naip2;Naip5;Naip6;Nlrc5;Nlrp3;Oas2;Oasl2;P2rx7;Pik3cg;Runx3;Slfn5;Slfn8;Syk;Tap1;Top2a;Ube2l6
GO:0045444	fat cell differentiation	biological_process	5	419	93	20845	0.039574619	0.136789379	2.674699104	Cebpa;Cebpd;Nr4a3;Psmb8;Steap4
GO:0002456	T cell mediated immunity	biological_process	2	419	16	20845	0.040164376	0.136813217	6.218675418	Myo1g;Slfn2
GO:0010614	negative regulation of cardiac muscle hypertrophy	biological_process	2	419	16	20845	0.040164376	0.136813217	6.218675418	Tnfrsf1a;Tnfrsf1b
GO:0010832	negative regulation of myotube differentiation	biological_process	2	419	16	20845	0.040164376	0.136813217	6.218675418	Csf1r;Tmem119
GO:0016322	neuron remodeling	biological_process	2	419	16	20845	0.040164376	0.136813217	6.218675418	C1qa;C3
GO:0030502	negative regulation of bone mineralization	biological_process	2	419	16	20845	0.040164376	0.136813217	6.218675418	Ccr1;Srgn
GO:0032680	regulation of tumor necrosis factor production	biological_process	2	419	16	20845	0.040164376	0.136813217	6.218675418	Cd300ld;Cx3cr1
GO:0032963	collagen metabolic process	biological_process	2	419	16	20845	0.040164376	0.136813217	6.218675418	P2rx7;Tnxb
GO:0042129	regulation of T cell proliferation	biological_process	2	419	16	20845	0.040164376	0.136813217	6.218675418	Rac2;Tnfrsf1b
GO:0051044	positive regulation of membrane protein ectodomain proteolysis	biological_process	2	419	16	20845	0.040164376	0.136813217	6.218675418	Il1b;Tnfrsf1b
GO:0071391	cellular response to estrogen stimulus	biological_process	2	419	16	20845	0.040164376	0.136813217	6.218675418	Naip2;Naip6
GO:2000679	positive regulation of transcription regulatory region DNA binding	biological_process	2	419	16	20845	0.040164376	0.136813217	6.218675418	Lgals9;Tgfb1
GO:0048255	mRNA stabilization	biological_process	3	419	38	20845	0.040498358	0.137769116	3.927584474	Apobec1;Ikbke;Slc11a1
GO:0000976	transcription cis-regulatory region binding	molecular_function	10	419	264	20845	0.041605478	0.141349138	1.884447096	Atf3;Cebpa;Cebpd;Ciita;Fli1;Ikzf1;Irf5;Irf7;Irf8;Spi1
GO:0005200	structural constituent of cytoskeleton	molecular_function	4	419	65	20845	0.041757886	0.141494569	3.061501744	Arpc1b;Gfap;Tnnt2;Vim
GO:0009611	response to wounding	biological_process	4	419	65	20845	0.041757886	0.141494569	3.061501744	Ccl2;Gfap;Lcp1;Lilrb4a
GO:0016485	protein processing	biological_process	5	419	95	20845	0.042737603	0.144624497	2.61838965	Bmp1;Ctss;Ecel1;P2rx7;Srgn
GO:0005154	epidermal growth factor receptor binding	molecular_function	3	419	39	20845	0.043240263	0.145942954	3.82687718	Btc;Cd44;Sla
GO:0006693	prostaglandin metabolic process	biological_process	3	419	39	20845	0.043240263	0.145942954	3.82687718	Ptgs1;Tbxas1;Tnfrsf1a
GO:0010952	positive regulation of peptidase activity	biological_process	2	419	17	20845	0.044926812	0.15084659	5.852870981	Ctsh;Ctss
GO:0030101	natural killer cell activation	biological_process	2	419	17	20845	0.044926812	0.15084659	5.852870981	Il2rb;Itgb2
GO:0042834	peptidoglycan binding	molecular_function	2	419	17	20845	0.044926812	0.15084659	5.852870981	Tlr2;Trem2
GO:0098761	cellular response to interleukin-7	biological_process	2	419	17	20845	0.044926812	0.15084659	5.852870981	Btk;Lsp1
GO:0050821	protein stabilization	biological_process	8	419	196	20845	0.045059386	0.151095239	2.030587891	Cd74;Cryaa;Ifi30;Igtp;Irgm1;Irgm2;Rassf2;Tyrobp
GO:0005518	collagen binding	molecular_function	4	419	67	20845	0.04584505	0.153298246	2.970113632	Ctss;Mmp12;Srgn;Tnxb
GO:0051603	proteolysis involved in protein catabolic process	biological_process	4	419	67	20845	0.04584505	0.153298246	2.970113632	Ctsh;Ctss;Psmb8;Psmb9
GO:0008047	enzyme activator activity	molecular_function	3	419	40	20845	0.046072594	0.153298246	3.731205251	Alox5ap;Apobec1;Wfdc21
GO:0071310	cellular response to organic substance	biological_process	3	419	40	20845	0.046072594	0.153298246	3.731205251	Cd68;Cyba;Il1b
GO:0071345	cellular response to cytokine stimulus	biological_process	3	419	40	20845	0.046072594	0.153298246	3.731205251	Csf1r;Cxcr4;Jak3
GO:0072332	intrinsic apoptotic signaling pathway by p53 class mediator	biological_process	3	419	40	20845	0.046072594	0.153298246	3.731205251	Ifi203;Ifi207;Ifi211
GO:0001525	angiogenesis	biological_process	10	419	271	20845	0.048144138	0.159779131	1.835771341	Apln;Ccl2;Ccr2;Edn2;Fgf2;Hmox1;Optc;Pik3cg;Syk;Tnfaip2
GO:0016477	cell migration	biological_process	10	419	271	20845	0.048144138	0.159779131	1.835771341	Cd44;Coro1a;Cxcr4;Dock2;Itgb2;Lcp1;Nckap1l;Pik3cg;Tgfb1;Vav1
GO:0001618	virus receptor activity	molecular_function	3	419	41	20845	0.048994382	0.162392162	3.640200244	Cd300ld;Cd300lf;Clec5a
GO:0008236	serine-type peptidase activity	molecular_function	7	419	165	20845	0.049545456	0.163043792	2.110580748	C1ra;C1s1;Cela1;Cfb;Cfi;F10;Htra3
GO:0031982	vesicle	cellular_component	7	419	165	20845	0.049545456	0.163043792	2.110580748	Bmp1;Il1b;Il1rn;Kcnn4;Myo1f;Myo1g;Rin3
GO:0007250	activation of NF-kappaB-inducing kinase activity	biological_process	2	419	18	20845	0.049885591	0.163043792	5.527711482	Chil1;Tlr1
GO:0010737	protein kinase A signaling	biological_process	2	419	18	20845	0.049885591	0.163043792	5.527711482	Gal;Lcp1
GO:0030031	cell projection assembly	biological_process	2	419	18	20845	0.049885591	0.163043792	5.527711482	Nckap1l;Rac2
GO:0030851	granulocyte differentiation	biological_process	2	419	18	20845	0.049885591	0.163043792	5.527711482	Cebpa;Spi1
GO:0042953	lipoprotein transport	biological_process	2	419	18	20845	0.049885591	0.163043792	5.527711482	Apobec1;Msr1
GO:0048029	monosaccharide binding	molecular_function	2	419	18	20845	0.049885591	0.163043792	5.527711482	Siglece;Siglecf
GO:0050732	negative regulation of peptidyl-tyrosine phosphorylation	biological_process	2	419	18	20845	0.049885591	0.163043792	5.527711482	Ptpn6;Ptprc
GO:0070498	interleukin-1-mediated signaling pathway	biological_process	2	419	18	20845	0.049885591	0.163043792	5.527711482	Il1b;Irak3
GO:1901857	positive regulation of cellular respiration	biological_process	2	419	18	20845	0.049885591	0.163043792	5.527711482	Oas1a;Oas1g
GO:0060326	cell chemotaxis	biological_process	4	419	69	20845	0.05014723	0.163561779	2.884023382	Bin2;Ccl6;Cx3cr1;Saa3
GO:0004672	protein kinase activity	molecular_function	16	419	505	20845	0.05017077	0.163561779	1.57621872	Aurkb;Btk;Ccl3;Ccl5;Ccl8;Csf1r;Eif2ak2;Fes;Fgr;Hck;Ikbke;Irak3;Jak3;Lyn;Rassf2;Syk
GO:0006914	autophagy	biological_process	8	419	201	20845	0.050861289	0.165603845	1.980075755	Cd84;Irf8;Irgm1;S100a8;Trim12c;Trim30a;Trim30d;Wdfy4
GO:0048147	negative regulation of fibroblast proliferation	biological_process	3	419	42	20845	0.052004584	0.168688237	3.55352881	Cd300a;Ifi30;Nupr1
GO:0072593	reactive oxygen species metabolic process	biological_process	3	419	42	20845	0.052004584	0.168688237	3.55352881	Cyba;P2rx7;Vav1
GO:1904707	positive regulation of vascular associated smooth muscle cell proliferation	biological_process	3	419	42	20845	0.052004584	0.168688237	3.55352881	Fgf2;Nr4a3;P2ry6
GO:0007264	small GTPase mediated signal transduction	biological_process	5	419	101	20845	0.053116809	0.172079801	2.46284175	Arhgap30;Dock2;Hmox1;Rac2;Vav1
GO:0005839	proteasome core complex	cellular_component	2	419	19	20845	0.055030938	0.177390613	5.236779299	Psmb8;Psmb9
GO:0045745	positive regulation of G protein-coupled receptor signaling pathway	biological_process	2	419	19	20845	0.055030938	0.177390613	5.236779299	C3;Fpr2
GO:0060391	positive regulation of SMAD protein signal transduction	biological_process	2	419	19	20845	0.055030938	0.177390613	5.236779299	Dab2;Tgfb1
GO:1901741	positive regulation of myoblast fusion	biological_process	2	419	19	20845	0.055030938	0.177390613	5.236779299	Ccl8;Cd53
GO:0000166	nucleotide binding	molecular_function	44	419	1715	20845	0.056218027	0.180991203	1.276369532	Abcc3;Adcy7;Arl11;Aurkb;Btk;Cgas;Ciita;Csf1r;Ddx58;Dhx58;Eif2ak2;Entpd1;Fes;Fgr;Gbp2;Gbp3;Gbp6;Gbp7;Hck;Hk3;Ikbke;Irak3;Irgm1;Jak3;Lyn;Mki67;Myo1f;Myo1g;Naip2;Naip5;Naip6;Nlrc5;Nlrp3;Oas2;Oasl2;Pik3cg;Rab7b;Rac2;Slfn5;Slfn8;Syk;Tap1;Top2a;Ube2l6
GO:0003690	double-stranded DNA binding	molecular_function	7	419	170	20845	0.056428901	0.181443865	2.048504843	Cgas;Ddx58;Ddx60;Fosb;Ifi203;Ifi207;Ifi211
GO:0001503	ossification	biological_process	5	419	103	20845	0.056874581	0.182422569	2.41501958	Bmp1;Csf1;Rassf2;Rsad2;Tmem119
GO:0033138	positive regulation of peptidyl-serine phosphorylation	biological_process	5	419	103	20845	0.056874581	0.182422569	2.41501958	Cd44;Igtp;Irgm1;Irgm2;Tgfb1
GO:0045582	positive regulation of T cell differentiation	biological_process	3	419	44	20845	0.058285731	0.186485448	3.392004773	Cd74;H2-Aa;Ptprc
GO:2000648	positive regulation of stem cell proliferation	biological_process	3	419	44	20845	0.058285731	0.186485448	3.392004773	Fgf2;Ptprc;Tgfb1
GO:0062023	collagen-containing extracellular matrix	cellular_component	11	419	319	20845	0.058671665	0.187487919	1.715496667	Bmp1;Cela1;Col5a3;Emilin2;F13a1;Il16;Lgals9;Loxl4;Serping1;Tgfb1;Tnxb
GO:0005525	GTP binding	molecular_function	12	419	358	20845	0.059135022	0.188735015	1.667577766	Arl11;Cgas;Ciita;Ddx58;Gbp2;Gbp3;Gbp6;Gbp7;Gbp9;Irgm1;Rab7b;Rac2
GO:0002377	immunoglobulin production	biological_process	2	419	20	20845	0.060353388	0.190971136	4.974940334	Cd37;Fcgr2b
GO:0016849	phosphorus-oxygen lyase activity	molecular_function	2	419	20	20845	0.060353388	0.190971136	4.974940334	Adcy7;Cd38
GO:0030050	vesicle transport along actin filament	biological_process	2	419	20	20845	0.060353388	0.190971136	4.974940334	Myo1f;Myo1g
GO:0043011	myeloid dendritic cell differentiation	biological_process	2	419	20	20845	0.060353388	0.190971136	4.974940334	Pirb;Spi1
GO:0097038	perinuclear endoplasmic reticulum	cellular_component	2	419	20	20845	0.060353388	0.190971136	4.974940334	Cyba;Cybb
GO:1900227	positive regulation of NLRP3 inflammasome complex assembly	biological_process	2	419	20	20845	0.060353388	0.190971136	4.974940334	Btk;Plcg2
GO:1905564	positive regulation of vascular endothelial cell proliferation	biological_process	2	419	20	20845	0.060353388	0.190971136	4.974940334	Apln;Fgf2
GO:0010507	negative regulation of autophagy	biological_process	3	419	45	20845	0.06155427	0.19405754	3.316626889	Il10ra;Nupr1;Trem2
GO:0014070	response to organic cyclic compound	biological_process	3	419	45	20845	0.06155427	0.19405754	3.316626889	Cxcr4;Ncf2;P2rx7
GO:0042169	SH2 domain binding	molecular_function	3	419	45	20845	0.06155427	0.19405754	3.316626889	Pirb;Ptpn6;Syk
GO:0015629	actin cytoskeleton	cellular_component	9	419	247	20845	0.06271473	0.197474919	1.812731296	Arpc1b;Coro1a;Ddx58;Fgr;Fyb;Gbp2;Lcp1;Myo1f;Myo1g
GO:0031175	neuron projection development	biological_process	7	419	175	20845	0.063878257	0.200893618	1.989976134	Cd44;Edn2;Gfap;Lyn;Runx3;Tnxb;Vim
GO:0043025	neuronal cell body	cellular_component	19	419	646	20845	0.064170782	0.201568078	1.463217745	C4b;Casp4;Ccl2;Ccr1;Ccr2;Cyba;Cybb;Entpd1;Gal;Kcnn4;Naip2;Naip5;Naip6;Ncf1;P2rx7;Penk;Rin3;Tgfb1;Tnfrsf1b
GO:0032587	ruffle membrane	cellular_component	4	419	75	20845	0.064331512	0.201582479	2.653301512	Aif1;Ddx58;Fgr;Plcg2
GO:0045669	positive regulation of osteoblast differentiation	biological_process	4	419	75	20845	0.064331512	0.201582479	2.653301512	Cebpa;Cebpd;Fgf2;Tmem119
GO:0009725	response to hormone	biological_process	3	419	46	20845	0.064906423	0.203137436	3.244526305	Cd38;Lyn;Timp1
GO:0031625	ubiquitin protein ligase binding	molecular_function	11	419	325	20845	0.065156423	0.203672984	1.683825959	Cxcr4;Ddx58;H2-Ab1;Ifi211;Ikbke;Isg15;Laptm5;Lyn;Syk;Tnfrsf1b;Ube2l6
GO:0016528	sarcoplasm	cellular_component	2	419	21	20845	0.065843781	0.203847293	4.738038413	Serpinb5;Tnnt2
GO:0030278	regulation of ossification	biological_process	2	419	21	20845	0.065843781	0.203847293	4.738038413	Csf1;Rsad2
GO:0031668	cellular response to extracellular stimulus	biological_process	2	419	21	20845	0.065843781	0.203847293	4.738038413	P2rx7;Ptprc
GO:0032426	stereocilium tip	cellular_component	2	419	21	20845	0.065843781	0.203847293	4.738038413	Cdh23;Coro1a
GO:0035234	ectopic germ cell programmed cell death	biological_process	2	419	21	20845	0.065843781	0.203847293	4.738038413	Casp4;Il1b
GO:0043032	positive regulation of macrophage activation	biological_process	2	419	21	20845	0.065843781	0.203847293	4.738038413	Cebpa;Lgals9
GO:0090050	positive regulation of cell migration involved in sprouting angiogenesis	biological_process	2	419	21	20845	0.065843781	0.203847293	4.738038413	Fgf2;Hmox1
GO:2000251	positive regulation of actin cytoskeleton reorganization	biological_process	2	419	21	20845	0.065843781	0.203847293	4.738038413	Fes;Hck
GO:0050839	cell adhesion molecule binding	molecular_function	4	419	76	20845	0.066879402	0.206805528	2.61838965	Itgal;Itgb2;Pirb;Ptpn6
GO:0010718	positive regulation of epithelial to mesenchymal transition	biological_process	3	419	47	20845	0.068340853	0.210819693	3.17549383	Dab2;Il1b;Tgfb1
GO:0060048	cardiac muscle contraction	biological_process	3	419	47	20845	0.068340853	0.210819693	3.17549383	Csrp3;Cxcr4;Tnnt2
GO:0030198	extracellular matrix organization	biological_process	7	419	178	20845	0.068621452	0.211432684	1.95643721	Bcl3;Col5a3;Gfap;Mmp12;Mmp8;Serpinb5;Tnxb
GO:0005942	phosphatidylinositol 3-kinase complex	cellular_component	2	419	22	20845	0.071493251	0.218456302	4.522673031	Pik3cg;Socs3
GO:0009395	phospholipid catabolic process	biological_process	2	419	22	20845	0.071493251	0.218456302	4.522673031	Plbd1;Plcg2
GO:0031589	cell-substrate adhesion	biological_process	2	419	22	20845	0.071493251	0.218456302	4.522673031	Coro1a;Myo1g
GO:0035634	response to stilbenoid	biological_process	2	419	22	20845	0.071493251	0.218456302	4.522673031	Saa3;Usp18
GO:0042562	hormone binding	molecular_function	2	419	22	20845	0.071493251	0.218456302	4.522673031	Crym;Hk3
GO:0043537	negative regulation of blood vessel endothelial cell migration	biological_process	2	419	22	20845	0.071493251	0.218456302	4.522673031	Fgf2;Tgfb1
GO:1903077	negative regulation of protein localization to plasma membrane	biological_process	2	419	22	20845	0.071493251	0.218456302	4.522673031	Dab2;Tgfb1
GO:0043124	negative regulation of I-kappaB kinase/NF-kappaB signaling	biological_process	3	419	48	20845	0.071856176	0.21930573	3.109337709	Lilr4b;Lilrb4a;Trem2
GO:0000902	cell morphogenesis	biological_process	5	419	111	20845	0.073391417	0.223199811	2.240964114	Lst1;Nckap1l;P2rx7;Tgfb1;Unc93b1
GO:0005543	phospholipid binding	molecular_function	5	419	111	20845	0.073391417	0.223199811	2.240964114	Bin2;F10;Myof;Ptafr;Trem2
GO:0007613	memory	biological_process	5	419	111	20845	0.073391417	0.223199811	2.240964114	Cx3cr1;Il1b;Il1rn;Ptgs1;Trem2
GO:0004197	cysteine-type endopeptidase activity	molecular_function	4	419	79	20845	0.074831802	0.227045491	2.518957131	Casp4;Ctsh;Ctss;Usp18
GO:0004519	endonuclease activity	molecular_function	4	419	79	20845	0.074831802	0.227045491	2.518957131	Dnase1l1;Endou;Rnase4;Slfn8
GO:0007568	aging	biological_process	3	419	49	20845	0.075450966	0.228655391	3.045881837	C1qa;Cd68;Ifi27l2a
GO:0002026	regulation of the force of heart contraction	biological_process	2	419	23	20845	0.077293221	0.231789891	4.326035073	Apln;Csrp3
GO:0006164	purine nucleotide biosynthetic process	biological_process	2	419	23	20845	0.077293221	0.231789891	4.326035073	Oas1a;Oasl2
GO:0006807	nitrogen compound metabolic process	biological_process	2	419	23	20845	0.077293221	0.231789891	4.326035073	Lgsn;Vnn3
GO:0006884	cell volume homeostasis	biological_process	2	419	23	20845	0.077293221	0.231789891	4.326035073	Kcnn4;P2rx7
GO:0008053	mitochondrial fusion	biological_process	2	419	23	20845	0.077293221	0.231789891	4.326035073	Bcl2a1b;Bcl2a1d
GO:0042491	inner ear auditory receptor cell differentiation	biological_process	2	419	23	20845	0.077293221	0.231789891	4.326035073	Cdh23;Fgf2
GO:0050872	white fat cell differentiation	biological_process	2	419	23	20845	0.077293221	0.231789891	4.326035073	Cebpa;Wfdc21
GO:0070555	response to interleukin-1	biological_process	2	419	23	20845	0.077293221	0.231789891	4.326035073	Il1b;Irak3
GO:1900181	negative regulation of protein localization to nucleus	biological_process	2	419	23	20845	0.077293221	0.231789891	4.326035073	Lilr4b;Lilrb4a
GO:0010862	positive regulation of pathway-restricted SMAD protein phosphorylation	biological_process	3	419	50	20845	0.079123755	0.237004102	2.9849642	Dab2;Lgals9;Tgfb1
GO:0030674	protein-macromolecule adaptor activity	molecular_function	5	419	114	20845	0.080191648	0.239924491	2.181991375	Bcl3;Tnnt2;Trim12c;Trim30a;Trim30d
GO:0008283	cell population proliferation	biological_process	10	419	299	20845	0.081033798	0.242163502	1.663859644	Btc;Cd74;Cebpa;Csf1;Csf1r;Fgf2;Il18rap;Mki67;Rac2;Tgfb1
GO:0001779	natural killer cell differentiation	biological_process	2	419	24	20845	0.08323539	0.245345392	4.145783612	Ikzf1;Ptprc
GO:0002028	regulation of sodium ion transport	biological_process	2	419	24	20845	0.08323539	0.245345392	4.145783612	P2rx7;Tgfb1
GO:0006939	smooth muscle contraction	biological_process	2	419	24	20845	0.08323539	0.245345392	4.145783612	Edn2;Ncf1
GO:0010332	response to gamma radiation	biological_process	2	419	24	20845	0.08323539	0.245345392	4.145783612	Apobec1;Ptprc
GO:0010666	positive regulation of cardiac muscle cell apoptotic process	biological_process	2	419	24	20845	0.08323539	0.245345392	4.145783612	Cxcr2;Trem1
GO:0016209	antioxidant activity	molecular_function	2	419	24	20845	0.08323539	0.245345392	4.145783612	Hp;S100a8
GO:0031643	positive regulation of myelination	biological_process	2	419	24	20845	0.08323539	0.245345392	4.145783612	Itgax;Tnfrsf1b
GO:0032874	positive regulation of stress-activated MAPK cascade	biological_process	2	419	24	20845	0.08323539	0.245345392	4.145783612	Eif2ak2;Il1b
GO:0048260	positive regulation of receptor-mediated endocytosis	biological_process	2	419	24	20845	0.08323539	0.245345392	4.145783612	B2m;C3
GO:1904019	epithelial cell apoptotic process	biological_process	2	419	24	20845	0.08323539	0.245345392	4.145783612	Btc;Hmox1
GO:2000010	positive regulation of protein localization to cell surface	biological_process	2	419	24	20845	0.08323539	0.245345392	4.145783612	Fcer1g;Tyrobp
GO:0010951	negative regulation of endopeptidase activity	biological_process	4	419	82	20845	0.083238793	0.245345392	2.426800163	Serpina3n;Serpinb5;Serping1;Timp1
GO:0009410	response to xenobiotic stimulus	biological_process	6	419	151	20845	0.084708395	0.24707517	1.976797484	Apobec1;Cd38;Cybb;Lcn2;Nckap1l;P2rx7
GO:0044297	cell body	cellular_component	5	419	116	20845	0.08490582	0.24707517	2.144370834	Csf1r;Fcgr2b;Gfap;Tlr2;Vim
GO:0010467	gene expression	biological_process	7	419	188	20845	0.085916642	0.24707517	1.852371401	Ddx58;Gfap;Ikbke;Il2rg;Ltb;P2rx7;Tgfb1
GO:0042127	regulation of cell population proliferation	biological_process	7	419	188	20845	0.085916642	0.24707517	1.852371401	Apobec1;Cebpa;Cela1;Egln3;Fes;Ptgs1;Tgfb1
GO:0043086	negative regulation of catalytic activity	biological_process	2	419	25	20845	0.089311731	0.24707517	3.979952267	Parp9;Timp1
GO:1901981	phosphatidylinositol phosphate binding	molecular_function	2	419	25	20845	0.089311731	0.24707517	3.979952267	Fgd2;Nlrp3
GO:2000573	positive regulation of DNA biosynthetic process	biological_process	2	419	25	20845	0.089311731	0.24707517	3.979952267	C3ar1;Fgf2
GO:1902895	positive regulation of miRNA transcription	biological_process	3	419	53	20845	0.090594943	0.24707517	2.816003963	Apln;Spi1;Tgfb1
GO:1990782	protein tyrosine kinase binding	molecular_function	3	419	53	20845	0.090594943	0.24707517	2.816003963	Plcg2;Trem2;Vim
GO:0004930	G protein-coupled receptor activity	molecular_function	18	419	635	20845	0.091514285	0.24707517	1.410219307	Adgre1;Adgre5;C3ar1;C5ar1;Ccr1;Ccr2;Ccr5;Ccrl2;Cmklr1;Cx3cr1;Cxcr2;Cxcr4;Fpr1;Fpr2;Gpr3;Gpr65;P2ry6;Ptafr
GO:0031012	extracellular matrix	cellular_component	9	419	268	20845	0.092800943	0.24707517	1.670688918	Cd180;Col5a3;Cxcr4;Mmp12;Mmp8;Optc;Tgfb1;Timp1;Tnxb
GO:0070534	protein K63-linked ubiquitination	biological_process	3	419	54	20845	0.094564401	0.24707517	2.763855741	Trim12c;Trim30a;Trim30d
GO:0005540	hyaluronic acid binding	molecular_function	2	419	26	20845	0.095514481	0.24707517	3.82687718	Cd44;Stab1
GO:0008656	cysteine-type endopeptidase activator activity involved in apoptotic process	molecular_function	2	419	26	20845	0.095514481	0.24707517	3.82687718	Ctsh;Ctss
GO:0019933	cAMP-mediated signaling	biological_process	2	419	26	20845	0.095514481	0.24707517	3.82687718	Cgas;Gal
GO:0035855	megakaryocyte development	biological_process	2	419	26	20845	0.095514481	0.24707517	3.82687718	Fli1;Ptpn6
GO:0060586	multicellular organismal-level iron ion homeostasis	biological_process	2	419	26	20845	0.095514481	0.24707517	3.82687718	B2m;Slc11a1
GO:0071425	hematopoietic stem cell proliferation	biological_process	2	419	26	20845	0.095514481	0.24707517	3.82687718	Cebpa;Dab2
GO:0000910	cytokinesis	biological_process	1	419	5	20845	0.096552613	0.24707517	9.949880668	Pstpip1
GO:0001515	opioid peptide activity	molecular_function	1	419	5	20845	0.096552613	0.24707517	9.949880668	Penk
GO:0001773	myeloid dendritic cell activation	biological_process	1	419	5	20845	0.096552613	0.24707517	9.949880668	Pilrb1
GO:0002248	connective tissue replacement involved in inflammatory response wound healing	biological_process	1	419	5	20845	0.096552613	0.24707517	9.949880668	Timp1
GO:0002361	CD4-positive, CD25-positive, alpha-beta regulatory T cell differentiation	biological_process	1	419	5	20845	0.096552613	0.24707517	9.949880668	Il2rg
GO:0002367	cytokine production involved in immune response	biological_process	1	419	5	20845	0.096552613	0.24707517	9.949880668	Trem1
GO:0002793	positive regulation of peptide secretion	biological_process	1	419	5	20845	0.096552613	0.24707517	9.949880668	S100a8
GO:0002865	negative regulation of acute inflammatory response to antigenic stimulus	biological_process	1	419	5	20845	0.096552613	0.24707517	9.949880668	Fcgr2b
GO:0003100	regulation of systemic arterial blood pressure by endothelin	biological_process	1	419	5	20845	0.096552613	0.24707517	9.949880668	Edn2
GO:0004340	glucokinase activity	molecular_function	1	419	5	20845	0.096552613	0.24707517	9.949880668	Hk3
GO:0004396	hexokinase activity	molecular_function	1	419	5	20845	0.096552613	0.24707517	9.949880668	Hk3
GO:0004464	leukotriene-C4 synthase activity	molecular_function	1	419	5	20845	0.096552613	0.24707517	9.949880668	Alox5ap
GO:0004563	beta-N-acetylhexosaminidase activity	molecular_function	1	419	5	20845	0.096552613	0.24707517	9.949880668	Chil3
GO:0004720	protein-lysine 6-oxidase activity	molecular_function	1	419	5	20845	0.096552613	0.24707517	9.949880668	Loxl4
GO:0005001	transmembrane receptor protein tyrosine phosphatase activity	molecular_function	1	419	5	20845	0.096552613	0.24707517	9.949880668	Ptpn6
GO:0006266	DNA ligation	biological_process	1	419	5	20845	0.096552613	0.24707517	9.949880668	Top2a
GO:0007567	parturition	biological_process	1	419	5	20845	0.096552613	0.24707517	9.949880668	Ptafr
GO:0007600	sensory perception	biological_process	1	419	5	20845	0.096552613	0.24707517	9.949880668	Penk
GO:0008228	opsonization	biological_process	1	419	5	20845	0.096552613	0.24707517	9.949880668	C3
GO:0008865	fructokinase activity	molecular_function	1	419	5	20845	0.096552613	0.24707517	9.949880668	Hk3
GO:0009597	detection of virus	biological_process	1	419	5	20845	0.096552613	0.24707517	9.949880668	Ddx58
GO:0010822	positive regulation of mitochondrion organization	biological_process	1	419	5	20845	0.096552613	0.24707517	9.949880668	Trem2
GO:0010829	negative regulation of glucose transmembrane transport	biological_process	1	419	5	20845	0.096552613	0.24707517	9.949880668	Il1b
GO:0010897	negative regulation of triglyceride catabolic process	biological_process	1	419	5	20845	0.096552613	0.24707517	9.949880668	Pik3cg
GO:0016641	oxidoreductase activity, acting on the CH-NH2 group of donors, oxygen as acceptor	molecular_function	1	419	5	20845	0.096552613	0.24707517	9.949880668	Loxl4
GO:0016671	oxidoreductase activity, acting on a sulfur group of donors, disulfide as acceptor	molecular_function	1	419	5	20845	0.096552613	0.24707517	9.949880668	Ifi30
GO:0018057	peptidyl-lysine oxidation	biological_process	1	419	5	20845	0.096552613	0.24707517	9.949880668	Loxl4
GO:0018119	peptidyl-cysteine S-nitrosylation	biological_process	1	419	5	20845	0.096552613	0.24707517	9.949880668	S100a8
GO:0019787	ubiquitin-like protein transferase activity	molecular_function	1	419	5	20845	0.096552613	0.24707517	9.949880668	Ube2l6
GO:0019960	C-X3-C chemokine binding	molecular_function	1	419	5	20845	0.096552613	0.24707517	9.949880668	Cx3cr1
GO:0021940	positive regulation of cerebellar granule cell precursor proliferation	biological_process	1	419	5	20845	0.096552613	0.24707517	9.949880668	Fgf2
GO:0030263	apoptotic chromosome condensation	biological_process	1	419	5	20845	0.096552613	0.24707517	9.949880668	Top2a
GO:0030298	receptor signaling protein tyrosine kinase activator activity	molecular_function	1	419	5	20845	0.096552613	0.24707517	9.949880668	Ccl5
GO:0030545	signaling receptor regulator activity	molecular_function	1	419	5	20845	0.096552613	0.24707517	9.949880668	Clec12a
GO:0030666	endocytic vesicle membrane	cellular_component	1	419	5	20845	0.096552613	0.24707517	9.949880668	Csf3r
GO:0031013	troponin I binding	molecular_function	1	419	5	20845	0.096552613	0.24707517	9.949880668	Tnnt2
GO:0031021	interphase microtubule organizing center	cellular_component	1	419	5	20845	0.096552613	0.24707517	9.949880668	Nlrp3
GO:0031102	neuron projection regeneration	biological_process	1	419	5	20845	0.096552613	0.24707517	9.949880668	Gfap
GO:0031401	positive regulation of protein modification process	biological_process	1	419	5	20845	0.096552613	0.24707517	9.949880668	Nupr1
GO:0031849	olfactory receptor binding	molecular_function	1	419	5	20845	0.096552613	0.24707517	9.949880668	Rtp4
GO:0032252	secretory granule localization	biological_process	1	419	5	20845	0.096552613	0.24707517	9.949880668	Pik3cg
GO:0032280	symmetric synapse	cellular_component	1	419	5	20845	0.096552613	0.24707517	9.949880668	Penk
GO:0032310	prostaglandin secretion	biological_process	1	419	5	20845	0.096552613	0.24707517	9.949880668	P2rx7
GO:0032394	MHC class Ib receptor activity	molecular_function	1	419	5	20845	0.096552613	0.24707517	9.949880668	Pirb
GO:0032677	regulation of interleukin-8 production	biological_process	1	419	5	20845	0.096552613	0.24707517	9.949880668	Ptprc
GO:0032831	positive regulation of CD4-positive, CD25-positive, alpha-beta regulatory T cell differentiation	biological_process	1	419	5	20845	0.096552613	0.24707517	9.949880668	Il2rg
GO:0032929	negative regulation of superoxide anion generation	biological_process	1	419	5	20845	0.096552613	0.24707517	9.949880668	Acp5
GO:0032946	positive regulation of mononuclear cell proliferation	biological_process	1	419	5	20845	0.096552613	0.24707517	9.949880668	Csf1
GO:0033024	mast cell apoptotic process	biological_process	1	419	5	20845	0.096552613	0.24707517	9.949880668	Fcer1g
GO:0033864	positive regulation of NAD(P)H oxidase activity	biological_process	1	419	5	20845	0.096552613	0.24707517	9.949880668	Cyba
GO:0034112	positive regulation of homotypic cell-cell adhesion	biological_process	1	419	5	20845	0.096552613	0.24707517	9.949880668	Ccl5
GO:0034186	apolipoprotein A-I binding	molecular_function	1	419	5	20845	0.096552613	0.24707517	9.949880668	Trem2
GO:0034189	very-low-density lipoprotein particle binding	molecular_function	1	419	5	20845	0.096552613	0.24707517	9.949880668	Trem2
GO:0034499	late endosome to Golgi transport	biological_process	1	419	5	20845	0.096552613	0.24707517	9.949880668	Rab7b
GO:0034767	positive regulation of monoatomic ion transmembrane transport	biological_process	1	419	5	20845	0.096552613	0.24707517	9.949880668	P2rx7
GO:0035174	histone serine kinase activity	molecular_function	1	419	5	20845	0.096552613	0.24707517	9.949880668	Aurkb
GO:0035385	Roundabout signaling pathway	biological_process	1	419	5	20845	0.096552613	0.24707517	9.949880668	Slit3
GO:0035655	interleukin-18-mediated signaling pathway	biological_process	1	419	5	20845	0.096552613	0.24707517	9.949880668	Il18rap
GO:0036006	cellular response to macrophage colony-stimulating factor stimulus	biological_process	1	419	5	20845	0.096552613	0.24707517	9.949880668	Csf1r
GO:0036019	endolysosome	cellular_component	1	419	5	20845	0.096552613	0.24707517	9.949880668	Tlr9
GO:0036462	TRAIL-activated apoptotic signaling pathway	biological_process	1	419	5	20845	0.096552613	0.24707517	9.949880668	Spi1
GO:0042092	type 2 immune response	biological_process	1	419	5	20845	0.096552613	0.24707517	9.949880668	Lilrb4a
GO:0042105	alpha-beta T cell receptor complex	cellular_component	1	419	5	20845	0.096552613	0.24707517	9.949880668	Ptpn6
GO:0042482	positive regulation of odontogenesis	biological_process	1	419	5	20845	0.096552613	0.24707517	9.949880668	Tgfb1
GO:0043320	natural killer cell degranulation	biological_process	1	419	5	20845	0.096552613	0.24707517	9.949880668	Coro1a
GO:0044546	NLRP3 inflammasome complex assembly	biological_process	1	419	5	20845	0.096552613	0.24707517	9.949880668	Nlrp3
GO:0045347	negative regulation of MHC class II biosynthetic process	biological_process	1	419	5	20845	0.096552613	0.24707517	9.949880668	Spi1
GO:0045581	negative regulation of T cell differentiation	biological_process	1	419	5	20845	0.096552613	0.24707517	9.949880668	Cd74
GO:0045837	negative regulation of membrane potential	biological_process	1	419	5	20845	0.096552613	0.24707517	9.949880668	Il1rn
GO:0046689	response to mercury ion	biological_process	1	419	5	20845	0.096552613	0.24707517	9.949880668	Gatm
GO:0046691	intracellular canaliculus	cellular_component	1	419	5	20845	0.096552613	0.24707517	9.949880668	Mip
GO:0048525	negative regulation of viral process	biological_process	1	419	5	20845	0.096552613	0.24707517	9.949880668	Oas1a
GO:0050999	regulation of nitric-oxide synthase activity	biological_process	1	419	5	20845	0.096552613	0.24707517	9.949880668	Il1b
GO:0051098	regulation of binding	biological_process	1	419	5	20845	0.096552613	0.24707517	9.949880668	Tgfb1
GO:0051495	positive regulation of cytoskeleton organization	biological_process	1	419	5	20845	0.096552613	0.24707517	9.949880668	P2rx7
GO:0051583	dopamine uptake involved in synaptic transmission	biological_process	1	419	5	20845	0.096552613	0.24707517	9.949880668	Slc6a2
GO:0051601	exocyst localization	biological_process	1	419	5	20845	0.096552613	0.24707517	9.949880668	Tnfaip2
GO:0051620	norepinephrine uptake	biological_process	1	419	5	20845	0.096552613	0.24707517	9.949880668	Slc6a2
GO:0051964	negative regulation of synapse assembly	biological_process	1	419	5	20845	0.096552613	0.24707517	9.949880668	Tlr2
GO:0060033	anatomical structure regression	biological_process	1	419	5	20845	0.096552613	0.24707517	9.949880668	Spi1
GO:0060512	prostate gland morphogenesis	biological_process	1	419	5	20845	0.096552613	0.24707517	9.949880668	Serpinb5
GO:0060537	muscle tissue development	biological_process	1	419	5	20845	0.096552613	0.24707517	9.949880668	Csrp3
GO:0060591	chondroblast differentiation	biological_process	1	419	5	20845	0.096552613	0.24707517	9.949880668	Fgf2
GO:0060762	regulation of branching involved in mammary gland duct morphogenesis	biological_process	1	419	5	20845	0.096552613	0.24707517	9.949880668	Tgfb1
GO:0061035	regulation of cartilage development	biological_process	1	419	5	20845	0.096552613	0.24707517	9.949880668	Tgfb1
GO:0061097	regulation of protein tyrosine kinase activity	biological_process	1	419	5	20845	0.096552613	0.24707517	9.949880668	Ptprc
GO:0070661	leukocyte proliferation	biological_process	1	419	5	20845	0.096552613	0.24707517	9.949880668	Tgfb1
GO:0070945	neutrophil-mediated killing of gram-negative bacterium	biological_process	1	419	5	20845	0.096552613	0.24707517	9.949880668	Trem1
GO:0071359	cellular response to dsRNA	biological_process	1	419	5	20845	0.096552613	0.24707517	9.949880668	P2rx7
GO:0071417	cellular response to organonitrogen compound	biological_process	1	419	5	20845	0.096552613	0.24707517	9.949880668	Cxcr4
GO:0071672	negative regulation of smooth muscle cell chemotaxis	biological_process	1	419	5	20845	0.096552613	0.24707517	9.949880668	Aif1
GO:0071870	cellular response to catecholamine stimulus	biological_process	1	419	5	20845	0.096552613	0.24707517	9.949880668	Nr4a3
GO:0072558	NLRP1 inflammasome complex	cellular_component	1	419	5	20845	0.096552613	0.24707517	9.949880668	Casp4
GO:0090402	oncogene-induced cell senescence	biological_process	1	419	5	20845	0.096552613	0.24707517	9.949880668	Spi1
GO:0090594	inflammatory response to wounding	biological_process	1	419	5	20845	0.096552613	0.24707517	9.949880668	Ccr2
GO:0090722	receptor-receptor interaction	molecular_function	1	419	5	20845	0.096552613	0.24707517	9.949880668	Fgf2
GO:0097368	establishment of Sertoli cell barrier	biological_process	1	419	5	20845	0.096552613	0.24707517	9.949880668	Icam1
GO:0097411	hypoxia-inducible factor-1alpha signaling pathway	biological_process	1	419	5	20845	0.096552613	0.24707517	9.949880668	Cybb
GO:0098810	neurotransmitter reuptake	biological_process	1	419	5	20845	0.096552613	0.24707517	9.949880668	Slc6a2
GO:0140206	dipeptide import across plasma membrane	biological_process	1	419	5	20845	0.096552613	0.24707517	9.949880668	Slc15a3
GO:0140367	antibacterial innate immune response	biological_process	1	419	5	20845	0.096552613	0.24707517	9.949880668	Mpeg1
GO:0140806	NAD+- protein-aspartate ADP-ribosyltransferase activity	molecular_function	1	419	5	20845	0.096552613	0.24707517	9.949880668	Parp3
GO:1902531	regulation of intracellular signal transduction	biological_process	1	419	5	20845	0.096552613	0.24707517	9.949880668	Trem2
GO:1902950	regulation of dendritic spine maintenance	biological_process	1	419	5	20845	0.096552613	0.24707517	9.949880668	Fcgr2b
GO:1903039	positive regulation of leukocyte cell-cell adhesion	biological_process	1	419	5	20845	0.096552613	0.24707517	9.949880668	Ptafr
GO:1903052	positive regulation of proteolysis involved in protein catabolic process	biological_process	1	419	5	20845	0.096552613	0.24707517	9.949880668	Laptm5
GO:1903490	positive regulation of mitotic cytokinesis	biological_process	1	419	5	20845	0.096552613	0.24707517	9.949880668	Aurkb
GO:1904178	negative regulation of adipose tissue development	biological_process	1	419	5	20845	0.096552613	0.24707517	9.949880668	Spi1
GO:1904238	pericyte cell differentiation	biological_process	1	419	5	20845	0.096552613	0.24707517	9.949880668	Spi1
GO:1904515	positive regulation of TORC2 signaling	biological_process	1	419	5	20845	0.096552613	0.24707517	9.949880668	Nckap1l
GO:1905278	positive regulation of epithelial tube formation	biological_process	1	419	5	20845	0.096552613	0.24707517	9.949880668	Fgf2
GO:1905451	positive regulation of Fc-gamma receptor signaling pathway involved in phagocytosis	biological_process	1	419	5	20845	0.096552613	0.24707517	9.949880668	Ptprc
GO:1990051	activation of protein kinase C activity	biological_process	1	419	5	20845	0.096552613	0.24707517	9.949880668	Cd86
GO:2001044	regulation of integrin-mediated signaling pathway	biological_process	1	419	5	20845	0.096552613	0.24707517	9.949880668	Timp1
GO:2001206	positive regulation of osteoclast development	biological_process	1	419	5	20845	0.096552613	0.24707517	9.949880668	Tyrobp
GO:0006468	protein phosphorylation	biological_process	18	419	641	20845	0.097687887	0.249732796	1.397019127	Aurkb;Btk;Csf1r;Csf2rb;Csf2rb2;Eif2ak2;Fes;Fgr;Hck;Ikbke;Irak3;Jak3;Lyn;P2rx7;Pik3cg;Runx3;Syk;Tgfb1
GO:0030199	collagen fibril organization	biological_process	3	419	55	20845	0.098604051	0.251328391	2.713603819	Loxl4;Optc;Tnxb
GO:0048286	lung alveolus development	biological_process	3	419	55	20845	0.098604051	0.251328391	2.713603819	Edn2;Mmp12;Tgfb1
GO:0051592	response to calcium ion	biological_process	3	419	55	20845	0.098604051	0.251328391	2.713603819	Apobec1;P2rx7;Tnnt2
GO:0000932	P-body	cellular_component	4	419	88	20845	0.1013649	0.257029218	2.261336516	Apobec3;Trim12c;Trim30a;Trim30d
GO:0001725	stress fiber	cellular_component	4	419	88	20845	0.1013649	0.257029218	2.261336516	Cyba;Fblim1;Lcp1;Pstpip1
GO:0043087	regulation of GTPase activity	biological_process	4	419	88	20845	0.1013649	0.257029218	2.261336516	Adap2;Arhgap9;Rasal3;Vav1
GO:0001836	release of cytochrome c from mitochondria	biological_process	2	419	27	20845	0.101836131	0.257029218	3.685140988	Bcl2a1b;Bcl2a1d
GO:0005126	cytokine receptor binding	molecular_function	2	419	27	20845	0.101836131	0.257029218	3.685140988	Jak3;Ptpn6
GO:0010460	positive regulation of heart rate	biological_process	2	419	27	20845	0.101836131	0.257029218	3.685140988	Apln;Edn2
GO:0042104	positive regulation of activated T cell proliferation	biological_process	2	419	27	20845	0.101836131	0.257029218	3.685140988	Cd86;Jak3
GO:0045780	positive regulation of bone resorption	biological_process	2	419	27	20845	0.101836131	0.257029218	3.685140988	Fcgr4;Syk
GO:0051247	positive regulation of protein metabolic process	biological_process	2	419	27	20845	0.101836131	0.257029218	3.685140988	Csf1;Tgfb1
GO:0051259	protein complex oligomerization	biological_process	2	419	27	20845	0.101836131	0.257029218	3.685140988	Oas1a;Oas1g
GO:0004518	nuclease activity	molecular_function	5	419	123	20845	0.102517764	0.25849694	2.022333469	Dnase1l1;Endou;Pld4;Rnase4;Slfn8
GO:0033674	positive regulation of kinase activity	biological_process	3	419	57	20845	0.106887371	0.259573171	2.61838965	Cd74;Csf1r;Trem2
GO:0070371	ERK1 and ERK2 cascade	biological_process	3	419	57	20845	0.106887371	0.259573171	2.61838965	Ctsh;Fgf2;Tlr2
GO:0004222	metalloendopeptidase activity	molecular_function	5	419	125	20845	0.107859401	0.259573171	1.989976134	Bmp1;Ecel1;Htra3;Mmp12;Mmp8
GO:0019900	kinase binding	molecular_function	5	419	125	20845	0.107859401	0.259573171	1.989976134	Aurkb;Cebpa;Chil3;Gfap;Vim
GO:0003180	aortic valve morphogenesis	biological_process	2	419	28	20845	0.108269424	0.259573171	3.55352881	Slit3;Tgfb1
GO:0007520	myoblast fusion	biological_process	2	419	28	20845	0.108269424	0.259573171	3.55352881	Dock2;Myof
GO:0032740	positive regulation of interleukin-17 production	biological_process	2	419	28	20845	0.108269424	0.259573171	3.55352881	Ly9;Tgfb1
GO:0035591	signaling adaptor activity	molecular_function	2	419	28	20845	0.108269424	0.259573171	3.55352881	Fcrls;Nlrp3
GO:0045070	positive regulation of viral genome replication	biological_process	2	419	28	20845	0.108269424	0.259573171	3.55352881	Gbp3;Gbp7
GO:0046716	muscle cell cellular homeostasis	biological_process	2	419	28	20845	0.108269424	0.259573171	3.55352881	Csrp3;Tgfb1
GO:0055010	ventricular cardiac muscle tissue morphogenesis	biological_process	2	419	28	20845	0.108269424	0.259573171	3.55352881	Tgfb1;Tnnt2
GO:0090303	positive regulation of wound healing	biological_process	2	419	28	20845	0.108269424	0.259573171	3.55352881	Ccl2;Clec7a
GO:0032991	protein-containing complex	cellular_component	24	419	914	20845	0.110962372	0.259573171	1.306330066	Bcl3;C3;Casp4;Cd44;Cd48;Cd74;Cebpa;Coro1a;Cryaa;Cxcr4;Fyb;Hk3;Ifi211;Ifitm3;Ikzf1;Laptm5;Lyn;P2rx7;Parp9;Ptpn6;Rassf2;Syk;Tnfrsf1a;Top2a
GO:0071944	cell periphery	cellular_component	4	419	92	20845	0.114372582	0.259573171	2.163017537	Adgre1;Fblim1;Ptprc;Sprr1a
GO:0001787	natural killer cell proliferation	biological_process	1	419	6	20845	0.114716934	0.259573171	8.291567224	Elf4
GO:0002158	osteoclast proliferation	biological_process	1	419	6	20845	0.114716934	0.259573171	8.291567224	Csf1
GO:0002322	B cell proliferation involved in immune response	biological_process	1	419	6	20845	0.114716934	0.259573171	8.291567224	Cd180
GO:0003726	double-stranded RNA adenosine deaminase activity	molecular_function	1	419	6	20845	0.114716934	0.259573171	8.291567224	Zbp1
GO:0003916	DNA topoisomerase activity	molecular_function	1	419	6	20845	0.114716934	0.259573171	8.291567224	Top2a
GO:0004322	ferroxidase activity	molecular_function	1	419	6	20845	0.114716934	0.259573171	8.291567224	Cp
GO:0004908	interleukin-1 receptor activity	molecular_function	1	419	6	20845	0.114716934	0.259573171	8.291567224	Il18rap
GO:0005381	iron ion transmembrane transporter activity	molecular_function	1	419	6	20845	0.114716934	0.259573171	8.291567224	Slc11a1
GO:0005384	manganese ion transmembrane transporter activity	molecular_function	1	419	6	20845	0.114716934	0.259573171	8.291567224	Slc11a1
GO:0006857	oligopeptide transport	biological_process	1	419	6	20845	0.114716934	0.259573171	8.291567224	Slc15a3
GO:0007183	SMAD protein complex assembly	biological_process	1	419	6	20845	0.114716934	0.259573171	8.291567224	Tgfb1
GO:0007231	osmosensory signaling pathway	biological_process	1	419	6	20845	0.114716934	0.259573171	8.291567224	Nlrp3
GO:0008106	alcohol dehydrogenase (NADP+) activity	molecular_function	1	419	6	20845	0.114716934	0.259573171	8.291567224	Akr1b7
GO:0009134	nucleoside diphosphate catabolic process	biological_process	1	419	6	20845	0.114716934	0.259573171	8.291567224	Entpd1
GO:0010430	fatty acid omega-oxidation	biological_process	1	419	6	20845	0.114716934	0.259573171	8.291567224	Cyp4f18
GO:0010891	negative regulation of sequestering of triglyceride	biological_process	1	419	6	20845	0.114716934	0.259573171	8.291567224	Trem2
GO:0014051	gamma-aminobutyric acid secretion	biological_process	1	419	6	20845	0.114716934	0.259573171	8.291567224	P2rx7
GO:0014063	negative regulation of serotonin secretion	biological_process	1	419	6	20845	0.114716934	0.259573171	8.291567224	Cd300a
GO:0016202	regulation of striated muscle tissue development	biological_process	1	419	6	20845	0.114716934	0.259573171	8.291567224	Tgfb1
GO:0016936	galactoside binding	molecular_function	1	419	6	20845	0.114716934	0.259573171	8.291567224	Lgals9
GO:0018126	protein hydroxylation	biological_process	1	419	6	20845	0.114716934	0.259573171	8.291567224	Egln3
GO:0021559	trigeminal nerve development	biological_process	1	419	6	20845	0.114716934	0.259573171	8.291567224	Tifab
GO:0030055	cell-substrate junction	cellular_component	1	419	6	20845	0.114716934	0.259573171	8.291567224	Fermt3
GO:0030947	regulation of vascular endothelial growth factor receptor signaling pathway	biological_process	1	419	6	20845	0.114716934	0.259573171	8.291567224	Myof
GO:0031223	auditory behavior	biological_process	1	419	6	20845	0.114716934	0.259573171	8.291567224	Tifab
GO:0031536	positive regulation of exit from mitosis	biological_process	1	419	6	20845	0.114716934	0.259573171	8.291567224	Tgfb1
GO:0032027	myosin light chain binding	molecular_function	1	419	6	20845	0.114716934	0.259573171	8.291567224	Cxcr4
GO:0032133	chromosome passenger complex	cellular_component	1	419	6	20845	0.114716934	0.259573171	8.291567224	Aurkb
GO:0032237	activation of store-operated calcium channel activity	biological_process	1	419	6	20845	0.114716934	0.259573171	8.291567224	Plcg2
GO:0032649	regulation of type II interferon production	biological_process	1	419	6	20845	0.114716934	0.259573171	8.291567224	Isg15
GO:0032747	positive regulation of interleukin-23 production	biological_process	1	419	6	20845	0.114716934	0.259573171	8.291567224	Plcg2
GO:0032811	negative regulation of epinephrine secretion	biological_process	1	419	6	20845	0.114716934	0.259573171	8.291567224	Ptgs1
GO:0032911	negative regulation of transforming growth factor beta1 production	biological_process	1	419	6	20845	0.114716934	0.259573171	8.291567224	Tyrobp
GO:0032998	Fc-epsilon receptor I complex	cellular_component	1	419	6	20845	0.114716934	0.259573171	8.291567224	Fcer1g
GO:0033363	secretory granule organization	biological_process	1	419	6	20845	0.114716934	0.259573171	8.291567224	Srgn
GO:0034405	response to fluid shear stress	biological_process	1	419	6	20845	0.114716934	0.259573171	8.291567224	P2rx7
GO:0035470	positive regulation of vascular wound healing	biological_process	1	419	6	20845	0.114716934	0.259573171	8.291567224	Cxcr4
GO:0035509	negative regulation of myosin-light-chain-phosphatase activity	biological_process	1	419	6	20845	0.114716934	0.259573171	8.291567224	Nckap1l
GO:0042158	lipoprotein biosynthetic process	biological_process	1	419	6	20845	0.114716934	0.259573171	8.291567224	Apobec1
GO:0043067	regulation of programmed cell death	biological_process	1	419	6	20845	0.114716934	0.259573171	8.291567224	Cxcr4
GO:0043208	glycosphingolipid binding	molecular_function	1	419	6	20845	0.114716934	0.259573171	8.291567224	Lyn
GO:0043217	myelin maintenance	biological_process	1	419	6	20845	0.114716934	0.259573171	8.291567224	Cxcr4
GO:0043262	ADP phosphatase activity	molecular_function	1	419	6	20845	0.114716934	0.259573171	8.291567224	Entpd1
GO:0043312	neutrophil degranulation	biological_process	1	419	6	20845	0.114716934	0.259573171	8.291567224	Myo1f
GO:0043426	MRF binding	molecular_function	1	419	6	20845	0.114716934	0.259573171	8.291567224	Csrp3
GO:0043549	regulation of kinase activity	biological_process	1	419	6	20845	0.114716934	0.259573171	8.291567224	Nlrc5
GO:0043615	astrocyte cell migration	biological_process	1	419	6	20845	0.114716934	0.259573171	8.291567224	Ccl3
GO:0044770	cell cycle phase transition	biological_process	1	419	6	20845	0.114716934	0.259573171	8.291567224	Ptprc
GO:0045123	cellular extravasation	biological_process	1	419	6	20845	0.114716934	0.259573171	8.291567224	Itgb2
GO:0045637	regulation of myeloid cell differentiation	biological_process	1	419	6	20845	0.114716934	0.259573171	8.291567224	Csf3r
GO:0045639	positive regulation of myeloid cell differentiation	biological_process	1	419	6	20845	0.114716934	0.259573171	8.291567224	Fes
GO:0045650	negative regulation of macrophage differentiation	biological_process	1	419	6	20845	0.114716934	0.259573171	8.291567224	C1qc
GO:0045833	negative regulation of lipid metabolic process	biological_process	1	419	6	20845	0.114716934	0.259573171	8.291567224	Il1b
GO:0046464	acylglycerol catabolic process	biological_process	1	419	6	20845	0.114716934	0.259573171	8.291567224	Ces1d
GO:0046541	saliva secretion	biological_process	1	419	6	20845	0.114716934	0.259573171	8.291567224	Kcnn4
GO:0046696	lipopolysaccharide receptor complex	cellular_component	1	419	6	20845	0.114716934	0.259573171	8.291567224	Cd14
GO:0048237	rough endoplasmic reticulum lumen	cellular_component	1	419	6	20845	0.114716934	0.259573171	8.291567224	Lyz2
GO:0048298	positive regulation of isotype switching to IgA isotypes	biological_process	1	419	6	20845	0.114716934	0.259573171	8.291567224	Tgfb1
GO:0048642	negative regulation of skeletal muscle tissue development	biological_process	1	419	6	20845	0.114716934	0.259573171	8.291567224	Tgfb1
GO:0050779	RNA destabilization	biological_process	1	419	6	20845	0.114716934	0.259573171	8.291567224	Tnfrsf1b
GO:0050859	negative regulation of B cell receptor signaling pathway	biological_process	1	419	6	20845	0.114716934	0.259573171	8.291567224	Cd300a
GO:0051205	protein insertion into membrane	biological_process	1	419	6	20845	0.114716934	0.259573171	8.291567224	Rtp4
GO:0051525	NFAT protein binding	molecular_function	1	419	6	20845	0.114716934	0.259573171	8.291567224	Spi1
GO:0051580	regulation of neurotransmitter uptake	biological_process	1	419	6	20845	0.114716934	0.259573171	8.291567224	Gfap
GO:0052548	regulation of endopeptidase activity	biological_process	1	419	6	20845	0.114716934	0.259573171	8.291567224	Psmb8
GO:0052659	inositol-1,3,4,5-tetrakisphosphate 5-phosphatase activity	molecular_function	1	419	6	20845	0.114716934	0.259573171	8.291567224	Inpp5d
GO:0052812	phosphatidylinositol-3,4-bisphosphate 5-kinase activity	molecular_function	1	419	6	20845	0.114716934	0.259573171	8.291567224	Pik3cg
GO:0052869	arachidonic acid omega-hydroxylase activity	molecular_function	1	419	6	20845	0.114716934	0.259573171	8.291567224	Cyp4f18
GO:0060005	vestibular reflex	biological_process	1	419	6	20845	0.114716934	0.259573171	8.291567224	Nr4a3
GO:0060129	thyroid-stimulating hormone-secreting cell differentiation	biological_process	1	419	6	20845	0.114716934	0.259573171	8.291567224	Fgf2
GO:0060336	negative regulation of type II interferon-mediated signaling pathway	biological_process	1	419	6	20845	0.114716934	0.259573171	8.291567224	Parp14
GO:0060390	regulation of SMAD protein signal transduction	biological_process	1	419	6	20845	0.114716934	0.259573171	8.291567224	Tgfb1
GO:0060545	positive regulation of necroptotic process	biological_process	1	419	6	20845	0.114716934	0.259573171	8.291567224	Zbp1
GO:0060744	mammary gland branching involved in thelarche	biological_process	1	419	6	20845	0.114716934	0.259573171	8.291567224	Tgfb1
GO:0060760	positive regulation of response to cytokine stimulus	biological_process	1	419	6	20845	0.114716934	0.259573171	8.291567224	Ddx58
GO:0060978	angiogenesis involved in coronary vascular morphogenesis	biological_process	1	419	6	20845	0.114716934	0.259573171	8.291567224	Fgf2
GO:0070021	transforming growth factor beta ligand-receptor complex	cellular_component	1	419	6	20845	0.114716934	0.259573171	8.291567224	Tgfb1
GO:0070227	lymphocyte apoptotic process	biological_process	1	419	6	20845	0.114716934	0.259573171	8.291567224	P2rx7
GO:0070345	negative regulation of fat cell proliferation	biological_process	1	419	6	20845	0.114716934	0.259573171	8.291567224	Trem2
GO:0070434	positive regulation of nucleotide-binding oligomerization domain containing 2 signaling pathway	biological_process	1	419	6	20845	0.114716934	0.259573171	8.291567224	Slc15a3
GO:0070447	positive regulation of oligodendrocyte progenitor proliferation	biological_process	1	419	6	20845	0.114716934	0.259573171	8.291567224	Lyn
GO:0070662	mast cell proliferation	biological_process	1	419	6	20845	0.114716934	0.259573171	8.291567224	Rac2
GO:0070779	D-aspartate import across plasma membrane	biological_process	1	419	6	20845	0.114716934	0.259573171	8.291567224	Gfap
GO:0071716	leukotriene transport	biological_process	1	419	6	20845	0.114716934	0.259573171	8.291567224	Abcc3
GO:0072559	NLRP3 inflammasome complex	cellular_component	1	419	6	20845	0.114716934	0.259573171	8.291567224	Nlrp3
GO:0072672	neutrophil extravasation	biological_process	1	419	6	20845	0.114716934	0.259573171	8.291567224	Trem1
GO:0090271	positive regulation of fibroblast growth factor production	biological_process	1	419	6	20845	0.114716934	0.259573171	8.291567224	Aif1
GO:0097200	cysteine-type endopeptidase activity involved in execution phase of apoptosis	molecular_function	1	419	6	20845	0.114716934	0.259573171	8.291567224	Casp4
GO:0097350	neutrophil clearance	biological_process	1	419	6	20845	0.114716934	0.259573171	8.291567224	Ccr2
GO:0097450	astrocyte end-foot	cellular_component	1	419	6	20845	0.114716934	0.259573171	8.291567224	Gfap
GO:0097494	regulation of vesicle size	biological_process	1	419	6	20845	0.114716934	0.259573171	8.291567224	Rin3
GO:0120146	sulfatide binding	molecular_function	1	419	6	20845	0.114716934	0.259573171	8.291567224	Trem2
GO:0140313	molecular sequestering activity	molecular_function	1	419	6	20845	0.114716934	0.259573171	8.291567224	C1ra
GO:1901532	regulation of hematopoietic progenitor cell differentiation	biological_process	1	419	6	20845	0.114716934	0.259573171	8.291567224	Eif2ak2
GO:1901895	negative regulation of ATPase-coupled calcium transmembrane transporter activity	biological_process	1	419	6	20845	0.114716934	0.259573171	8.291567224	Tlr9
GO:1902262	apoptotic process involved in blood vessel morphogenesis	biological_process	1	419	6	20845	0.114716934	0.259573171	8.291567224	Spi1
GO:1903208	negative regulation of hydrogen peroxide-induced neuron death	biological_process	1	419	6	20845	0.114716934	0.259573171	8.291567224	Nr4a3
GO:1903862	positive regulation of oxidative phosphorylation	biological_process	1	419	6	20845	0.114716934	0.259573171	8.291567224	Nupr1
GO:1990166	protein localization to site of double-strand break	biological_process	1	419	6	20845	0.114716934	0.259573171	8.291567224	Parp3
GO:1990254	keratin filament binding	molecular_function	1	419	6	20845	0.114716934	0.259573171	8.291567224	Vim
GO:1990712	HFE-transferrin receptor complex	cellular_component	1	419	6	20845	0.114716934	0.259573171	8.291567224	B2m
GO:2000370	positive regulation of clathrin-dependent endocytosis	biological_process	1	419	6	20845	0.114716934	0.259573171	8.291567224	Dab2
GO:0035307	positive regulation of protein dephosphorylation	biological_process	2	419	29	20845	0.114807344	0.259573171	3.430993334	Pirb;Tgfb1
GO:1902042	negative regulation of extrinsic apoptotic signaling pathway via death domain receptors	biological_process	2	419	29	20845	0.114807344	0.259573171	3.430993334	Hmox1;Icam1
GO:0019902	phosphatase binding	molecular_function	3	419	59	20845	0.115431612	0.260756274	2.529630678	Cd300a;Lilrb4a;Syk
GO:1990830	cellular response to leukemia inhibitory factor	biological_process	5	419	128	20845	0.116121341	0.262085055	1.943336068	Egln3;Icam1;Laptm5;Lrrc2;Socs3
GO:0016525	negative regulation of angiogenesis	biological_process	4	419	93	20845	0.117734288	0.265493391	2.139759283	Ccl2;Ccr2;Optc;Stab1
GO:0017124	SH3 domain binding	molecular_function	5	419	129	20845	0.118940579	0.267979559	1.928271447	Cyba;Lyn;Ncf1;Ptpn6;Was
GO:0030218	erythrocyte differentiation	biological_process	3	419	60	20845	0.119797363	0.269674622	2.487470167	Ikzf1;Lyn;Spi1
GO:0043231	intracellular membrane-bounded organelle	cellular_component	28	419	1102	20845	0.120974102	0.272086351	1.264050176	Adap2;Aoah;Arhgap30;Bcl3;Cd38;Cd84;Cd86;Cebpa;Ces1d;Csf1r;Ctsh;Ctss;Cyp4f18;Dab2;F10;Fosb;Hck;Ifi211;Ifi30;Litaf;Lyn;Mip;Myof;Ptgs1;Runx3;Slc15a3;Tap1;Usp18
GO:0005546	phosphatidylinositol-4,5-bisphosphate binding	molecular_function	4	419	94	20845	0.121138583	0.272219165	2.116995887	Adap2;Cgas;Dab2;Myo1g
GO:0009887	animal organ morphogenesis	biological_process	5	419	132	20845	0.127589321	0.273508114	1.884447096	Cxcr4;Fgf2;Fli1;Slit3;Tgfb1
GO:0001944	vasculature development	biological_process	2	419	31	20845	0.128170176	0.273508114	3.209638925	Edn2;Spi1
GO:0002286	T cell activation involved in immune response	biological_process	2	419	31	20845	0.128170176	0.273508114	3.209638925	Cd74;Lcp1
GO:0050730	regulation of peptidyl-tyrosine phosphorylation	biological_process	2	419	31	20845	0.128170176	0.273508114	3.209638925	Itgb2;Trem2
GO:0050768	negative regulation of neurogenesis	biological_process	2	419	31	20845	0.128170176	0.273508114	3.209638925	B2m;Il1b
GO:0010595	positive regulation of endothelial cell migration	biological_process	3	419	62	20845	0.128707611	0.273508114	2.407229194	Fgf2;Lcn2;Pik3cg
GO:0035176	social behavior	biological_process	3	419	62	20845	0.128707611	0.273508114	2.407229194	Cx3cr1;Il1b;Trem2
GO:0001614	purinergic nucleotide receptor activity	molecular_function	1	419	7	20845	0.132516906	0.273508114	7.10705762	P2rx7
GO:0001955	blood vessel maturation	biological_process	1	419	7	20845	0.132516906	0.273508114	7.10705762	Lyl1
GO:0002327	immature B cell differentiation	biological_process	1	419	7	20845	0.132516906	0.273508114	7.10705762	Spi1
GO:0002573	myeloid leukocyte differentiation	biological_process	1	419	7	20845	0.132516906	0.273508114	7.10705762	Spi1
GO:0002735	positive regulation of myeloid dendritic cell cytokine production	biological_process	1	419	7	20845	0.132516906	0.273508114	7.10705762	Ddx58
GO:0002829	negative regulation of type 2 immune response	biological_process	1	419	7	20845	0.132516906	0.273508114	7.10705762	Ccr2
GO:0004536	deoxyribonuclease activity	molecular_function	1	419	7	20845	0.132516906	0.273508114	7.10705762	Dnase1l1
GO:0004629	phospholipase C activity	molecular_function	1	419	7	20845	0.132516906	0.273508114	7.10705762	Plcg2
GO:0004931	extracellularly ATP-gated monoatomic cation channel activity	molecular_function	1	419	7	20845	0.132516906	0.273508114	7.10705762	P2rx7
GO:0005127	ciliary neurotrophic factor receptor binding	molecular_function	1	419	7	20845	0.132516906	0.273508114	7.10705762	Osmr
GO:0005826	actomyosin contractile ring	cellular_component	1	419	7	20845	0.132516906	0.273508114	7.10705762	Pstpip1
GO:0006828	manganese ion transport	biological_process	1	419	7	20845	0.132516906	0.273508114	7.10705762	Slc11a1
GO:0007182	common-partner SMAD protein phosphorylation	biological_process	1	419	7	20845	0.132516906	0.273508114	7.10705762	Tgfb1
GO:0009624	response to nematode	biological_process	1	419	7	20845	0.132516906	0.273508114	7.10705762	Lilrb4a
GO:0010573	vascular endothelial growth factor production	biological_process	1	419	7	20845	0.132516906	0.273508114	7.10705762	Il1b
GO:0010815	bradykinin catabolic process	biological_process	1	419	7	20845	0.132516906	0.273508114	7.10705762	Ctsh
GO:0010886	positive regulation of cholesterol storage	biological_process	1	419	7	20845	0.132516906	0.273508114	7.10705762	Msr1
GO:0014054	positive regulation of gamma-aminobutyric acid secretion	biological_process	1	419	7	20845	0.132516906	0.273508114	7.10705762	P2rx7
GO:0014808	release of sequestered calcium ion into cytosol by sarcoplasmic reticulum	biological_process	1	419	7	20845	0.132516906	0.273508114	7.10705762	Ccr5
GO:0015431	ABC-type glutathione S-conjugate transporter activity	molecular_function	1	419	7	20845	0.132516906	0.273508114	7.10705762	Abcc3
GO:0015677	copper ion import	biological_process	1	419	7	20845	0.132516906	0.273508114	7.10705762	Steap4
GO:0016494	C-X-C chemokine receptor activity	molecular_function	1	419	7	20845	0.132516906	0.273508114	7.10705762	Cxcr2
GO:0019724	B cell mediated immunity	biological_process	1	419	7	20845	0.132516906	0.273508114	7.10705762	Pirb
GO:0019956	chemokine binding	molecular_function	1	419	7	20845	0.132516906	0.273508114	7.10705762	Fgf2
GO:0022029	telencephalon cell migration	biological_process	1	419	7	20845	0.132516906	0.273508114	7.10705762	Cxcr4
GO:0030023	extracellular matrix constituent conferring elasticity	molecular_function	1	419	7	20845	0.132516906	0.273508114	7.10705762	Emilin2
GO:0030049	muscle filament sliding	biological_process	1	419	7	20845	0.132516906	0.273508114	7.10705762	Tnnt2
GO:0030213	hyaluronan biosynthetic process	biological_process	1	419	7	20845	0.132516906	0.273508114	7.10705762	Il1b
GO:0031433	telethonin binding	molecular_function	1	419	7	20845	0.132516906	0.273508114	7.10705762	Csrp3
GO:0031584	activation of phospholipase D activity	biological_process	1	419	7	20845	0.132516906	0.273508114	7.10705762	Ccl5
GO:0031727	CCR2 chemokine receptor binding	molecular_function	1	419	7	20845	0.132516906	0.273508114	7.10705762	Ccl2
GO:0032289	central nervous system myelin formation	biological_process	1	419	7	20845	0.132516906	0.273508114	7.10705762	Tlr2
GO:0032962	positive regulation of inositol trisphosphate biosynthetic process	biological_process	1	419	7	20845	0.132516906	0.273508114	7.10705762	P2ry6
GO:0033092	positive regulation of immature T cell proliferation in thymus	biological_process	1	419	7	20845	0.132516906	0.273508114	7.10705762	Il1b
GO:0033602	negative regulation of dopamine secretion	biological_process	1	419	7	20845	0.132516906	0.273508114	7.10705762	Entpd1
GO:0033634	positive regulation of cell-cell adhesion mediated by integrin	biological_process	1	419	7	20845	0.132516906	0.273508114	7.10705762	Ccl5
GO:0034157	positive regulation of toll-like receptor 7 signaling pathway	biological_process	1	419	7	20845	0.132516906	0.273508114	7.10705762	Rsad2
GO:0034235	GPI anchor binding	molecular_function	1	419	7	20845	0.132516906	0.273508114	7.10705762	Fcgr4
GO:0034316	negative regulation of Arp2/3 complex-mediated actin nucleation	biological_process	1	419	7	20845	0.132516906	0.273508114	7.10705762	Gmfg
GO:0034351	negative regulation of glial cell apoptotic process	biological_process	1	419	7	20845	0.132516906	0.273508114	7.10705762	Trem2
GO:0035005	1-phosphatidylinositol-4-phosphate 3-kinase activity	molecular_function	1	419	7	20845	0.132516906	0.273508114	7.10705762	Pik3cg
GO:0035666	TRIF-dependent toll-like receptor signaling pathway	biological_process	1	419	7	20845	0.132516906	0.273508114	7.10705762	Cd300lf
GO:0036089	cleavage furrow formation	biological_process	1	419	7	20845	0.132516906	0.273508114	7.10705762	Aurkb
GO:0038138	ERBB4-ERBB4 signaling pathway	biological_process	1	419	7	20845	0.132516906	0.273508114	7.10705762	Btc
GO:0042088	T-helper 1 type immune response	biological_process	1	419	7	20845	0.132516906	0.273508114	7.10705762	Bcl3
GO:0042289	MHC class II protein binding	molecular_function	1	419	7	20845	0.132516906	0.273508114	7.10705762	Cd74
GO:0043619	regulation of transcription from RNA polymerase II promoter in response to oxidative stress	biological_process	1	419	7	20845	0.132516906	0.273508114	7.10705762	Hmox1
GO:0044320	cellular response to leptin stimulus	biological_process	1	419	7	20845	0.132516906	0.273508114	7.10705762	Nr4a3
GO:0044351	macropinocytosis	biological_process	1	419	7	20845	0.132516906	0.273508114	7.10705762	Dock2
GO:0044828	negative regulation by host of viral genome replication	biological_process	1	419	7	20845	0.132516906	0.273508114	7.10705762	Ccl8
GO:0045098	type III intermediate filament	cellular_component	1	419	7	20845	0.132516906	0.273508114	7.10705762	Vim
GO:0045185	maintenance of protein location	biological_process	1	419	7	20845	0.132516906	0.273508114	7.10705762	Lgals9
GO:0045428	regulation of nitric oxide biosynthetic process	biological_process	1	419	7	20845	0.132516906	0.273508114	7.10705762	Cx3cr1
GO:0045590	negative regulation of regulatory T cell differentiation	biological_process	1	419	7	20845	0.132516906	0.273508114	7.10705762	Cd44
GO:0045630	positive regulation of T-helper 2 cell differentiation	biological_process	1	419	7	20845	0.132516906	0.273508114	7.10705762	Nlrp3
GO:0045661	regulation of myoblast differentiation	biological_process	1	419	7	20845	0.132516906	0.273508114	7.10705762	Cd53
GO:0045687	positive regulation of glial cell differentiation	biological_process	1	419	7	20845	0.132516906	0.273508114	7.10705762	Il1b
GO:0045794	negative regulation of cell volume	biological_process	1	419	7	20845	0.132516906	0.273508114	7.10705762	P2rx7
GO:0045916	negative regulation of complement activation	biological_process	1	419	7	20845	0.132516906	0.273508114	7.10705762	Serping1
GO:0046790	virion binding	molecular_function	1	419	7	20845	0.132516906	0.273508114	7.10705762	Siglec1
GO:0046934	phosphatidylinositol-4,5-bisphosphate 3-kinase activity	molecular_function	1	419	7	20845	0.132516906	0.273508114	7.10705762	Pik3cg
GO:0048732	gland development	biological_process	1	419	7	20845	0.132516906	0.273508114	7.10705762	Ikzf1
GO:0050878	regulation of body fluid levels	biological_process	1	419	7	20845	0.132516906	0.273508114	7.10705762	Apln
GO:0050957	equilibrioception	biological_process	1	419	7	20845	0.132516906	0.273508114	7.10705762	Cdh23
GO:0051045	negative regulation of membrane protein ectodomain proteolysis	biological_process	1	419	7	20845	0.132516906	0.273508114	7.10705762	Timp1
GO:0051058	negative regulation of small GTPase mediated signal transduction	biological_process	1	419	7	20845	0.132516906	0.273508114	7.10705762	Arhgap25
GO:0051101	regulation of DNA binding	biological_process	1	419	7	20845	0.132516906	0.273508114	7.10705762	Tgfb1
GO:0051280	negative regulation of release of sequestered calcium ion into cytosol	biological_process	1	419	7	20845	0.132516906	0.273508114	7.10705762	Tgfb1
GO:0051707	response to other organism	biological_process	1	419	7	20845	0.132516906	0.273508114	7.10705762	Lilrb4a
GO:0060442	branching involved in prostate gland morphogenesis	biological_process	1	419	7	20845	0.132516906	0.273508114	7.10705762	Cd44
GO:0060754	positive regulation of mast cell chemotaxis	biological_process	1	419	7	20845	0.132516906	0.273508114	7.10705762	Ccl5
GO:0060763	mammary duct terminal end bud growth	biological_process	1	419	7	20845	0.132516906	0.273508114	7.10705762	Csf1
GO:0061448	connective tissue development	biological_process	1	419	7	20845	0.132516906	0.273508114	7.10705762	Tgfb1
GO:0061975	articular cartilage development	biological_process	1	419	7	20845	0.132516906	0.273508114	7.10705762	Optc
GO:0070100	negative regulation of chemokine-mediated signaling pathway	biological_process	1	419	7	20845	0.132516906	0.273508114	7.10705762	Slit3
GO:0070168	negative regulation of biomineral tissue development	biological_process	1	419	7	20845	0.132516906	0.273508114	7.10705762	Tgfb1
GO:0070212	protein poly-ADP-ribosylation	biological_process	1	419	7	20845	0.132516906	0.273508114	7.10705762	Parp14
GO:0070309	lens fiber cell morphogenesis	biological_process	1	419	7	20845	0.132516906	0.273508114	7.10705762	Cryaa
GO:0071281	cellular response to iron ion	biological_process	1	419	7	20845	0.132516906	0.273508114	7.10705762	B2m
GO:0071800	podosome assembly	biological_process	1	419	7	20845	0.132516906	0.273508114	7.10705762	Bin2
GO:0072126	positive regulation of glomerular mesangial cell proliferation	biological_process	1	419	7	20845	0.132516906	0.273508114	7.10705762	C3ar1
GO:0097267	omega-hydroxylase P450 pathway	biological_process	1	419	7	20845	0.132516906	0.273508114	7.10705762	Cyp4f18
GO:0099106	ion channel regulator activity	molecular_function	1	419	7	20845	0.132516906	0.273508114	7.10705762	Fxyd5
GO:0099538	synaptic signaling via neuropeptide	biological_process	1	419	7	20845	0.132516906	0.273508114	7.10705762	Penk
GO:0106256	hydroperoxy icosatetraenoate dehydratase activity	molecular_function	1	419	7	20845	0.132516906	0.273508114	7.10705762	Tbxas1
GO:1900122	positive regulation of receptor binding	biological_process	1	419	7	20845	0.132516906	0.273508114	7.10705762	B2m
GO:1900223	positive regulation of amyloid-beta clearance	biological_process	1	419	7	20845	0.132516906	0.273508114	7.10705762	Trem2
GO:1900452	regulation of long-term synaptic depression	biological_process	1	419	7	20845	0.132516906	0.273508114	7.10705762	Penk
GO:1903753	negative regulation of p38MAPK cascade	biological_process	1	419	7	20845	0.132516906	0.273508114	7.10705762	Trem2
GO:1904037	positive regulation of epithelial cell apoptotic process	biological_process	1	419	7	20845	0.132516906	0.273508114	7.10705762	Hmox1
GO:1904894	positive regulation of receptor signaling pathway via STAT	biological_process	1	419	7	20845	0.132516906	0.273508114	7.10705762	Tgfb1
GO:1904951	positive regulation of establishment of protein localization	biological_process	1	419	7	20845	0.132516906	0.273508114	7.10705762	Trem2
GO:1990349	gap junction-mediated intercellular transport	biological_process	1	419	7	20845	0.132516906	0.273508114	7.10705762	Mip
GO:2000144	positive regulation of DNA-templated transcription initiation	biological_process	1	419	7	20845	0.132516906	0.273508114	7.10705762	Cebpa
GO:2000646	positive regulation of receptor catabolic process	biological_process	1	419	7	20845	0.132516906	0.273508114	7.10705762	Laptm5
GO:0046872	metal ion binding	molecular_function	73	419	3202	20845	0.13335033	0.275008429	1.134199389	Acp5;Adap2;Adcy7;Aif1;Antxr2;Aoah;Apobec1;Apobec3;Arhgap45;Bmp1;Btk;C1s1;Capn11;Cdh23;Cela1;Cfi;Cgas;Clec4a2;Clec4d;Clec4e;Clec4n;Cp;Cryaa;Csrp3;Cyba;Cybb;Cyp4f18;Ddx58;Dhx58;Ecel1;Egln3;Endou;F13a1;F5;Fblim1;Fcer1g;Fgd2;Hmox1;Ikzf1;Itgal;Itgax;Itgb2;Lacc1;Lcp1;Litaf;Loxl4;Mefv;Mmp12;Mmp8;Myof;Naip2;Naip5;Naip6;Neurl3;Nr4a3;Oas2;Oasl2;Ptgs1;Rsad2;S100a4;S100a8;Slc6a2;Slfn8;Steap4;Tap1;Tbxas1;Timp…
GO:0045777	positive regulation of blood pressure	biological_process	2	419	32	20845	0.13498221	0.277708419	3.109337709	Cyba;Ncf2
GO:0045840	positive regulation of mitotic nuclear division	biological_process	2	419	32	20845	0.13498221	0.277708419	3.109337709	Btc;Il1b
GO:0046875	ephrin receptor binding	molecular_function	2	419	32	20845	0.13498221	0.277708419	3.109337709	Lyn;Pik3cg
GO:0072089	stem cell proliferation	biological_process	3	419	64	20845	0.137844759	0.28337195	2.332003282	Fgf2;Mki67;Tgfb1
GO:0008234	cysteine-type peptidase activity	molecular_function	5	419	136	20845	0.139553194	0.286655804	1.829022182	Capn11;Casp4;Ctsh;Ctss;Usp18
GO:0001954	positive regulation of cell-matrix adhesion	biological_process	2	419	33	20845	0.141873101	0.287664377	3.015115354	Csf1;Trem1
GO:0007631	feeding behavior	biological_process	2	419	33	20845	0.141873101	0.287664377	3.015115354	Apln;Gal
GO:0010875	positive regulation of cholesterol efflux	biological_process	2	419	33	20845	0.141873101	0.287664377	3.015115354	Ces1d;Trem2
GO:0012506	vesicle membrane	cellular_component	2	419	33	20845	0.141873101	0.287664377	3.015115354	Gbp2;Was
GO:0031214	biomineral tissue development	biological_process	2	419	33	20845	0.141873101	0.287664377	3.015115354	Srgn;Tmem119
GO:0042771	intrinsic apoptotic signaling pathway in response to DNA damage by p53 class mediator	biological_process	2	419	33	20845	0.141873101	0.287664377	3.015115354	Bcl3;Nupr1
GO:0045807	positive regulation of endocytosis	biological_process	2	419	33	20845	0.141873101	0.287664377	3.015115354	Cd14;Dab2
GO:2000379	positive regulation of reactive oxygen species metabolic process	biological_process	2	419	33	20845	0.141873101	0.287664377	3.015115354	Acod1;Lcn2
GO:0000045	autophagosome assembly	biological_process	3	419	65	20845	0.142494124	0.287664377	2.296126308	Igtp;Irgm1;Irgm2
GO:0000139	Golgi membrane	cellular_component	8	419	257	20845	0.147900265	0.287664377	1.548619559	H2-D1;H2-K1;Igtp;Irgm1;Irgm2;Nlrp3;Srgn;Tnfrsf1a
GO:0016323	basolateral plasma membrane	cellular_component	8	419	257	20845	0.147900265	0.287664377	1.548619559	Abcc3;C5ar1;Cd38;Cd44;Entpd1;Kcnn4;P2ry6;Tlr9
GO:0008198	ferrous iron binding	molecular_function	2	419	34	20845	0.148836949	0.287664377	2.926435491	Acp5;Egln3
GO:0008340	determination of adult lifespan	biological_process	2	419	34	20845	0.148836949	0.287664377	2.926435491	Cgas;Inpp5d
GO:0030507	spectrin binding	molecular_function	2	419	34	20845	0.148836949	0.287664377	2.926435491	Gbp2;Ptprc
GO:1904706	negative regulation of vascular associated smooth muscle cell proliferation	biological_process	2	419	34	20845	0.148836949	0.287664377	2.926435491	Apln;Hmox1
GO:0000737	DNA catabolic process, endonucleolytic	biological_process	1	419	8	20845	0.149959818	0.287664377	6.218675418	Dnase1l1
GO:0001961	positive regulation of cytokine-mediated signaling pathway	biological_process	1	419	8	20845	0.149959818	0.287664377	6.218675418	Cd74
GO:0002320	lymphoid progenitor cell differentiation	biological_process	1	419	8	20845	0.149959818	0.287664377	6.218675418	Spi1
GO:0002674	negative regulation of acute inflammatory response	biological_process	1	419	8	20845	0.149959818	0.287664377	6.218675418	Nlrp3
GO:0002925	positive regulation of humoral immune response mediated by circulating immunoglobulin	biological_process	1	419	8	20845	0.149959818	0.287664377	6.218675418	Ptprc
GO:0003179	heart valve morphogenesis	biological_process	1	419	8	20845	0.149959818	0.287664377	6.218675418	Tgfb1
GO:0005861	troponin complex	cellular_component	1	419	8	20845	0.149959818	0.287664377	6.218675418	Tnnt2
GO:0005943	phosphatidylinositol 3-kinase complex, class IA	cellular_component	1	419	8	20845	0.149959818	0.287664377	6.218675418	Pik3cg
GO:0006265	DNA topological change	biological_process	1	419	8	20845	0.149959818	0.287664377	6.218675418	Top2a
GO:0007021	tubulin complex assembly	biological_process	1	419	8	20845	0.149959818	0.287664377	6.218675418	Cryaa
GO:0008504	monoamine transmembrane transporter activity	molecular_function	1	419	8	20845	0.149959818	0.287664377	6.218675418	Slc6a2
GO:0010700	negative regulation of norepinephrine secretion	biological_process	1	419	8	20845	0.149959818	0.287664377	6.218675418	Ptgs1
GO:0015036	disulfide oxidoreductase activity	molecular_function	1	419	8	20845	0.149959818	0.287664377	6.218675418	Ifi30
GO:0015844	monoamine transport	biological_process	1	419	8	20845	0.149959818	0.287664377	6.218675418	Slc6a2
GO:0016556	mRNA modification	biological_process	1	419	8	20845	0.149959818	0.287664377	6.218675418	Apobec1
GO:0019865	immunoglobulin binding	molecular_function	1	419	8	20845	0.149959818	0.287664377	6.218675418	Fcgr2b
GO:0030011	maintenance of cell polarity	biological_process	1	419	8	20845	0.149959818	0.287664377	6.218675418	Nckap1l
GO:0030132	clathrin coat of coated pit	cellular_component	1	419	8	20845	0.149959818	0.287664377	6.218675418	Dab2
GO:0030321	transepithelial chloride transport	biological_process	1	419	8	20845	0.149959818	0.287664377	6.218675418	P2ry6
GO:0030492	hemoglobin binding	molecular_function	1	419	8	20845	0.149959818	0.287664377	6.218675418	Hp
GO:0031258	lamellipodium membrane	cellular_component	1	419	8	20845	0.149959818	0.287664377	6.218675418	Cd44
GO:0031346	positive regulation of cell projection organization	biological_process	1	419	8	20845	0.149959818	0.287664377	6.218675418	Lcn2
GO:0032036	myosin heavy chain binding	molecular_function	1	419	8	20845	0.149959818	0.287664377	6.218675418	Coro1a
GO:0032651	regulation of interleukin-1 beta production	biological_process	1	419	8	20845	0.149959818	0.287664377	6.218675418	Mefv
GO:0033157	regulation of intracellular protein transport	biological_process	1	419	8	20845	0.149959818	0.287664377	6.218675418	Lcp1
GO:0033194	response to hydroperoxide	biological_process	1	419	8	20845	0.149959818	0.287664377	6.218675418	Cd38
GO:0038134	ERBB2-EGFR signaling pathway	biological_process	1	419	8	20845	0.149959818	0.287664377	6.218675418	Btc
GO:0039529	RIG-I signaling pathway	biological_process	1	419	8	20845	0.149959818	0.287664377	6.218675418	Ddx58
GO:0039536	negative regulation of RIG-I signaling pathway	biological_process	1	419	8	20845	0.149959818	0.287664377	6.218675418	Dhx58
GO:0040020	regulation of meiotic nuclear division	biological_process	1	419	8	20845	0.149959818	0.287664377	6.218675418	Gpr3
GO:0042168	heme metabolic process	biological_process	1	419	8	20845	0.149959818	0.287664377	6.218675418	Hmox1
GO:0042306	regulation of protein import into nucleus	biological_process	1	419	8	20845	0.149959818	0.287664377	6.218675418	Tgfb1
GO:0042541	hemoglobin biosynthetic process	biological_process	1	419	8	20845	0.149959818	0.287664377	6.218675418	Lyn
GO:0045550	geranylgeranyl reductase activity	molecular_function	1	419	8	20845	0.149959818	0.287664377	6.218675418	Akr1b7
GO:0045627	positive regulation of T-helper 1 cell differentiation	biological_process	1	419	8	20845	0.149959818	0.287664377	6.218675418	Ccr2
GO:0045656	negative regulation of monocyte differentiation	biological_process	1	419	8	20845	0.149959818	0.287664377	6.218675418	Inpp5d
GO:0045899	positive regulation of RNA polymerase II transcription preinitiation complex assembly	biological_process	1	419	8	20845	0.149959818	0.287664377	6.218675418	Ikzf1
GO:0045986	negative regulation of smooth muscle contraction	biological_process	1	419	8	20845	0.149959818	0.287664377	6.218675418	Ncf1
GO:0048539	bone marrow development	biological_process	1	419	8	20845	0.149959818	0.287664377	6.218675418	Ptprc
GO:0048639	positive regulation of developmental growth	biological_process	1	419	8	20845	0.149959818	0.287664377	6.218675418	C3
GO:0048752	semicircular canal morphogenesis	biological_process	1	419	8	20845	0.149959818	0.287664377	6.218675418	Nr4a3
GO:0048806	genitalia development	biological_process	1	419	8	20845	0.149959818	0.287664377	6.218675418	Tifab
GO:0048874	host-mediated regulation of intestinal microbiota composition	biological_process	1	419	8	20845	0.149959818	0.287664377	6.218675418	Cx3cr1
GO:0050920	regulation of chemotaxis	biological_process	1	419	8	20845	0.149959818	0.287664377	6.218675418	Cxcr4
GO:0051152	positive regulation of smooth muscle cell differentiation	biological_process	1	419	8	20845	0.149959818	0.287664377	6.218675418	Tgfb1
GO:0051256	mitotic spindle midzone assembly	biological_process	1	419	8	20845	0.149959818	0.287664377	6.218675418	Aurkb
GO:0051353	positive regulation of oxidoreductase activity	biological_process	1	419	8	20845	0.149959818	0.287664377	6.218675418	Lgals9
GO:0051461	positive regulation of corticotropin secretion	biological_process	1	419	8	20845	0.149959818	0.287664377	6.218675418	Apln
GO:0051861	glycolipid binding	molecular_function	1	419	8	20845	0.149959818	0.287664377	6.218675418	Clec4e
GO:0052658	inositol-1,4,5-trisphosphate 5-phosphatase activity	molecular_function	1	419	8	20845	0.149959818	0.287664377	6.218675418	Inpp5d
GO:0055009	atrial cardiac muscle tissue morphogenesis	biological_process	1	419	8	20845	0.149959818	0.287664377	6.218675418	Tnnt2
GO:0060561	apoptotic process involved in morphogenesis	biological_process	1	419	8	20845	0.149959818	0.287664377	6.218675418	Cryaa
GO:0061154	endothelial tube morphogenesis	biological_process	1	419	8	20845	0.149959818	0.287664377	6.218675418	Cxcr4
GO:0061912	selective autophagy	biological_process	1	419	8	20845	0.149959818	0.287664377	6.218675418	Tgfb1
GO:0071316	cellular response to nicotine	biological_process	1	419	8	20845	0.149959818	0.287664377	6.218675418	B2m
GO:0071559	response to transforming growth factor beta	biological_process	1	419	8	20845	0.149959818	0.287664377	6.218675418	Runx3
GO:0071813	lipoprotein particle binding	molecular_function	1	419	8	20845	0.149959818	0.287664377	6.218675418	Trem2
GO:0072574	hepatocyte proliferation	biological_process	1	419	8	20845	0.149959818	0.287664377	6.218675418	Mki67
GO:0090501	RNA phosphodiester bond hydrolysis	biological_process	1	419	8	20845	0.149959818	0.287664377	6.218675418	Rnase4
GO:0120188	regulation of bile acid secretion	biological_process	1	419	8	20845	0.149959818	0.287664377	6.218675418	Ces1d
GO:0150094	amyloid-beta clearance by cellular catabolic process	biological_process	1	419	8	20845	0.149959818	0.287664377	6.218675418	Trem2
GO:1900027	regulation of ruffle assembly	biological_process	1	419	8	20845	0.149959818	0.287664377	6.218675418	Icam1
GO:1902036	regulation of hematopoietic stem cell differentiation	biological_process	1	419	8	20845	0.149959818	0.287664377	6.218675418	Eif2ak2
GO:1902425	positive regulation of attachment of mitotic spindle microtubules to kinetochore	biological_process	1	419	8	20845	0.149959818	0.287664377	6.218675418	Aurkb
GO:1902961	positive regulation of aspartic-type endopeptidase activity involved in amyloid precursor protein catabolic process	biological_process	1	419	8	20845	0.149959818	0.287664377	6.218675418	Lyn
GO:1903169	regulation of calcium ion transmembrane transport	biological_process	1	419	8	20845	0.149959818	0.287664377	6.218675418	Pik3cg
GO:1903426	regulation of reactive oxygen species biosynthetic process	biological_process	1	419	8	20845	0.149959818	0.287664377	6.218675418	Ncf2
GO:1905517	macrophage migration	biological_process	1	419	8	20845	0.149959818	0.287664377	6.218675418	Ccr2
GO:2000096	positive regulation of Wnt signaling pathway, planar cell polarity pathway	biological_process	1	419	8	20845	0.149959818	0.287664377	6.218675418	Dab2
GO:2000253	positive regulation of feeding behavior	biological_process	1	419	8	20845	0.149959818	0.287664377	6.218675418	Nr4a3
GO:2000404	regulation of T cell migration	biological_process	1	419	8	20845	0.149959818	0.287664377	6.218675418	Ccr2
GO:2000556	positive regulation of T-helper 1 cell cytokine production	biological_process	1	419	8	20845	0.149959818	0.287664377	6.218675418	Il1b
GO:2000623	negative regulation of nuclear-transcribed mRNA catabolic process, nonsense-mediated decay	biological_process	1	419	8	20845	0.149959818	0.287664377	6.218675418	Apobec1
GO:2001236	regulation of extrinsic apoptotic signaling pathway	biological_process	1	419	8	20845	0.149959818	0.287664377	6.218675418	Ptprc
GO:0051015	actin filament binding	molecular_function	7	419	219	20845	0.153528557	0.294291562	1.590163577	Aif1;Arpc1b;Coro1a;Lcp1;Myo1f;Myo1g;Pstpip1
GO:0030336	negative regulation of cell migration	biological_process	5	419	141	20845	0.155167838	0.296992852	1.764163239	Ccr5;Cd74;Cx3cr1;Emilin2;Il1rn
GO:0042826	histone deacetylase binding	molecular_function	5	419	141	20845	0.155167838	0.296992852	1.764163239	Bcl3;Cebpa;Runx3;Spi1;Top2a
GO:0002052	positive regulation of neuroblast proliferation	biological_process	2	419	35	20845	0.155868055	0.297891428	2.842823048	Cx3cr1;Fgf2
GO:0018149	peptide cross-linking	biological_process	2	419	35	20845	0.155868055	0.297891428	2.842823048	F13a1;Sprr1a
GO:0001786	phosphatidylserine binding	molecular_function	3	419	68	20845	0.156744754	0.298903217	2.194826618	Cd300a;Cd300lf;Trem2
GO:0032956	regulation of actin cytoskeleton organization	biological_process	3	419	68	20845	0.156744754	0.298903217	2.194826618	Coro1a;Fgr;Myo1f
GO:0045109	intermediate filament organization	biological_process	3	419	68	20845	0.156744754	0.298903217	2.194826618	Bfsp1;Gfap;Vim
GO:0042149	cellular response to glucose starvation	biological_process	3	419	69	20845	0.161590096	0.306560325	2.163017537	Ifi203;Ifi207;Ifi211
GO:0043022	ribosome binding	molecular_function	3	419	69	20845	0.161590096	0.306560325	2.163017537	Slfn1;Slfn2;Slfn4
GO:0097190	apoptotic signaling pathway	biological_process	3	419	69	20845	0.161590096	0.306560325	2.163017537	Ifi27l2a;P2rx7;Tyrobp
GO:0004521	RNA endonuclease activity	molecular_function	2	419	36	20845	0.162960923	0.306560325	2.763855741	Endou;Slfn8
GO:0042113	B cell activation	biological_process	2	419	36	20845	0.162960923	0.306560325	2.763855741	Cd86;Skap2
GO:0070527	platelet aggregation	biological_process	2	419	36	20845	0.162960923	0.306560325	2.763855741	Fermt3;Ptpn6
GO:0001851	complement component C3b binding	molecular_function	1	419	9	20845	0.167052818	0.306560325	5.527711482	Itgb2
GO:0003376	sphingosine-1-phosphate receptor signaling pathway	biological_process	1	419	9	20845	0.167052818	0.306560325	5.527711482	Pik3cg
GO:0003810	protein-glutamine gamma-glutamyltransferase activity	molecular_function	1	419	9	20845	0.167052818	0.306560325	5.527711482	F13a1
GO:0003993	acid phosphatase activity	molecular_function	1	419	9	20845	0.167052818	0.306560325	5.527711482	Acp5
GO:0004000	adenosine deaminase activity	molecular_function	1	419	9	20845	0.167052818	0.306560325	5.527711482	Lacc1
GO:0005885	Arp2/3 protein complex	cellular_component	1	419	9	20845	0.167052818	0.306560325	5.527711482	Arpc1b
GO:0006796	phosphate-containing compound metabolic process	biological_process	1	419	9	20845	0.167052818	0.306560325	5.527711482	Tgfb1
GO:0010225	response to UV-C	biological_process	1	419	9	20845	0.167052818	0.306560325	5.527711482	Bcl3
GO:0014047	glutamate secretion	biological_process	1	419	9	20845	0.167052818	0.306560325	5.527711482	P2rx7
GO:0019887	protein kinase regulator activity	molecular_function	1	419	9	20845	0.167052818	0.306560325	5.527711482	Rac2
GO:0030449	regulation of complement activation	biological_process	1	419	9	20845	0.167052818	0.306560325	5.527711482	C3
GO:0030641	regulation of cellular pH	biological_process	1	419	9	20845	0.167052818	0.306560325	5.527711482	Lacc1
GO:0031017	exocrine pancreas development	biological_process	1	419	9	20845	0.167052818	0.306560325	5.527711482	Cela1
GO:0032488	Cdc42 protein signal transduction	biological_process	1	419	9	20845	0.167052818	0.306560325	5.527711482	Was
GO:0032606	type I interferon production	biological_process	1	419	9	20845	0.167052818	0.306560325	5.527711482	Irf7
GO:0033081	regulation of T cell differentiation in thymus	biological_process	1	419	9	20845	0.167052818	0.306560325	5.527711482	Lgals9
GO:0034366	spherical high-density lipoprotein particle	cellular_component	1	419	9	20845	0.167052818	0.306560325	5.527711482	Hp
GO:0034379	very-low-density lipoprotein particle assembly	biological_process	1	419	9	20845	0.167052818	0.306560325	5.527711482	Ces1d
GO:0040016	embryonic cleavage	biological_process	1	419	9	20845	0.167052818	0.306560325	5.527711482	Top2a
GO:0043269	regulation of monoatomic ion transport	biological_process	1	419	9	20845	0.167052818	0.306560325	5.527711482	Fxyd5
GO:0045124	regulation of bone resorption	biological_process	1	419	9	20845	0.167052818	0.306560325	5.527711482	Csf1r
GO:0045322	unmethylated CpG binding	molecular_function	1	419	9	20845	0.167052818	0.306560325	5.527711482	Tlr9
GO:0045823	positive regulation of heart contraction	biological_process	1	419	9	20845	0.167052818	0.306560325	5.527711482	Apln
GO:0048016	inositol phosphate-mediated signaling	biological_process	1	419	9	20845	0.167052818	0.306560325	5.527711482	Edn2
GO:0048660	regulation of smooth muscle cell proliferation	biological_process	1	419	9	20845	0.167052818	0.306560325	5.527711482	Nr4a3
GO:0050996	positive regulation of lipid catabolic process	biological_process	1	419	9	20845	0.167052818	0.306560325	5.527711482	Il1b
GO:0051983	regulation of chromosome segregation	biological_process	1	419	9	20845	0.167052818	0.306560325	5.527711482	Mki67
GO:0055123	digestive system development	biological_process	1	419	9	20845	0.167052818	0.306560325	5.527711482	Cela1
GO:0060054	positive regulation of epithelial cell proliferation involved in wound healing	biological_process	1	419	9	20845	0.167052818	0.306560325	5.527711482	Mmp12
GO:0060075	regulation of resting membrane potential	biological_process	1	419	9	20845	0.167052818	0.306560325	5.527711482	Trem2
GO:0060091	kinocilium	cellular_component	1	419	9	20845	0.167052818	0.306560325	5.527711482	Cdh23
GO:0060732	positive regulation of inositol phosphate biosynthetic process	biological_process	1	419	9	20845	0.167052818	0.306560325	5.527711482	Ptafr
GO:0061469	regulation of type B pancreatic cell proliferation	biological_process	1	419	9	20845	0.167052818	0.306560325	5.527711482	Nr4a3
GO:0071225	cellular response to muramyl dipeptide	biological_process	1	419	9	20845	0.167052818	0.306560325	5.527711482	Vim
GO:0071243	cellular response to arsenic-containing substance	biological_process	1	419	9	20845	0.167052818	0.306560325	5.527711482	Hmox1
GO:0097001	ceramide binding	molecular_function	1	419	9	20845	0.167052818	0.306560325	5.527711482	Cd300lf
GO:0097094	craniofacial suture morphogenesis	biological_process	1	419	9	20845	0.167052818	0.306560325	5.527711482	Tifab
GO:0097153	cysteine-type endopeptidase activity involved in apoptotic process	molecular_function	1	419	9	20845	0.167052818	0.306560325	5.527711482	Casp4
GO:0097512	cardiac myofibril	cellular_component	1	419	9	20845	0.167052818	0.306560325	5.527711482	Tnnt2
GO:0106310	protein serine kinase activity	molecular_function	1	419	9	20845	0.167052818	0.306560325	5.527711482	Pik3cg
GO:0120319	long-chain fatty acid omega-1 hydroxylase activity	molecular_function	1	419	9	20845	0.167052818	0.306560325	5.527711482	Cyp4f18
GO:0150077	regulation of neuroinflammatory response	biological_process	1	419	9	20845	0.167052818	0.306560325	5.527711482	Tnfrsf1b
GO:1901537	positive regulation of DNA demethylation	biological_process	1	419	9	20845	0.167052818	0.306560325	5.527711482	Apobec1
GO:1904417	positive regulation of xenophagy	biological_process	1	419	9	20845	0.167052818	0.306560325	5.527711482	Tlr2
GO:2000270	negative regulation of fibroblast apoptotic process	biological_process	1	419	9	20845	0.167052818	0.306560325	5.527711482	Pik3cg
GO:2000643	positive regulation of early endosome to late endosome transport	biological_process	1	419	9	20845	0.167052818	0.306560325	5.527711482	Dab2
GO:2000727	positive regulation of cardiac muscle cell differentiation	biological_process	1	419	9	20845	0.167052818	0.306560325	5.527711482	Tgfb1
GO:0030141	secretory granule	cellular_component	5	419	145	20845	0.168155111	0.308363989	1.715496667	Gal;Il1b;Lyz2;Srgn;Tgfb1
GO:0032880	regulation of protein localization	biological_process	4	419	107	20845	0.168943543	0.309370374	1.859790779	Trim12c;Trim30a;Trim30d;Trim34a
GO:0035091	phosphatidylinositol binding	molecular_function	4	419	107	20845	0.168943543	0.309370374	1.859790779	Dab2;Fes;Ncf1;Ncf4
GO:0090734	site of DNA damage	cellular_component	2	419	37	20845	0.170110246	0.31106562	2.689156937	Parp9;Slfn8
GO:1900182	positive regulation of protein localization to nucleus	biological_process	2	419	37	20845	0.170110246	0.31106562	2.689156937	Parp9;Tgfb1
GO:0019731	antibacterial humoral response	biological_process	3	419	72	20845	0.176387681	0.322088397	2.072891806	B2m;Wfdc17;Wfdc21
GO:0031252	cell leading edge	cellular_component	3	419	72	20845	0.176387681	0.322088397	2.072891806	Coro1a;Cxcr4;Vim
GO:0000793	condensed chromosome	cellular_component	2	419	38	20845	0.177310906	0.322406169	2.61838965	Mki67;Top2a
GO:0032809	neuronal cell body membrane	cellular_component	2	419	38	20845	0.177310906	0.322406169	2.61838965	Cx3cr1;Slc6a2
GO:0043085	positive regulation of catalytic activity	biological_process	2	419	38	20845	0.177310906	0.322406169	2.61838965	P2rx7;Pik3cg
GO:0051924	regulation of calcium ion transport	biological_process	2	419	38	20845	0.177310906	0.322406169	2.61838965	Cxcr4;Il16
GO:0051968	positive regulation of synaptic transmission, glutamatergic	biological_process	2	419	38	20845	0.177310906	0.322406169	2.61838965	Ccl2;Ccr2
GO:2001244	positive regulation of intrinsic apoptotic signaling pathway	biological_process	2	419	38	20845	0.177310906	0.322406169	2.61838965	Nupr1;S100a8
GO:0046982	protein heterodimerization activity	molecular_function	9	419	313	20845	0.180826221	0.322842931	1.430494026	Atf3;Bcl2a1b;Bcl2a1d;Cebpa;Cyba;Cybb;Fcer1g;Irak3;Top2a
GO:0005791	rough endoplasmic reticulum	cellular_component	3	419	73	20845	0.181401774	0.322842931	2.044496028	Ccl2;Cybb;Ncf1
GO:0000050	urea cycle	biological_process	1	419	10	20845	0.183802908	0.322842931	4.974940334	Cebpa
GO:0000904	cell morphogenesis involved in differentiation	biological_process	1	419	10	20845	0.183802908	0.322842931	4.974940334	Dab2
GO:0001520	outer dense fiber	cellular_component	1	419	10	20845	0.183802908	0.322842931	4.974940334	Ctsh
GO:0001931	uropod	cellular_component	1	419	10	20845	0.183802908	0.322842931	4.974940334	Selplg
GO:0002315	marginal zone B cell differentiation	biological_process	1	419	10	20845	0.183802908	0.322842931	4.974940334	Bcl3
GO:0002532	production of molecular mediator involved in inflammatory response	biological_process	1	419	10	20845	0.183802908	0.322842931	4.974940334	Chil3
GO:0002637	regulation of immunoglobulin production	biological_process	1	419	10	20845	0.183802908	0.322842931	4.974940334	Cgas
GO:0004382	GDP phosphatase activity	molecular_function	1	419	10	20845	0.183802908	0.322842931	4.974940334	Entpd1
GO:0004439	phosphatidylinositol-4,5-bisphosphate 5-phosphatase activity	molecular_function	1	419	10	20845	0.183802908	0.322842931	4.974940334	Inpp5d
GO:0004726	non-membrane spanning protein tyrosine phosphatase activity	molecular_function	1	419	10	20845	0.183802908	0.322842931	4.974940334	Ptpn6
GO:0005041	low-density lipoprotein particle receptor activity	molecular_function	1	419	10	20845	0.183802908	0.322842931	4.974940334	Stab1
GO:0006308	DNA catabolic process	biological_process	1	419	10	20845	0.183802908	0.322842931	4.974940334	Dnase1l1
GO:0006360	transcription by RNA polymerase I	biological_process	1	419	10	20845	0.183802908	0.322842931	4.974940334	Cebpa
GO:0010591	regulation of lamellipodium assembly	biological_process	1	419	10	20845	0.183802908	0.322842931	4.974940334	Was
GO:0010764	negative regulation of fibroblast migration	biological_process	1	419	10	20845	0.183802908	0.322842931	4.974940334	Fgf2
GO:0016247	channel regulator activity	molecular_function	1	419	10	20845	0.183802908	0.322842931	4.974940334	Cd44
GO:0016303	1-phosphatidylinositol-3-kinase activity	molecular_function	1	419	10	20845	0.183802908	0.322842931	4.974940334	Pik3cg
GO:0016709	oxidoreductase activity, acting on paired donors, with incorporation or reduction of molecular oxygen, NAD(P)H as one donor, and incorporation of one atom of oxygen	molecular_function	1	419	10	20845	0.183802908	0.322842931	4.974940334	Cyp4f18
GO:0017121	plasma membrane phospholipid scrambling	biological_process	1	419	10	20845	0.183802908	0.322842931	4.974940334	P2rx7
GO:0019372	lipoxygenase pathway	biological_process	1	419	10	20845	0.183802908	0.322842931	4.974940334	Alox5ap
GO:0021930	cerebellar granule cell precursor proliferation	biological_process	1	419	10	20845	0.183802908	0.322842931	4.974940334	Fgf2
GO:0023035	CD40 signaling pathway	biological_process	1	419	10	20845	0.183802908	0.322842931	4.974940334	Cd86
GO:0032026	response to magnesium ion	biological_process	1	419	10	20845	0.183802908	0.322842931	4.974940334	Plcg2
GO:0032432	actin filament bundle	cellular_component	1	419	10	20845	0.183802908	0.322842931	4.974940334	Lcp1
GO:0032732	positive regulation of interleukin-1 production	biological_process	1	419	10	20845	0.183802908	0.322842931	4.974940334	Lgals9
GO:0035374	chondroitin sulfate binding	molecular_function	1	419	10	20845	0.183802908	0.322842931	4.974940334	Adgre5
GO:0035726	common myeloid progenitor cell proliferation	biological_process	1	419	10	20845	0.183802908	0.322842931	4.974940334	Nr4a3
GO:0035886	vascular associated smooth muscle cell differentiation	biological_process	1	419	10	20845	0.183802908	0.322842931	4.974940334	C3
GO:0036435	K48-linked polyubiquitin modification-dependent protein binding	molecular_function	1	419	10	20845	0.183802908	0.322842931	4.974940334	Ikbke
GO:0045134	UDP phosphatase activity	molecular_function	1	419	10	20845	0.183802908	0.322842931	4.974940334	Entpd1
GO:0045589	regulation of regulatory T cell differentiation	biological_process	1	419	10	20845	0.183802908	0.322842931	4.974940334	Tgfb1
GO:0046321	positive regulation of fatty acid oxidation	biological_process	1	419	10	20845	0.183802908	0.322842931	4.974940334	Nr4a3
GO:0046638	positive regulation of alpha-beta T cell differentiation	biological_process	1	419	10	20845	0.183802908	0.322842931	4.974940334	Syk
GO:0048541	Peyer's patch development	biological_process	1	419	10	20845	0.183802908	0.322842931	4.974940334	Ikzf1
GO:0050671	positive regulation of lymphocyte proliferation	biological_process	1	419	10	20845	0.183802908	0.322842931	4.974940334	Csf1r
GO:0050856	regulation of T cell receptor signaling pathway	biological_process	1	419	10	20845	0.183802908	0.322842931	4.974940334	Cd300a
GO:0051142	positive regulation of NK T cell proliferation	biological_process	1	419	10	20845	0.183802908	0.322842931	4.974940334	Rasal3
GO:0051248	negative regulation of protein metabolic process	biological_process	1	419	10	20845	0.183802908	0.322842931	4.974940334	Pirb
GO:0060040	retinal bipolar neuron differentiation	biological_process	1	419	10	20845	0.183802908	0.322842931	4.974940334	Ikzf1
GO:0070585	protein localization to mitochondrion	biological_process	1	419	10	20845	0.183802908	0.322842931	4.974940334	Isg15
GO:0070852	cell body fiber	cellular_component	1	419	10	20845	0.183802908	0.322842931	4.974940334	Penk
GO:0072378	blood coagulation, fibrin clot formation	biological_process	1	419	10	20845	0.183802908	0.322842931	4.974940334	F13a1
GO:0098792	xenophagy	biological_process	1	419	10	20845	0.183802908	0.322842931	4.974940334	Tlr2
GO:1900121	negative regulation of receptor binding	biological_process	1	419	10	20845	0.183802908	0.322842931	4.974940334	B2m
GO:1901731	positive regulation of platelet aggregation	biological_process	1	419	10	20845	0.183802908	0.322842931	4.974940334	Emilin2
GO:1903589	positive regulation of blood vessel endothelial cell proliferation involved in sprouting angiogenesis	biological_process	1	419	10	20845	0.183802908	0.322842931	4.974940334	Hmox1
GO:2000987	positive regulation of behavioral fear response	biological_process	1	419	10	20845	0.183802908	0.322842931	4.974940334	Penk
GO:2001056	positive regulation of cysteine-type endopeptidase activity	biological_process	1	419	10	20845	0.183802908	0.322842931	4.974940334	Mefv
GO:0045776	negative regulation of blood pressure	biological_process	2	419	39	20845	0.184557968	0.323728719	2.551251453	Apln;Ptafr
GO:0051482	positive regulation of cytosolic calcium ion concentration involved in phospholipase C-activating G protein-coupled signaling pathway	biological_process	2	419	39	20845	0.184557968	0.323728719	2.551251453	C3ar1;Gpr65
GO:0001650	fibrillar center	cellular_component	5	419	150	20845	0.184962531	0.324218095	1.658313445	Ccr2;Dab2;Fblim1;Rsad2;Sp140
GO:0006006	glucose metabolic process	biological_process	3	419	74	20845	0.186453863	0.325947105	2.016867703	Hk3;Oas1a;Oas1g
GO:0030216	keratinocyte differentiation	biological_process	3	419	74	20845	0.186453863	0.325947105	2.016867703	Madcam1;Ptgs1;Sprr1a
GO:0035861	site of double-strand break	cellular_component	3	419	74	20845	0.186453863	0.325947105	2.016867703	Cgas;Parp3;Was
GO:0042472	inner ear morphogenesis	biological_process	3	419	74	20845	0.186453863	0.325947105	2.016867703	Cdh23;Nr4a3;Tifab
GO:0007189	adenylate cyclase-activating G protein-coupled receptor signaling pathway	biological_process	4	419	112	20845	0.188868824	0.329945401	1.776764405	Adcy7;Adgre1;Adgre5;Gpr65
GO:0008217	regulation of blood pressure	biological_process	3	419	75	20845	0.191542294	0.332878407	1.989976134	C3ar1;Hmox1;Ptgs1
GO:0043010	camera-type eye development	biological_process	3	419	75	20845	0.191542294	0.332878407	1.989976134	Cryaa;Cryba4;Crygc
GO:0048146	positive regulation of fibroblast proliferation	biological_process	3	419	75	20845	0.191542294	0.332878407	1.989976134	Btc;Cd74;Tgfb1
GO:0045893	positive regulation of DNA-templated transcription	biological_process	18	419	713	20845	0.191602319	0.332878407	1.255945666	Bcl3;Cd38;Cd74;Cebpa;Ciita;Elf4;Fgf2;Fli1;Ikzf1;Il1b;Irf7;Irf8;Lyl1;Nr4a3;Parp9;Runx3;Spi1;Tgfb1
GO:0003774	cytoskeletal motor activity	molecular_function	2	419	40	20845	0.191846672	0.332878407	2.487470167	Myo1f;Myo1g
GO:0007369	gastrulation	biological_process	2	419	40	20845	0.191846672	0.332878407	2.487470167	Apln;Nr4a3
GO:0051017	actin filament bundle assembly	biological_process	2	419	40	20845	0.191846672	0.332878407	2.487470167	Aif1;Lcp1
GO:0000209	protein polyubiquitination	biological_process	5	419	152	20845	0.191852121	0.332878407	1.636493531	Trim12c;Trim30a;Trim30d;Trim34a;Ube2l6
GO:0060548	negative regulation of cell death	biological_process	4	419	113	20845	0.192941493	0.332878407	1.761040826	Ccl5;Csf1r;Fgf2;Tnfrsf1b
GO:0007611	learning or memory	biological_process	3	419	76	20845	0.196665427	0.332878407	1.963792237	B2m;Gatm;Pirb
GO:0016311	dephosphorylation	biological_process	4	419	114	20845	0.197041487	0.332878407	1.7455931	Acp5;Ptpn6;Ptpn7;Ptprc
GO:0002682	regulation of immune system process	biological_process	2	419	41	20845	0.199172431	0.332878407	2.426800163	Orm1;Orm2
GO:0030833	regulation of actin filament polymerization	biological_process	2	419	41	20845	0.199172431	0.332878407	2.426800163	Arpc1b;Coro1a
GO:0045214	sarcomere organization	biological_process	2	419	41	20845	0.199172431	0.332878407	2.426800163	Csrp3;Tnnt2
GO:0001763	morphogenesis of a branching structure	biological_process	1	419	11	20845	0.200216951	0.332878407	4.522673031	Tgfb1
GO:0001768	establishment of T cell polarity	biological_process	1	419	11	20845	0.200216951	0.332878407	4.522673031	Dock2
GO:0002070	epithelial cell maturation	biological_process	1	419	11	20845	0.200216951	0.332878407	4.522673031	Cebpa
GO:0002262	myeloid cell homeostasis	biological_process	1	419	11	20845	0.200216951	0.332878407	4.522673031	Nckap1l
GO:0003796	lysozyme activity	molecular_function	1	419	11	20845	0.200216951	0.332878407	4.522673031	Lyz2
GO:0006171	cAMP biosynthetic process	biological_process	1	419	11	20845	0.200216951	0.332878407	4.522673031	Adcy7
GO:0006855	xenobiotic transmembrane transport	biological_process	1	419	11	20845	0.200216951	0.332878407	4.522673031	Abcc3
GO:0008035	high-density lipoprotein particle binding	molecular_function	1	419	11	20845	0.200216951	0.332878407	4.522673031	Trem2
GO:0010656	negative regulation of muscle cell apoptotic process	biological_process	1	419	11	20845	0.200216951	0.332878407	4.522673031	Hmox1
GO:0016075	rRNA catabolic process	biological_process	1	419	11	20845	0.200216951	0.332878407	4.522673031	Slfn8
GO:0018401	peptidyl-proline hydroxylation to 4-hydroxy-L-proline	biological_process	1	419	11	20845	0.200216951	0.332878407	4.522673031	Egln3
GO:0018685	alkane 1-monooxygenase activity	molecular_function	1	419	11	20845	0.200216951	0.332878407	4.522673031	Cyp4f18
GO:0021879	forebrain neuron differentiation	biological_process	1	419	11	20845	0.200216951	0.332878407	4.522673031	Csf1r
GO:0022414	reproductive process	biological_process	1	419	11	20845	0.200216951	0.332878407	4.522673031	Antxr2
GO:0030193	regulation of blood coagulation	biological_process	1	419	11	20845	0.200216951	0.332878407	4.522673031	Serping1
GO:0030432	peristalsis	biological_process	1	419	11	20845	0.200216951	0.332878407	4.522673031	Tifab
GO:0031838	haptoglobin-hemoglobin complex	cellular_component	1	419	11	20845	0.200216951	0.332878407	4.522673031	Hp
GO:0032060	bleb assembly	biological_process	1	419	11	20845	0.200216951	0.332878407	4.522673031	P2rx7
GO:0032816	positive regulation of natural killer cell activation	biological_process	1	419	11	20845	0.200216951	0.332878407	4.522673031	Tyrobp
GO:0032958	inositol phosphate biosynthetic process	biological_process	1	419	11	20845	0.200216951	0.332878407	4.522673031	Fgf2
GO:0033005	positive regulation of mast cell activation	biological_process	1	419	11	20845	0.200216951	0.332878407	4.522673031	Cd300lb
GO:0033622	integrin activation	biological_process	1	419	11	20845	0.200216951	0.332878407	4.522673031	Fermt3
GO:0034115	negative regulation of heterotypic cell-cell adhesion	biological_process	1	419	11	20845	0.200216951	0.332878407	4.522673031	Il1rn
GO:0034392	negative regulation of smooth muscle cell apoptotic process	biological_process	1	419	11	20845	0.200216951	0.332878407	4.522673031	Nr4a3
GO:0035633	maintenance of blood-brain barrier	biological_process	1	419	11	20845	0.200216951	0.332878407	4.522673031	Ptgs1
GO:0038180	nerve growth factor signaling pathway	biological_process	1	419	11	20845	0.200216951	0.332878407	4.522673031	Coro1a
GO:0042588	zymogen granule	cellular_component	1	419	11	20845	0.200216951	0.332878407	4.522673031	Srgn
GO:0043922	negative regulation by host of viral transcription	biological_process	1	419	11	20845	0.200216951	0.332878407	4.522673031	Ccl5
GO:0045064	T-helper 2 cell differentiation	biological_process	1	419	11	20845	0.200216951	0.332878407	4.522673031	Bcl3
GO:0045217	cell-cell junction maintenance	biological_process	1	419	11	20845	0.200216951	0.332878407	4.522673031	Csf1r
GO:0045654	positive regulation of megakaryocyte differentiation	biological_process	1	419	11	20845	0.200216951	0.332878407	4.522673031	Rab7b
GO:0045906	negative regulation of vasoconstriction	biological_process	1	419	11	20845	0.200216951	0.332878407	4.522673031	Apln
GO:0048251	elastic fiber assembly	biological_process	1	419	11	20845	0.200216951	0.332878407	4.522673031	Tnxb
GO:0048495	Roundabout binding	molecular_function	1	419	11	20845	0.200216951	0.332878407	4.522673031	Slit3
GO:0048771	tissue remodeling	biological_process	1	419	11	20845	0.200216951	0.332878407	4.522673031	Cela1
GO:0048846	axon extension involved in axon guidance	biological_process	1	419	11	20845	0.200216951	0.332878407	4.522673031	Slit3
GO:0050253	retinyl-palmitate esterase activity	molecular_function	1	419	11	20845	0.200216951	0.332878407	4.522673031	Ces1d
GO:0050871	positive regulation of B cell activation	biological_process	1	419	11	20845	0.200216951	0.332878407	4.522673031	Tlr9
GO:0051602	response to electrical stimulus	biological_process	1	419	11	20845	0.200216951	0.332878407	4.522673031	P2rx7
GO:0051639	actin filament network formation	biological_process	1	419	11	20845	0.200216951	0.332878407	4.522673031	Lcp1
GO:0051901	positive regulation of mitochondrial depolarization	biological_process	1	419	11	20845	0.200216951	0.332878407	4.522673031	P2rx7
GO:0051926	negative regulation of calcium ion transport	biological_process	1	419	11	20845	0.200216951	0.332878407	4.522673031	Icam1
GO:0060670	branching involved in labyrinthine layer morphogenesis	biological_process	1	419	11	20845	0.200216951	0.332878407	4.522673031	Socs3
GO:0070213	protein auto-ADP-ribosylation	biological_process	1	419	11	20845	0.200216951	0.332878407	4.522673031	Parp3
GO:0070257	positive regulation of mucus secretion	biological_process	1	419	11	20845	0.200216951	0.332878407	4.522673031	Cyba
GO:0070327	thyroid hormone transport	biological_process	1	419	11	20845	0.200216951	0.332878407	4.522673031	Crym
GO:0070857	regulation of bile acid biosynthetic process	biological_process	1	419	11	20845	0.200216951	0.332878407	4.522673031	Ces1d
GO:0071492	cellular response to UV-A	biological_process	1	419	11	20845	0.200216951	0.332878407	4.522673031	Timp1
GO:0072678	T cell migration	biological_process	1	419	11	20845	0.200216951	0.332878407	4.522673031	Coro1a
GO:0090205	positive regulation of cholesterol metabolic process	biological_process	1	419	11	20845	0.200216951	0.332878407	4.522673031	Ces1d
GO:0090385	phagosome-lysosome fusion	biological_process	1	419	11	20845	0.200216951	0.332878407	4.522673031	Rab7b
GO:0097400	interleukin-17-mediated signaling pathway	biological_process	1	419	11	20845	0.200216951	0.332878407	4.522673031	Ikbke
GO:0150076	neuroinflammatory response	biological_process	1	419	11	20845	0.200216951	0.332878407	4.522673031	Trem2
GO:1900454	positive regulation of long-term synaptic depression	biological_process	1	419	11	20845	0.200216951	0.332878407	4.522673031	Pirb
GO:1902936	phosphatidylinositol bisphosphate binding	molecular_function	1	419	11	20845	0.200216951	0.332878407	4.522673031	Adap2
GO:1903265	positive regulation of tumor necrosis factor-mediated signaling pathway	biological_process	1	419	11	20845	0.200216951	0.332878407	4.522673031	Laptm5
GO:1990440	positive regulation of transcription from RNA polymerase II promoter in response to endoplasmic reticulum stress	biological_process	1	419	11	20845	0.200216951	0.332878407	4.522673031	Atf3
GO:2000145	regulation of cell motility	biological_process	1	419	11	20845	0.200216951	0.332878407	4.522673031	Fes
GO:2000318	positive regulation of T-helper 17 type immune response	biological_process	1	419	11	20845	0.200216951	0.332878407	4.522673031	Clec4n
GO:2000601	positive regulation of Arp2/3 complex-mediated actin nucleation	biological_process	1	419	11	20845	0.200216951	0.332878407	4.522673031	Was
GO:2001028	positive regulation of endothelial cell chemotaxis	biological_process	1	419	11	20845	0.200216951	0.332878407	4.522673031	Fgf2
GO:0006919	activation of cysteine-type endopeptidase activity involved in apoptotic process	biological_process	3	419	77	20845	0.201821634	0.335114764	1.938288442	Laptm5;Nlrp3;S100a8
GO:0016798	hydrolase activity, acting on glycosyl bonds	molecular_function	3	419	77	20845	0.201821634	0.335114764	1.938288442	Cd38;Chil3;Lyz2
GO:0007098	centrosome cycle	biological_process	2	419	42	20845	0.206530823	0.340960732	2.369019207	Fes;Pclaf
GO:0010634	positive regulation of epithelial cell migration	biological_process	2	419	42	20845	0.206530823	0.340960732	2.369019207	Ctsh;Plcg2
GO:0014911	positive regulation of smooth muscle cell migration	biological_process	2	419	42	20845	0.206530823	0.340960732	2.369019207	Ccl5;P2ry6
GO:0040018	positive regulation of multicellular organism growth	biological_process	2	419	42	20845	0.206530823	0.340960732	2.369019207	Csf1;Ikzf1
GO:0043531	ADP binding	molecular_function	2	419	42	20845	0.206530823	0.340960732	2.369019207	Nlrp3;Tap1
GO:0043536	positive regulation of blood vessel endothelial cell migration	biological_process	2	419	42	20845	0.206530823	0.340960732	2.369019207	Fgf2;Tgfb1
GO:0046854	phosphatidylinositol phosphate biosynthetic process	biological_process	2	419	42	20845	0.206530823	0.340960732	2.369019207	Pik3cg;Socs3
GO:0050796	regulation of insulin secretion	biological_process	2	419	42	20845	0.206530823	0.340960732	2.369019207	Ccl5;Il1b
GO:0051480	regulation of cytosolic calcium ion concentration	biological_process	2	419	42	20845	0.206530823	0.340960732	2.369019207	Cdh23;Gpr3
GO:0009898	cytoplasmic side of plasma membrane	cellular_component	3	419	78	20845	0.207009302	0.341532279	1.91343859	Litaf;Ptpn7;Ptprc
GO:0016829	lyase activity	molecular_function	5	419	158	20845	0.213043016	0.34411024	1.574348207	Acod1;Adcy7;Endou;Rsad2;Tbxas1
GO:0034198	cellular response to amino acid starvation	biological_process	2	419	43	20845	0.21391759	0.34411024	2.313925737	Atf3;Eif2ak2
GO:0000137	Golgi cis cisterna	cellular_component	1	419	12	20845	0.216301673	0.34411024	4.145783612	Lyz2
GO:0001217	DNA-binding transcription repressor activity	molecular_function	1	419	12	20845	0.216301673	0.34411024	4.145783612	Spi1
GO:0001771	immunological synapse formation	biological_process	1	419	12	20845	0.216301673	0.34411024	4.145783612	Dock2
GO:0002903	negative regulation of B cell apoptotic process	biological_process	1	419	12	20845	0.216301673	0.34411024	4.145783612	Aurkb
GO:0003300	cardiac muscle hypertrophy	biological_process	1	419	12	20845	0.216301673	0.34411024	4.145783612	Csrp3
GO:0004016	adenylate cyclase activity	molecular_function	1	419	12	20845	0.216301673	0.34411024	4.145783612	Adcy7
GO:0006690	icosanoid metabolic process	biological_process	1	419	12	20845	0.216301673	0.34411024	4.145783612	Tbxas1
GO:0006825	copper ion transport	biological_process	1	419	12	20845	0.216301673	0.34411024	4.145783612	Cp
GO:0007143	female meiotic nuclear division	biological_process	1	419	12	20845	0.216301673	0.34411024	4.145783612	Top2a
GO:0010950	positive regulation of endopeptidase activity	biological_process	1	419	12	20845	0.216301673	0.34411024	4.145783612	Vsir
GO:0014049	positive regulation of glutamate secretion	biological_process	1	419	12	20845	0.216301673	0.34411024	4.145783612	P2rx7
GO:0015250	water channel activity	molecular_function	1	419	12	20845	0.216301673	0.34411024	4.145783612	Mip
GO:0015269	calcium-activated potassium channel activity	molecular_function	1	419	12	20845	0.216301673	0.34411024	4.145783612	Kcnn4
GO:0017110	nucleoside diphosphate phosphatase activity	molecular_function	1	419	12	20845	0.216301673	0.34411024	4.145783612	Entpd1
GO:0019985	translesion synthesis	biological_process	1	419	12	20845	0.216301673	0.34411024	4.145783612	Pclaf
GO:0031293	membrane protein intracellular domain proteolysis	biological_process	1	419	12	20845	0.216301673	0.34411024	4.145783612	Tgfb1
GO:0031953	negative regulation of protein autophosphorylation	biological_process	1	419	12	20845	0.216301673	0.34411024	4.145783612	Ptprc
GO:0032495	response to muramyl dipeptide	biological_process	1	419	12	20845	0.216301673	0.34411024	4.145783612	Irf5
GO:0032780	negative regulation of ATP-dependent activity	biological_process	1	419	12	20845	0.216301673	0.34411024	4.145783612	Tnnt2
GO:0033033	negative regulation of myeloid cell apoptotic process	biological_process	1	419	12	20845	0.216301673	0.34411024	4.145783612	Clec5a
GO:0033089	positive regulation of T cell differentiation in thymus	biological_process	1	419	12	20845	0.216301673	0.34411024	4.145783612	Il2rg
GO:0034501	protein localization to kinetochore	biological_process	1	419	12	20845	0.216301673	0.34411024	4.145783612	Aurkb
GO:0034713	type I transforming growth factor beta receptor binding	molecular_function	1	419	12	20845	0.216301673	0.34411024	4.145783612	Tgfb1
GO:0035313	wound healing, spreading of epidermal cells	biological_process	1	419	12	20845	0.216301673	0.34411024	4.145783612	Mmp12
GO:0035612	AP-2 adaptor complex binding	molecular_function	1	419	12	20845	0.216301673	0.34411024	4.145783612	Dab2
GO:0035739	CD4-positive, alpha-beta T cell proliferation	biological_process	1	419	12	20845	0.216301673	0.34411024	4.145783612	Lilrb4a
GO:0035810	positive regulation of urine volume	biological_process	1	419	12	20845	0.216301673	0.34411024	4.145783612	Btc
GO:0035881	amacrine cell differentiation	biological_process	1	419	12	20845	0.216301673	0.34411024	4.145783612	Ikzf1
GO:0036092	phosphatidylinositol-3-phosphate biosynthetic process	biological_process	1	419	12	20845	0.216301673	0.34411024	4.145783612	Pik3cg
GO:0038063	collagen-activated tyrosine kinase receptor signaling pathway	biological_process	1	419	12	20845	0.216301673	0.34411024	4.145783612	Syk
GO:0042627	chylomicron	cellular_component	1	419	12	20845	0.216301673	0.34411024	4.145783612	Apobr
GO:0043030	regulation of macrophage activation	biological_process	1	419	12	20845	0.216301673	0.34411024	4.145783612	Cd84
GO:0044794	positive regulation by host of viral process	biological_process	1	419	12	20845	0.216301673	0.34411024	4.145783612	Csf1r
GO:0045741	positive regulation of epidermal growth factor-activated receptor activity	biological_process	1	419	12	20845	0.216301673	0.34411024	4.145783612	Btc
GO:0045869	negative regulation of single stranded viral RNA replication via double stranded DNA intermediate	biological_process	1	419	12	20845	0.216301673	0.34411024	4.145783612	Apobec3
GO:0046688	response to copper ion	biological_process	1	419	12	20845	0.216301673	0.34411024	4.145783612	Cp
GO:0050051	leukotriene-B4 20-monooxygenase activity	molecular_function	1	419	12	20845	0.216301673	0.34411024	4.145783612	Cyp4f18
GO:0051156	glucose 6-phosphate metabolic process	biological_process	1	419	12	20845	0.216301673	0.34411024	4.145783612	Hk3
GO:0051791	medium-chain fatty acid metabolic process	biological_process	1	419	12	20845	0.216301673	0.34411024	4.145783612	Ces1d
GO:0055003	cardiac myofibril assembly	biological_process	1	419	12	20845	0.216301673	0.34411024	4.145783612	Csrp3
GO:0060013	righting reflex	biological_process	1	419	12	20845	0.216301673	0.34411024	4.145783612	Cdh23
GO:0060644	mammary gland epithelial cell differentiation	biological_process	1	419	12	20845	0.216301673	0.34411024	4.145783612	Fgf2
GO:0061133	endopeptidase activator activity	molecular_function	1	419	12	20845	0.216301673	0.34411024	4.145783612	Vsir
GO:0070244	negative regulation of thymocyte apoptotic process	biological_process	1	419	12	20845	0.216301673	0.34411024	4.145783612	Jak3
GO:0071361	cellular response to ethanol	biological_process	1	419	12	20845	0.216301673	0.34411024	4.145783612	Adcy7
GO:0071803	positive regulation of podosome assembly	biological_process	1	419	12	20845	0.216301673	0.34411024	4.145783612	Lcp1
GO:0090160	Golgi to lysosome transport	biological_process	1	419	12	20845	0.216301673	0.34411024	4.145783612	Laptm5
GO:0090267	positive regulation of mitotic cell cycle spindle assembly checkpoint	biological_process	1	419	12	20845	0.216301673	0.34411024	4.145783612	Aurkb
GO:0090557	establishment of endothelial intestinal barrier	biological_process	1	419	12	20845	0.216301673	0.34411024	4.145783612	Icam1
GO:0097062	dendritic spine maintenance	biological_process	1	419	12	20845	0.216301673	0.34411024	4.145783612	Trem2
GO:0140036	ubiquitin-dependent protein binding	molecular_function	1	419	12	20845	0.216301673	0.34411024	4.145783612	Laptm5
GO:1901222	regulation of NIK/NF-kappaB signaling	biological_process	1	419	12	20845	0.216301673	0.34411024	4.145783612	Rassf2
GO:1902533	positive regulation of intracellular signal transduction	biological_process	1	419	12	20845	0.216301673	0.34411024	4.145783612	Clec4n
GO:1905907	negative regulation of amyloid fibril formation	biological_process	1	419	12	20845	0.216301673	0.34411024	4.145783612	Trem2
GO:1990405	protein antigen binding	molecular_function	1	419	12	20845	0.216301673	0.34411024	4.145783612	H2-Ab1
GO:1990531	phospholipid-translocating ATPase complex	cellular_component	1	419	12	20845	0.216301673	0.34411024	4.145783612	Atp8b4
GO:0001938	positive regulation of endothelial cell proliferation	biological_process	3	419	80	20845	0.217472652	0.345547315	1.865602625	Ccl2;Cyba;Fgf2
GO:0016705	oxidoreductase activity, acting on paired donors, with incorporation or reduction of molecular oxygen	molecular_function	3	419	80	20845	0.217472652	0.345547315	1.865602625	Cyp4f18;Egln3;Tbxas1
GO:0004867	serine-type endopeptidase inhibitor activity	molecular_function	4	419	119	20845	0.217923052	0.346050013	1.672248852	Serpina3n;Serpinb5;Serping1;Wfdc17
GO:0043330	response to exogenous dsRNA	biological_process	2	419	44	20845	0.221328631	0.350380457	2.261336516	Ddx58;Irak3
GO:0046627	negative regulation of insulin receptor signaling pathway	biological_process	2	419	44	20845	0.221328631	0.350380457	2.261336516	Il1b;Socs3
GO:0048662	negative regulation of smooth muscle cell proliferation	biological_process	2	419	44	20845	0.221328631	0.350380457	2.261336516	Aif1;Hmox1
GO:0050769	positive regulation of neurogenesis	biological_process	2	419	44	20845	0.221328631	0.350380457	2.261336516	Cx3cr1;Cxcr4
GO:0140359	ABC-type transporter activity	molecular_function	2	419	44	20845	0.221328631	0.350380457	2.261336516	Abcc3;Tap1
GO:0016605	PML body	cellular_component	3	419	81	20845	0.222745189	0.351760292	1.842570494	Ciita;Elf4;Ikbke
GO:0045727	positive regulation of translation	biological_process	3	419	81	20845	0.222745189	0.351760292	1.842570494	Bcl3;Ptafr;Vim
GO:0071277	cellular response to calcium ion	biological_process	3	419	81	20845	0.222745189	0.351760292	1.842570494	Alox5ap;Fosb;Plcg2
GO:1901215	negative regulation of neuron death	biological_process	3	419	81	20845	0.222745189	0.351760292	1.842570494	Ccl5;Csf1;Tnfrsf1b
GO:0006897	endocytosis	biological_process	6	419	203	20845	0.225326329	0.355618938	1.470425715	Apobr;Dab2;Msr1;Pik3cg;Pstpip1;Siglec1
GO:1990904	ribonucleoprotein complex	cellular_component	5	419	162	20845	0.227566707	0.358152053	1.535475412	Apobec3;Ddx58;Esrp2;Top2a;Vim
GO:0005085	guanyl-nucleotide exchange factor activity	molecular_function	6	419	204	20845	0.228570631	0.358152053	1.463217745	Cyth4;Dock2;Fgd2;Rin3;Tagap;Vav1
GO:0042626	ATPase-coupled transmembrane transporter activity	molecular_function	2	419	45	20845	0.228759997	0.358152053	2.211084593	Abcc3;Tap1
GO:0003254	regulation of membrane depolarization	biological_process	1	419	13	20845	0.232063666	0.358152053	3.82687718	B2m
GO:0006259	DNA metabolic process	biological_process	1	419	13	20845	0.232063666	0.358152053	3.82687718	Top2a
GO:0006900	vesicle budding from membrane	biological_process	1	419	13	20845	0.232063666	0.358152053	3.82687718	P2rx7
GO:0007035	vacuolar acidification	biological_process	1	419	13	20845	0.232063666	0.358152053	3.82687718	Slc11a1
GO:0008347	glial cell migration	biological_process	1	419	13	20845	0.232063666	0.358152053	3.82687718	Ccl2
GO:0010831	positive regulation of myotube differentiation	biological_process	1	419	13	20845	0.232063666	0.358152053	3.82687718	Csrp3
GO:0016242	negative regulation of macroautophagy	biological_process	1	419	13	20845	0.232063666	0.358152053	3.82687718	Hmox1
GO:0017111	ribonucleoside triphosphate phosphatase activity	molecular_function	1	419	13	20845	0.232063666	0.358152053	3.82687718	Entpd1
GO:0019209	kinase activator activity	molecular_function	1	419	13	20845	0.232063666	0.358152053	3.82687718	Trem2
GO:0030048	actin filament-based movement	biological_process	1	419	13	20845	0.232063666	0.358152053	3.82687718	Was
GO:0031209	SCAR complex	cellular_component	1	419	13	20845	0.232063666	0.358152053	3.82687718	Nckap1l
GO:0031386	protein tag	molecular_function	1	419	13	20845	0.232063666	0.358152053	3.82687718	Isg15
GO:0032754	positive regulation of interleukin-5 production	biological_process	1	419	13	20845	0.232063666	0.358152053	3.82687718	Nlrp3
GO:0032801	receptor catabolic process	biological_process	1	419	13	20845	0.232063666	0.358152053	3.82687718	Tgfb1
GO:0033628	regulation of cell adhesion mediated by integrin	biological_process	1	419	13	20845	0.232063666	0.358152053	3.82687718	Lyn
GO:0033689	negative regulation of osteoblast proliferation	biological_process	1	419	13	20845	0.232063666	0.358152053	3.82687718	Eif2ak2
GO:0034145	positive regulation of toll-like receptor 4 signaling pathway	biological_process	1	419	13	20845	0.232063666	0.358152053	3.82687718	Cd14
GO:0036312	phosphatidylinositol 3-kinase regulatory subunit binding	molecular_function	1	419	13	20845	0.232063666	0.358152053	3.82687718	Pik3ap1
GO:0044754	autolysosome	cellular_component	1	419	13	20845	0.232063666	0.358152053	3.82687718	Irgm1
GO:0045056	transcytosis	biological_process	1	419	13	20845	0.232063666	0.358152053	3.82687718	Ptafr
GO:0045446	endothelial cell differentiation	biological_process	1	419	13	20845	0.232063666	0.358152053	3.82687718	Cxcr4
GO:0045744	negative regulation of G protein-coupled receptor signaling pathway	biological_process	1	419	13	20845	0.232063666	0.358152053	3.82687718	Ccl5
GO:0046425	regulation of receptor signaling pathway via JAK-STAT	biological_process	1	419	13	20845	0.232063666	0.358152053	3.82687718	Ptprc
GO:0046931	pore complex assembly	biological_process	1	419	13	20845	0.232063666	0.358152053	3.82687718	P2rx7
GO:0048304	positive regulation of isotype switching to IgG isotypes	biological_process	1	419	13	20845	0.232063666	0.358152053	3.82687718	Ptprc
GO:0050953	sensory perception of light stimulus	biological_process	1	419	13	20845	0.232063666	0.358152053	3.82687718	Cdh23
GO:0052650	NADP-retinol dehydrogenase activity	molecular_function	1	419	13	20845	0.232063666	0.358152053	3.82687718	Akr1b7
GO:0070542	response to fatty acid	biological_process	1	419	13	20845	0.232063666	0.358152053	3.82687718	Tlr2
GO:0071380	cellular response to prostaglandin E stimulus	biological_process	1	419	13	20845	0.232063666	0.358152053	3.82687718	P2ry6
GO:0085029	extracellular matrix assembly	biological_process	1	419	13	20845	0.232063666	0.358152053	3.82687718	Tgfb1
GO:0097421	liver regeneration	biological_process	1	419	13	20845	0.232063666	0.358152053	3.82687718	Hmox1
GO:1903826	L-arginine transmembrane transport	biological_process	1	419	13	20845	0.232063666	0.358152053	3.82687718	Slc11a1
GO:2000271	positive regulation of fibroblast apoptotic process	biological_process	1	419	13	20845	0.232063666	0.358152053	3.82687718	Nupr1
GO:2000288	positive regulation of myoblast proliferation	biological_process	1	419	13	20845	0.232063666	0.358152053	3.82687718	Csf1r
GO:0019899	enzyme binding	molecular_function	12	419	467	20845	0.232385965	0.358435222	1.278357259	Alox5ap;Gbp2;Hk3;Hmox1;Laptm5;Lgals9;Lyn;Parp14;Parp9;Tgfb1;Top2a;Vsir
GO:0030414	peptidase inhibitor activity	molecular_function	4	419	123	20845	0.235037799	0.362309013	1.617866775	Serpina3n;Serping1;Timp1;Wfdc21
GO:0004857	enzyme inhibitor activity	molecular_function	2	419	46	20845	0.236207887	0.362813066	2.163017537	Parp9;Timp1
GO:0005771	multivesicular body	cellular_component	2	419	46	20845	0.236207887	0.362813066	2.163017537	Cd74;H2-Ab1
GO:0007173	epidermal growth factor receptor signaling pathway	biological_process	2	419	46	20845	0.236207887	0.362813066	2.163017537	Btc;Tgfb1
GO:0016459	myosin complex	cellular_component	2	419	46	20845	0.236207887	0.362813066	2.163017537	Myo1f;Myo1g
GO:0019216	regulation of lipid metabolic process	biological_process	2	419	46	20845	0.236207887	0.362813066	2.163017537	Plcg2;Trem2
GO:0031640	killing of cells of another organism	biological_process	2	419	46	20845	0.236207887	0.362813066	2.163017537	Ccl8;Lyz2
GO:0030234	enzyme regulator activity	molecular_function	2	419	47	20845	0.243668644	0.371120351	2.116995887	Btc;Cd44
GO:0033077	T cell differentiation in thymus	biological_process	2	419	47	20845	0.243668644	0.371120351	2.116995887	B2m;Il2rg
GO:0045787	positive regulation of cell cycle	biological_process	2	419	47	20845	0.243668644	0.371120351	2.116995887	Nr4a3;Nupr1
GO:0071333	cellular response to glucose stimulus	biological_process	2	419	47	20845	0.243668644	0.371120351	2.116995887	Icam1;Trem2
GO:0051087	chaperone binding	molecular_function	4	419	125	20845	0.243714015	0.371120351	1.591980907	Cp;H2-D1;H2-K1;H2-Q4
GO:0010468	regulation of gene expression	biological_process	9	419	339	20845	0.244216892	0.371120351	1.32078062	Csf1r;Il2rg;Irf7;Mefv;Plcg2;Ptprc;Tgfb1;Tifab;Trem2
GO:0008270	zinc ion binding	molecular_function	17	419	701	20845	0.247327793	0.371120351	1.206476258	Apobec1;Apobec3;Bmp1;Ddx58;Dhx58;Litaf;Mefv;Mmp12;Mmp8;Nr4a3;P2rx7;S100a8;Slfn8;Timp1;Trim14;Trim30a;Trim34a
GO:0002064	epithelial cell development	biological_process	1	419	14	20845	0.24750939	0.371120351	3.55352881	Cxcr4
GO:0002091	negative regulation of receptor internalization	biological_process	1	419	14	20845	0.24750939	0.371120351	3.55352881	Rin3
GO:0005161	platelet-derived growth factor receptor binding	molecular_function	1	419	14	20845	0.24750939	0.371120351	3.55352881	Lyn
GO:0005523	tropomyosin binding	molecular_function	1	419	14	20845	0.24750939	0.371120351	3.55352881	Tnnt2
GO:0005536	glucose binding	molecular_function	1	419	14	20845	0.24750939	0.371120351	3.55352881	Hk3
GO:0005545	1-phosphatidylinositol binding	molecular_function	1	419	14	20845	0.24750939	0.371120351	3.55352881	Adap2
GO:0005865	striated muscle thin filament	cellular_component	1	419	14	20845	0.24750939	0.371120351	3.55352881	Tnnt2
GO:0006002	fructose 6-phosphate metabolic process	biological_process	1	419	14	20845	0.24750939	0.371120351	3.55352881	Hk3
GO:0008191	metalloendopeptidase inhibitor activity	molecular_function	1	419	14	20845	0.24750939	0.371120351	3.55352881	Timp1
GO:0016702	oxidoreductase activity, acting on single donors with incorporation of molecular oxygen, incorporation of two atoms of oxygen	molecular_function	1	419	14	20845	0.24750939	0.371120351	3.55352881	Ptgs1
GO:0030330	DNA damage response, signal transduction by p53 class mediator	biological_process	1	419	14	20845	0.24750939	0.371120351	3.55352881	Bcl3
GO:0030550	acetylcholine receptor inhibitor activity	molecular_function	1	419	14	20845	0.24750939	0.371120351	3.55352881	Ly6c2
GO:0031529	ruffle organization	biological_process	1	419	14	20845	0.24750939	0.371120351	3.55352881	Csf1r
GO:0035563	positive regulation of chromatin binding	biological_process	1	419	14	20845	0.24750939	0.371120351	3.55352881	Parp9
GO:0038061	NIK/NF-kappaB signaling	biological_process	1	419	14	20845	0.24750939	0.371120351	3.55352881	Tlr2
GO:0042730	fibrinolysis	biological_process	1	419	14	20845	0.24750939	0.371120351	3.55352881	Serping1
GO:0044319	wound healing, spreading of cells	biological_process	1	419	14	20845	0.24750939	0.371120351	3.55352881	Cd44
GO:0045651	positive regulation of macrophage differentiation	biological_process	1	419	14	20845	0.24750939	0.371120351	3.55352881	Csf1
GO:0046622	positive regulation of organ growth	biological_process	1	419	14	20845	0.24750939	0.371120351	3.55352881	Sash3
GO:0046888	negative regulation of hormone secretion	biological_process	1	419	14	20845	0.24750939	0.371120351	3.55352881	Edn2
GO:0048515	spermatid differentiation	biological_process	1	419	14	20845	0.24750939	0.371120351	3.55352881	Tmem119
GO:0048711	positive regulation of astrocyte differentiation	biological_process	1	419	14	20845	0.24750939	0.371120351	3.55352881	Il1b
GO:0060444	branching involved in mammary gland duct morphogenesis	biological_process	1	419	14	20845	0.24750939	0.371120351	3.55352881	Csf1
GO:0060674	placenta blood vessel development	biological_process	1	419	14	20845	0.24750939	0.371120351	3.55352881	Socs3
GO:0061036	positive regulation of cartilage development	biological_process	1	419	14	20845	0.24750939	0.371120351	3.55352881	Bmp1
GO:0061462	protein localization to lysosome	biological_process	1	419	14	20845	0.24750939	0.371120351	3.55352881	Laptm5
GO:0070166	enamel mineralization	biological_process	1	419	14	20845	0.24750939	0.371120351	3.55352881	Tgfb1
GO:0097320	plasma membrane tubulation	biological_process	1	419	14	20845	0.24750939	0.371120351	3.55352881	Bin2
GO:0140507	granzyme-mediated programmed cell death signaling pathway	biological_process	1	419	14	20845	0.24750939	0.371120351	3.55352881	Srgn
GO:1902275	regulation of chromatin organization	biological_process	1	419	14	20845	0.24750939	0.371120351	3.55352881	Mki67
GO:1902902	negative regulation of autophagosome assembly	biological_process	1	419	14	20845	0.24750939	0.371120351	3.55352881	Nupr1
GO:1990000	amyloid fibril formation	biological_process	1	419	14	20845	0.24750939	0.371120351	3.55352881	B2m
GO:2000146	negative regulation of cell motility	biological_process	1	419	14	20845	0.24750939	0.371120351	3.55352881	Was
GO:2001241	positive regulation of extrinsic apoptotic signaling pathway in absence of ligand	biological_process	1	419	14	20845	0.24750939	0.371120351	3.55352881	Jak3
GO:0034605	cellular response to heat	biological_process	2	419	48	20845	0.251138751	0.375907394	2.072891806	Hmox1;Myof
GO:0043434	response to peptide hormone	biological_process	2	419	48	20845	0.251138751	0.375907394	2.072891806	Gatm;Serpina3n
GO:0071560	cellular response to transforming growth factor beta stimulus	biological_process	2	419	48	20845	0.251138751	0.375907394	2.072891806	Dab2;Tgfb1
GO:0042060	wound healing	biological_process	3	419	87	20845	0.254856256	0.381030025	1.715496667	Fgf2;Slc11a1;Tgfb1
GO:0043621	protein self-association	molecular_function	3	419	87	20845	0.254856256	0.381030025	1.715496667	Ccl5;Ctsh;Rsad2
GO:0005802	trans-Golgi network	cellular_component	6	419	213	20845	0.258402518	0.384220875	1.401391643	Atp8b4;Ms4a6b;Ms4a6c;Ms4a6d;Ms4a7;Rab7b
GO:0045663	positive regulation of myoblast differentiation	biological_process	2	419	49	20845	0.258614827	0.384220875	2.030587891	Ccl8;Csrp3
GO:0051930	regulation of sensory perception of pain	biological_process	2	419	49	20845	0.258614827	0.384220875	2.030587891	Ctss;Fcgr4
GO:0071889	14-3-3 protein binding	molecular_function	2	419	49	20845	0.258614827	0.384220875	2.030587891	H2-D1;H2-K1
GO:0097009	energy homeostasis	biological_process	2	419	49	20845	0.258614827	0.384220875	2.030587891	Edn2;Nr4a3
GO:0005901	caveola	cellular_component	3	419	88	20845	0.260273598	0.384220875	1.696002387	Hck;Hmox1;Myof
GO:0043565	sequence-specific DNA binding	molecular_function	12	419	480	20845	0.260738519	0.384220875	1.243735084	Cebpa;Cebpd;Elf4;Fli1;Fosb;Ikzf1;Irf5;Mmp12;Nlrp3;Nr4a3;Spi1;Top2a
GO:0001216	DNA-binding transcription activator activity	molecular_function	1	419	15	20845	0.262645176	0.384220875	3.316626889	Spi1
GO:0001759	organ induction	biological_process	1	419	15	20845	0.262645176	0.384220875	3.316626889	Fgf2
GO:0001945	lymph vessel development	biological_process	1	419	15	20845	0.262645176	0.384220875	3.316626889	Syk
GO:0004198	calcium-dependent cysteine-type endopeptidase activity	molecular_function	1	419	15	20845	0.262645176	0.384220875	3.316626889	Capn11
GO:0006071	glycerol metabolic process	biological_process	1	419	15	20845	0.262645176	0.384220875	3.316626889	Myof
GO:0019725	cellular homeostasis	biological_process	1	419	15	20845	0.262645176	0.384220875	3.316626889	Ccr2
GO:0022407	regulation of cell-cell adhesion	biological_process	1	419	15	20845	0.262645176	0.384220875	3.316626889	Itgal
GO:0030277	maintenance of gastrointestinal epithelium	biological_process	1	419	15	20845	0.262645176	0.384220875	3.316626889	Tlr9
GO:0031100	animal organ regeneration	biological_process	1	419	15	20845	0.262645176	0.384220875	3.316626889	Tgfb1
GO:0032516	positive regulation of phosphoprotein phosphatase activity	biological_process	1	419	15	20845	0.262645176	0.384220875	3.316626889	Cd300a
GO:0032570	response to progesterone	biological_process	1	419	15	20845	0.262645176	0.384220875	3.316626889	Tgfb1
GO:0032736	positive regulation of interleukin-13 production	biological_process	1	419	15	20845	0.262645176	0.384220875	3.316626889	Nlrp3
GO:0032897	negative regulation of viral transcription	biological_process	1	419	15	20845	0.262645176	0.384220875	3.316626889	Trim14
GO:0033690	positive regulation of osteoblast proliferation	biological_process	1	419	15	20845	0.262645176	0.384220875	3.316626889	Tmem119
GO:0034314	Arp2/3 complex-mediated actin nucleation	biological_process	1	419	15	20845	0.262645176	0.384220875	3.316626889	Arpc1b
GO:0042756	drinking behavior	biological_process	1	419	15	20845	0.262645176	0.384220875	3.316626889	Apln
GO:0043069	negative regulation of programmed cell death	biological_process	1	419	15	20845	0.262645176	0.384220875	3.316626889	Plcg2
GO:0043196	varicosity	cellular_component	1	419	15	20845	0.262645176	0.384220875	3.316626889	Tnfrsf1b
GO:0046914	transition metal ion binding	molecular_function	1	419	15	20845	0.262645176	0.384220875	3.316626889	S100a4
GO:0046935	1-phosphatidylinositol-3-kinase regulator activity	molecular_function	1	419	15	20845	0.262645176	0.384220875	3.316626889	Socs3
GO:0048545	response to steroid hormone	biological_process	1	419	15	20845	0.262645176	0.384220875	3.316626889	Dab2
GO:0050805	negative regulation of synaptic transmission	biological_process	1	419	15	20845	0.262645176	0.384220875	3.316626889	Il1b
GO:0050848	regulation of calcium-mediated signaling	biological_process	1	419	15	20845	0.262645176	0.384220875	3.316626889	Cmklr1
GO:0050930	induction of positive chemotaxis	biological_process	1	419	15	20845	0.262645176	0.384220875	3.316626889	Il16
GO:0060389	pathway-restricted SMAD protein phosphorylation	biological_process	1	419	15	20845	0.262645176	0.384220875	3.316626889	Tgfb1
GO:0060445	branching involved in salivary gland morphogenesis	biological_process	1	419	15	20845	0.262645176	0.384220875	3.316626889	Esrp2
GO:0061298	retina vasculature development in camera-type eye	biological_process	1	419	15	20845	0.262645176	0.384220875	3.316626889	Tgfb1
GO:1990023	mitotic spindle midzone	cellular_component	1	419	15	20845	0.262645176	0.384220875	3.316626889	Aurkb
GO:2001034	positive regulation of double-strand break repair via nonhomologous end joining	biological_process	1	419	15	20845	0.262645176	0.384220875	3.316626889	Parp3
GO:2001046	positive regulation of integrin-mediated signaling pathway	biological_process	1	419	15	20845	0.262645176	0.384220875	3.316626889	Dab2
GO:2001259	positive regulation of cation channel activity	biological_process	1	419	15	20845	0.262645176	0.384220875	3.316626889	Ctss
GO:0003824	catalytic activity	molecular_function	9	419	347	20845	0.265131163	0.387637974	1.290330346	Apobec1;Apobec3;Dnase1l1;Hk3;Inpp5d;Lgsn;Lyz2;Pld4;Rsad2
GO:0001726	ruffle	cellular_component	3	419	89	20845	0.265705828	0.388038715	1.67694618	Aif1;Fgd2;Lcp1
GO:0042277	peptide binding	molecular_function	3	419	89	20845	0.265705828	0.388038715	1.67694618	H2-D1;H2-K1;H2-Q4
GO:0001658	branching involved in ureteric bud morphogenesis	biological_process	2	419	50	20845	0.266093622	0.38816595	1.989976134	Cd44;Fgf2
GO:0007157	heterophilic cell-cell adhesion via plasma membrane cell adhesion molecules	biological_process	2	419	50	20845	0.266093622	0.38816595	1.989976134	Itgal;Lgals9
GO:0016301	kinase activity	molecular_function	15	419	621	20845	0.269476902	0.392879368	1.201676409	Aurkb;Btk;Ccl3;Ciita;Csf1r;Eif2ak2;Fes;Fgr;Hck;Hk3;Ikbke;Jak3;Lyn;Pik3cg;Syk
GO:0032993	protein-DNA complex	cellular_component	2	419	51	20845	0.273572013	0.395608065	1.950956994	Ikzf1;Nupr1
GO:0055088	lipid homeostasis	biological_process	2	419	51	20845	0.273572013	0.395608065	1.950956994	Cebpa;Trem2
GO:0004725	protein tyrosine phosphatase activity	molecular_function	3	419	91	20845	0.276609426	0.395608065	1.64009022	Ptpn6;Ptpn7;Ptprc
GO:0007179	transforming growth factor beta receptor signaling pathway	biological_process	3	419	91	20845	0.276609426	0.395608065	1.64009022	Ccl2;Spi1;Tgfb1
GO:0003181	atrioventricular valve morphogenesis	biological_process	1	419	16	20845	0.277477229	0.395608065	3.109337709	Slit3
GO:0004303	estradiol 17-beta-dehydrogenase activity	molecular_function	1	419	16	20845	0.277477229	0.395608065	3.109337709	Akr1b7
GO:0004698	calcium-dependent protein kinase C activity	molecular_function	1	419	16	20845	0.277477229	0.395608065	3.109337709	Ccl3
GO:0005160	transforming growth factor beta receptor binding	molecular_function	1	419	16	20845	0.277477229	0.395608065	3.109337709	Tgfb1
GO:0005326	neurotransmitter transmembrane transporter activity	molecular_function	1	419	16	20845	0.277477229	0.395608065	3.109337709	Slc6a2
GO:0006473	protein acetylation	biological_process	1	419	16	20845	0.277477229	0.395608065	3.109337709	Nupr1
GO:0006833	water transport	biological_process	1	419	16	20845	0.277477229	0.395608065	3.109337709	Mip
GO:0006970	response to osmotic stress	biological_process	1	419	16	20845	0.277477229	0.395608065	3.109337709	Apobec1
GO:0007190	activation of adenylate cyclase activity	biological_process	1	419	16	20845	0.277477229	0.395608065	3.109337709	Adcy7
GO:0007406	negative regulation of neuroblast proliferation	biological_process	1	419	16	20845	0.277477229	0.395608065	3.109337709	Tgfb1
GO:0008301	DNA binding, bending	molecular_function	1	419	16	20845	0.277477229	0.395608065	3.109337709	Top2a
GO:0010369	chromocenter	cellular_component	1	419	16	20845	0.277477229	0.395608065	3.109337709	Aurkb
GO:0010631	epithelial cell migration	biological_process	1	419	16	20845	0.277477229	0.395608065	3.109337709	Coro1a
GO:0015643	toxic substance binding	molecular_function	1	419	16	20845	0.277477229	0.395608065	3.109337709	H2-Ab1
GO:0030061	mitochondrial crista	cellular_component	1	419	16	20845	0.277477229	0.395608065	3.109337709	Lyn
GO:0030194	positive regulation of blood coagulation	biological_process	1	419	16	20845	0.277477229	0.395608065	3.109337709	Emilin2
GO:0030322	stabilization of membrane potential	biological_process	1	419	16	20845	0.277477229	0.395608065	3.109337709	Kcnn4
GO:0030644	intracellular chloride ion homeostasis	biological_process	1	419	16	20845	0.277477229	0.395608065	3.109337709	Tbxas1
GO:0030857	negative regulation of epithelial cell differentiation	biological_process	1	419	16	20845	0.277477229	0.395608065	3.109337709	Csf1r
GO:0040037	negative regulation of fibroblast growth factor receptor signaling pathway	biological_process	1	419	16	20845	0.277477229	0.395608065	3.109337709	Apln
GO:0042026	protein refolding	biological_process	1	419	16	20845	0.277477229	0.395608065	3.109337709	B2m
GO:0042805	actinin binding	molecular_function	1	419	16	20845	0.277477229	0.395608065	3.109337709	Csrp3
GO:0044346	fibroblast apoptotic process	biological_process	1	419	16	20845	0.277477229	0.395608065	3.109337709	Nupr1
GO:0045580	regulation of T cell differentiation	biological_process	1	419	16	20845	0.277477229	0.395608065	3.109337709	Ccr2
GO:0046873	metal ion transmembrane transporter activity	molecular_function	1	419	16	20845	0.277477229	0.395608065	3.109337709	Slc11a1
GO:0046887	positive regulation of hormone secretion	biological_process	1	419	16	20845	0.277477229	0.395608065	3.109337709	Edn2
GO:0048268	clathrin coat assembly	biological_process	1	419	16	20845	0.277477229	0.395608065	3.109337709	Dab2
GO:0051492	regulation of stress fiber assembly	biological_process	1	419	16	20845	0.277477229	0.395608065	3.109337709	Was
GO:0070403	NAD+ binding	molecular_function	1	419	16	20845	0.277477229	0.395608065	3.109337709	Parp14
GO:0070417	cellular response to cold	biological_process	1	419	16	20845	0.277477229	0.395608065	3.109337709	Ces1d
GO:0097178	ruffle assembly	biological_process	1	419	16	20845	0.277477229	0.395608065	3.109337709	Aif1
GO:0097449	astrocyte projection	cellular_component	1	419	16	20845	0.277477229	0.395608065	3.109337709	Gfap
GO:0097623	potassium ion export across plasma membrane	biological_process	1	419	16	20845	0.277477229	0.395608065	3.109337709	Kcnn4
GO:0097708	intracellular vesicle	cellular_component	1	419	16	20845	0.277477229	0.395608065	3.109337709	Plcg2
GO:0098684	photoreceptor ribbon synapse	cellular_component	1	419	16	20845	0.277477229	0.395608065	3.109337709	Cdh23
GO:0102033	long-chain fatty acid omega-hydroxylase activity	molecular_function	1	419	16	20845	0.277477229	0.395608065	3.109337709	Cyp4f18
GO:0008134	transcription factor binding	molecular_function	4	419	133	20845	0.279063951	0.397431397	1.496222657	Cebpa;Ifi203;Ifi207;Ifi211
GO:0016791	phosphatase activity	molecular_function	4	419	133	20845	0.279063951	0.397431397	1.496222657	Inpp5d;Ptpn6;Ptpn7;Ptprc
GO:0030838	positive regulation of actin filament polymerization	biological_process	2	419	52	20845	0.281047001	0.39937444	1.91343859	Icam1;Nckap1l
GO:0030968	endoplasmic reticulum unfolded protein response	biological_process	2	419	52	20845	0.281047001	0.39937444	1.91343859	Atf3;Eif2ak2
GO:0032968	positive regulation of transcription elongation by RNA polymerase II	biological_process	2	419	52	20845	0.281047001	0.39937444	1.91343859	Dab2;Ikzf1
GO:2001235	positive regulation of apoptotic signaling pathway	biological_process	2	419	52	20845	0.281047001	0.39937444	1.91343859	Ctsh;Ctss
GO:0007218	neuropeptide signaling pathway	biological_process	3	419	92	20845	0.282078084	0.400619149	1.622263152	Ecel1;Gal;Penk
GO:0043130	ubiquitin binding	molecular_function	3	419	93	20845	0.287556211	0.40755353	1.604819463	Cxcr4;Top2a;Ube2l6
GO:0006879	intracellular iron ion homeostasis	biological_process	2	419	53	20845	0.288515709	0.40755353	1.877335975	Hmox1;Slc11a1
GO:0019838	growth factor binding	molecular_function	2	419	53	20845	0.288515709	0.40755353	1.877335975	Csf1r;Osmr
GO:0031334	positive regulation of protein-containing complex assembly	biological_process	2	419	53	20845	0.288515709	0.40755353	1.877335975	Syk;Tgfb1
GO:0042307	positive regulation of protein import into nucleus	biological_process	2	419	53	20845	0.288515709	0.40755353	1.877335975	Tgfb1;Tnfrsf1a
GO:0048705	skeletal system morphogenesis	biological_process	2	419	53	20845	0.288515709	0.40755353	1.877335975	Fgr;P2rx7
GO:0051289	protein homotetramerization	biological_process	2	419	53	20845	0.288515709	0.40755353	1.877335975	B2m;Mip
GO:0000712	resolution of meiotic recombination intermediates	biological_process	1	419	17	20845	0.292011631	0.40755353	2.926435491	Top2a
GO:0001921	positive regulation of receptor recycling	biological_process	1	419	17	20845	0.292011631	0.40755353	2.926435491	Dab2
GO:0002089	lens morphogenesis in camera-type eye	biological_process	1	419	17	20845	0.292011631	0.40755353	2.926435491	Cryaa
GO:0003016	respiratory system process	biological_process	1	419	17	20845	0.292011631	0.40755353	2.926435491	Ecel1
GO:0006839	mitochondrial transport	biological_process	1	419	17	20845	0.292011631	0.40755353	2.926435491	Crym
GO:0008199	ferric iron binding	molecular_function	1	419	17	20845	0.292011631	0.40755353	2.926435491	Acp5
GO:0008559	ABC-type xenobiotic transporter activity	molecular_function	1	419	17	20845	0.292011631	0.40755353	2.926435491	Abcc3
GO:0010524	positive regulation of calcium ion transport into cytosol	biological_process	1	419	17	20845	0.292011631	0.40755353	2.926435491	P2rx7
GO:0014067	negative regulation of phosphatidylinositol 3-kinase signaling	biological_process	1	419	17	20845	0.292011631	0.40755353	2.926435491	Trem2
GO:0031005	filamin binding	molecular_function	1	419	17	20845	0.292011631	0.40755353	2.926435491	Fblim1
GO:0032633	interleukin-4 production	biological_process	1	419	17	20845	0.292011631	0.40755353	2.926435491	Sash3
GO:0035497	cAMP response element binding	molecular_function	1	419	17	20845	0.292011631	0.40755353	2.926435491	Nr4a3
GO:0045670	regulation of osteoclast differentiation	biological_process	1	419	17	20845	0.292011631	0.40755353	2.926435491	Rassf2
GO:0045820	negative regulation of glycolytic process	biological_process	1	419	17	20845	0.292011631	0.40755353	2.926435491	Nupr1
GO:0055091	phospholipid homeostasis	biological_process	1	419	17	20845	0.292011631	0.40755353	2.926435491	Tgfb1
GO:0060766	negative regulation of androgen receptor signaling pathway	biological_process	1	419	17	20845	0.292011631	0.40755353	2.926435491	Dab2
GO:0061045	negative regulation of wound healing	biological_process	1	419	17	20845	0.292011631	0.40755353	2.926435491	Fgf2
GO:0070254	mucus secretion	biological_process	1	419	17	20845	0.292011631	0.40755353	2.926435491	Cyba
GO:0071933	Arp2/3 complex binding	molecular_function	1	419	17	20845	0.292011631	0.40755353	2.926435491	Gmfg
GO:0098742	cell-cell adhesion via plasma-membrane adhesion molecules	biological_process	1	419	17	20845	0.292011631	0.40755353	2.926435491	Cdh23
GO:1900271	regulation of long-term synaptic potentiation	biological_process	1	419	17	20845	0.292011631	0.40755353	2.926435491	Pirb
GO:1904355	positive regulation of telomere capping	biological_process	1	419	17	20845	0.292011631	0.40755353	2.926435491	Aurkb
GO:2000649	regulation of sodium ion transmembrane transporter activity	biological_process	1	419	17	20845	0.292011631	0.40755353	2.926435491	Fxyd5
GO:2001171	positive regulation of ATP biosynthetic process	biological_process	1	419	17	20845	0.292011631	0.40755353	2.926435491	Trem2
GO:2001256	regulation of store-operated calcium entry	biological_process	1	419	17	20845	0.292011631	0.40755353	2.926435491	Cd84
GO:0030307	positive regulation of cell growth	biological_process	3	419	94	20845	0.293042506	0.40877134	1.587746915	Cd38;Cryaa;Cyba
GO:0007254	JNK cascade	biological_process	2	419	54	20845	0.295975375	0.412416848	1.842570494	Il1b;Tlr7
GO:0045600	positive regulation of fat cell differentiation	biological_process	2	419	54	20845	0.295975375	0.412416848	1.842570494	Cebpa;Cmklr1
GO:0030054	cell junction	cellular_component	12	419	496	20845	0.297158537	0.413842148	1.203614597	Apbb1ip;Cd53;Cxcr4;Ddx58;Fblim1;Fermt3;Fes;Fyb;Hck;Ifi30;Lcp1;Mip
GO:0010008	endosome membrane	cellular_component	3	419	95	20845	0.298535693	0.415312047	1.57103379	Ncf4;Slc11a1;Slc15a3
GO:0031901	early endosome membrane	cellular_component	3	419	95	20845	0.298535693	0.415312047	1.57103379	H2-D1;H2-K1;Ifitm3
GO:0009968	negative regulation of signal transduction	biological_process	2	419	55	20845	0.30342335	0.419717995	1.809069212	Inpp5d;Socs3
GO:0035914	skeletal muscle cell differentiation	biological_process	2	419	55	20845	0.30342335	0.419717995	1.809069212	Atf3;Nupr1
GO:0051219	phosphoprotein binding	molecular_function	2	419	55	20845	0.30342335	0.419717995	1.809069212	Cd44;Lyn
GO:0000145	exocyst	cellular_component	1	419	18	20845	0.306254339	0.419717995	2.763855741	Tnfaip2
GO:0001758	retinal dehydrogenase activity	molecular_function	1	419	18	20845	0.306254339	0.419717995	2.763855741	Akr1b7
GO:0002076	osteoblast development	biological_process	1	419	18	20845	0.306254339	0.419717995	2.763855741	Clec5a
GO:0004032	alditol:NADP+ 1-oxidoreductase activity	molecular_function	1	419	18	20845	0.306254339	0.419717995	2.763855741	Akr1b7
GO:0004771	sterol esterase activity	molecular_function	1	419	18	20845	0.306254339	0.419717995	2.763855741	Ces1d
GO:0007051	spindle organization	biological_process	1	419	18	20845	0.306254339	0.419717995	2.763855741	Aurkb
GO:0007614	short-term memory	biological_process	1	419	18	20845	0.306254339	0.419717995	2.763855741	Lcn2
GO:0009792	embryo development ending in birth or egg hatching	biological_process	1	419	18	20845	0.306254339	0.419717995	2.763855741	Fgf2
GO:0022617	extracellular matrix disassembly	biological_process	1	419	18	20845	0.306254339	0.419717995	2.763855741	Lcp1
GO:0030140	trans-Golgi network transport vesicle	cellular_component	1	419	18	20845	0.306254339	0.419717995	2.763855741	Lyz2
GO:0031091	platelet alpha granule	cellular_component	1	419	18	20845	0.306254339	0.419717995	2.763855741	F5
GO:0032012	regulation of ARF protein signal transduction	biological_process	1	419	18	20845	0.306254339	0.419717995	2.763855741	Cyth4
GO:0034399	nuclear periphery	cellular_component	1	419	18	20845	0.306254339	0.419717995	2.763855741	Ifi211
GO:0042157	lipoprotein metabolic process	biological_process	1	419	18	20845	0.306254339	0.419717995	2.763855741	Apobec1
GO:0046835	carbohydrate phosphorylation	biological_process	1	419	18	20845	0.306254339	0.419717995	2.763855741	Hk3
GO:0050862	positive regulation of T cell receptor signaling pathway	biological_process	1	419	18	20845	0.306254339	0.419717995	2.763855741	Kcnn4
GO:0060074	synapse maturation	biological_process	1	419	18	20845	0.306254339	0.419717995	2.763855741	Cx3cr1
GO:0060216	definitive hemopoiesis	biological_process	1	419	18	20845	0.306254339	0.419717995	2.763855741	Lyl1
GO:0060563	neuroepithelial cell differentiation	biological_process	1	419	18	20845	0.306254339	0.419717995	2.763855741	Fgf2
GO:0061025	membrane fusion	biological_process	1	419	18	20845	0.306254339	0.419717995	2.763855741	Myof
GO:0070997	neuron death	biological_process	1	419	18	20845	0.306254339	0.419717995	2.763855741	Ccr5
GO:0090280	positive regulation of calcium ion import	biological_process	1	419	18	20845	0.306254339	0.419717995	2.763855741	Cxcr4
GO:0106435	carboxylesterase activity	molecular_function	1	419	18	20845	0.306254339	0.419717995	2.763855741	Ces1d
GO:1903204	negative regulation of oxidative stress-induced neuron death	biological_process	1	419	18	20845	0.306254339	0.419717995	2.763855741	Nr4a3
GO:2000042	negative regulation of double-strand break repair via homologous recombination	biological_process	1	419	18	20845	0.306254339	0.419717995	2.763855741	Cgas
GO:0045171	intercellular bridge	cellular_component	3	419	97	20845	0.309537743	0.423992812	1.53864134	Cyth4;Nupr1;Parp3
GO:0001558	regulation of cell growth	biological_process	2	419	56	20845	0.310857094	0.42557424	1.776764405	Cd44;Csf2rb
GO:0016491	oxidoreductase activity	molecular_function	14	419	595	20845	0.311475101	0.426194335	1.170574196	Akr1b7;Cp;Crym;Cryzl2;Cyba;Cybb;Cyp4f18;Egln3;Hmox1;Ifi30;Loxl4;Ptgs1;Steap4;Tbxas1
GO:0061630	ubiquitin protein ligase activity	molecular_function	8	419	320	20845	0.315839655	0.431937495	1.243735084	Herc6;Mefv;Neurl3;Trim12c;Trim14;Trim30a;Trim30d;Trim34a
GO:0016358	dendrite development	biological_process	2	419	57	20845	0.318274175	0.43219305	1.7455931	Fcgr2b;Lst1
GO:0043280	positive regulation of cysteine-type endopeptidase activity involved in apoptotic process	biological_process	2	419	57	20845	0.318274175	0.43219305	1.7455931	Nlrp3;Syk
GO:0004806	triglyceride lipase activity	molecular_function	1	419	19	20845	0.320211194	0.43219305	2.61838965	Ces1d
GO:0005740	mitochondrial envelope	cellular_component	1	419	19	20845	0.320211194	0.43219305	2.61838965	Adap2
GO:0005773	vacuole	cellular_component	1	419	19	20845	0.320211194	0.43219305	2.61838965	Cd74
GO:0008154	actin polymerization or depolymerization	biological_process	1	419	19	20845	0.320211194	0.43219305	2.61838965	Was
GO:0009190	cyclic nucleotide biosynthetic process	biological_process	1	419	19	20845	0.320211194	0.43219305	2.61838965	Adcy7
GO:0010529	negative regulation of transposition	biological_process	1	419	19	20845	0.320211194	0.43219305	2.61838965	Apobec3
GO:0019229	regulation of vasoconstriction	biological_process	1	419	19	20845	0.320211194	0.43219305	2.61838965	Edn2
GO:0022408	negative regulation of cell-cell adhesion	biological_process	1	419	19	20845	0.320211194	0.43219305	2.61838965	Tgfb1
GO:0031065	positive regulation of histone deacetylation	biological_process	1	419	19	20845	0.320211194	0.43219305	2.61838965	Tgfb1
GO:0031418	L-ascorbic acid binding	molecular_function	1	419	19	20845	0.320211194	0.43219305	2.61838965	Egln3
GO:0031669	cellular response to nutrient levels	biological_process	1	419	19	20845	0.320211194	0.43219305	2.61838965	Cd68
GO:0035094	response to nicotine	biological_process	1	419	19	20845	0.320211194	0.43219305	2.61838965	Hmox1
GO:0038083	peptidyl-tyrosine autophosphorylation	biological_process	1	419	19	20845	0.320211194	0.43219305	2.61838965	Btk
GO:0042908	xenobiotic transport	biological_process	1	419	19	20845	0.320211194	0.43219305	2.61838965	Abcc3
GO:0044344	cellular response to fibroblast growth factor stimulus	biological_process	1	419	19	20845	0.320211194	0.43219305	2.61838965	Cd44
GO:0045667	regulation of osteoblast differentiation	biological_process	1	419	19	20845	0.320211194	0.43219305	2.61838965	Rassf2
GO:0048596	embryonic camera-type eye morphogenesis	biological_process	1	419	19	20845	0.320211194	0.43219305	2.61838965	Cryaa
GO:0070528	protein kinase C signaling	biological_process	1	419	19	20845	0.320211194	0.43219305	2.61838965	Csrp3
GO:0070628	proteasome binding	molecular_function	1	419	19	20845	0.320211194	0.43219305	2.61838965	Psmb9
GO:0097284	hepatocyte apoptotic process	biological_process	1	419	19	20845	0.320211194	0.43219305	2.61838965	Pik3cg
GO:0098656	monoatomic anion transmembrane transport	biological_process	1	419	19	20845	0.320211194	0.43219305	2.61838965	Abcc3
GO:0140693	molecular condensate scaffold activity	molecular_function	1	419	19	20845	0.320211194	0.43219305	2.61838965	Cgas
GO:2000060	positive regulation of ubiquitin-dependent protein catabolic process	biological_process	1	419	19	20845	0.320211194	0.43219305	2.61838965	Laptm5
GO:0001933	negative regulation of protein phosphorylation	biological_process	3	419	99	20845	0.320552591	0.43220198	1.507557677	Lyn;Slfn1;Tgfb1
GO:0051402	neuron apoptotic process	biological_process	3	419	99	20845	0.320552591	0.43220198	1.507557677	Coro1a;Nr4a3;Tgfb1
GO:0007162	negative regulation of cell adhesion	biological_process	2	419	58	20845	0.325672262	0.43864673	1.715496667	Acp5;Myo1f
GO:0045597	positive regulation of cell differentiation	biological_process	2	419	58	20845	0.325672262	0.43864673	1.715496667	Btc;Socs3
GO:0007005	mitochondrion organization	biological_process	3	419	101	20845	0.331570835	0.445068979	1.47770505	Cebpa;Cryaa;P2rx7
GO:0005506	iron ion binding	molecular_function	4	419	145	20845	0.333357393	0.445068979	1.372397334	Cyp4f18;Egln3;Lcn2;Tbxas1
GO:0002042	cell migration involved in sprouting angiogenesis	biological_process	1	419	20	20845	0.333887921	0.445068979	2.487470167	Fgf2
GO:0007088	regulation of mitotic nuclear division	biological_process	1	419	20	20845	0.333887921	0.445068979	2.487470167	Mki67
GO:0010001	glial cell differentiation	biological_process	1	419	20	20845	0.333887921	0.445068979	2.487470167	Fgf2
GO:0016773	phosphotransferase activity, alcohol group as acceptor	molecular_function	1	419	20	20845	0.333887921	0.445068979	2.487470167	Hk3
GO:0019835	cytolysis	biological_process	1	419	20	20845	0.333887921	0.445068979	2.487470167	Lyz2
GO:0021542	dentate gyrus development	biological_process	1	419	20	20845	0.333887921	0.445068979	2.487470167	Csf1r
GO:0030220	platelet formation	biological_process	1	419	20	20845	0.333887921	0.445068979	2.487470167	Ptpn6
GO:0031616	spindle pole centrosome	cellular_component	1	419	20	20845	0.333887921	0.445068979	2.487470167	Aurkb
GO:0035615	clathrin adaptor activity	molecular_function	1	419	20	20845	0.333887921	0.445068979	2.487470167	Dab2
GO:0035641	locomotory exploration behavior	biological_process	1	419	20	20845	0.333887921	0.445068979	2.487470167	Penk
GO:0042910	xenobiotic transmembrane transporter activity	molecular_function	1	419	20	20845	0.333887921	0.445068979	2.487470167	Abcc3
GO:0043534	blood vessel endothelial cell migration	biological_process	1	419	20	20845	0.333887921	0.445068979	2.487470167	Cxcr4
GO:0043691	reverse cholesterol transport	biological_process	1	419	20	20845	0.333887921	0.445068979	2.487470167	Ces1d
GO:0045019	negative regulation of nitric oxide biosynthetic process	biological_process	1	419	20	20845	0.333887921	0.445068979	2.487470167	Acp5
GO:0048699	generation of neurons	biological_process	1	419	20	20845	0.333887921	0.445068979	2.487470167	Cxcr4
GO:0060236	regulation of mitotic spindle organization	biological_process	1	419	20	20845	0.333887921	0.445068979	2.487470167	Parp3
GO:0061028	establishment of endothelial barrier	biological_process	1	419	20	20845	0.333887921	0.445068979	2.487470167	Icam1
GO:1904754	positive regulation of vascular associated smooth muscle cell migration	biological_process	1	419	20	20845	0.333887921	0.445068979	2.487470167	Nr4a3
GO:0003713	transcription coactivator activity	molecular_function	6	419	235	20845	0.334884673	0.446167299	1.270197532	Bcl3;Nupr1;Trim12c;Trim14;Trim30a;Trim30d
GO:0090630	activation of GTPase activity	biological_process	3	419	102	20845	0.337078392	0.448858385	1.463217745	Arhgap25;Arhgap45;Gpr65
GO:0006631	fatty acid metabolic process	biological_process	5	419	191	20845	0.339298937	0.451349745	1.302340402	Aoah;C3;Ptgs1;Tbxas1;Tnxb
GO:0140297	DNA-binding transcription factor binding	molecular_function	5	419	191	20845	0.339298937	0.451349745	1.302340402	Bcl3;Cebpa;Ciita;Nlrp3;Spi1
GO:0000502	proteasome complex	cellular_component	2	419	60	20845	0.340402636	0.45211914	1.658313445	Psmb8;Psmb9
GO:0010942	positive regulation of cell death	biological_process	2	419	60	20845	0.340402636	0.45211914	1.658313445	Hp;Il1b
GO:0030864	cortical actin cytoskeleton	cellular_component	2	419	60	20845	0.340402636	0.45211914	1.658313445	Coro1a;Myo1f
GO:0001046	core promoter sequence-specific DNA binding	molecular_function	1	419	21	20845	0.347290128	0.458671668	2.369019207	Mmp12
GO:0009612	response to mechanical stimulus	biological_process	1	419	21	20845	0.347290128	0.458671668	2.369019207	P2rx7
GO:0010043	response to zinc ion	biological_process	1	419	21	20845	0.347290128	0.458671668	2.369019207	P2rx7
GO:0016706	2-oxoglutarate-dependent dioxygenase activity	molecular_function	1	419	21	20845	0.347290128	0.458671668	2.369019207	Egln3
GO:0035259	nuclear glucocorticoid receptor binding	molecular_function	1	419	21	20845	0.347290128	0.458671668	2.369019207	Nr4a3
GO:0042403	thyroid hormone metabolic process	biological_process	1	419	21	20845	0.347290128	0.458671668	2.369019207	Crym
GO:0046849	bone remodeling	biological_process	1	419	21	20845	0.347290128	0.458671668	2.369019207	Rassf2
GO:0050709	negative regulation of protein secretion	biological_process	1	419	21	20845	0.347290128	0.458671668	2.369019207	Rsad2
GO:0071397	cellular response to cholesterol	biological_process	1	419	21	20845	0.347290128	0.458671668	2.369019207	Ces1d
GO:0090543	Flemming body	cellular_component	1	419	21	20845	0.347290128	0.458671668	2.369019207	Il16
GO:0140326	ATPase-coupled intramembrane lipid transporter activity	molecular_function	1	419	21	20845	0.347290128	0.458671668	2.369019207	Atp8b4
GO:0001533	cornified envelope	cellular_component	2	419	62	20845	0.355031522	0.46865613	1.604819463	Serpinb5;Sprr1a
GO:0000380	alternative mRNA splicing, via spliceosome	biological_process	1	419	22	20845	0.360423313	0.471435154	2.261336516	Esrp2
GO:0000779	condensed chromosome, centromeric region	cellular_component	1	419	22	20845	0.360423313	0.471435154	2.261336516	Aurkb
GO:0003085	negative regulation of systemic arterial blood pressure	biological_process	1	419	22	20845	0.360423313	0.471435154	2.261336516	Apln
GO:0006754	ATP biosynthetic process	biological_process	1	419	22	20845	0.360423313	0.471435154	2.261336516	Tgfb1
GO:0006937	regulation of muscle contraction	biological_process	1	419	22	20845	0.360423313	0.471435154	2.261336516	Tnnt2
GO:0008307	structural constituent of muscle	molecular_function	1	419	22	20845	0.360423313	0.471435154	2.261336516	Csrp3
GO:0017015	regulation of transforming growth factor beta receptor signaling pathway	biological_process	1	419	22	20845	0.360423313	0.471435154	2.261336516	Tgfb1
GO:0031954	positive regulation of protein autophosphorylation	biological_process	1	419	22	20845	0.360423313	0.471435154	2.261336516	Rassf2
GO:0032006	regulation of TOR signaling	biological_process	1	419	22	20845	0.360423313	0.471435154	2.261336516	Trem2
GO:0033130	acetylcholine receptor binding	molecular_function	1	419	22	20845	0.360423313	0.471435154	2.261336516	Ly6c2
GO:0035584	calcium-mediated signaling using intracellular calcium source	biological_process	1	419	22	20845	0.360423313	0.471435154	2.261336516	Ptprc
GO:0042310	vasoconstriction	biological_process	1	419	22	20845	0.360423313	0.471435154	2.261336516	Edn2
GO:0043687	post-translational protein modification	biological_process	1	419	22	20845	0.360423313	0.471435154	2.261336516	Aurkb
GO:0048265	response to pain	biological_process	1	419	22	20845	0.360423313	0.471435154	2.261336516	Slc6a2
GO:0050995	negative regulation of lipid catabolic process	biological_process	1	419	22	20845	0.360423313	0.471435154	2.261336516	Il1b
GO:0050998	nitric-oxide synthase binding	molecular_function	1	419	22	20845	0.360423313	0.471435154	2.261336516	Cd74
GO:0060292	long-term synaptic depression	biological_process	1	419	22	20845	0.360423313	0.471435154	2.261336516	Cd38
GO:0071276	cellular response to cadmium ion	biological_process	1	419	22	20845	0.360423313	0.471435154	2.261336516	Hmox1
GO:0050885	neuromuscular process controlling balance	biological_process	2	419	63	20845	0.362303091	0.473653964	1.579346138	Nr4a3;Tifab
GO:0042593	glucose homeostasis	biological_process	4	419	152	20845	0.365305545	0.477337509	1.309194825	Cebpa;Csrp3;Oas1a;Oas1g
GO:0002062	chondrocyte differentiation	biological_process	2	419	64	20845	0.369543682	0.482631151	1.554668854	Runx3;Tgfb1
GO:0006606	protein import into nucleus	biological_process	3	419	108	20845	0.370034243	0.482645053	1.381927871	Bcl3;Mmp12;Syk
GO:0005635	nuclear envelope	cellular_component	5	419	199	20845	0.371145341	0.482645053	1.249985009	Alox5ap;Cybb;Ifi27l2a;Ptgs1;Rac2
GO:0007009	plasma membrane organization	biological_process	1	419	23	20845	0.373292862	0.482645053	2.163017537	P2rx7
GO:0007584	response to nutrient	biological_process	1	419	23	20845	0.373292862	0.482645053	2.163017537	Gatm
GO:0010763	positive regulation of fibroblast migration	biological_process	1	419	23	20845	0.373292862	0.482645053	2.163017537	Tgfb1
GO:0030506	ankyrin binding	molecular_function	1	419	23	20845	0.373292862	0.482645053	2.163017537	Ptprc
GO:0035066	positive regulation of histone acetylation	biological_process	1	419	23	20845	0.373292862	0.482645053	2.163017537	Tgfb1
GO:0044255	cellular lipid metabolic process	biological_process	1	419	23	20845	0.373292862	0.482645053	2.163017537	Akr1b7
GO:0045821	positive regulation of glycolytic process	biological_process	1	419	23	20845	0.373292862	0.482645053	2.163017537	P2rx7
GO:0045859	regulation of protein kinase activity	biological_process	1	419	23	20845	0.373292862	0.482645053	2.163017537	Fgr
GO:0046677	response to antibiotic	biological_process	1	419	23	20845	0.373292862	0.482645053	2.163017537	Ciita
GO:0046856	phosphatidylinositol dephosphorylation	biological_process	1	419	23	20845	0.373292862	0.482645053	2.163017537	Inpp5d
GO:0048010	vascular endothelial growth factor receptor signaling pathway	biological_process	1	419	23	20845	0.373292862	0.482645053	2.163017537	Ccl2
GO:0050965	detection of temperature stimulus involved in sensory perception of pain	biological_process	1	419	23	20845	0.373292862	0.482645053	2.163017537	Cxcr4
GO:0060088	auditory receptor cell stereocilium organization	biological_process	1	419	23	20845	0.373292862	0.482645053	2.163017537	Cdh23
GO:0071837	HMG box domain binding	molecular_function	1	419	23	20845	0.373292862	0.482645053	2.163017537	Cebpa
GO:0090190	positive regulation of branching involved in ureteric bud morphogenesis	biological_process	1	419	23	20845	0.373292862	0.482645053	2.163017537	Tgfb1
GO:1901214	regulation of neuron death	biological_process	1	419	23	20845	0.373292862	0.482645053	2.163017537	Ccl5
GO:1903672	positive regulation of sprouting angiogenesis	biological_process	1	419	23	20845	0.373292862	0.482645053	2.163017537	Fgf2
GO:2000147	positive regulation of cell motility	biological_process	1	419	23	20845	0.373292862	0.482645053	2.163017537	Csf1r
GO:0030324	lung development	biological_process	3	419	109	20845	0.375502491	0.485258975	1.369249633	Cebpa;Chil1;Fgf2
GO:0016310	phosphorylation	biological_process	14	419	626	20845	0.380004254	0.490830907	1.112606465	Aurkb;Btk;Ciita;Csf1r;Eif2ak2;Fes;Fgr;Hck;Hk3;Ikbke;Jak3;Lyn;Pik3cg;Syk
[truncated: 583 more rows]
