# Supplementary material for: cGAS knockout inhibited endotoxin-induced uveitis in mice
Source: Genes Dis. 2025 Jul 29;13(2):101786. doi: 10.1016/j.gendis.2025.101786 (PMC12757528; doi:10.1016/j.gendis.2025.101786)
Supplement: Multimedia component 4 [file mmc4.xlsx]

## Sheet: Supplement table 5 KO_EIU-vs-WT
gene_id	BaseMean_DESeq2	BaseMean_control_WT_EIU	BaseMean_case_KO_EIU	FoldChange	log2FoldChange	p-value	q-value	Regulation	FPKM_KO_EIU1	FPKM_KO_EIU2	FPKM_KO_EIU4	FPKM_WT1_EIU1	FPKM_WT1_EIU2	FPKM_WT1_EIU3	gene_Dbxref	coding_type	description	pathway	pathway_description	GO_ID	GO_term	wiki_ID	wiki_term	Reactome_ID	Reactome_term	TF_family
1110008P14Rik	744.044	1011.4173788384979	476.6699412270352	0.47096670281739506	-1.0863	2.0132185862619912e-16	4.9889562787716035e-15	Down	18.898385599206396	22.23590363602442	21.554829607953373	43.24630822420753	43.47717202205156	52.91820009313086	73737	protein_coding	RIKEN cDNA 1110008P14 gene			GO:0003674,GO:0005575,GO:0005737,GO:0005828,GO:0005856,GO:0005882,GO:0008150,GO:0030054,GO:0045110,GO:0060090,GO:0120219	molecular_function|cellular_component|cytoplasm|kinetochore microtubule|cytoskeleton|intermediate filament|biological_process|cell junction|intermediate filament bundle assembly|molecular adaptor activity|subapical part of cell
1110015O18Rik	21.45923708207356	4.348418074728946	38.5701	9.063672774451351	3.1800957765161018	1.5710122259927729e-06	9.763925447567986e-06	Up	0.7947919177236334	0.6202745731097261	0.7584706959791109	0.0344501	0.1375134592157666	0.0888685	100503859	non_coding	RIKEN cDNA 1110015O18 gene			GO:0003674,GO:0005575,GO:0008150	molecular_function|cellular_component|biological_process
1110065P20Rik	485.4685988347867	669.7883522250606	301.14884544451235	0.4498261054395352	-1.15256	1.2838320842269298e-08	1.1345468162511208e-07	Down	9.565766087344034	9.905009589345939	8.577873536745852	14.056626659074507	25.29091825236181	26.630484641269003	68920	protein_coding	RIKEN cDNA 1110065P20 gene			GO:0003674,GO:0005575,GO:0008150	molecular_function|cellular_component|biological_process
1500009C09Rik	1192.466961128686	1694.763458689801	690.1704635675694	0.40713978341596413	-1.2964	6.9539422159720605e-37	1.6164892198997666e-34	Down	11.011304624481053	11.990742363633895	11.61057148569193	28.766109725139145	29.302697532313395	31.04236359465884	76505	non_coding	RIKEN cDNA 1500009C09 gene			GO:0003674,GO:0005575,GO:0008150	molecular_function|cellular_component|biological_process
1500035N22Rik	10.81788469047474	19.619398837405814	2.016370543543648	0.10287672542605952	-3.28101	0.000391233	0.00152043	Down	0.1006123872725293	0.0666233	0.0344667	0.7631783447392492	0.5280357858788081	0.7559879854571612	70258	non_coding	RIKEN cDNA 1500035N22 gene			GO:0003674,GO:0005575,GO:0008150	molecular_function|cellular_component|biological_process
1700003D09Rik	3.209871854316399	6.419743708632791	0	0.028913508210782174	-5.11211	0.00857085	0.023966564636343942	Down	0	0	0	0.2471401148046899	0.025295	0.1373142324196997	69338	non_coding	RIKEN cDNA 1700003D09 gene			GO:0003674,GO:0005575,GO:0008150	molecular_function|cellular_component|biological_process
1700007J10Rik	14.773860339155204	28.853277141566448	0.6944435367439213	0.023560972179390387	-5.40746	7.113978075613433e-05	0.000322344	Down	0	0	0.0536701	1.7112780309760731	0.3162438238490403	0.2452481275954262	69320	non_coding	RIKEN cDNA 1700007J10 gene			GO:0003674,GO:0005575,GO:0008150	molecular_function|cellular_component|biological_process
1700009N14Rik	6.063247200621735	0	12.126494401243482	67.8437	6.084142356611808	0.000125974	0.000544369	Up	0.1606561194449275	0.4331304538494196	0.2358681387812352	0	0	0	75471	protein_coding	RIKEN cDNA 1700009N14 gene	mmu03013,mmu03008,mmu03250,mmu05166	Nucleocytoplasmic transport|Ribosome biogenesis in eukaryotes|Viral life cycle - HIV-1|Human T-cell leukemia virus 1 infection	GO:0000054,GO:0003924,GO:0005634,GO:0005737,GO:0006606,GO:0019904	ribosomal subunit export from nucleus|GTPase activity|nucleus|cytoplasm|protein import into nucleus|protein domain specific binding
1700013G24Rik	6.718327700912553	0	13.436655401825115	75.18957207991569	6.232460685622993	8.79125025662804e-05	0.00039185	Up	0.1680110328006522	0.6953323685044533	0.2589996087620976	0	0	0	69380	protein_coding	RIKEN cDNA 1700013G24 gene			GO:0003674,GO:0005575,GO:0008150	molecular_function|cellular_component|biological_process
1700020L24Rik	7.523617860384314	14.045158155354693	1.002077565413917	0.0720415	-3.79503	0.00167802	0.00562399	Down	0.0538717	0.0267545	0	0.2942169440443233	0.4893410700505345	0.4047846533088483	66330	protein_coding	RIKEN cDNA 1700020L24 gene			GO:0003674,GO:0005575,GO:0008150	molecular_function|cellular_component|biological_process
1700022N22Rik	38.12067307998136	55.815234054385044	20.426112105577623	0.3657930192250273	-1.4509	0.0056188	0.016524153530662018	Down	0.2077532258893482	0.3376707814549751	0.6017094498700469	1.40969	1.2123297577931669	0.6386031322465278	69431	non_coding	RIKEN cDNA 1700022N22 gene			GO:0003674,GO:0005575,GO:0008150	molecular_function|cellular_component|biological_process
1700029F12Rik	7.371937450426106	0	14.743874900852225	82.51281830388498	6.366546353239074	8.528185366952172e-05	0.000381396	Up	0.0909401	0.7226225291742834	0.1869199544949726	0	0	0	66479	protein_coding	RIKEN cDNA 1700029F12 gene			GO:0003674,GO:0005575,GO:0008150	molecular_function|cellular_component|biological_process
1700029H14Rik	9.030686567141666	2.5662673541558134	15.495105780127526	6.3608159820180825	2.669211850053613	0.013814120571415405	0.0362514	Up	0.2117511313643257	0.3397563393415584	0.200879	0	0.1183650381683157	0.0152987	66501	protein_coding	RIKEN cDNA 1700029H14 gene			GO:0003674,GO:0005575,GO:0008150	molecular_function|cellular_component|biological_process
1700029M20Rik	5.86713	0	11.734251296558227	65.66650484603063	6.037085763535472	0.000453535	0.00173521	Up	0.0195814	0.252845	0.0704341	0	0	0	73937	non_coding	RIKEN cDNA 1700029M20 gene			GO:0003674,GO:0005575,GO:0008150	molecular_function|cellular_component|biological_process
1700029P11Rik	2.541840151682232	0	5.083680303364468	28.423683583126675	4.8290216284525975	0.013997170156511456	0.0366342	Up	0.1133199413941899	0.140696	0.1746898402848523	0	0	0	66346	protein_coding	RIKEN cDNA 1700029P11 gene			GO:0003674,GO:0005739,GO:0005747,GO:0032981	molecular_function|mitochondrion|mitochondrial respiratory chain complex I|mitochondrial respiratory chain complex I assembly
1700031M16Rik	2.3606508103610837	0	4.7213	26.411561783578733	4.723097709183151	0.018892552194081348	0.0475393	Up	0.1408247815384107	0.2098148544962952	0.1447268579706219	0	0	0	73302	non_coding	RIKEN cDNA 1700031M16 gene			GO:0003674,GO:0005575,GO:0008150	molecular_function|cellular_component|biological_process
1700034E13Rik	2.3697000182735133	0	4.739400036547031	26.50199121395497	4.728028854811331	0.018426771517760083	0.0465534	Up	0.3040870544749751	0.2416316423549228	0.3125129218233556	0	0	0	78414	protein_coding	RIKEN cDNA 1700034E13 gene			GO:0003674,GO:0005575,GO:0008150	molecular_function|cellular_component|biological_process
1700034P13Rik	6.443059461591003	11.512388763964484	1.3737301592175053	0.11860313960291324	-3.07579	0.012225671866966423	0.032645551073410405	Down	0	0.0192869	0.0598669	0.28279486723403496	0.2822063359809508	0.1276636337556646	73331	non_coding	RIKEN cDNA 1700034P13 gene			GO:0003674,GO:0005575,GO:0008150	molecular_function|cellular_component|biological_process
1700037H04Rik	460.94822249012014	616.4788862521373	305.4175587281026	0.4953156291318598	-1.01358	4.723793226372169e-14	8.754163079652964e-13	Down	4.631052639656633	4.538333763210487	4.9185496087890925	9.459907292297519	10.129595284569847	10.241289455952858	67326	protein_coding	RIKEN cDNA 1700037H04 gene			GO:0005575,GO:0008157,GO:0030511,GO:1901224	cellular_component|protein phosphatase 1 binding|positive regulation of transforming growth factor beta receptor signaling pathway|positive regulation of NIK/NF-kappaB signaling
1700074P13Rik	10.033889879850413	0	20.06777975970085	112.32874216636247	6.811583314978371	5.5836286398279286e-06	3.146547617690648e-05	Up	0.2218259515481848	0.4406646731646915	0.0759908	0	0	0	73481	protein_coding	RIKEN cDNA 1700074P13 gene			GO:0005794	Golgi apparatus
1700110K17Rik	11.884665598935776	20.774864507847887	2.9944666900236574	0.14448036331590894	-2.79105	0.011021932225666256	0.029784564389448893	Down	0.0819489	0.28488984951380203	0	1.8648284412413856	0.2481263335425733	0.4618146945059636	73558	non_coding	RIKEN cDNA 1700110K17 gene			GO:0003674,GO:0005575,GO:0008150	molecular_function|cellular_component|biological_process
1700112J16Rik	61.91358518159571	85.06889889292232	38.758271470269015	0.4543519857199594	-1.13812	0.00270115	0.00862706	Down	0.4543720059757398	0.2661587096662508	0.6226161054543384	1.0604807521276314	0.9030602751390427	1.1270875094428676	76628	non_coding	RIKEN cDNA 1700112J16 gene			GO:0003674,GO:0005575,GO:0008150	molecular_function|cellular_component|biological_process
1700129C05Rik	6.708829086502397	0	13.417658173004813	75.09745519424644	6.230692115265452	6.50989641384226e-05	0.00029713	Up	0.2962209495940703	0.3726867894252324	0.121772	0	0	0	67932	protein_coding	RIKEN cDNA 1700129C05 gene			GO:0003674,GO:0005575,GO:0008150	molecular_function|cellular_component|biological_process
2010001A14Rik	219.48083415284825	322.6722244678217	116.28944383787442	0.3605807557212054	-1.47161	1.0813166868884207e-11	1.468256423225128e-10	Down	3.49334	5.0538649594378136	4.604738826635968	10.126897150913036	14.302209719914167	14.015834190457824	76516	non_coding	RIKEN cDNA 2010001A14 gene			GO:0003674,GO:0005575,GO:0008150	molecular_function|cellular_component|biological_process
2010315B03Rik	782.1779168657483	465.032	1099.3234022549143	2.3636445066686567	1.241013069765825	2.8557719277320443e-10	3.212705862518543e-09	Up	9.694264735149194	8.811922647129402	15.548942452997355	4.284098624926799	5.284075599287255	5.603937321307648	630836	protein_coding	RIKEN cDNA 2010315B03 gene			GO:0000978,GO:0003700,GO:0006357	RNA polymerase II cis-regulatory region sequence-specific DNA binding|DNA-binding transcription factor activity|regulation of transcription by RNA polymerase II					zf-C2H2
2210418O10Rik	25.58289581303209	4.212935056495047	46.95285656956917	11.167878470729947	3.4812832421717417	1.5195355010891699e-05	7.876099424695344e-05	Up	0.2505300406134186	0.6001511340532418	0.1817448782846723	0.0670713	0.0267727	0	100504263	protein_coding	RIKEN cDNA 2210418O10 gene			GO:0003674,GO:0005575,GO:0008150	molecular_function|cellular_component|biological_process
2310033P09Rik	515.7938586067751	724.3675780237494	307.22013918980014	0.4239064040275707	-1.23818	2.790711330593829e-20	1.095085367267516e-18	Down	6.674845397519717	7.510797880665449	7.171605864716406	17.20743064333242	16.987890576513802	18.588505869285893	67862	protein_coding	RIKEN cDNA 2310033P09 gene			GO:0003674,GO:0005575,GO:0008150	molecular_function|cellular_component|biological_process			R-MMU-168249,R-MMU-168256,R-MMU-6798695	Innate Immune System|Immune System|Neutrophil degranulation
2410006H16Rik	467.1310715482901	628.7948239046178	305.46731919196134	0.4856514768441793	-1.04201	2.9909578140806313e-13	4.946993334255868e-12	Down	17.934539965553356	18.93886274468512	20.371639509140266	36.02897090650364	42.298811931548265	45.569389671110144	69221	non_coding	RIKEN cDNA 2410006H16 gene			GO:0003674,GO:0005575,GO:0008150	molecular_function|cellular_component|biological_process
2410124H12Rik	28.887060694255208	48.956509522065026	8.817611866445338	0.1798516638669032	-2.47512	4.090773290060439e-06	2.3651061795412965e-05	Down	0.4494492323465335	0.2029195306396095	0.4199117287598328	1.5992348469057112	2.2268464751172923	2.456073642893688	76785	non_coding	RIKEN cDNA 2410124H12 gene			GO:0003674,GO:0005575,GO:0008150	molecular_function|cellular_component|biological_process
2510022D24Rik	407.6338769847989	577.1260834207229	238.14167054887443	0.4130381390514304	-1.27565	7.288066198366332e-08	5.728136116069915e-07	Down	5.434416808004747	4.710829430652515	3.8790347096131423	7.08716	15.413310358501825	13.47504810931093	66567	protein_coding				GO:0003674,GO:0005575,GO:0008150	molecular_function|cellular_component|biological_process
2610306M01Rik	307.59914290838003	421.28689342923485	193.9113923875249	0.460945	-1.11733	3.9709838394205545e-08	3.2525262500899265e-07	Down	5.498976188969897	4.876741137712085	5.824346241657177	9.372331970181754	15.902354325208972	11.831656742898915	67170	non_coding	RIKEN cDNA 2610306M01 gene			GO:0003674,GO:0005575,GO:0008150	molecular_function|cellular_component|biological_process
2610316D01Rik	70.22616946751731	44.614336841164906	95.838	2.16946	1.1173350310593402	0.00398809	0.012170274949108608	Up	2.926161783853442	3.3752428653894264	2.683882665489908	1.0883154963808728	2.400743379898685	0.9161161347629148	72511	non_coding	RIKEN cDNA 2610316D01 gene			GO:0003674,GO:0005575,GO:0008150	molecular_function|cellular_component|biological_process
2610318N02Rik	37.60588507705179	20.50355753408664	54.70821262001696	2.6934959700495518	1.429479906649488	0.0119689	0.0320359	Up	0.6608971162366185	1.6238428626963477	0.5540921552760144	0.1741400947288718	0.6108549017141625	0.343039	70458	protein_coding	RIKEN cDNA 2610318N02 gene			GO:0003674,GO:0005575,GO:0008150	molecular_function|cellular_component|biological_process
2700069I18Rik	19.100878338358548	8.087383177599675	30.11437349911744	3.730883850524243	1.899517447026575	0.00194298	0.00642533	Up	1.3354943476839571	0.8474874514948396	1.1437493379263988	0.2026033559691408	0.3594341568248427	0.3832707630874301	72608	non_coding	RIKEN cDNA 2700069I18 gene			GO:0003674,GO:0005575,GO:0008150	molecular_function|cellular_component|biological_process
2900060N12Rik	58.918567017423925	81.68202400326527	36.15511003158253	0.4433285600257433	-1.17355	0.00214559	0.00702258	Down	0.4878938567662577	0.4715112002862198	0.4607576878301074	0.6481465542321878	1.3894172400807587	1.3623533487925923	102641621	non_coding	RIKEN cDNA 2900060N12 gene			GO:0003674,GO:0005575,GO:0008150	molecular_function|cellular_component|biological_process
2900079G21Rik	7.1616284490723565	12.647775713366244	1.6754811847784543	0.13315725913022178	-2.9088	0.010614483003627306	0.0287963	Down	0	0.0171617	0.00443921	0.0550452	0.0627779	0.0527415	620760	non_coding	RIKEN cDNA 2900079G21 gene			GO:0003674,GO:0005575,GO:0008150	molecular_function|cellular_component|biological_process
3010001F23Rik	84.87284788491857	51.88604841478647	117.8596473550507	2.2745168354168523	1.1855601131446325	0.011184464831118023	0.030174210278578282	Up	1.3117522259473533	5.5875216149859765	1.9702988594678763	0.9643919744131104	1.588698973165805	1.5637447133967148	75693	non_coding	RIKEN cDNA 3010001F23 gene			GO:0003674,GO:0005575,GO:0008150	molecular_function|cellular_component|biological_process
3632454L22Rik	32.22780855213935	15.472298871753942	48.98331823252477	3.165473945635087	1.6624215210840942	0.00172052	0.00575463	Up	0.2542788928845237	0.1647174543682805	0.3863059882721937	0.0503163	0.1004230816395628	0.1194135938347165	320606	non_coding	RIKEN cDNA 3632454L22 gene			GO:0003674,GO:0005575,GO:0008150	molecular_function|cellular_component|biological_process
4930407I10Rik	4.022221128397598	0	8.044442256795207	45.02779319943698	5.492743868186832	0.00184307	0.00612427	Up	0.0620798	0.067828	0.01914	0	0	0	328573	protein_coding	RIKEN cDNA 4930407I10 gene			GO:0003674,GO:0005575,GO:0008150	molecular_function|cellular_component|biological_process
4930413G21Rik	17.563602699950078	28.748970416722088	6.378234983178043	0.22142309535619373	-2.17512	0.00573883	0.0168286	Down	0.1655344079709707	0.1644198194055609	0.0637954	1.0924010714855388	0.2004832458181362	0.5247295351982881	73951	non_coding	RIKEN cDNA 4930413G21 gene			GO:0003674,GO:0005575,GO:0008150	molecular_function|cellular_component|biological_process
4930447C04Rik	1424.1339497873334	395.8292647490664	2452.4386348256025	6.1924579474987285	2.6305121662748614	2.949446123549873e-45	1.5384598731277458e-42	Up	21.605345366311397	19.03347964458135	28.73918798388317	2.785951040107773	3.971647328381976	5.079810324134896	75801	protein_coding	RIKEN cDNA 4930447C04 gene			GO:0000801,GO:0003674,GO:0005694,GO:0006310,GO:0007129,GO:0007130,GO:0007275,GO:0007283,GO:0010705,GO:0030154,GO:0048477,GO:0051090,GO:0051321	central element|molecular_function|chromosome|DNA recombination|homologous chromosome pairing at meiosis|synaptonemal complex assembly|multicellular organism development|spermatogenesis|meiotic DNA double-strand break processing involved in reciprocal meiotic recombination|cell differentiation|oogenesis|regulation of DNA-binding transcription factor activity|meiotic cell cycle
4930449C09Rik	5.046012720937481	0	10.092025441874972	56.46583903145915	5.819306417903844	0.000664073	0.00244902	Up	0.0495331	0.3115975490413582	0.1357483562524673	0	0	0	73994	non_coding	RIKEN cDNA 4930449C09 gene			GO:0003674,GO:0005575,GO:0008150	molecular_function|cellular_component|biological_process
4930473A02Rik	10.217609331049646	20.100212306443122	0.3350063556561466	0.018059358840081925	-5.79111	0.000186242	0.000777166	Down	0.020589	0	0	0.8995646521951348	0.2742949447309525	0.0773515	321014	non_coding	RIKEN cDNA 4930473A02 gene			GO:0003674,GO:0005575,GO:0008150	molecular_function|cellular_component|biological_process
4930480K23Rik	346.00759023347473	225.3399500679219	466.6752303990277	2.0713892572207264	1.050598691507446	8.764804899657107e-12	1.201564856308121e-10	Up	3.777854472301005	3.2996715155404943	3.6602212500767215	1.7510217606568648	1.8713549310055064	1.814052395196528	75016	non_coding	RIKEN cDNA 4930480K23 gene			GO:0003674,GO:0005575,GO:0008150	molecular_function|cellular_component|biological_process
4930503L19Rik	478.0951198108812	260.6215627849964	695.5686768367664	2.663046336838754	1.4130775315698885	2.829290191850962e-20	1.1081904769766423e-18	Up	5.39629	4.798583872675345	5.840213459458214	2.0577911536081084	1.894103854706414	2.34876	269033	protein_coding	RIKEN cDNA 4930503L19 gene			GO:0005576,GO:0008285	extracellular region|negative regulation of cell population proliferation
4930505A04Rik	2.5115263231415565	0	5.02305	28.118773960631536	4.81346	0.0174157	0.0443131	Up	0.125448	0.2803580109809956	0.0644621	0	0	0	75087	protein_coding	RIKEN cDNA 4930505A04 gene			GO:0003674,GO:0005575,GO:0008150	molecular_function|cellular_component|biological_process
4930523C07Rik	68.65073560531796	37.3776	99.92389455286795	2.66052	1.411709640697932	3.004927174657065e-05	0.000146787	Up	0.5823549701982459	0.8783624590214174	0.6797678840791147	0.2814019185385514	0.2263945252962423	0.3308813585667263	67647	protein_coding	RIKEN cDNA 4930523C07 gene			GO:0003674,GO:0005575,GO:0008150	molecular_function|cellular_component|biological_process
4930526I15Rik	89.25863651145923	125.19835784253435	53.31891518038403	0.42677550970476813	-1.22845	6.972626009506991e-05	0.000316797	Down	0.9799501979155107	0.9230061352914096	0.781373	1.5071549978694505	2.7215571428890946	2.4279564631947195	75135	non_coding	RIKEN cDNA 4930526I15 gene			GO:0003674,GO:0005575,GO:0008150	molecular_function|cellular_component|biological_process
4930571K23Rik	9.264355401677708	0	18.52871080335543	103.66353877641373	6.6957647389287125	3.3897528463623886e-06	1.9855725656616284e-05	Up	0.2425352020178482	0.3078194087640337	0.1938654242393283	0	0	0	75861	protein_coding	RIKEN cDNA 4930571K23 gene			GO:0003674,GO:0005575,GO:0008150	molecular_function|cellular_component|biological_process
4930594M22Rik	62.861040656505224	41.06663161699487	84.6554	2.0741242234154016	1.0525023026074738	0.00913913	0.025317293447467342	Up	0.7508070125852936	0.7060839835416808	0.5581866262259011	0.1599480605769593	0.5030296858867499	0.3750972876631587	105245866	non_coding	RIKEN cDNA 4930594M22 gene			GO:0003674,GO:0005575,GO:0008150	molecular_function|cellular_component|biological_process
4931403E22Rik	37.74260648286295	71.43098255476144	4.05423	0.0566402	-4.14203	1.8000218698006065e-09	1.803901954430917e-08	Down	0.1302840044771525	0.2156779442426987	0.1785253457601684	5.652775170809666	1.4201146682634225	2.406552322717454	70942	non_coding	RIKEN cDNA 4931403E22 gene			GO:0003674,GO:0005575,GO:0008150	molecular_function|cellular_component|biological_process
4932414N04Rik	2.680500251746892	0	5.361000503493789	30.00922719329221	4.907334261582287	0.012971502975845544	0.0343615	Up	0.0449999	0.0595958	0.0154156	0	0	0	75721	protein_coding	RIKEN cDNA 4932414N04 gene			GO:0003674,GO:0005575,GO:0008150	molecular_function|cellular_component|biological_process
4932438A13Rik	10490.582771819541	6854.296656732415	14126.868886906675	2.061026048067815	1.0433627383467416	1.3753141197796196e-30	1.700142645410807e-28	Up	27.45487519778213	23.497587914385115	24.433894103525823	12.82221625604219	12.940362142895305	12.54411685944393	229227	protein_coding	RIKEN cDNA 4932438A13 gene			GO:0001558,GO:0003674,GO:0005634,GO:0005739,GO:0005783,GO:0005886,GO:0006629,GO:0006909,GO:0007283,GO:0016020,GO:0016197,GO:0019915,GO:0032456,GO:0045444,GO:0048488,GO:0051647,GO:0060612	regulation of cell growth|molecular_function|nucleus|mitochondrion|endoplasmic reticulum|plasma membrane|lipid metabolic process|phagocytosis|spermatogenesis|membrane|endosomal transport|lipid storage|endocytic recycling|fat cell differentiation|synaptic vesicle endocytosis|nucleus localization|adipose tissue development
4932438H23Rik	38.37936636683556	16.601929992237995	60.156802741433154	3.697501884904212	1.88655	0.00170722	0.00571192	Up	0.2735964094020202	0.2501864153215305	0.254399	0.0237179	0.1683098866089982	0.0367101	74387	protein_coding	RIKEN cDNA 4932438H23 gene			GO:0003674,GO:0005575,GO:0008150	molecular_function|cellular_component|biological_process
4933402J07Rik	4.7168893683903805	0	9.433778736780773	52.777697660390565	5.721856511743567	0.000676109	0.00248826	Up	0.1417883919692699	0.4225010755252866	0.2331474701227615	0	0	0	330820	protein_coding	RIKEN cDNA 4933402J07 gene			GO:0003674,GO:0008150	molecular_function|biological_process
4933411K16Rik	18.798257855614946	1.3416787297144197	36.254836981515496	27.868363328117862	4.800556372257604	8.395285877229326e-07	5.4704931069599735e-06	Up	0.5176642576179983	1.2751631318708936	0.4468867862818778	0	0.0501566	0.0388966	66765	protein_coding	RIKEN cDNA 4933411K16 gene			GO:0003674,GO:0005575,GO:0008150	molecular_function|cellular_component|biological_process
4933416I08Rik	5.686371274287554	0.291754	11.08098878157763	31.841209500413186	4.9928232331277975	0.0016233	0.0054559	Up	0.3155394153301168	0.2350611014343267	0.1013383165939773	0	0	0.0185228	71159	protein_coding	RIKEN cDNA 4933416I08 gene			GO:0003674,GO:0005575,GO:0008150	molecular_function|cellular_component|biological_process
4933428G20Rik	14.907132664889096	24.395578670757562	5.418686659020616	0.22078802969403766	-2.17927	0.00467883	0.014025996060408916	Down	0.0165942	0.0164824	0.0204648	0.1238582313061547	0.0321562	0.0935147	100141474	protein_coding	RIKEN cDNA 4933428G20 gene			GO:0003674,GO:0005575,GO:0008150	molecular_function|cellular_component|biological_process
4933436E23Rik	3.5132422148543885	0.291754	6.734730662711296	19.34716849559654	4.274050534834768	0.0138372	0.0362962	Up	0.15666915389871802	0.2334213862803068	0.1341752148602526	0	0	0.0245248	71209	non_coding	RIKEN cDNA 4933436E23 gene			GO:0003674,GO:0005575,GO:0008150	molecular_function|cellular_component|biological_process
5430403G16Rik	91.83752870299791	52.705679151697645	130.96937825429828	2.473926230203083	1.306802481354324	0.000168197	0.000708221	Up	1.2025789698975258	0.8912670966294582	1.511601883281171	0.3536513936782771	0.4257392141345276	0.7558975851081349	77200	protein_coding	RIKEN cDNA 5430403G16 gene			GO:0000978,GO:0003700,GO:0005654	RNA polymerase II cis-regulatory region sequence-specific DNA binding|DNA-binding transcription factor activity|nucleoplasm
5730408K05Rik	15.99619388181362	24.956355481852693	7.036032281774522	0.2830551485972268	-1.82084	0.00994836	0.027192680260373702	Down	0.8310129035573928	0.6003036114755114	0.1552798580309798	1.7191387192694023	2.1959180518517742	1.9867653003225307	67531	non_coding	RIKEN cDNA 5730408K05 gene			GO:0003674,GO:0005575,GO:0008150	molecular_function|cellular_component|biological_process
6030443J06Rik	27.174818625215522	12.447166613778537	41.90247063665253	3.3243233874837137	1.7330607331388002	0.000881508	0.00316361	Up	0.3086160106054534	0.2598909252271409	0.2689027698741852	0.0977094	0.048753	0.1134244231187172	320719	non_coding	RIKEN cDNA 6030443J06 gene			GO:0003674,GO:0005575,GO:0008150	molecular_function|cellular_component|biological_process
6430590A07Rik	92.34972791886284	37.479488565043546	147.21996727268225	3.946140703137457	1.9804423975464385	5.125934239680061e-11	6.354969834770887e-10	Up	4.821209282487851	3.666811803428765	3.5957683363983017	0.8275375441816474	1.3012847714677178	1.1126532573234849	619719	non_coding	RIKEN cDNA 6430590A07 gene			GO:0003674,GO:0005575,GO:0008150	molecular_function|cellular_component|biological_process
6720489N17Rik	89.1401	49.93918137496004	128.34092453925132	2.5650203248175982	1.3589702575662013	0.000253401	0.00102482	Up	0.4579341325183141	0.3797782847771511	0.8590010353235629	0.2832824445913351	0.2046158123411308	0.2004381938453469	211378	protein_coding	RIKEN cDNA 6720489N17 gene			GO:0003674,GO:0005575,GO:0008150	molecular_function|cellular_component|biological_process
9030625G05Rik	63.70199880898464	30.28770259376737	97.11629502420193	3.197822039413753	1.6770896542656932	1.090847481448992e-05	5.819123032743362e-05	Up	2.521395754268432	2.586981752605069	2.9044897227112787	0.4791914458754369	0.8724946605256332	1.3011970857617885	71545	non_coding	RIKEN cDNA 9030625G05 gene			GO:0003674,GO:0005575,GO:0008150	molecular_function|cellular_component|biological_process
9130401M01Rik	585.7882639543094	784.5534252975618	387.0231026110563	0.4931541975489598	-1.01989	4.860988908913682e-15	1.0276156399143897e-13	Down	8.133411103030506	8.805064431115218	8.609313198209621	16.057412299060733	18.19810468028116	20.16990672238384	75758	protein_coding	RIKEN cDNA 9130401M01 gene			GO:0003674,GO:0005575,GO:0008150	molecular_function|cellular_component|biological_process
9230114K14Rik	117.27488527096523	70.01512344680937	164.53464709512116	2.340605465195192	1.2268817728200387	5.913702652318427e-06	3.3142150136918735e-05	Up	2.3284626295916646	2.231156765597368	2.15368	0.7854467213704509	0.862608	1.3636398014354565	414108	non_coding	RIKEN cDNA 9230114K14 gene			GO:0003674,GO:0005575,GO:0008150	molecular_function|cellular_component|biological_process
9330136K24Rik	56.80001496563335	20.43390960669592	93.16612032457084	4.6400382544238985	2.2141366995856377	5.057312486412028e-07	3.429159316246278e-06	Up	0.9021658662206268	1.0590170334915323	1.2883963664735258	0.1493067811759661	0.4398931153951857	0.1650670454918327	319870	non_coding	RIKEN cDNA 9330136K24 gene			GO:0003674,GO:0005575,GO:0008150	molecular_function|cellular_component|biological_process
9430038I01Rik	34.633496289565144	48.585049597300426	20.681942981829827	0.4237188832975092	-1.23882	0.00958541	0.026358222600039317	Down	0.1624635911622688	0.2017120990607248	0.2608832056523287	0.4343999384721621	0.3689326793450652	0.7438821225468829	77252	protein_coding	RIKEN cDNA 9430038I01 gene			GO:0003674,GO:0005575,GO:0008150	molecular_function|cellular_component|biological_process
9630001P10Rik	107.95254353822376	64.89575079593233	151.0093362805153	2.3181868526037093	1.2129968564480689	4.7834047261930416e-06	2.7293995057194344e-05	Up	1.5893010919688877	1.3325843242999609	1.7181873725348975	0.7045349713974925	0.5999519970907727	0.7851342671803628	319251	non_coding	RIKEN cDNA 9630001P10 gene			GO:0003674,GO:0005575,GO:0008150	molecular_function|cellular_component|biological_process
A230006K03Rik	261.783	84.05078608489157	439.5160182748666	5.229566972086934	2.3866914908150614	3.56769909902403e-28	3.3760536695454814e-26	Up	1.5085284392491172	1.2425516468590316	1.6259536016305158	0.2100786325643357	0.31598129006237896	0.3581420079842166	27493	non_coding	RIKEN cDNA A230006K03 gene			GO:0003674,GO:0005829,GO:0008150,GO:0016604	molecular_function|cytosol|biological_process|nuclear body
A230051N06Rik	42.93357502176699	58.77665824998539	27.09049179354855	0.4617244308637034	-1.1149	0.00616043	0.017902828956406942	Down	0.9295563683923938	1.0002388613103317	1.1941414983423817	1.6922384445166154	2.9552542006229485	2.51008	320593	non_coding	RIKEN cDNA A230051N06 gene			GO:0003674,GO:0005575,GO:0008150	molecular_function|cellular_component|biological_process
A230057D06Rik	1059.5403998931417	593.8617599473607	1525.219039838923	2.5683657099616037	1.360850642640567	0.000310302	0.00123532	Up	23.335312801907765	21.62530854273459	20.813079893206307	4.6118212349263015	10.045996356974582	12.535826223420862	319893	non_coding	RIKEN cDNA A230057D06 gene			GO:0003674,GO:0005575,GO:0008150	molecular_function|cellular_component|biological_process
A26c3	3.5319270076291938	0	7.063854015258397	39.526116811071844	5.304734321418693	0.00324212	0.010105813619861629	Up	0.0173525	0.0379184	0.0178333	0	0	0	67575	protein_coding	ANKRD26-like family C%2C member 3			GO:0003674,GO:0005575,GO:0008150	molecular_function|cellular_component|biological_process
A330023F24Rik	6924.006030767808	4532.588605214162	9315.423456321456	2.055298906717785	1.0393482235324836	2.405125144059737e-11	3.137075928042346e-10	Up	51.19033669041347	50.06913448275134	53.66471893550664	17.505709949404487	29.57535981751009	32.63878687020713	320977	non_coding	RIKEN cDNA A330023F24 gene
A330049N07Rik	16.371641669015006	6.715946173474461	26.02733716455557	3.942620553175495	1.9791548688545761	0.00281238	0.00892381	Up	0.3937996153427052	0.3621741245704443	0.3747326890642047	0.079656	0.1589804924417573	0.0684944	327768	non_coding	RIKEN cDNA A330049N07 gene			GO:0003674,GO:0005575,GO:0008150	molecular_function|cellular_component|biological_process
A330069E16Rik	31.766475973983265	46.6035	16.929463596426384	0.3651384410845413	-1.45348	0.00671769	0.0193289	Down	0.4227900952464843	0.5814600003529617	0.6350458767903749	0.917696	2.639040528682849	1.2218415684238495	606735	non_coding	RIKEN cDNA A330069E16 gene			GO:0003674,GO:0005575,GO:0009611	molecular_function|cellular_component|response to wounding
A330076H08Rik	270.752	86.88660145653644	454.6165982340398	5.243311074088741	2.390478140310152	7.572951257270932e-26	5.565468576907085e-24	Up	8.776491849646744	5.765957391743666	6.202011985389421	1.0456429802525615	1.5953448993389867	1.5393010382345027	320026	non_coding	RIKEN cDNA A330076H08 gene			GO:0003674,GO:0005575,GO:0008150	molecular_function|cellular_component|biological_process
A630026N12Rik	629.6544328981387	383.96373582510535	875.3451299711724	2.278526846205878	1.188101368875797	3.0272441791282175e-10	3.3984590034034677e-09	Up	4.849416954707781	4.12328	5.133969276272039	1.4976520711390515	2.2024730311110328	2.8416250819964897	320961	non_coding	RIKEN cDNA A630026N12 gene			GO:0003674,GO:0005575,GO:0008150	molecular_function|cellular_component|biological_process
A630039O03Rik	41.729694179809115	15.337524863009412	68.12186349660887	4.43086	2.147587637766985	1.0637807266750264e-05	5.691772484531427e-05	Up	0.0668785	0.0664282	0.089013	0.00698571	0.0185898	0.0278031	102631735	non_coding				GO:0003674,GO:0005575,GO:0008150	molecular_function|cellular_component|biological_process
A730020E08Rik	98.1951	64.54885602976468	131.84137600088593	2.053659471269561	1.0381969801764108	0.000972862	0.00345953	Up	2.253026938351432	1.8909021645032364	2.7103393401771028	1.1128344075607834	1.5864549441433646	0.8202006916270876	100504262	non_coding	RIKEN cDNA A730020E08 gene			GO:0003674,GO:0005575,GO:0008150	molecular_function|cellular_component|biological_process
A730035I17Rik	62.616916593853645	108.24419134069716	16.98964184701001	0.15674595363452468	-2.6735	4.054779617338645e-11	5.115959698902906e-10	Down	0.365927	0.2019241299987705	0.4596370850195226	2.5536257606594024	2.5113792996650983	1.7757373712363154	102637492	non_coding	RIKEN cDNA A730035I17 gene
A730046J19Rik	1108.9854071638563	730.1629206119148	1487.8078937157986	2.035221637832176	1.025185914093412	1.4788480297343142e-16	3.733960326316179e-15	Up	9.084469931049332	8.870260629986143	9.355190834896408	5.054552714235864	4.13525	4.821926235582025	319764	protein_coding	RIKEN cDNA A730046J19 gene			GO:0016020,GO:0043231	membrane|intracellular membrane-bounded organelle
A730063M14Rik	37.94687948455909	52.36054334180218	23.533215627315965	0.4494921993301621	-1.15363	0.010274090937611773	0.027982897197117343	Down	2.292576078783368	2.627468694604062	1.2686694783807717	5.618291644250643	4.164902323269017	4.55498	100504703	non_coding	RIKEN cDNA A730063M14 gene
A830019P07Rik	90.8229	59.61636770793688	122.02936719812662	2.0383191137453918	1.0273799336322107	0.000728779	0.00266285	Up	1.5998709564982765	1.897189128895032	2.432746903535441	1.1144894792337374	0.8106484198169744	1.1039892078004123	329056	non_coding	RIKEN cDNA A830019P07 gene
A830052D11Rik	58.944439630477724	78.70220689470405	39.18667236625135	0.4984026609145049	-1.00462	0.00405119	0.0123434	Down	0.7958469512427356	1.1984822544148264	1.0025857028265743	2.243339106093708	2.2386704387019853	1.8084336488397248	402767	non_coding	RIKEN cDNA A830052D11 gene			GO:0003674,GO:0005575,GO:0008150	molecular_function|cellular_component|biological_process
A930013F10Rik	1334.548455238511	882.6688183228343	1786.4280921541879	2.0240838785178785	1.0172690768970358	1.1546828862746234e-07	8.772308421267887e-07	Up	21.68309012274364	20.01307390582074	21.58714720060697	6.582546208532446	12.244561502740519	14.29940374296448	68074	non_coding	RIKEN cDNA A930013F10 gene			GO:0003674,GO:0005575,GO:0008150	molecular_function|cellular_component|biological_process
A930018P22Rik	41.75025161559094	61.349842267746936	22.15066096343489	0.3616781813493104	-1.46722	0.00105756	0.00372481	Down	0.8146859767142739	1.1258441358075526	0.4004286448857502	2.031228517536771	2.2736733919051333	2.495152653466288	68243	protein_coding	RIKEN cDNA A930018P22 gene			GO:0003674,GO:0008150	molecular_function|biological_process
AB010352	1536.87	757.3043744865904	2316.441523049711	3.0593648241613134	1.6132321561360916	1.0980607853244881e-23	6.5412612687881615e-22	Up	6.713082606752175	5.476987818901246	7.311760559386051	1.6087076425564149	2.4692573005324165	2.6559184107468417	105246961	protein_coding	cDNA sequence AB010352	mmu05168	Herpes simplex virus 1 infection	GO:0003674,GO:0005575,GO:0008150	molecular_function|cellular_component|biological_process
AI197445	46.295126319511965	30.391300309122357	62.199	2.0482084663358058	1.0343625600854842	0.011663007246892898	0.0313348	Up	0.2533841969427305	0.3698127061068391	0.3348066243748185	0.207106	0.1628345649857999	0.1165649924100614	105120	non_coding	expressed sequence AI197445			GO:0003674,GO:0005575,GO:0008150	molecular_function|cellular_component|biological_process
AI504432	860.3515844836595	335.44902663459266	1385.2541423327273	4.12104	2.0430100642735045	7.574403314055716e-29	7.713628060685504e-27	Up	6.640254228189415	6.28889	8.647273132945994	2.1719196702665906	1.4195833870556922	1.8577545665353528	229694	non_coding	expressed sequence AI504432			GO:0003674,GO:0005575,GO:0008150	molecular_function|cellular_component|biological_process
ATP8	66.48207117755696	1.0499249627169305	131.91421739239706	135.40037341118298	7.081087907400478	1.810482963133994e-14	3.5884141473200736e-13	Up	10.807611665516466	17.514740664226686	27.47540076218749	0	0.3444577336238076	0.1335640538031953	17706	protein_coding		mmu00190,mmu04714,mmu05208,mmu05010,mmu05012,mmu05014,mmu05016,mmu05020,mmu05022,mmu05415	Oxidative phosphorylation|Thermogenesis|Chemical carcinogenesis - reactive oxygen species|Alzheimer disease|Parkinson disease|Amyotrophic lateral sclerosis|Huntington disease|Prion disease|Pathways of neurodegeneration - multiple diseases|Diabetic cardiomyopathy	GO:0000276,GO:0005739,GO:0005753,GO:0006754,GO:0006811,GO:0015078,GO:0015986,GO:0016020,GO:0042776,GO:0045263,GO:0046933	mitochondrial proton-transporting ATP synthase complex, coupling factor F(o)|mitochondrion|mitochondrial proton-transporting ATP synthase complex|ATP biosynthetic process|monoatomic ion transport|proton transmembrane transporter activity|proton motive force-driven ATP synthesis|membrane|proton motive force-driven mitochondrial ATP synthesis|proton-transporting ATP synthase complex, coupling facto…	WP295,WP1248	Electron transport chain|Oxidative phosphorylation	R-MMU-1428517,R-MMU-1430728,R-MMU-1592230,R-MMU-163200,R-MMU-163210,R-MMU-1852241,R-MMU-8949613	The citric acid (TCA) cycle and respiratory electron transport|Metabolism|Mitochondrial biogenesis|Respiratory electron transport, ATP synthesis by chemiosmotic coupling, and heat production by uncoupling proteins.|Formation of ATP by chemiosmotic coupling|Organelle biogenesis and maintenance|Cristae formation
AU041133	369.0307211079565	228.78607371729984	509.27536849861343	2.2228550570078736	1.1524138793800416	2.277279556896393e-11	2.9823576609789506e-10	Up	3.1681948585130204	2.535302456377928	3.360418670893391	1.2949971220397216	1.3610800535689545	1.6225844541564365	216177	protein_coding	expressed sequence AU041133	mmu05168	Herpes simplex virus 1 infection	GO:0000122,GO:0001227	negative regulation of transcription by RNA polymerase II|DNA-binding transcription repressor activity, RNA polymerase II-specific					zf-C2H2
AW549542	45.99170966373186	20.507895344025602	71.47552398343814	3.449120703274484	1.7862286173370294	0.000122176	0.000529775	Up	1.3611204718732322	1.2053580712046448	0.9269391186021184	0.5224471314184459	0.1588906221803431	0.3542580782614994	100993	non_coding	expressed sequence AW549542
AW549877	7085.672126525427	4248.8302097818905	9922.514043268968	2.3349895976072403	1.2234161227341331	8.419119324305557e-36	1.748070736598046e-33	Up	55.374755639045716	53.571954904516446	59.86231174417154	22.11071042445107	24.977594855249794	28.92116797948828	106064	protein_coding	expressed sequence AW549877			GO:0000423,GO:0003674,GO:0005654,GO:0005737,GO:0005829,GO:0006914	mitophagy|molecular_function|nucleoplasm|cytoplasm|cytosol|autophagy
AY036118	72.42507454331617	140.79591867566782	4.05423	0.0287868	-5.11845	1.6230152767681207e-13	2.785698612276326e-12	Down	0.061767	0.1022518571711304	0.084638	5.959615820792768	1.9450005171831184	0.8895422859398049	101056014	non_coding				GO:0008284,GO:0030097	positive regulation of cell population proliferation|hemopoiesis
Abca1	1994.1910201595651	1250.3101017227514	2738.071938596379	2.1908816832559492	1.1315115748854452	1.0899713905579753e-31	1.5038792360305067e-29	Up	7.182954812790003	7.49643	7.996436370012544	3.4121212175339704	3.886640232878753	3.5652076708241736	11303	protein_coding	ATP-binding cassette%2C sub-family A (ABC1)%2C member 1	mmu02010,mmu04975,mmu04979,mmu05417	ABC transporters|Fat digestion and absorption|Cholesterol metabolism|Lipid and atherosclerosis	GO:0000166,GO:0002790,GO:0005102,GO:0005515,GO:0005524,GO:0005548,GO:0005768,GO:0005794,GO:0005886,GO:0006497,GO:0006911,GO:0007040,GO:0007186,GO:0007189,GO:0008035,GO:0008203,GO:0008320,GO:0009306,GO:0009897,GO:0009986,GO:0010875,GO:0015914,GO:0016020,GO:0016197,GO:0016323,GO:0019905,GO:0023061,GO:0030139,GO:0030301,GO:0031210,GO:0031267,GO:0032367,GO:0032489,GO:0033344,GO:0033700,GO:0034185,GO:…	nucleotide binding|peptide secretion|signaling receptor binding|protein binding|ATP binding|phospholipid transporter activity|endosome|Golgi apparatus|plasma membrane|protein lipidation|phagocytosis, engulfment|lysosome organization|G protein-coupled receptor signaling pathway|adenylate cyclase-activating G protein-coupled receptor signaling pathway|high-density lipoprotein particle binding|chole…	WP431,WP1,WP4346	Nuclear receptors in lipid metabolism and toxicity|Statin pathway|Cholesterol metabolism with Bloch and Kandutsch-Russell pathways	R-MMU-162582,R-MMU-174824,R-MMU-382551,R-MMU-8963896,R-MMU-8963898,R-MMU-9006931,R-MMU-9024446,R-MMU-9029569	Signal Transduction|Plasma lipoprotein assembly, remodeling, and clearance|Transport of small molecules|HDL assembly|Plasma lipoprotein assembly|Signaling by Nuclear Receptors|NR1H2 and NR1H3-mediated signaling|NR1H3 & NR1H2 regulate gene expression linked to cholesterol transport and efflux
Abca5	2683.4582430567943	1456.6969032662412	3910.22	2.6827089260710792	1.4236905306721517	3.980684988696628e-41	1.3301707682541575e-38	Up	13.685770878335486	13.276517652272528	13.895528599282631	5.7065509361345645	4.869313508133285	5.3380394849292525	217265	protein_coding	ATP-binding cassette%2C sub-family A (ABC1)%2C member 5	mmu02010	ABC transporters	GO:0000166,GO:0005319,GO:0005524,GO:0005764,GO:0005768,GO:0005770,GO:0005794,GO:0005886,GO:0006869,GO:0008203,GO:0010745,GO:0010874,GO:0016020,GO:0030301,GO:0033344,GO:0034375,GO:0042626,GO:0042632,GO:0043691,GO:0055085,GO:0140359,GO:1903064	nucleotide binding|lipid transporter activity|ATP binding|lysosome|endosome|late endosome|Golgi apparatus|plasma membrane|lipid transport|cholesterol metabolic process|negative regulation of macrophage derived foam cell differentiation|regulation of cholesterol efflux|membrane|cholesterol transport|cholesterol efflux|high-density lipoprotein particle remodeling|ATPase-coupled transmembrane transp…			R-MMU-1369062,R-MMU-382551,R-MMU-382556	ABC transporters in lipid homeostasis|Transport of small molecules|ABC-family proteins mediated transport
Abca6	635.8455874543852	388.3291877431489	883.3619871656216	2.275091433735588	1.1859245270019618	1.617147111189089e-10	1.8847034397760147e-09	Up	2.3892156171338863	2.9360080165738265	3.8718666541755855	1.5124606409971737	1.4616505059956335	1.255080138041168	76184	protein_coding	ATP-binding cassette%2C sub-family A (ABC1)%2C member 6	mmu02010	ABC transporters	GO:0000139,GO:0000166,GO:0005319,GO:0005524,GO:0005654,GO:0005794,GO:0005886,GO:0006869,GO:0016020,GO:0042626,GO:0043231,GO:0055085,GO:0140359	Golgi membrane|nucleotide binding|lipid transporter activity|ATP binding|nucleoplasm|Golgi apparatus|plasma membrane|lipid transport|membrane|ATPase-coupled transmembrane transporter activity|intracellular membrane-bounded organelle|transmembrane transport|ABC-type transporter activity			R-MMU-1369062,R-MMU-382551,R-MMU-382556	ABC transporters in lipid homeostasis|Transport of small molecules|ABC-family proteins mediated transport
Abca9	167.46803058135552	100.61877689397528	234.31728426873588	2.330729101828233	1.2207813312962037	4.6133633225577744e-07	3.1511142771070127e-06	Up	0.8860979225979527	0.9112866825372272	0.9388565655999344	0.4960710813878828	0.4178743907294631	0.3093328322707873	217262	protein_coding	ATP-binding cassette%2C sub-family A (ABC1)%2C member 9	mmu02010	ABC transporters	GO:0000166,GO:0005319,GO:0005524,GO:0005739,GO:0006869,GO:0016020,GO:0042626,GO:0043231,GO:0055085,GO:0140359	nucleotide binding|lipid transporter activity|ATP binding|mitochondrion|lipid transport|membrane|ATPase-coupled transmembrane transporter activity|intracellular membrane-bounded organelle|transmembrane transport|ABC-type transporter activity			R-MMU-1369062,R-MMU-382551,R-MMU-382556	ABC transporters in lipid homeostasis|Transport of small molecules|ABC-family proteins mediated transport
Abcb7	1782.9967621970345	1127.7667339493112	2438.2267904447594	2.161803110126398	1.1122351331654798	4.1020948871373686e-20	1.5693631709538427e-18	Up	11.026685542323621	11.793010833112252	13.749830554369547	6.185388871686465	5.91781	5.597027302037287	11306	protein_coding	ATP-binding cassette%2C sub-family B (MDR/TAP)%2C member 7	mmu02010	ABC transporters	GO:0000166,GO:0005515,GO:0005524,GO:0005739,GO:0005743,GO:0006879,GO:0016020,GO:0016226,GO:0034755,GO:0042626,GO:0042803,GO:0055072,GO:0055085,GO:0070455,GO:0140359,GO:0140466,GO:0140481,GO:1903331,GO:1903427	nucleotide binding|protein binding|ATP binding|mitochondrion|mitochondrial inner membrane|intracellular iron ion homeostasis|membrane|iron-sulfur cluster assembly|iron ion transmembrane transport|ATPase-coupled transmembrane transporter activity|protein homodimerization activity|iron ion homeostasis|transmembrane transport|positive regulation of heme biosynthetic process|ABC-type transporter acti…			R-MMU-1369007,R-MMU-382551,R-MMU-382556	Mitochondrial ABC transporters|Transport of small molecules|ABC-family proteins mediated transport
Abcc3	78.66011806375012	107.34300940551176	49.97722672198841	0.4643396247855161	-1.10675	0.00657114	0.018952182717130943	Down	0.32368094836164696	0.2755727278022669	0.261368	0.3945901184694863	0.4410211986982641	1.123758291293352	76408	protein_coding	ATP-binding cassette%2C sub-family C (CFTR/MRP)%2C member 3	mmu02010,mmu04976,mmu01523	ABC transporters|Bile secretion|Antifolate resistance	GO:0000166,GO:0005524,GO:0005886,GO:0006855,GO:0006869,GO:0008559,GO:0009925,GO:0015164,GO:0015431,GO:0015432,GO:0015721,GO:0015722,GO:0016020,GO:0016323,GO:0022857,GO:0042626,GO:0042908,GO:0042910,GO:0055085,GO:0071714,GO:0071716,GO:0098656,GO:0140359	nucleotide binding|ATP binding|plasma membrane|xenobiotic transmembrane transport|lipid transport|ABC-type xenobiotic transporter activity|basal plasma membrane|glucuronoside transmembrane transporter activity|ABC-type glutathione S-conjugate transporter activity|ABC-type bile acid transporter activity|bile acid and bile salt transport|canalicular bile acid transport|membrane|basolateral plasma m…	WP431	Nuclear receptors in lipid metabolism and toxicity	R-MMU-1430728,R-MMU-159418,R-MMU-194068,R-MMU-382551,R-MMU-382556,R-MMU-556833,R-MMU-8957322,R-MMU-9748784,R-MMU-9749641,R-MMU-9753281	Metabolism|Recycling of bile acids and salts|Bile acid and bile salt metabolism|Transport of small molecules|ABC-family proteins mediated transport|Metabolism of lipids|Metabolism of steroids|Drug ADME|Aspirin ADME|Paracetamol ADME
Abcc4	195.98354227290798	126.09926965738686	265.8678148884291	2.1027168696476832	1.0722546045850387	3.717536840873947e-07	2.587996187465177e-06	Up	0.9377583363487972	0.7952125245802046	0.7932845875262724	0.4645360435927964	0.3554031195520408	0.4313994111624702	239273	protein_coding	ATP-binding cassette%2C sub-family C (CFTR/MRP)%2C member 4	mmu02010,mmu04024,mmu04976,mmu01523	ABC transporters|cAMP signaling pathway|Bile secretion|Antifolate resistance	GO:0000166,GO:0001409,GO:0005524,GO:0005730,GO:0005794,GO:0005886,GO:0005929,GO:0006855,GO:0006869,GO:0008559,GO:0015132,GO:0015143,GO:0015216,GO:0015431,GO:0015432,GO:0015562,GO:0015665,GO:0015721,GO:0015732,GO:0015747,GO:0015850,GO:0016020,GO:0016323,GO:0016324,GO:0031088,GO:0032310,GO:0034634,GO:0042626,GO:0042910,GO:0048661,GO:0055085,GO:0060271,GO:0070730,GO:0071716,GO:0098591,GO:0140115,GO:…	nucleotide binding|guanine nucleotide transmembrane transporter activity|ATP binding|nucleolus|Golgi apparatus|plasma membrane|cilium|xenobiotic transmembrane transport|lipid transport|ABC-type xenobiotic transporter activity|prostaglandin transmembrane transporter activity|urate transmembrane transporter activity|purine nucleotide transmembrane transporter activity|ABC-type glutathione S-conjuga…	WP3625	Tyrobp causal network in microglia	R-MMU-109582,R-MMU-114608,R-MMU-382551,R-MMU-382556,R-MMU-76002,R-MMU-76005,R-MMU-9748784,R-MMU-9748787,R-MMU-9753281	Hemostasis|Platelet degranulation |Transport of small molecules|ABC-family proteins mediated transport|Platelet activation, signaling and aggregation|Response to elevated platelet cytosolic Ca2+|Drug ADME|Azathioprine ADME|Paracetamol ADME
Abhd11os	58.326448551146854	85.49935039311713	31.15354670917652	0.36469742163114666	-1.45523	3.9663545489002834e-05	0.000188541	Down	1.7405942998147572	1.6136161076461746	2.0273338264524727	3.908083667740747	6.11344	5.558401663073778	69812	non_coding	abhydrolase domain containing 11%2C opposite strand			GO:0003674,GO:0005575,GO:0008150	molecular_function|cellular_component|biological_process
Abi3bp	391.21098115627126	231.27148468381046	551.1504776287322	2.378523222042836	1.250066110716593	7.317819504274045e-10	7.793769318645651e-09	Up	2.3924742538450467	2.9911004338063374	2.2024473797586266	1.3495170520109767	0.8838211805574405	1.0801655273025172	320712	protein_coding	ABI gene family%2C member 3 (NESH) binding protein			GO:0005201,GO:0005518,GO:0005539,GO:0005614,GO:0008201,GO:0008285,GO:0010811,GO:0014069,GO:0030027,GO:0030198,GO:0031012,GO:0043197,GO:0043198,GO:0051015,GO:0061001,GO:0062023,GO:0099151,GO:1904597,GO:1905209,GO:2000249	extracellular matrix structural constituent|collagen binding|glycosaminoglycan binding|interstitial matrix|heparin binding|negative regulation of cell population proliferation|positive regulation of cell-substrate adhesion|postsynaptic density|lamellipodium|extracellular matrix organization|extracellular matrix|dendritic spine|dendritic shaft|actin filament binding|regulation of dendritic spine m…
Ace2	21.861766321574173	10.239648952151422	33.483883690996926	3.262361326872212	1.7059165783765475	0.018926107588379308	0.047601286238395865	Up	0.2546822935257075	0.2608726805424444	0.2780979185805861	0.1738664739290734	0.0578349	0.0149504	70008	protein_coding	angiotensin I converting enzyme (peptidyl-dipeptidase A) 2	mmu04614,mmu04974,mmu05171	Renin-angiotensin system|Protein digestion and absorption|Coronavirus disease - COVID-19	GO:0001618,GO:0003051,GO:0003081,GO:0004175,GO:0004180,GO:0004181,GO:0005515,GO:0005576,GO:0005615,GO:0005737,GO:0005886,GO:0006508,GO:0008233,GO:0008237,GO:0008241,GO:0009986,GO:0015827,GO:0016020,GO:0016324,GO:0016787,GO:0022898,GO:0031526,GO:0042802,GO:0042995,GO:0046718,GO:0046813,GO:0046872,GO:0048662,GO:0051957,GO:0060452,GO:0070373,GO:1903598,GO:1903779,GO:1905737,GO:2000272	virus receptor activity|angiotensin-mediated drinking behavior|regulation of systemic arterial blood pressure by renin-angiotensin|endopeptidase activity|carboxypeptidase activity|metallocarboxypeptidase activity|protein binding|extracellular region|extracellular space|cytoplasm|plasma membrane|proteolysis|peptidase activity|metallopeptidase activity|peptidyl-dipeptidase activity|cell surface|try…	WP4965	Deregulation of renin-angiotensin system by SARS-CoV infection	R-MMU-2022377,R-MMU-2980736,R-MMU-392499	Metabolism of Angiotensinogen to Angiotensins|Peptide hormone metabolism|Metabolism of proteins
Acer3	354.49496958319617	203.47224026551172	505.5176989008808	2.4848102145703628	1.3131356654880924	1.3849567489984367e-12	2.106592107687097e-11	Up	3.4401004262023283	2.9102171278755784	4.024287119160299	1.173459250506628	1.5697056796506976	1.6576162418769187	66190	protein_coding	alkaline ceramidase 3	mmu00600	Sphingolipid metabolism	GO:0000139,GO:0005509,GO:0005783,GO:0005789,GO:0005794,GO:0006629,GO:0006665,GO:0006672,GO:0006954,GO:0008270,GO:0008284,GO:0016020,GO:0016787,GO:0016811,GO:0017040,GO:0042552,GO:0043067,GO:0046512,GO:0046514,GO:0046872,GO:0070774,GO:0071602,GO:0071633,GO:0102121	Golgi membrane|calcium ion binding|endoplasmic reticulum|endoplasmic reticulum membrane|Golgi apparatus|lipid metabolic process|sphingolipid metabolic process|ceramide metabolic process|inflammatory response|zinc ion binding|positive regulation of cell population proliferation|membrane|hydrolase activity|hydrolase activity, acting on carbon-nitrogen (but not peptide) bonds, in linear amides|N-acy…			R-MMU-1430728,R-MMU-1660661,R-MMU-428157,R-MMU-556833	Metabolism|Sphingolipid de novo biosynthesis|Sphingolipid metabolism|Metabolism of lipids
Acp5	123.75114432270584	193.5893496689964	53.91293897641511	0.2785511184812188	-1.84399	2.634082578237766e-05	0.000130339	Down	0.9669968332304208	0.3101568659290142	0.3416156876681556	0.9902239022991758	2.1471198729217345	3.0369126733501544	11433	protein_coding	acid phosphatase 5%2C tartrate resistant	mmu00740,mmu04142,mmu04380,mmu05323	Riboflavin metabolism|Lysosome|Osteoclast differentiation|Rheumatoid arthritis	GO:0003993,GO:0005615,GO:0005764,GO:0006809,GO:0007162,GO:0008198,GO:0008199,GO:0010934,GO:0010936,GO:0016311,GO:0016787,GO:0030335,GO:0032496,GO:0032611,GO:0032615,GO:0032640,GO:0032691,GO:0032695,GO:0032720,GO:0032929,GO:0034097,GO:0042554,GO:0045019,GO:0045453,GO:0046872,GO:0050728,GO:0050830,GO:0060349	acid phosphatase activity|extracellular space|lysosome|nitric oxide biosynthetic process|negative regulation of cell adhesion|ferrous iron binding|ferric iron binding|macrophage cytokine production|negative regulation of macrophage cytokine production|dephosphorylation|hydrolase activity|positive regulation of cell migration|response to lipopolysaccharide|interleukin-1 beta production|interleukin…	WP454	Osteoclast signaling	R-MMU-1430728,R-MMU-196843,R-MMU-196849,R-MMU-196854	Metabolism|Vitamin B2 (riboflavin) metabolism|Metabolism of water-soluble vitamins and cofactors|Metabolism of vitamins and cofactors
Acrv1	3.3309437964570616	0	6.6618875929141295	37.29504575291658	5.220912091523108	0.0135848	0.035727129196563394	Up	0.1734153159508013	0.3198885171312716	0	0	0	0	11451	protein_coding	acrosomal vesicle protein 1			GO:0001669	acrosomal vesicle
Acsbg1	12.448630643943824	2.1871817562960927	22.710079531591568	11.096823245360685	3.4720748215423978	0.000346482	0.00136286	Up	0.1976971303493304	0.1536777245377309	0.2296761633453782	0	0.0520514	0.00807321	94180	protein_coding	acyl-CoA synthetase bubblegum family member 1	mmu00061,mmu00071,mmu04920,mmu03320	Fatty acid biosynthesis|Fatty acid degradation|Adipocytokine signaling pathway|PPAR signaling pathway	GO:0000038,GO:0000166,GO:0001676,GO:0004467,GO:0005524,GO:0005737,GO:0005777,GO:0005783,GO:0005794,GO:0005886,GO:0006629,GO:0006631,GO:0016020,GO:0016405,GO:0016874,GO:0031410,GO:0031957,GO:0042759,GO:0043231,GO:0051384	very long-chain fatty acid metabolic process|nucleotide binding|long-chain fatty acid metabolic process|long-chain fatty acid-CoA ligase activity|ATP binding|cytoplasm|peroxisome|endoplasmic reticulum|Golgi apparatus|plasma membrane|lipid metabolic process|fatty acid metabolic process|membrane|CoA-ligase activity|ligase activity|cytoplasmic vesicle|very long-chain fatty acid-CoA ligase activity|l…	WP2316	PPAR signaling pathway	R-MMU-1430728,R-MMU-556833,R-MMU-75105,R-MMU-75876,R-MMU-8978868	Metabolism|Metabolism of lipids|Fatty acyl-CoA biosynthesis|Synthesis of very long-chain fatty acyl-CoAs|Fatty acid metabolism
Acsbg2	2.538898650127709	0	5.077797300255422	28.394445128406343	4.827536814421996	0.0160111	0.0411208	Up	0.0211751	0.0736139	0.0652855	0	0	0	328845	protein_coding	acyl-CoA synthetase bubblegum family member 2	mmu00061,mmu00071,mmu04920,mmu03320	Fatty acid biosynthesis|Fatty acid degradation|Adipocytokine signaling pathway|PPAR signaling pathway	GO:0000166,GO:0004467,GO:0005524,GO:0005737,GO:0005739,GO:0005829,GO:0006629,GO:0006631,GO:0006635,GO:0007275,GO:0007283,GO:0016020,GO:0016405,GO:0016874,GO:0030154,GO:0042759,GO:0047617,GO:0047676	nucleotide binding|long-chain fatty acid-CoA ligase activity|ATP binding|cytoplasm|mitochondrion|cytosol|lipid metabolic process|fatty acid metabolic process|fatty acid beta-oxidation|multicellular organism development|spermatogenesis|membrane|CoA-ligase activity|ligase activity|cell differentiation|long-chain fatty acid biosynthetic process|acyl-CoA hydrolase activity|arachidonate-CoA ligase act…	WP2316	PPAR signaling pathway	R-MMU-1430728,R-MMU-556833,R-MMU-75105,R-MMU-75876,R-MMU-8978868	Metabolism|Metabolism of lipids|Fatty acyl-CoA biosynthesis|Synthesis of very long-chain fatty acyl-CoAs|Fatty acid metabolism
Acsm1	11.724509060210213	2.7048541994478974	20.74416392097254	7.460173316756129	2.8992091479496835	0.00627253	0.0181915	Up	0.4405870716189862	0.0410269	0.3678960850928578	0.0626625	0	0.0517268	117147	protein_coding	acyl-CoA synthetase medium-chain family member 1	mmu00650,mmu00785	Butanoate metabolism|Lipoic acid metabolism	GO:0000166,GO:0004321,GO:0004467,GO:0005524,GO:0005525,GO:0005739,GO:0005759,GO:0006629,GO:0006631,GO:0006633,GO:0006637,GO:0015645,GO:0016874,GO:0018858,GO:0031956,GO:0046872,GO:0047760,GO:0102391	nucleotide binding|fatty-acyl-CoA synthase activity|long-chain fatty acid-CoA ligase activity|ATP binding|GTP binding|mitochondrion|mitochondrial matrix|lipid metabolic process|fatty acid metabolic process|fatty acid biosynthetic process|acyl-CoA metabolic process|fatty acid ligase activity|ligase activity|benzoate-CoA ligase activity|medium-chain fatty acid-CoA ligase activity|metal ion binding|…			R-MMU-1430728,R-MMU-156580,R-MMU-156587,R-MMU-159424,R-MMU-177135,R-MMU-177162,R-MMU-211859	Metabolism|Phase II - Conjugation of compounds|Amino Acid conjugation|Conjugation of carboxylic acids|Conjugation of benzoate with glycine|Conjugation of phenylacetate with glutamine|Biological oxidations
Acss3	134.43674159743065	65.28044592632428	203.5930372685372	3.1222529013488294	1.642587399822115	6.204158237148703e-11	7.594855641652098e-10	Up	0.8978895999739952	1.1924653899315325	0.9694258429393672	0.3719150806757468	0.3543404542024772	0.2984811718794412	380660	protein_coding	acyl-CoA synthetase short-chain family member 3	mmu00640	Propanoate metabolism	GO:0000166,GO:0003674,GO:0003987,GO:0005524,GO:0005739,GO:0005759,GO:0006629,GO:0008150,GO:0016874,GO:0043231,GO:0047760,GO:0050218	nucleotide binding|molecular_function|acetate-CoA ligase activity|ATP binding|mitochondrion|mitochondrial matrix|lipid metabolic process|biological_process|ligase activity|intracellular membrane-bounded organelle|butyrate-CoA ligase activity|propionate-CoA ligase activity			R-MMU-1430728,R-MMU-556833,R-MMU-74182,R-MMU-77111	Metabolism|Metabolism of lipids|Ketone body metabolism|Synthesis of Ketone Bodies
Actl11	8.530998234978403	0	17.06199646995682	95.49735613831795	6.57739	2.777795294545472e-05	0.000136785	Up	0.0508563	0.2670020570950434	0.0522655	0	0	0	67722	protein_coding	actin-like 11			GO:0003674,GO:0008150	molecular_function|biological_process
Actl7a	4.013171920485169	0	8.026343840970346	44.93335826766121	5.489714986150963	0.00228736	0.00742638	Up	0.1735965059655675	0.249062	0.0396459	0	0	0	11470	protein_coding	actin-like 7a			GO:0001669,GO:0001673,GO:0001675,GO:0005634,GO:0005737,GO:0005794,GO:0005856,GO:0007338,GO:0009566,GO:0031410,GO:0031514,GO:0032991	acrosomal vesicle|male germ cell nucleus|acrosome assembly|nucleus|cytoplasm|Golgi apparatus|cytoskeleton|single fertilization|fertilization|cytoplasmic vesicle|motile cilium|protein-containing complex
Actl7b	7.489008923046051	0.922703	14.055314367217347	14.823080195049052	3.8897733617205446	0.00488378	0.014564854216114012	Up	0.1224908022388991	0.6083301903763101	0.1258848673129407	0.055748	0	0	11471	protein_coding	actin-like 7b			GO:0005634,GO:0005737,GO:0005856	nucleus|cytoplasm|cytoskeleton
Actrt2	6.631246050016812	0	13.262492100033633	74.13688407243673	6.2121195757348815	0.000127888	0.000551747	Up	0.0604373	0.3201619261202728	0.4140796214159463	0	0	0	73353	protein_coding	actin-related protein T2			GO:0003674,GO:0005737,GO:0005856,GO:0008150	molecular_function|cytoplasm|cytoskeleton|biological_process
Acvr2a	1538.3628913525952	942.0082010558124	2134.717581649378	2.2651797914405765	1.1796255641459221	2.593514383023121e-24	1.6409733312228539e-22	Up	10.327627878830768	9.783317893172157	12.207691443504087	4.799823250642105	4.9083868531487855	5.253597488770733	11480	protein_coding	activin receptor IIA	mmu04350,mmu04060,mmu04550,mmu05418	TGF-beta signaling pathway|Cytokine-cytokine receptor interaction|Signaling pathways regulating pluripotency of stem cells|Fluid shear stress and atherosclerosis	GO:0000166,GO:0001702,GO:0001934,GO:0004672,GO:0004674,GO:0004675,GO:0005515,GO:0005524,GO:0005737,GO:0005886,GO:0006468,GO:0007178,GO:0007283,GO:0007368,GO:0007498,GO:0008584,GO:0009952,GO:0009966,GO:0009986,GO:0010862,GO:0015026,GO:0016020,GO:0016301,GO:0016310,GO:0016740,GO:0017002,GO:0019838,GO:0030165,GO:0030501,GO:0030509,GO:0032924,GO:0032927,GO:0034673,GO:0034711,GO:0042475,GO:0042713,GO:…	nucleotide binding|gastrulation with mouth forming second|positive regulation of protein phosphorylation|protein kinase activity|protein serine/threonine kinase activity|transmembrane receptor protein serine/threonine kinase activity|protein binding|ATP binding|cytoplasm|plasma membrane|protein phosphorylation|transmembrane receptor protein serine/threonine kinase signaling pathway|spermatogenesi…	WP3991	miR-127 in mesendoderm differentiation	R-MMU-1502540,R-MMU-162582,R-MMU-201451,R-MMU-9006936	Signaling by Activin|Signal Transduction|Signaling by BMP|Signaling by TGFB family members
Adam1b	4.004122712572738	0	8.008245425145487	44.83585473577878	5.486580995943704	0.00321056	0.010016206748557785	Up	0.0694848	0.1294067665456192	0.00892627	0	0	0	280667	protein_coding	a disintegrin and metallopeptidase domain 1b			GO:0004222,GO:0005515,GO:0005886,GO:0006508,GO:0007283,GO:0007339,GO:0008233,GO:0008237,GO:0008584,GO:0009897,GO:0016020,GO:0016787,GO:0046872,GO:1990913	metalloendopeptidase activity|protein binding|plasma membrane|proteolysis|spermatogenesis|binding of sperm to zona pellucida|peptidase activity|metallopeptidase activity|male gonad development|external side of plasma membrane|membrane|hydrolase activity|metal ion binding|sperm head plasma membrane
Adam2	5.838282570515696	0	11.676565141031404	65.3638	6.030419230252448	0.000591664	0.00220518	Up	0.0325223	0.312266	0.0334235	0	0	0	11495	protein_coding	a disintegrin and metallopeptidase domain 2			GO:0001669,GO:0004222,GO:0005515,GO:0005886,GO:0006508,GO:0007155,GO:0007338,GO:0007339,GO:0008237,GO:0008542,GO:0009986,GO:0010628,GO:0016020,GO:0030534,GO:0032991	acrosomal vesicle|metalloendopeptidase activity|protein binding|plasma membrane|proteolysis|cell adhesion|single fertilization|binding of sperm to zona pellucida|metallopeptidase activity|visual learning|cell surface|positive regulation of gene expression|membrane|adult behavior|protein-containing complex			R-MMU-1187000,R-MMU-1474165,R-MMU-2534343	Fertilization|Reproduction|Interaction With Cumulus Cells And The Zona Pellucida
Adam24	3.0110943550712532	0	6.022188710142513	33.713808067916226	5.075267687810551	0.0086157	0.0240671	Up	0.0492027	0.1075170647418826	0.0202264	0	0	0	13526	protein_coding	a disintegrin and metallopeptidase domain 24 (testase 1)			GO:0004222,GO:0005178,GO:0005886,GO:0006508,GO:0007275,GO:0007283,GO:0008233,GO:0008237,GO:0008584,GO:0009897,GO:0016020,GO:0016787,GO:0030154,GO:0046872,GO:0060468,GO:1990913	metalloendopeptidase activity|integrin binding|plasma membrane|proteolysis|multicellular organism development|spermatogenesis|peptidase activity|metallopeptidase activity|male gonad development|external side of plasma membrane|membrane|hydrolase activity|cell differentiation|metal ion binding|prevention of polyspermy|sperm head plasma membrane
Adam3	25.130283175233693	0.291754	49.968812583469926	143.56331515724574	7.165543333071279	7.308378740128533e-08	5.741990732416929e-07	Up	0.2802479112699404	0.7591661597114195	0.2269195115019471	0	0	0.00797631	11497	protein_coding	a disintegrin and metallopeptidase domain 3 (cyritestin)			GO:0004222,GO:0005515,GO:0005886,GO:0006508,GO:0007155,GO:0007338,GO:0007339,GO:0008237,GO:0009566,GO:0009986,GO:0010628,GO:0016020,GO:0030317,GO:0032991,GO:0045121,GO:0050684,GO:0061827	metalloendopeptidase activity|protein binding|plasma membrane|proteolysis|cell adhesion|single fertilization|binding of sperm to zona pellucida|metallopeptidase activity|fertilization|cell surface|positive regulation of gene expression|membrane|flagellated sperm motility|protein-containing complex|membrane raft|regulation of mRNA processing|sperm head
Adam5	36.656983399578465	12.788941412325105	60.52502538683186	4.724019914857559	2.2400150466583724	9.66380439140646e-06	5.2123611781744895e-05	Up	0.4634170127302335	0.8285340580109295	0.3810061692261742	0.0843641	0.1234765422127514	0.1653975311633179	11499	protein_coding	a disintegrin and metallopeptidase domain 5			GO:0004222,GO:0005515,GO:0005886,GO:0006508,GO:0007155,GO:0007339,GO:0008237,GO:0016020	metalloendopeptidase activity|protein binding|plasma membrane|proteolysis|cell adhesion|binding of sperm to zona pellucida|metallopeptidase activity|membrane	WP310	mRNA processing
Adamts16	169.5305755259884	110.98029498172735	228.08085607024955	2.0514139344946742	1.0366186283311842	6.119740044431465e-07	4.08351827114544e-06	Up	0.6914175518501476	0.8044926846331675	0.7410291079884963	0.3566349468425133	0.3588834405477873	0.4267501126623034	271127	protein_coding	a disintegrin-like and metallopeptidase (reprolysin type) with thrombospondin type 1 motif%2C 16			GO:0001658,GO:0003073,GO:0004222,GO:0005576,GO:0006508,GO:0008233,GO:0008237,GO:0016787,GO:0030198,GO:0031012,GO:0046872,GO:0048232,GO:1902017	branching involved in ureteric bud morphogenesis|regulation of systemic arterial blood pressure|metalloendopeptidase activity|extracellular region|proteolysis|peptidase activity|metallopeptidase activity|hydrolase activity|extracellular matrix organization|extracellular matrix|metal ion binding|male gamete generation|regulation of cilium assembly			R-MMU-392499,R-MMU-5173105,R-MMU-5173214,R-MMU-597592	Metabolism of proteins|O-linked glycosylation|O-glycosylation of TSR domain-containing proteins|Post-translational protein modification
Adamts20	50.87748500251279	32.925303683393345	68.82966632163225	2.077436806988741	1.0548045926969147	0.016222849858872943	0.0415848	Up	0.1798409845974224	0.0970336	0.1779788117152881	0.1030693790851736	0.0457133	0.0771576	223838	protein_coding	a disintegrin-like and metallopeptidase (reprolysin type) with thrombospondin type 1 motif%2C 20			GO:0004175,GO:0004222,GO:0005576,GO:0005615,GO:0006508,GO:0006915,GO:0007165,GO:0008233,GO:0008237,GO:0008270,GO:0009967,GO:0016787,GO:0030198,GO:0030318,GO:0031012,GO:0043066,GO:0045636,GO:0046872,GO:0048070	endopeptidase activity|metalloendopeptidase activity|extracellular region|extracellular space|proteolysis|apoptotic process|signal transduction|peptidase activity|metallopeptidase activity|zinc ion binding|positive regulation of signal transduction|hydrolase activity|extracellular matrix organization|melanocyte differentiation|extracellular matrix|negative regulation of apoptotic process|positive…			R-MMU-392499,R-MMU-5173105,R-MMU-5173214,R-MMU-597592	Metabolism of proteins|O-linked glycosylation|O-glycosylation of TSR domain-containing proteins|Post-translational protein modification
Adamts6	163.50999265564303	100.85597717857678	226.1640081327093	2.2470213638703034	1.1680138412081718	3.859004376114377e-05	0.000183846	Up	0.8012061279635121	0.830262	0.7057770304765341	0.19574	0.4536760394069661	0.4560723788401792	108154	protein_coding	a disintegrin-like and metallopeptidase (reprolysin type) with thrombospondin type 1 motif%2C 6			GO:0001822,GO:0003279,GO:0004222,GO:0007507,GO:0030198,GO:0031012,GO:0035904,GO:0060976	kidney development|cardiac septum development|metalloendopeptidase activity|heart development|extracellular matrix organization|extracellular matrix|aorta development|coronary vasculature development			R-MMU-392499,R-MMU-5173105,R-MMU-5173214,R-MMU-597592	Metabolism of proteins|O-linked glycosylation|O-glycosylation of TSR domain-containing proteins|Post-translational protein modification
Adcy10	13.90379100668776	5.040754179605215	22.766827833770318	4.484543607344586	2.1649611693309216	0.00783127	0.022109504871575245	Up	0.0502362	0.1232771804761771	0.0273325	0.0188287	0.0107369	0.016653	271639	protein_coding	adenylate cyclase 10	mmu00230,mmu04371,mmu04024,mmu04935,mmu04713,mmu04714	Purine metabolism|Apelin signaling pathway|cAMP signaling pathway|Growth hormone synthesis, secretion and action|Circadian entrainment|Thermogenesis	GO:0000166,GO:0000287,GO:0003351,GO:0004016,GO:0005515,GO:0005524,GO:0005634,GO:0005737,GO:0005739,GO:0005829,GO:0005856,GO:0005886,GO:0006171,GO:0007283,GO:0009190,GO:0015630,GO:0016020,GO:0016324,GO:0016829,GO:0030145,GO:0030424,GO:0030425,GO:0030426,GO:0031514,GO:0035556,GO:0042995,GO:0043025,GO:0043065,GO:0045177,GO:0045178,GO:0046872,GO:0048471,GO:0051117,GO:0071241,GO:0071890	nucleotide binding|magnesium ion binding|epithelial cilium movement involved in extracellular fluid movement|adenylate cyclase activity|protein binding|ATP binding|nucleus|cytoplasm|mitochondrion|cytosol|cytoskeleton|plasma membrane|cAMP biosynthetic process|spermatogenesis|cyclic nucleotide biosynthetic process|microtubule cytoskeleton|membrane|apical plasma membrane|lyase activity|manganese ion…	WP2185	Purine metabolism	R-MMU-162582,R-MMU-5358351,R-MMU-5610787	Signal Transduction|Signaling by Hedgehog|Hedgehog 'off' state
Adgrd1	7.100807313671469	13.522328004869337	0.6792866224735842	0.0500456	-4.32061	0.00199986	0.00658694	Down	0	0.00541322	0.00560093	0.1240182731917059	0.0660054	0.0358312	243277	protein_coding	adhesion G protein-coupled receptor D1			GO:0004888,GO:0004930,GO:0005654,GO:0005886,GO:0007166,GO:0007186,GO:0007189,GO:0016020	transmembrane signaling receptor activity|G protein-coupled receptor activity|nucleoplasm|plasma membrane|cell surface receptor signaling pathway|G protein-coupled receptor signaling pathway|adenylate cyclase-activating G protein-coupled receptor signaling pathway|membrane	WP1397	GPCRs, odorant
Adgrf1	28.51759203528377	11.993459417292506	45.04172465327508	3.764200320661114	1.9123434064761984	0.00129544	0.00446575	Up	0.32246	0.1715834062176928	0.2781352597998336	0.0209654	0.0906612	0.1081662047473277	77596	protein_coding	adhesion G protein-coupled receptor F1			GO:0004888,GO:0004930,GO:0004949,GO:0005515,GO:0005886,GO:0006112,GO:0007165,GO:0007166,GO:0007186,GO:0007189,GO:0007416,GO:0007613,GO:0016020,GO:0019216,GO:0031175,GO:0031410,GO:0032793,GO:0038171,GO:0045444	transmembrane signaling receptor activity|G protein-coupled receptor activity|cannabinoid receptor activity|protein binding|plasma membrane|energy reserve metabolic process|signal transduction|cell surface receptor signaling pathway|G protein-coupled receptor signaling pathway|adenylate cyclase-activating G protein-coupled receptor signaling pathway|synapse assembly|memory|membrane|regulation of …	WP1397	GPCRs, odorant
Adgrf5	425.389	234.10144394344243	616.6772989017999	2.6331405306578235	1.3967845200443807	0.0070585	0.020186289294281227	Up	1.887198531583088	1.7093650114730894	2.0565559038805348	1.2554255424105012	0.4996336944890377	0.451082	224792	protein_coding	adhesion G protein-coupled receptor F5			GO:0003094,GO:0003674,GO:0004888,GO:0004930,GO:0005886,GO:0006112,GO:0007166,GO:0007186,GO:0007189,GO:0008654,GO:0009986,GO:0016020,GO:0019216,GO:0031410,GO:0042116,GO:0042593,GO:0043031,GO:0043129,GO:0045177,GO:0045444,GO:0048821,GO:0061626,GO:0071073	glomerular filtration|molecular_function|transmembrane signaling receptor activity|G protein-coupled receptor activity|plasma membrane|energy reserve metabolic process|cell surface receptor signaling pathway|G protein-coupled receptor signaling pathway|adenylate cyclase-activating G protein-coupled receptor signaling pathway|phospholipid biosynthetic process|cell surface|membrane|regulation of li…	WP1397,WP1398	GPCRs, odorant|GPCRs, orphan	R-MMU-392499,R-MMU-5683826	Metabolism of proteins|Surfactant metabolism
Adgrg2	49.7797	28.258661430412264	71.30066621258074	2.512576810880038	1.3291677009609657	0.000600208	0.0022343	Up	0.2584614535280121	0.4088522204538708	0.3492451781353435	0.126344	0.1217337840986959	0.175323	237175	protein_coding	adhesion G protein-coupled receptor G2			GO:0004888,GO:0004930,GO:0005829,GO:0005886,GO:0007165,GO:0007166,GO:0007189,GO:0016020,GO:0016324	transmembrane signaling receptor activity|G protein-coupled receptor activity|cytosol|plasma membrane|signal transduction|cell surface receptor signaling pathway|adenylate cyclase-activating G protein-coupled receptor signaling pathway|membrane|apical plasma membrane	WP1396,WP456	GPCRs, non-odorant |GPCRs, class B secretin-like
Adgrl4	316.89172964408243	118.27273174249581	515.5107275456693	4.355799340967038	2.1229374948124784	0.000356787	0.00140056	Up	3.186426486509399	2.807069980596644	4.843097841909255	1.4984391572379152	0.5647563231260285	0.4910577097450163	170757	protein_coding	adhesion G protein-coupled receptor L4			GO:0004888,GO:0004930,GO:0005509,GO:0005886,GO:0007165,GO:0007166,GO:0007189,GO:0016020,GO:0031410,GO:0065003	transmembrane signaling receptor activity|G protein-coupled receptor activity|calcium ion binding|plasma membrane|signal transduction|cell surface receptor signaling pathway|adenylate cyclase-activating G protein-coupled receptor signaling pathway|membrane|cytoplasmic vesicle|protein-containing complex assembly	WP1396,WP456	GPCRs, non-odorant |GPCRs, class B secretin-like
Adh1	83.69062108726384	50.00392877930793	117.37731339521982	2.333071590390221	1.2222305771533633	0.00104239	0.00367743	Up	2.7539738505277507	1.5425360466180165	2.9366845955666254	0.9423972422547474	0.7272705039680393	1.5753122234432548	11522	protein_coding	alcohol dehydrogenase 1 (class I)	mmu00010,mmu00620,mmu00071,mmu00350,mmu00830,mmu00980,mmu00982,mmu04936	Glycolysis / Gluconeogenesis|Pyruvate metabolism|Fatty acid degradation|Tyrosine metabolism|Retinol metabolism|Metabolism of xenobiotics by cytochrome P450|Drug metabolism - cytochrome P450|Alcoholic liver disease	GO:0001523,GO:0004022,GO:0004024,GO:0004745,GO:0005622,GO:0005654,GO:0005737,GO:0005739,GO:0005829,GO:0005886,GO:0006068,GO:0006069,GO:0008270,GO:0016491,GO:0032526,GO:0033574,GO:0035276,GO:0042572,GO:0042573,GO:0042802,GO:0046186,GO:0046872,GO:0048149,GO:0048545,GO:0051287,GO:0097159	retinoid metabolic process|alcohol dehydrogenase (NAD+) activity|alcohol dehydrogenase activity, zinc-dependent|NAD-retinol dehydrogenase activity|intracellular anatomical structure|nucleoplasm|cytoplasm|mitochondrion|cytosol|plasma membrane|ethanol catabolic process|ethanol oxidation|zinc ion binding|oxidoreductase activity|response to retinoic acid|response to testosterone|ethanol binding|retin…	WP1259,WP662,WP5242	Retinol metabolism|Amino acid metabolism|Comprehensive IL-17A signaling	R-MMU-1430728,R-MMU-162582,R-MMU-211859,R-MMU-211945,R-MMU-2161522,R-MMU-2161541,R-MMU-5362517,R-MMU-5365859,R-MMU-71384,R-MMU-9006931,R-MMU-9748784	Metabolism|Signal Transduction|Biological oxidations|Phase I - Functionalization of compounds|Abacavir ADME|Abacavir metabolism|Signaling by Retinoic Acid|RA biosynthesis pathway|Ethanol oxidation|Signaling by Nuclear Receptors|Drug ADME
Adh6a	18.81822914041584	8.487965515478455	29.14849276535325	3.4023479066912836	1.7665306711586408	0.00512681	0.015225946515158437	Up	0.7787893958902717	0.386773	0.7114388126341089	0.21660378673210887	0.1310018226309783	0.2235031593843179	69117	protein_coding	alcohol dehydrogenase 6A (class V)			GO:0004024,GO:0004745,GO:0005829,GO:0006069,GO:0008270,GO:0042572,GO:0042573	alcohol dehydrogenase activity, zinc-dependent|NAD-retinol dehydrogenase activity|cytosol|ethanol oxidation|zinc ion binding|retinol metabolic process|retinoic acid metabolic process
Adh7	27.535073511471683	5.775558791128192	49.294588231815204	8.53055	3.0926392182529656	0.000342347	0.00134808	Up	0.8884209370226405	0.105893	0.7426042046789857	0	0.0860793	0.1335095156023774	11529	protein_coding	alcohol dehydrogenase 7 (class IV)%2C mu or sigma polypeptide	mmu00010,mmu00620,mmu00071,mmu00350,mmu00830,mmu00980,mmu00982,mmu04936	Glycolysis / Gluconeogenesis|Pyruvate metabolism|Fatty acid degradation|Tyrosine metabolism|Retinol metabolism|Metabolism of xenobiotics by cytochrome P450|Drug metabolism - cytochrome P450|Alcoholic liver disease	GO:0001523,GO:0004022,GO:0004024,GO:0004031,GO:0004745,GO:0005622,GO:0005737,GO:0005829,GO:0005886,GO:0006067,GO:0006068,GO:0006069,GO:0006629,GO:0008270,GO:0009617,GO:0010430,GO:0016491,GO:0019841,GO:0035276,GO:0042572,GO:0042573,GO:0042802,GO:0045471,GO:0046872,GO:0048019,GO:0050153,GO:0051287	retinoid metabolic process|alcohol dehydrogenase (NAD+) activity|alcohol dehydrogenase activity, zinc-dependent|aldehyde oxidase activity|NAD-retinol dehydrogenase activity|intracellular anatomical structure|cytoplasm|cytosol|plasma membrane|ethanol metabolic process|ethanol catabolic process|ethanol oxidation|lipid metabolic process|zinc ion binding|response to bacterium|fatty acid omega-oxidati…	WP33,WP662	Fatty acid omega-oxidation|Amino acid metabolism	R-MMU-1430728,R-MMU-211859,R-MMU-211945,R-MMU-71384	Metabolism|Biological oxidations|Phase I - Functionalization of compounds|Ethanol oxidation
Ager	81.45225554960928	42.63617201523376	120.26833908398486	2.8187764078904833	1.4950690444138457	4.258995750977776e-05	0.000200977	Up	1.4029508058689608	2.291540492166595	1.8903925113110585	0.3831065070689987	0.7362992285628731	0.980953	11596	protein_coding	advanced glycosylation end product-specific receptor	mmu04613,mmu05010,mmu05022,mmu05417,mmu05415,mmu04933	Neutrophil extracellular trap formation|Alzheimer disease|Pathways of neurodegeneration - multiple diseases|Lipid and atherosclerosis|Diabetic cardiomyopathy|AGE-RAGE signaling pathway in diabetic complications	GO:0001540,GO:0001650,GO:0001666,GO:0001774,GO:0001914,GO:0001933,GO:0001934,GO:0001937,GO:0005055,GO:0005515,GO:0005615,GO:0005737,GO:0005829,GO:0005886,GO:0006954,GO:0007162,GO:0007259,GO:0007611,GO:0009925,GO:0009986,GO:0010255,GO:0010508,GO:0010596,GO:0010628,GO:0010718,GO:0010763,GO:0014002,GO:0014911,GO:0016020,GO:0016324,GO:0030054,GO:0030335,GO:0030424,GO:0031175,GO:0032693,GO:0032722,GO:…	amyloid-beta binding|fibrillar center|response to hypoxia|microglial cell activation|regulation of T cell mediated cytotoxicity|negative regulation of protein phosphorylation|positive regulation of protein phosphorylation|negative regulation of endothelial cell proliferation|laminin receptor activity|protein binding|extracellular space|cytoplasm|cytosol|plasma membrane|inflammatory response|negat…			R-MMU-1280215,R-MMU-166016,R-MMU-166058,R-MMU-166166,R-MMU-168138,R-MMU-168142,R-MMU-168164,R-MMU-168176,R-MMU-168179,R-MMU-168181,R-MMU-168188,R-MMU-168249,R-MMU-168256,R-MMU-168898,R-MMU-168928,R-MMU-181438,R-MMU-445989,R-MMU-446652,R-MMU-449147,R-MMU-879415,R-MMU-9020702,R-MMU-933542,R-MMU-937061,R-MMU-975138,R-MMU-975155,R-MMU-975871	Cytokine Signaling in Immune system|Toll Like Receptor 4 (TLR4) Cascade|MyD88:MAL(TIRAP) cascade initiated on plasma membrane|MyD88-independent TLR4 cascade |Toll Like Receptor 9 (TLR9) Cascade|Toll Like Receptor 10 (TLR10) Cascade|Toll Like Receptor 3 (TLR3) Cascade|Toll Like Receptor 5 (TLR5) Cascade|Toll Like Receptor TLR1:TLR2 Cascade|Toll Like Receptor 7/8 (TLR7/8) Cascade|Toll Like Receptor…
Ago2	3509.9776759778224	2256.762386059425	4763.192965896222	2.1110655481304987	1.0779713747507575	1.3857138853982562e-27	1.2245817005424424e-25	Up	18.62832524829765	16.073874811566924	16.549572975171806	8.46333	8.92476	8.04418	239528	protein_coding	argonaute RISC catalytic subunit 2			GO:0000340,GO:0000932,GO:0000993,GO:0001046,GO:0003676,GO:0003723,GO:0003725,GO:0003727,GO:0003729,GO:0004518,GO:0004519,GO:0004521,GO:0005515,GO:0005634,GO:0005737,GO:0005739,GO:0005829,GO:0005844,GO:0005845,GO:0006355,GO:0006417,GO:0007275,GO:0009791,GO:0010501,GO:0010586,GO:0010628,GO:0016442,GO:0016787,GO:0030154,GO:0030422,GO:0030425,GO:0031047,GO:0031054,GO:0035196,GO:0035197,GO:0035198,GO:…	RNA 7-methylguanosine cap binding|P-body|RNA polymerase II complex binding|core promoter sequence-specific DNA binding|nucleic acid binding|RNA binding|double-stranded RNA binding|single-stranded RNA binding|mRNA binding|nuclease activity|endonuclease activity|RNA endonuclease activity|protein binding|nucleus|cytoplasm|mitochondrion|cytosol|polysome|mRNA cap binding complex|regulation of DNA-temp…			R-MMU-203927,R-MMU-211000,R-MMU-426486,R-MMU-426496,R-MMU-5578749,R-MMU-74160	MicroRNA (miRNA) biogenesis|Gene Silencing by RNA|Small interfering RNA (siRNA) biogenesis|Post-transcriptional silencing by small RNAs|Transcriptional regulation by small RNAs|Gene expression (Transcription)
Ahnak	1648.939207940826	1093.1227340174794	2204.7556818641738	2.016777470331892	1.0120519068761265	5.480319281253279e-19	1.817086948044692e-17	Up	3.4216186304163907	3.646629381598761	2.9358334273211217	1.5385348542362922	1.7594085950063238	1.912200333143348	66395	protein_coding	AHNAK nucleoprotein (desmoyokin)	mmu05132	Salmonella infection	GO:0005515,GO:0005634,GO:0005737,GO:0005829,GO:0005886,GO:0005911,GO:0015629,GO:0031982,GO:0042383,GO:0042802,GO:0043034,GO:0043484,GO:0044291,GO:0044548,GO:0045121,GO:0070062,GO:0097493,GO:0098797,GO:1901385,GO:1905686	protein binding|nucleus|cytoplasm|cytosol|plasma membrane|cell-cell junction|actin cytoskeleton|vesicle|sarcolemma|identical protein binding|costamere|regulation of RNA splicing|cell-cell contact zone|S100 protein binding|membrane raft|extracellular exosome|structural molecule activity conferring elasticity|plasma membrane protein complex|regulation of voltage-gated calcium channel activity|posit…
Aif1	111.34354607446144	160.94530030183546	61.74179184708731	0.3831933530953005	-1.38386	1.0663680080812306e-05	5.702762245767742e-05	Down	1.6367456126662765	2.018141324182264	1.5370893339720342	3.236529486114037	4.203858682922462	6.8647766018926335	11629	protein_coding	allograft inflammatory factor 1			GO:0001726,GO:0001774,GO:0001891,GO:0001934,GO:0003779,GO:0005509,GO:0005515,GO:0005634,GO:0005737,GO:0005829,GO:0005856,GO:0005884,GO:0005886,GO:0006911,GO:0008284,GO:0010629,GO:0014739,GO:0016020,GO:0016601,GO:0030027,GO:0030041,GO:0030046,GO:0030335,GO:0032587,GO:0032722,GO:0032755,GO:0034599,GO:0042102,GO:0042995,GO:0043066,GO:0043204,GO:0045429,GO:0046872,GO:0048471,GO:0048661,GO:0048662,GO:…	ruffle|microglial cell activation|phagocytic cup|positive regulation of protein phosphorylation|actin binding|calcium ion binding|protein binding|nucleus|cytoplasm|cytosol|cytoskeleton|actin filament|plasma membrane|phagocytosis, engulfment|positive regulation of cell population proliferation|negative regulation of gene expression|positive regulation of muscle hyperplasia|membrane|Rac protein sig…
Aip	2595.072714894161	3556.4864867856627	1633.6589430026559	0.459306	-1.12247	2.4426624753957163e-25	1.69606427593548e-23	Down	18.871495292109245	19.74147239952685	22.424775622079498	40.08864933183514	48.522950446800785	51.15896096114744	11632	protein_coding	aryl-hydrocarbon receptor-interacting protein	mmu05207,mmu04934	Chemical carcinogenesis - receptor activation|Cushing syndrome	GO:0003712,GO:0003755,GO:0005515,GO:0005737,GO:0005829,GO:0005886,GO:0006626,GO:0006805,GO:0010738,GO:0016020,GO:0017162,GO:0022417,GO:0034751,GO:0036004,GO:0051082,GO:0051344	transcription coregulator activity|peptidyl-prolyl cis-trans isomerase activity|protein binding|cytoplasm|cytosol|plasma membrane|protein targeting to mitochondrion|xenobiotic metabolic process|regulation of protein kinase A signaling|membrane|aryl hydrocarbon receptor binding|protein maturation by protein folding|aryl hydrocarbon receptor complex|GAF domain binding|unfolded protein binding|negat…			R-MMU-1430728,R-MMU-211859,R-MMU-211945,R-MMU-8937144	Metabolism|Biological oxidations|Phase I - Functionalization of compounds|Aryl hydrocarbon receptor signalling
Akap3	25.823740308105013	7.832940209915344	43.8145	5.529774729752946	2.4672207095941605	3.518719927364412e-05	0.000168914	Up	0.2668212004156251	0.5848819202197181	0.3498598513961563	0.1004984613814577	0.044573	0.0777747	11642	protein_coding	A kinase (PRKA) anchor protein 3			GO:0001669,GO:0001835,GO:0005515,GO:0005737,GO:0007178,GO:0008104,GO:0031410,GO:0031514,GO:0035686,GO:0051018,GO:0097225,GO:0097228	acrosomal vesicle|blastocyst hatching|protein binding|cytoplasm|transmembrane receptor protein serine/threonine kinase signaling pathway|protein localization|cytoplasmic vesicle|motile cilium|sperm fibrous sheath|protein kinase A binding|sperm midpiece|sperm principal piece	WP232	G protein signaling pathways
Akap4	24.76205544882679	0	49.52411089765362	277.0398981702899	8.113949952140795	1.4089776128294256e-09	1.4355595630285894e-08	Up	0.1933349216721934	0.8065392074206138	0.4271877733767976	0	0	0	11643	protein_coding	A kinase (PRKA) anchor protein 4			GO:0005515,GO:0005737,GO:0005929,GO:0007178,GO:0008104,GO:0030018,GO:0030030,GO:0030317,GO:0031514,GO:0035686,GO:0042995,GO:0045184,GO:0048471,GO:0051018,GO:0051649,GO:0097224,GO:0097225,GO:0097228,GO:0097229,GO:0120316	protein binding|cytoplasm|cilium|transmembrane receptor protein serine/threonine kinase signaling pathway|protein localization|Z disc|cell projection organization|flagellated sperm motility|motile cilium|sperm fibrous sheath|cell projection|establishment of protein localization|perinuclear region of cytoplasm|protein kinase A binding|establishment of localization in cell|sperm connecting piece|sp…	WP232	G protein signaling pathways
Akr1b7	13.198109906701966	3.866186586712895	22.530033226691042	5.826800038864674	2.5427038018662445	0.00354716	0.010941817228576813	Up	0.4184120913016243	0.253975	0.883901	0.0211586	0.1126111821462448	0.152828	11997	protein_coding	aldo-keto reductase family 1%2C member B7	mmu00040,mmu00051,mmu00052,mmu00561,mmu00790	Pentose and glucuronate interconversions|Fructose and mannose metabolism|Galactose metabolism|Glycerolipid metabolism|Folate biosynthesis	GO:0001758,GO:0004032,GO:0004303,GO:0005576,GO:0005737,GO:0005739,GO:0005764,GO:0005829,GO:0008106,GO:0016491,GO:0016616,GO:0044255,GO:0045550,GO:0047718,GO:0052650	retinal dehydrogenase activity|alditol:NADP+ 1-oxidoreductase activity|estradiol 17-beta-dehydrogenase activity|extracellular region|cytoplasm|mitochondrion|lysosome|cytosol|alcohol dehydrogenase (NADP+) activity|oxidoreductase activity|oxidoreductase activity, acting on the CH-OH group of donors, NAD or NADP as acceptor|cellular lipid metabolic process|geranylgeranyl reductase activity|indanol d…			R-MMU-1430728,R-MMU-193144,R-MMU-196071,R-MMU-556833,R-MMU-8957322	Metabolism|Estrogen biosynthesis|Metabolism of steroid hormones|Metabolism of lipids|Metabolism of steroids
Akr1c13	25.114616446583337	37.51235066651253	12.71688222665412	0.3394067022580662	-1.55891	0.011110606440599607	0.029993868889000658	Down	0.3745898780089147	0.3513972359856652	0.0641615	0.8713591488428902	0.6805140591104493	0.8795681591917742	27384	protein_coding	aldo-keto reductase family 1%2C member C13			GO:0001758,GO:0004032,GO:0004033,GO:0005829,GO:0006805,GO:0008202,GO:0016229,GO:0016491,GO:0016655,GO:0047023,GO:0047086,GO:0047743	retinal dehydrogenase activity|alditol:NADP+ 1-oxidoreductase activity|aldo-keto reductase (NADP) activity|cytosol|xenobiotic metabolic process|steroid metabolic process|steroid dehydrogenase activity|oxidoreductase activity|oxidoreductase activity, acting on NAD(P)H, quinone or similar compound as acceptor|androsterone dehydrogenase activity|ketosteroid monooxygenase activity|chlordecone reducta…
Akr1c18	2.9193757485948675	0	5.838751497189738	32.60989143838716	5.027237733104646	0.0128024	0.033960877075075765	Up	0.0967803	0.0240322	0.2983859824048187	0	0	0	105349	protein_coding	aldo-keto reductase family 1%2C member C18	mmu00140	Steroid hormone biosynthesis	GO:0001758,GO:0004032,GO:0004033,GO:0004745,GO:0005634,GO:0005737,GO:0005829,GO:0006693,GO:0006709,GO:0007567,GO:0016491,GO:0016655,GO:0018636,GO:0032052,GO:0035410,GO:0042448,GO:0044597,GO:0044598,GO:0045550,GO:0045703,GO:0047006,GO:0047020,GO:0047023,GO:0047086,GO:0047787,GO:0050810,GO:0071560	retinal dehydrogenase activity|alditol:NADP+ 1-oxidoreductase activity|aldo-keto reductase (NADP) activity|NAD-retinol dehydrogenase activity|nucleus|cytoplasm|cytosol|prostaglandin metabolic process|progesterone catabolic process|parturition|oxidoreductase activity|oxidoreductase activity, acting on NAD(P)H, quinone or similar compound as acceptor|phenanthrene 9,10-monooxygenase activity|bile ac…			R-MMU-1430728,R-MMU-192105,R-MMU-193368,R-MMU-193775,R-MMU-193807,R-MMU-194068,R-MMU-196854,R-MMU-2187338,R-MMU-556833,R-MMU-6806667,R-MMU-8957322,R-MMU-9709957,R-MMU-9748784,R-MMU-975634,R-MMU-9757110	Metabolism|Synthesis of bile acids and bile salts|Synthesis of bile acids and bile salts via 7alpha-hydroxycholesterol|Synthesis of bile acids and bile salts via 24-hydroxycholesterol|Synthesis of bile acids and bile salts via 27-hydroxycholesterol|Bile acid and bile salt metabolism|Metabolism of vitamins and cofactors|Visual phototransduction|Metabolism of lipids|Metabolism of fat-soluble vitami…
Alas2	39.248779850797355	21.14071490008029	57.35684480151446	2.6994758563879597	1.4326793136476532	0.00566151	0.016627390448312986	Up	0.5750228938932135	1.1137446587533768	0.7682428655011412	0.5234087359361352	0.1915171343537721	0.2160322455964468	11656	protein_coding	aminolevulinic acid synthase 2%2C erythroid	mmu00260,mmu00860	Glycine, serine and threonine metabolism|Porphyrin metabolism	GO:0001666,GO:0003824,GO:0003870,GO:0005739,GO:0005743,GO:0005759,GO:0006778,GO:0006783,GO:0006879,GO:0009058,GO:0016020,GO:0016740,GO:0016746,GO:0030170,GO:0030218,GO:0033014,GO:0042541,GO:0048821,GO:0120225	response to hypoxia|catalytic activity|5-aminolevulinate synthase activity|mitochondrion|mitochondrial inner membrane|mitochondrial matrix|porphyrin-containing compound metabolic process|heme biosynthetic process|intracellular iron ion homeostasis|biosynthetic process|membrane|transferase activity|acyltransferase activity|pyridoxal phosphate binding|erythrocyte differentiation|tetrapyrrole biosyn…	WP18	Heme biosynthesis	R-MMU-1430728,R-MMU-189445,R-MMU-189451	Metabolism|Metabolism of porphyrins|Heme biosynthesis
Aldh1l1	1122.473167305581	1504.9495189952404	739.9968156159206	0.491974	-1.02335	5.576640284796525e-10	6.041642813103266e-09	Down	6.521469174626661	6.635976880428133	6.3743472569834125	9.621967953108669	17.37417874623346	14.955094488578426	107747	protein_coding	aldehyde dehydrogenase 1 family%2C member L1	mmu00670	One carbon pool by folate	GO:0003824,GO:0004029,GO:0004030,GO:0005515,GO:0005737,GO:0005739,GO:0005829,GO:0006730,GO:0006740,GO:0009058,GO:0009258,GO:0016155,GO:0016491,GO:0016620,GO:0016742,GO:0032991,GO:0033721,GO:0044877,GO:0046655	catalytic activity|aldehyde dehydrogenase (NAD+) activity|aldehyde dehydrogenase [NAD(P)+] activity|protein binding|cytoplasm|mitochondrion|cytosol|one-carbon metabolic process|NADPH regeneration|biosynthetic process|10-formyltetrahydrofolate catabolic process|formyltetrahydrofolate dehydrogenase activity|oxidoreductase activity|oxidoreductase activity, acting on the aldehyde or oxo group of dono…	WP435	One-carbon metabolism	R-MMU-1430728,R-MMU-196757,R-MMU-196849,R-MMU-196854	Metabolism|Metabolism of folate and pterines|Metabolism of water-soluble vitamins and cofactors|Metabolism of vitamins and cofactors
Aldh3b1	130.42142467180443	175.26311030173736	85.57973904187138	0.487398	-1.03683	0.000229644	0.000939577	Down	1.3967214731301214	0.9572487054438584	1.2057551999632368	1.9960218605163933	2.2160058915172454	3.4764	67689	protein_coding	aldehyde dehydrogenase 3 family%2C member B1	mmu00010,mmu00340,mmu00350,mmu00360,mmu00410,mmu00980,mmu00982	Glycolysis / Gluconeogenesis|Histidine metabolism|Tyrosine metabolism|Phenylalanine metabolism|beta-Alanine metabolism|Metabolism of xenobiotics by cytochrome P450|Drug metabolism - cytochrome P450	GO:0004028,GO:0004029,GO:0004030,GO:0005737,GO:0005829,GO:0005886,GO:0006081,GO:0006629,GO:0006979,GO:0016020,GO:0016491,GO:0016620,GO:0018477,GO:0018479,GO:0034599,GO:0046185	3-chloroallyl aldehyde dehydrogenase activity|aldehyde dehydrogenase (NAD+) activity|aldehyde dehydrogenase [NAD(P)+] activity|cytoplasm|cytosol|plasma membrane|cellular aldehyde metabolic process|lipid metabolic process|response to oxidative stress|membrane|oxidoreductase activity|oxidoreductase activity, acting on the aldehyde or oxo group of donors, NAD or NADP as acceptor|benzaldehyde dehydro…			R-MMU-1430728,R-MMU-1660661,R-MMU-168249,R-MMU-168256,R-MMU-428157,R-MMU-556833,R-MMU-6798695	Metabolism|Sphingolipid de novo biosynthesis|Innate Immune System|Immune System|Sphingolipid metabolism|Metabolism of lipids|Neutrophil degranulation
Aldoart2	4.3431796468595865	0.291754	8.39461	24.122802941942894	4.592325645388142	0.00594996	0.017364329374036102	Up	0.1885986731477771	0.1702988968724855	0.0704816	0	0	0.0161035	79459	protein_coding	aldolase 1 A%2C retrogene 2	mmu00010,mmu00030,mmu00051,mmu04066	Glycolysis / Gluconeogenesis|Pentose phosphate pathway|Fructose and mannose metabolism|HIF-1 signaling pathway	GO:0004332,GO:0005829,GO:0006096,GO:0030388	fructose-bisphosphate aldolase activity|cytosol|glycolytic process|fructose 1,6-bisphosphate metabolic process
Alg10b	2248.538201459579	1352.5256550538095	3144.550747865349	2.324608069115446	1.216987497120714	3.4640259072477725e-25	2.3443562674810409e-23	Up	25.34377533403475	23.40265992297985	24.15816283356141	12.129600720766936	10.614880499640881	10.00106992835131	380959	protein_coding	asparagine-linked glycosylation 10B (alpha-1%2C2-glucosyltransferase)	mmu00510	N-Glycan biosynthesis	GO:0005783,GO:0005886,GO:0006487,GO:0006488,GO:0007605,GO:0016020,GO:0016740,GO:0016757,GO:0060117,GO:0071805,GO:0106073	endoplasmic reticulum|plasma membrane|protein N-linked glycosylation|dolichol-linked oligosaccharide biosynthetic process|sensory perception of sound|membrane|transferase activity|glycosyltransferase activity|auditory receptor cell development|potassium ion transmembrane transport|dolichyl pyrophosphate Glc2Man9GlcNAc2 alpha-1,2-glucosyltransferase activity
Alkal2	13.696824306322696	6.2020865668702125	21.191562045775186	3.4366732751843334	1.7810127010913832	0.019464957191198538	0.0487559	Up	0.2883688369474416	0.6301397750677337	0.2963591723851703	0.052497	0.1629839773408871	0.1625073577088579	100294583	protein_coding	ALK and LTK ligand 2			GO:0005125,GO:0005575,GO:0005576,GO:0005615,GO:0005886,GO:0010976,GO:0016020,GO:0030298,GO:0030971,GO:0070374,GO:0070378	cytokine activity|cellular_component|extracellular region|extracellular space|plasma membrane|positive regulation of neuron projection development|membrane|receptor signaling protein tyrosine kinase activator activity|receptor tyrosine kinase binding|positive regulation of ERK1 and ERK2 cascade|positive regulation of ERK5 cascade
Alkbh7	600.8159764542253	811.5293641652098	390.10258874324035	0.4809082855016408	-1.05617	2.4793190986876637e-13	4.132713814850693e-12	Down	10.874852565402815	13.440663607732857	11.588937647296133	21.822186671896638	28.437021842936712	28.320700072876896	66400	protein_coding	alkB homolog 7			GO:0005739,GO:0005759,GO:0006631,GO:0006974,GO:0010883,GO:0012501,GO:0016491,GO:0016706,GO:0046872,GO:0051213,GO:1902445	mitochondrion|mitochondrial matrix|fatty acid metabolic process|cellular response to DNA damage stimulus|regulation of lipid storage|programmed cell death|oxidoreductase activity|2-oxoglutarate-dependent dioxygenase activity|metal ion binding|dioxygenase activity|regulation of mitochondrial membrane permeability involved in programmed necrotic cell death
Allc	4.057171912518919	0	8.114343825037846	45.38044412262124	5.503998823121233	0.0013001	0.00447946	Up	0.1542054750666451	0.1531671673133531	0.1584783135784618	0	0	0	94041	protein_coding	allantoicase	mmu00230	Purine metabolism	GO:0000256,GO:0004037,GO:0005575	allantoin catabolic process|allantoicase activity|cellular_component	WP2185	Purine metabolism
Alox12e	38.95692647500467	13.737590329063105	64.17626262094626	4.684866619248217	2.228007974140944	0.00106887	0.00375781	Up	0.9442861535871846	0.1068525587793246	1.2284191488235736	0.1196809550917833	0.2171488802820048	0.1796263171049153	11685	protein_coding	arachidonate lipoxygenase%2C epidermal	mmu00590,mmu04726,mmu04750,mmu01523	Arachidonic acid metabolism|Serotonergic synapse|Inflammatory mediator regulation of TRP channels|Antifolate resistance	GO:0004052,GO:0005506,GO:0005737,GO:0005829,GO:0005886,GO:0006629,GO:0006631,GO:0016165,GO:0016491,GO:0016702,GO:0019369,GO:0019372,GO:0034440,GO:0043651,GO:0046872,GO:0050473,GO:0051213	arachidonate 12(S)-lipoxygenase activity|iron ion binding|cytoplasm|cytosol|plasma membrane|lipid metabolic process|fatty acid metabolic process|linoleate 13S-lipoxygenase activity|oxidoreductase activity|oxidoreductase activity, acting on single donors with incorporation of molecular oxygen, incorporation of two atoms of oxygen|arachidonic acid metabolic process|lipoxygenase pathway|lipid oxidat…
Alox5ap	295.229	406.858	183.59986252084374	0.4515320188299189	-1.1471	2.3992506191098116e-06	1.4429238959584484e-05	Down	6.522937218240707	5.995931930003924	3.1460250526513307	10.025935631431498	12.577802805872881	13.892242235222295	11690	protein_coding	arachidonate 5-lipoxygenase activating protein	mmu04664	Fc epsilon RI signaling pathway	GO:0002540,GO:0002675,GO:0004051,GO:0004364,GO:0004464,GO:0004602,GO:0005515,GO:0005634,GO:0005635,GO:0005783,GO:0005829,GO:0006691,GO:0008047,GO:0016020,GO:0019370,GO:0019372,GO:0019899,GO:0031965,GO:0042802,GO:0044877,GO:0050544,GO:0070207,GO:0071277	leukotriene production involved in inflammatory response|positive regulation of acute inflammatory response|arachidonate 5-lipoxygenase activity|glutathione transferase activity|leukotriene-C4 synthase activity|glutathione peroxidase activity|protein binding|nucleus|nuclear envelope|endoplasmic reticulum|cytosol|leukotriene metabolic process|enzyme activator activity|membrane|leukotriene biosynth…	WP151,WP318	IL-5 signaling pathway|Eicosanoid synthesis	R-MMU-1430728,R-MMU-2142688,R-MMU-2142691,R-MMU-2142700,R-MMU-2142753,R-MMU-556833,R-MMU-8978868,R-MMU-9018678	Metabolism|Synthesis of 5-eicosatetraenoic acids|Synthesis of Leukotrienes (LT) and Eoxins (EX)|Synthesis of Lipoxins (LX)|Arachidonic acid metabolism|Metabolism of lipids|Fatty acid metabolism|Biosynthesis of specialized proresolving mediators (SPMs)
Als2cl	56.27642262211978	27.953488421689496	84.59935682255012	3.002916713692739	1.5863644621049442	0.000843953	0.00304056	Up	0.5964251629296723	0.4216246146907093	0.3368471378512384	0.254327	0.0650763	0.14130725603331198	235633	protein_coding	ALS2 C-terminal like			GO:0005085,GO:0005096,GO:0005515,GO:0005737,GO:0007032,GO:0008104,GO:0016197,GO:0031267,GO:0031410,GO:0042802,GO:0043087	guanyl-nucleotide exchange factor activity|GTPase activator activity|protein binding|cytoplasm|endosome organization|protein localization|endosomal transport|small GTPase binding|cytoplasmic vesicle|identical protein binding|regulation of GTPase activity			R-MMU-199991,R-MMU-5653656,R-MMU-8876198,R-MMU-9007101	Membrane Trafficking|Vesicle-mediated transport|RAB GEFs exchange GTP for GDP on RABs|Rab regulation of trafficking
Amd2	37.70248473497529	19.070098275665806	56.3349	2.959412250234001	1.565310679952392	0.000210536	0.000869715	Up	0.516578	0.5671096910659001	0.4377524020217314	0.1484871831001575	0.1975708837654829	0.1957771135409536	100041585	protein_coding	S-adenosylmethionine decarboxylase 2	mmu00270,mmu00330	Cysteine and methionine metabolism|Arginine and proline metabolism	GO:0004014,GO:0005829,GO:0006595,GO:0006596,GO:0006597,GO:0008295,GO:0016829,GO:0016831,GO:0019810,GO:0042802,GO:0046500	adenosylmethionine decarboxylase activity|cytosol|polyamine metabolic process|polyamine biosynthetic process|spermine biosynthetic process|spermidine biosynthetic process|lyase activity|carboxy-lyase activity|putrescine binding|identical protein binding|S-adenosylmethionine metabolic process
Amh	99.13583036178836	64.87062525546368	133.40103546811304	2.0627016096900057	1.0445351361269506	0.00282464	0.00895991	Up	2.3153445302700213	1.9446455019629243	2.5019740505273367	0.5423761593187973	1.5464211632758968	1.407125524574509	11705	protein_coding	anti-Mullerian hormone	mmu04350,mmu04390,mmu04024,mmu04060	TGF-beta signaling pathway|Hippo signaling pathway|cAMP signaling pathway|Cytokine-cytokine receptor interaction	GO:0001541,GO:0001546,GO:0001655,GO:0001880,GO:0005102,GO:0005114,GO:0005160,GO:0005576,GO:0005615,GO:0005737,GO:0007506,GO:0007530,GO:0008083,GO:0008406,GO:0010628,GO:0030154,GO:0033327,GO:0051092,GO:0060389,GO:2000355	ovarian follicle development|preantral ovarian follicle growth|urogenital system development|Mullerian duct regression|signaling receptor binding|type II transforming growth factor beta receptor binding|transforming growth factor beta receptor binding|extracellular region|extracellular space|cytoplasm|gonadal mesoderm development|sex determination|growth factor activity|gonad development|positive…			R-MMU-162582,R-MMU-201451,R-MMU-9006936	Signal Transduction|Signaling by BMP|Signaling by TGFB family members
Amz1	30.43794721582003	43.675892451188815	17.200001980451212	0.3952136770040823	-1.3393	0.00783315	0.0221119	Down	0.2485019794893818	0.1609752701163382	0.1443495440019835	0.3147080310224568	0.6542772593971765	0.5175420542899234	231842	protein_coding	archaelysin family metallopeptidase 1			GO:0005575,GO:0006508,GO:0008233,GO:0008237,GO:0016787,GO:0046872	cellular_component|proteolysis|peptidase activity|metallopeptidase activity|hydrolase activity|metal ion binding
Anapc11	1418.79	1967.9520410836133	869.6356467026849	0.4417585518602349	-1.17867	6.445693184485785e-33	1.0210932921734295e-30	Down	6.839531249629758	7.263416057818719	7.395853014955374	16.191128832634302	16.72793196351978	18.11793523658933	66156	protein_coding	anaphase promoting complex subunit 11	mmu04120,mmu04110,mmu04114,mmu04914,mmu05166	Ubiquitin mediated proteolysis|Cell cycle|Oocyte meiosis|Progesterone-mediated oocyte maturation|Human T-cell leukemia virus 1 infection	GO:0004842,GO:0005634,GO:0005654,GO:0005680,GO:0005730,GO:0005737,GO:0006511,GO:0007049,GO:0008270,GO:0016567,GO:0031145,GO:0034450,GO:0045842,GO:0046872,GO:0051301,GO:0061630,GO:0070979,GO:0097602	ubiquitin-protein transferase activity|nucleus|nucleoplasm|anaphase-promoting complex|nucleolus|cytoplasm|ubiquitin-dependent protein catabolic process|cell cycle|zinc ion binding|protein ubiquitination|anaphase-promoting complex-dependent catabolic process|ubiquitin-ubiquitin ligase activity|positive regulation of mitotic metaphase/anaphase transition|metal ion binding|cell division|ubiquitin pr…			R-MMU-1280218,R-MMU-141405,R-MMU-141430,R-MMU-1640170,R-MMU-168256,R-MMU-174048,R-MMU-174084,R-MMU-174143,R-MMU-174154,R-MMU-174178,R-MMU-174184,R-MMU-176407,R-MMU-176408,R-MMU-176409,R-MMU-176412,R-MMU-176814,R-MMU-179409,R-MMU-179419,R-MMU-2262752,R-MMU-2467813,R-MMU-2555396,R-MMU-2559582,R-MMU-2559583,R-MMU-453276,R-MMU-68867,R-MMU-68882,R-MMU-68886,R-MMU-69002,R-MMU-69017,R-MMU-69052,R-MMU-69…	Adaptive Immune System|Inhibition of the proteolytic activity of APC/C required for the onset of anaphase by mitotic spindle checkpoint components|Inactivation of APC/C via direct inhibition of the APC/C complex|Cell Cycle|Immune System|APC/C:Cdc20 mediated degradation of Cyclin B|Autodegradation of Cdh1 by Cdh1:APC/C|APC/C-mediated degradation of cell cycle proteins|APC/C:Cdc20 mediated degradat…
Anapc13	747.0268108683897	1021.2684867464618	472.78513499031686	0.4631754058517778	-1.11037	4.489289905228929e-19	1.5095590237928594e-17	Down	7.180192432790665	7.913636977856576	7.527719894976936	14.75283746651707	18.83188194190492	17.78753707891989	69010	protein_coding	anaphase promoting complex subunit 13	mmu04120,mmu04110,mmu04114,mmu04914,mmu05166	Ubiquitin mediated proteolysis|Cell cycle|Oocyte meiosis|Progesterone-mediated oocyte maturation|Human T-cell leukemia virus 1 infection	GO:0003674,GO:0005634,GO:0005680,GO:0007049,GO:0051301,GO:0070979	molecular_function|nucleus|anaphase-promoting complex|cell cycle|cell division|protein K11-linked ubiquitination			R-MMU-1280218,R-MMU-168256,R-MMU-983168,R-MMU-983169	Adaptive Immune System|Immune System|Antigen processing: Ubiquitination & Proteasome degradation|Class I MHC mediated antigen processing & presentation
Angptl6	220.25224377274586	301.37737645225593	139.12711109323544	0.4618404150518577	-1.11453	3.839947997088525e-08	3.1524425284351324e-07	Down	1.3332414278433375	1.7262731675093903	1.8717690231916555	3.2939741901129733	4.16657	3.767854563341024	70726	protein_coding	angiopoietin-like 6			GO:0001525,GO:0005102,GO:0005576,GO:0005615,GO:0007275,GO:0030141,GO:0030154,GO:0062023	angiogenesis|signaling receptor binding|extracellular region|extracellular space|multicellular organism development|secretory granule|cell differentiation|collagen-containing extracellular matrix
Ank3	12527.117088067173	8333.837323331065	16720.39685280329	2.0063290941837075	1.0045582677675766	3.395633728703173e-23	1.9110269190012118e-21	Up	8.505097989814258	7.943034426606352	7.8445319761846735	4.550533801203361	4.2211954870882895	3.881901941077836	11735	protein_coding	ankyrin 3%2C epithelial	mmu05205	Proteoglycans in cancer	GO:0000281,GO:0005200,GO:0005515,GO:0005737,GO:0005764,GO:0005856,GO:0005886,GO:0005923,GO:0007009,GO:0007165,GO:0007409,GO:0007411,GO:0008089,GO:0008092,GO:0009925,GO:0009986,GO:0010628,GO:0010650,GO:0010765,GO:0010960,GO:0014069,GO:0014704,GO:0014731,GO:0016020,GO:0016323,GO:0016328,GO:0016529,GO:0019228,GO:0030018,GO:0030315,GO:0030424,GO:0030425,GO:0030507,GO:0030674,GO:0030951,GO:0031594,GO:…	mitotic cytokinesis|structural constituent of cytoskeleton|protein binding|cytoplasm|lysosome|cytoskeleton|plasma membrane|bicellular tight junction|plasma membrane organization|signal transduction|axonogenesis|axon guidance|anterograde axonal transport|cytoskeletal protein binding|basal plasma membrane|cell surface|positive regulation of gene expression|positive regulation of cell communication …	WP1983	Splicing factor NOVA regulated synaptic proteins
Ankar	3.1952251979469253	0	6.390450395893858	35.758986717403495	5.160233951137656	0.00508151	0.015097678620480082	Up	0.0442128	0.0501887	0.0259645	0	0	0	319695	protein_coding	ankyrin and armadillo repeat containing			GO:0016020	membrane	WP310	mRNA processing
Ankdd1a	42.11259278137765	26.878962891895316	57.346222670859994	2.129789485026593	1.0907108370626457	0.00581685	0.0170293	Up	0.1834236921601796	0.2077589869998442	0.1587420046160299	0.0995899	0.0818445	0.08765	330963	protein_coding	ankyrin repeat and death domain containing 1A			GO:0003674,GO:0005575,GO:0008150	molecular_function|cellular_component|biological_process
Ankfn1	61.50236344799383	40.511989311823356	82.49273758416432	2.034842291188545	1.0249169839082002	0.00750142	0.0212935	Up	0.4078896107247659	0.4002024076503409	0.4140796214159463	0.2988330020655949	0.1867584625717558	0.1354878158950109	382543	protein_coding	ankyrin-repeat and fibronectin type III domain containing 1			GO:0000132,GO:0001662,GO:0003674,GO:0005819,GO:0045475,GO:0050957,GO:0061172	establishment of mitotic spindle orientation|behavioral fear response|molecular_function|spindle|locomotor rhythm|equilibrioception|regulation of establishment of bipolar cell polarity
Ankrd12	7141.242466225772	4338.396847757453	9944.088084694093	2.2920417397186914	1.1966333168421377	2.342954766812324e-36	5.0612556205099375e-34	Up	22.16684700085421	19.808046370504016	20.775771403174545	8.222818899006668	9.865834992326088	10.703423155123575	106585	protein_coding	ankyrin repeat domain 12			GO:0003674,GO:0005654,GO:0005829,GO:0008150	molecular_function|nucleoplasm|cytosol|biological_process
Ankrd34b	61.268917034526304	35.139664860433456	87.3982	2.468822248574338	1.3038229683835802	0.00311432	0.00975437	Up	0.3872219266546323	0.5989900368333331	0.6654268576977482	0.346687	0.1076336200470016	0.2325242039514709	218440	protein_coding	ankyrin repeat domain 34B			GO:0003674,GO:0005575,GO:0005634,GO:0005737,GO:0008150	molecular_function|cellular_component|nucleus|cytoplasm|biological_process
Ankrd36	4.8843925462184545	0	9.768785092436918	54.65336205676222	5.772238342356832	0.000507899	0.00192213	Up	0.0293722	0.072936	0.040248	0	0	0	76389	protein_coding	ankyrin repeat domain 36			GO:0003674,GO:0008150	molecular_function|biological_process
Ano3	459.2900128920086	285.68379991186765	632.8962258721499	2.210220328314501	1.1441901934731449	2.0050782362052468e-09	1.994446658580717e-08	Up	2.32203	2.0082469057544228	2.173622522694363	1.24681	0.7772421648799808	1.0337552765576523	228432	protein_coding	anoctamin 3			GO:0005229,GO:0005254,GO:0005886,GO:0006869,GO:0016020,GO:0016048,GO:0017121,GO:0017128,GO:0046983,GO:0050982,GO:0051649,GO:0061588,GO:0061590,GO:0061591,GO:1902476	intracellular calcium activated chloride channel activity|chloride channel activity|plasma membrane|lipid transport|membrane|detection of temperature stimulus|plasma membrane phospholipid scrambling|phospholipid scramblase activity|protein dimerization activity|detection of mechanical stimulus|establishment of localization in cell|calcium activated phospholipid scrambling|calcium activated phosph…			R-MMU-2672351,R-MMU-382551,R-MMU-983712	Stimuli-sensing channels|Transport of small molecules|Ion channel transport
Anp32b	2626.1531512038932	3642.836521487674	1609.4697809201114	0.44170964812823504	-1.17883	1.7807820961733923e-20	7.22652863543912e-19	Down	19.352710731097588	21.34130884019678	20.545350832738364	54.78861033475669	42.05023524391455	47.83533951242683	67628	protein_coding	acidic (leucine-rich) nuclear phosphoprotein 32 family%2C member B			GO:0000082,GO:0001944,GO:0005634,GO:0005654,GO:0005730,GO:0005737,GO:0006334,GO:0006919,GO:0008284,GO:0021591,GO:0042393,GO:0042981,GO:0043066,GO:0045596,GO:0046827,GO:0048839,GO:0060021,GO:0070063,GO:1900087	G1/S transition of mitotic cell cycle|vasculature development|nucleus|nucleoplasm|nucleolus|cytoplasm|nucleosome assembly|activation of cysteine-type endopeptidase activity involved in apoptotic process|positive regulation of cell population proliferation|ventricular system development|histone binding|regulation of apoptotic process|negative regulation of apoptotic process|negative regulation of …
Aoah	58.162840557668254	85.7051	30.620601655010546	0.35695045163869843	-1.4862	0.000144892	0.000618125	Down	0.2607481666005052	0.2191474811194307	0.1305510306745827	0.5051153653888397	0.4939423873259578	0.7975057630636517	27052	protein_coding	acyloxyacyl hydrolase			GO:0005509,GO:0005576,GO:0006629,GO:0006631,GO:0008653,GO:0009104,GO:0016787,GO:0016788,GO:0031410,GO:0043231,GO:0046872,GO:0050528,GO:0050728	calcium ion binding|extracellular region|lipid metabolic process|fatty acid metabolic process|lipopolysaccharide metabolic process|lipopolysaccharide catabolic process|hydrolase activity|hydrolase activity, acting on ester bonds|cytoplasmic vesicle|intracellular membrane-bounded organelle|metal ion binding|acyloxyacyl hydrolase activity|negative regulation of inflammatory response
Ap1g2	147.42616252844047	78.40297375099694	216.44935130588402	2.7520266469085524	1.4604944392175931	1.9201267438444687e-09	1.9135056171415567e-08	Up	2.4498692091886776	1.8759487858609727	2.628666168095873	0.8644811845468995	0.7842564470899192	0.9933826501612654	11766	protein_coding	adaptor protein complex AP-1%2C gamma 2 subunit	mmu04142,mmu05170	Lysosome|Human immunodeficiency virus 1 infection	GO:0005515,GO:0005768,GO:0005794,GO:0005798,GO:0005802,GO:0006886,GO:0006896,GO:0015031,GO:0016020,GO:0016192,GO:0030117,GO:0030121,GO:0030133,GO:0031410,GO:0035615	protein binding|endosome|Golgi apparatus|Golgi-associated vesicle|trans-Golgi network|intracellular protein transport|Golgi to vacuole transport|protein transport|membrane|vesicle-mediated transport|membrane coat|AP-1 adaptor complex|transport vesicle|cytoplasmic vesicle|clathrin adaptor activity			R-MMU-199991,R-MMU-199992,R-MMU-432720,R-MMU-5653656	Membrane Trafficking|trans-Golgi Network Vesicle Budding|Lysosome Vesicle Biogenesis|Vesicle-mediated transport
Ap1s2	1069.1785418548086	605.2250081454631	1533.1320755641548	2.528910922977667	1.3385162211681534	3.5469772212806796e-19	1.213690477668938e-17	Up	7.45756	6.7653754054206745	8.471494239271637	3.0411	2.5952100917857472	3.7636908281982167	108012	protein_coding	adaptor-related protein complex 1%2C sigma 2 subunit	mmu04142,mmu05170	Lysosome|Human immunodeficiency virus 1 infection	GO:0005515,GO:0005765,GO:0005769,GO:0005794,GO:0005905,GO:0006886,GO:0008542,GO:0015031,GO:0016020,GO:0016182,GO:0016192,GO:0030117,GO:0030121,GO:0031410,GO:0032588,GO:0035615,GO:0036465,GO:0043231,GO:0045202,GO:0045444,GO:0050885,GO:0051649,GO:0060155,GO:0060612,GO:1903232	protein binding|lysosomal membrane|early endosome|Golgi apparatus|clathrin-coated pit|intracellular protein transport|visual learning|protein transport|membrane|synaptic vesicle budding from endosome|vesicle-mediated transport|membrane coat|AP-1 adaptor complex|cytoplasmic vesicle|trans-Golgi network membrane|clathrin adaptor activity|synaptic vesicle recycling|intracellular membrane-bounded orga…			R-MMU-1280218,R-MMU-168256,R-MMU-199991,R-MMU-199992,R-MMU-2132295,R-MMU-432720,R-MMU-432722,R-MMU-5653656	Adaptive Immune System|Immune System|Membrane Trafficking|trans-Golgi Network Vesicle Budding|MHC class II antigen presentation|Lysosome Vesicle Biogenesis|Golgi Associated Vesicle Biogenesis|Vesicle-mediated transport
Ap3s1	1209.402595953498	794.0391677157401	1624.7660241912565	2.045340449599134	1.0323410016357528	9.466057405561456e-14	1.6786161167109226e-12	Up	26.60802795371551	23.146410066898408	32.63229467468662	13.117704777374875	13.905331926699665	15.263477331158347	11777	protein_coding	adaptor-related protein complex 3%2C sigma 1 subunit	mmu04142	Lysosome	GO:0005769,GO:0005794,GO:0005802,GO:0006886,GO:0006896,GO:0008089,GO:0015031,GO:0016020,GO:0016183,GO:0016192,GO:0030117,GO:0030123,GO:0031410,GO:0035654,GO:0036465,GO:0043231,GO:0046907,GO:0048490,GO:0060155,GO:1903232	early endosome|Golgi apparatus|trans-Golgi network|intracellular protein transport|Golgi to vacuole transport|anterograde axonal transport|protein transport|membrane|synaptic vesicle coating|vesicle-mediated transport|membrane coat|AP-3 adaptor complex|cytoplasmic vesicle|clathrin-coated vesicle cargo loading, AP-3-mediated|synaptic vesicle recycling|intracellular membrane-bounded organelle|intra…			R-MMU-199991,R-MMU-199992,R-MMU-432722,R-MMU-5653656	Membrane Trafficking|trans-Golgi Network Vesicle Budding|Golgi Associated Vesicle Biogenesis|Vesicle-mediated transport
Apc	12328.486802699766	7595.995296021191	17060.978309378348	2.24611	1.167427985193734	1.7330025283174975e-37	4.211590008022499e-35	Up	38.14735763212838	34.68484230199076	36.575701515838105	17.5458	17.40828132897425	16.021857774207675	11789	protein_coding	APC%2C WNT signaling pathway regulator	mmu04310,mmu04390,mmu04550,mmu04810,mmu05200,mmu05206,mmu05210,mmu05225,mmu05226,mmu05217,mmu05213,mmu05224,mmu05165,mmu05010,mmu05022,mmu04934	Wnt signaling pathway|Hippo signaling pathway|Signaling pathways regulating pluripotency of stem cells|Regulation of actin cytoskeleton|Pathways in cancer|MicroRNAs in cancer|Colorectal cancer|Hepatocellular carcinoma|Gastric cancer|Basal cell carcinoma|Endometrial cancer|Breast cancer|Human papillomavirus infection|Alzheimer disease|Pathways of neurodegeneration - multiple diseases|Cushing syndr…	GO:0000165,GO:0000281,GO:0000776,GO:0001708,GO:0001822,GO:0001935,GO:0001937,GO:0001942,GO:0002020,GO:0005515,GO:0005634,GO:0005654,GO:0005737,GO:0005794,GO:0005813,GO:0005856,GO:0005874,GO:0005881,GO:0005886,GO:0005912,GO:0005923,GO:0005938,GO:0006915,GO:0006974,GO:0007019,GO:0007026,GO:0007091,GO:0007094,GO:0007155,GO:0007163,GO:0007389,GO:0007399,GO:0007409,GO:0008013,GO:0008017,GO:0008283,GO:…	MAPK cascade|mitotic cytokinesis|kinetochore|cell fate specification|kidney development|endothelial cell proliferation|negative regulation of endothelial cell proliferation|hair follicle development|protease binding|protein binding|nucleus|nucleoplasm|cytoplasm|Golgi apparatus|centrosome|cytoskeleton|microtubule|cytoplasmic microtubule|plasma membrane|adherens junction|bicellular tight junction|c…	WP723,WP523,WP339,WP3857,WP403,WP539,WP1763	Wnt signaling pathway and pluripotency|Regulation of actin cytoskeleton|ESC pluripotency pathways|Wnt signaling in kidney disease|Wnt signaling pathway|Wnt signaling pathway|Mechanisms associated with pluripotency
Apobr	55.64715660642176	81.2372	30.05713675008833	0.3696380956691085	-1.43581	0.000329655	0.00130363	Down	0.2494134765989263	0.2322507255574251	0.2162737195144007	0.4043902019061653	0.6419018915676329	0.9516707971146536	171504	protein_coding	apolipoprotein B receptor			GO:0005886,GO:0006629,GO:0006641,GO:0006869,GO:0006897,GO:0008202,GO:0008203,GO:0016020,GO:0030228,GO:0030229,GO:0034361,GO:0034362,GO:0042627	plasma membrane|lipid metabolic process|triglyceride metabolic process|lipid transport|endocytosis|steroid metabolic process|cholesterol metabolic process|membrane|lipoprotein particle receptor activity|very-low-density lipoprotein particle receptor activity|very-low-density lipoprotein particle|low-density lipoprotein particle|chylomicron			R-MMU-174824,R-MMU-382551,R-MMU-8964043,R-MMU-8964046	Plasma lipoprotein assembly, remodeling, and clearance|Transport of small molecules|Plasma lipoprotein clearance|VLDL clearance
Aqp3	30.871492279495648	6.4280052430245265	55.314979315966816	8.485148659716918	3.084939935991581	0.000270187	0.00108674	Up	1.6454852522355432	0.0653762	0.997737	0.1198228960997301	0.0398578	0.1700043883915884	11828	protein_coding	aquaporin 3	mmu04962	Vasopressin-regulated water reabsorption	GO:0002684,GO:0005654,GO:0005737,GO:0005886,GO:0005911,GO:0006833,GO:0015166,GO:0015204,GO:0015250,GO:0015254,GO:0015267,GO:0015791,GO:0015793,GO:0015840,GO:0016020,GO:0016323,GO:0032526,GO:0042802,GO:0051649,GO:0055085,GO:0070295,GO:0071456,GO:0090650	positive regulation of immune system process|nucleoplasm|cytoplasm|plasma membrane|cell-cell junction|water transport|polyol transmembrane transporter activity|urea transmembrane transporter activity|water channel activity|glycerol channel activity|channel activity|polyol transmembrane transport|glycerol transmembrane transport|urea transport|membrane|basolateral plasma membrane|response to retin…			R-MMU-382551,R-MMU-432040,R-MMU-432047,R-MMU-445717	Transport of small molecules|Vasopressin regulates renal water homeostasis via Aquaporins|Passive transport by Aquaporins|Aquaporin-mediated transport
Aqp7	4.200693671413086	0	8.401387342826181	47.01183745679994	5.554952164230062	0.00174677	0.0058333	Up	0.0266553	0.1412046473547298	0.0547879	0	0	0	11832	protein_coding	aquaporin 7	mmu04923,mmu03320	Regulation of lipolysis in adipocytes|PPAR signaling pathway	GO:0005737,GO:0005811,GO:0005886,GO:0005911,GO:0006833,GO:0015204,GO:0015250,GO:0015254,GO:0015265,GO:0015267,GO:0015793,GO:0015840,GO:0016020,GO:0016323,GO:0031410,GO:0031526,GO:0055085,GO:0070295,GO:1990904	cytoplasm|lipid droplet|plasma membrane|cell-cell junction|water transport|urea transmembrane transporter activity|water channel activity|glycerol channel activity|urea channel activity|channel activity|glycerol transmembrane transport|urea transport|membrane|basolateral plasma membrane|cytoplasmic vesicle|brush border membrane|transmembrane transport|renal water absorption|ribonucleoprotein comp…	WP2316	PPAR signaling pathway	R-MMU-382551,R-MMU-432030,R-MMU-432047,R-MMU-445717	Transport of small molecules|Transport of glycerol from adipocytes to the liver by Aquaporins|Passive transport by Aquaporins|Aquaporin-mediated transport
Arap2	574.4323378865307	350.1777343870404	798.6869413860218	2.2761694309489884	1.1866079513580634	8.33409094220855e-14	1.4952421886751008e-12	Up	2.6640301605137418	2.853974616552688	2.9201271614453965	1.4723798791829268	1.069764920344518	1.3193737493809408	212285	protein_coding	ArfGAP with RhoGAP domain%2C ankyrin repeat and PH domain 2	mmu04144	Endocytosis	GO:0005096,GO:0005547,GO:0005737,GO:0007165,GO:0043547,GO:0046872	GTPase activator activity|phosphatidylinositol-3,4,5-trisphosphate binding|cytoplasm|signal transduction|positive regulation of GTPase activity|metal ion binding
Arf5	1416.025673094313	1993.8527301447034	838.1986160439212	0.4202280483421231	-1.25076	5.545592627764081e-28	5.090044804178655e-26	Down	22.948133803527888	23.49247864610136	21.13660157078413	52.614881972911434	51.817111044442605	64.25427734603869	11844	protein_coding	ADP-ribosylation factor 5	mmu04144	Endocytosis	GO:0000166,GO:0003924,GO:0005515,GO:0005525,GO:0005737,GO:0005794,GO:0005886,GO:0006886,GO:0006890,GO:0015031,GO:0016020,GO:0016192	nucleotide binding|GTPase activity|protein binding|GTP binding|cytoplasm|Golgi apparatus|plasma membrane|intracellular protein transport|retrograde vesicle-mediated transport, Golgi to endoplasmic reticulum|protein transport|membrane|vesicle-mediated transport			R-MMU-199977,R-MMU-199991,R-MMU-392499,R-MMU-446203,R-MMU-5653656,R-MMU-597592,R-MMU-6807878,R-MMU-6811434,R-MMU-6811442,R-MMU-8856688,R-MMU-948021	ER to Golgi Anterograde Transport|Membrane Trafficking|Metabolism of proteins|Asparagine N-linked glycosylation|Vesicle-mediated transport|Post-translational protein modification|COPI-mediated anterograde transport|COPI-dependent Golgi-to-ER retrograde traffic|Intra-Golgi and retrograde Golgi-to-ER traffic|Golgi-to-ER retrograde transport|Transport to the Golgi and subsequent modification
Arfgef3	1015.9702729649566	528.1265367536249	1503.8140091762893	2.8483856949705397	1.5101445123669128	9.730839079023443e-27	7.765064348656546e-25	Up	5.614136921262301	4.987137695335019	5.214500237363615	2.1694291919894297	1.9799611645713169	1.6482220407739008	215821	protein_coding	ARFGEF family member 3			GO:0005085,GO:0016020,GO:0031410,GO:0032012	guanyl-nucleotide exchange factor activity|membrane|cytoplasmic vesicle|regulation of ARF protein signal transduction
Arhgap29	531.9801748363438	352.08201375873705	711.878	2.0237701187678394	1.017045422764934	3.1310535563211375e-10	3.505796406046275e-09	Up	3.077833025155453	3.229881389924204	3.932790861362912	1.4205743746064126	2.018898675253463	1.8969477008504447	214137	protein_coding	Rho GTPase activating protein 29			GO:0005096,GO:0005515,GO:0005737,GO:0007165,GO:0030165,GO:0032991,GO:0046872,GO:0090630	GTPase activator activity|protein binding|cytoplasm|signal transduction|PDZ domain binding|protein-containing complex|metal ion binding|activation of GTPase activity			R-MMU-162582,R-MMU-194315,R-MMU-8980692,R-MMU-9012999,R-MMU-9013148,R-MMU-9013149,R-MMU-9716542	Signal Transduction|Signaling by Rho GTPases|RHOA GTPase cycle|RHO GTPase cycle|CDC42 GTPase cycle|RAC1 GTPase cycle|Signaling by Rho GTPases, Miro GTPases and RHOBTB3
Arhgap5	5713.940744388554	2305.63	9122.246489587062	3.954617950161463	1.983538324778728	1.1735470934008406e-51	1.1407944608850173e-48	Up	25.767141189457174	23.890490651146045	29.547003528635567	7.721649461971056	5.852249637182772	7.348600793748544	11855	protein_coding	Rho GTPase activating protein 5	mmu04510,mmu04670	Focal adhesion|Leukocyte transendothelial migration	GO:0002053,GO:0003924,GO:0005096,GO:0005525,GO:0005737,GO:0005783,GO:0005829,GO:0005886,GO:0007165,GO:0007266,GO:0008361,GO:0010631,GO:0010634,GO:0016020,GO:0016477,GO:0030879,GO:0042169	positive regulation of mesenchymal cell proliferation|GTPase activity|GTPase activator activity|GTP binding|cytoplasm|endoplasmic reticulum|cytosol|plasma membrane|signal transduction|Rho protein signal transduction|regulation of cell size|epithelial cell migration|positive regulation of epithelial cell migration|membrane|cell migration|mammary gland development|SH2 domain binding	WP85	Focal adhesion	R-MMU-162582,R-MMU-194315,R-MMU-8980692,R-MMU-9012999,R-MMU-9013026,R-MMU-9013106,R-MMU-9013148,R-MMU-9013149,R-MMU-9013405,R-MMU-9013406,R-MMU-9013408,R-MMU-9013409,R-MMU-9013423,R-MMU-9035034,R-MMU-9696264,R-MMU-9696270,R-MMU-9696273,R-MMU-9716542	Signal Transduction|Signaling by Rho GTPases|RHOA GTPase cycle|RHO GTPase cycle|RHOB GTPase cycle|RHOC GTPase cycle|CDC42 GTPase cycle|RAC1 GTPase cycle|RHOD GTPase cycle|RHOQ GTPase cycle|RHOG GTPase cycle|RHOJ GTPase cycle|RAC3 GTPase cycle|RHOF GTPase cycle|RND3 GTPase cycle|RND2 GTPase cycle|RND1 GTPase cycle|Signaling by Rho GTPases, Miro GTPases and RHOBTB3
Arhgdib	411.79937227988967	585.9682473165585	237.63049724322042	0.4053949097053192	-1.3026	1.4707227641104221e-15	3.2900498988771426e-14	Down	4.846733823907028	3.5886923067551835	4.039163062852025	9.60946	10.694094230646305	12.017843635764544	11857	protein_coding	Rho%2C GDP dissociation inhibitor (GDI) beta	mmu04962,mmu04722	Vasopressin-regulated water reabsorption|Neurotrophin signaling pathway	GO:0003924,GO:0005094,GO:0005096,GO:0005737,GO:0005829,GO:0007266,GO:0016020,GO:0031267,GO:0035023,GO:1901164,GO:2000249	GTPase activity|Rho GDP-dissociation inhibitor activity|GTPase activator activity|cytoplasm|cytosol|Rho protein signal transduction|membrane|small GTPase binding|regulation of Rho protein signal transduction|negative regulation of trophoblast cell migration|regulation of actin cytoskeleton reorganization	WP298,WP571	G13 signaling pathway|FAS pathway and stress induction of HSP regulation	R-MMU-162582,R-MMU-194315,R-MMU-8980692,R-MMU-9012999,R-MMU-9013148,R-MMU-9013149,R-MMU-9013407,R-MMU-9013408,R-MMU-9013423,R-MMU-9716542	Signal Transduction|Signaling by Rho GTPases|RHOA GTPase cycle|RHO GTPase cycle|CDC42 GTPase cycle|RAC1 GTPase cycle|RHOH GTPase cycle|RHOG GTPase cycle|RAC3 GTPase cycle|Signaling by Rho GTPases, Miro GTPases and RHOBTB3
Arhgdig	190.41488538531434	269.60476494472994	111.22500582589844	0.4128014591764717	-1.27648	7.177686364920179e-09	6.593728548117825e-08	Down	3.0921410364926243	3.0713208028979646	3.148931074488708	5.83388	8.9539	9.029551265253227	14570	protein_coding	Rho GDP dissociation inhibitor (GDI) gamma	mmu04962,mmu04722	Vasopressin-regulated water reabsorption|Neurotrophin signaling pathway	GO:0001835,GO:0005092,GO:0005094,GO:0005096,GO:0005515,GO:0005737,GO:0005829,GO:0005886,GO:0007266,GO:0016020,GO:0030695,GO:0032880	blastocyst hatching|GDP-dissociation inhibitor activity|Rho GDP-dissociation inhibitor activity|GTPase activator activity|protein binding|cytoplasm|cytosol|plasma membrane|Rho protein signal transduction|membrane|GTPase regulator activity|regulation of protein localization	WP298	G13 signaling pathway	R-MMU-162582,R-MMU-194315,R-MMU-9012999,R-MMU-9013026,R-MMU-9013148,R-MMU-9013407,R-MMU-9013408,R-MMU-9716542	Signal Transduction|Signaling by Rho GTPases|RHO GTPase cycle|RHOB GTPase cycle|CDC42 GTPase cycle|RHOH GTPase cycle|RHOG GTPase cycle|Signaling by Rho GTPases, Miro GTPases and RHOBTB3
Arid3c	26.927285844898854	12.743369078620212	41.11120261117753	3.245421476272219	1.6984058502559098	0.0011087	0.00388383	Up	0.4604746824906765	0.4885587833653513	0.3334147601011515	0.0857337	0.1774479233819615	0.1572702278548447	550619	protein_coding	AT rich interactive domain 3C (BRIGHT-like)			GO:0000978,GO:0001228,GO:0003677,GO:0003682,GO:0005515,GO:0005634,GO:0005737,GO:0006357,GO:0045121,GO:0045944	RNA polymerase II cis-regulatory region sequence-specific DNA binding|DNA-binding transcription activator activity, RNA polymerase II-specific|DNA binding|chromatin binding|protein binding|nucleus|cytoplasm|regulation of transcription by RNA polymerase II|membrane raft|positive regulation of transcription by RNA polymerase II					ARID
Arl4aos	19.538641312840685	9.691057399900787	29.386225225780606	3.07053	1.6184882338027808	0.010278946048151614	0.0279926	Up	0.5872450404233324	0.3208100271852935	0.3771980357027849	0.0801801	0.2311492686159761	0.13789	100043606	non_coding	ADP-ribosylation factor-like 4A%2C opposite strand			GO:0003674,GO:0005575,GO:0008150	molecular_function|cellular_component|biological_process
Arl6ip4	1059.7635654870178	1419.626082793884	699.9010481801503	0.4930500261551638	-1.02019	1.7308791978170772e-20	7.064233306205345e-19	Down	16.24751024361773	17.308246259801546	17.605740654720638	31.856949456934572	38.28551540825834	38.93426067869186	65105	protein_coding	ADP-ribosylation factor-like 6 interacting protein 4			GO:0005515,GO:0005634,GO:0006397,GO:0008380	protein binding|nucleus|mRNA processing|RNA splicing
Armc12	3.236283688426153	0	6.472567376852312	36.170756032123855	5.176751848048225	0.00519901	0.015418940655255309	Up	0.1052036445944247	0.1306190995050976	0.2702967610330746	0	0	0	67645	protein_coding	armadillo repeat containing 12			GO:0005515,GO:0005634,GO:0005739,GO:0005741,GO:0007283,GO:0016020,GO:0019898,GO:0030154,GO:0030307,GO:0030317,GO:0120317	protein binding|nucleus|mitochondrion|mitochondrial outer membrane|spermatogenesis|membrane|extrinsic component of membrane|cell differentiation|positive regulation of cell growth|flagellated sperm motility|sperm mitochondrial sheath assembly
Art3	39.77135442589217	18.592840458885348	60.949868392899035	3.25485	1.7025917524620289	0.000361609	0.00141741	Up	0.5557453064542648	0.8096048706489656	0.8757546016153346	0.3597237391636001	0.1495729622376687	0.1971903527413714	109979	protein_coding	ADP-ribosyltransferase 3			GO:0003950,GO:0005886,GO:0016020,GO:0016740,GO:0016757,GO:0016779,GO:0106274	NAD+ ADP-ribosyltransferase activity|plasma membrane|membrane|transferase activity|glycosyltransferase activity|nucleotidyltransferase activity|NAD+-protein-arginine ADP-ribosyltransferase activity			R-MMU-163125,R-MMU-392499,R-MMU-597592	Post-translational modification: synthesis of GPI-anchored proteins|Metabolism of proteins|Post-translational protein modification
Art5	2.510055572364296	0	5.020111144728597	28.103174223022556	4.812661185375643	0.018516681925284675	0.0467419	Up	0.0317164	0.1050093781006725	0.0217301	0	0	0	11875	protein_coding	ADP-ribosyltransferase 5			GO:0003950,GO:0016740,GO:0016757,GO:0016779,GO:0106274	NAD+ ADP-ribosyltransferase activity|transferase activity|glycosyltransferase activity|nucleotidyltransferase activity|NAD+-protein-arginine ADP-ribosyltransferase activity
Arxes2	954.1409107755417	582.8235652611263	1325.4582562899575	2.2704448948007583	1.182975022024337	2.456359526354675e-14	4.766942362125324e-13	Up	24.1121	22.56517887084053	27.6648	12.534262728670086	9.148707935507133	12.491187847371044	76976	protein_coding	adipocyte-related X-chromosome expressed sequence 2	mmu03060	Protein export	GO:0005783,GO:0005787,GO:0006465,GO:0045047,GO:0045444	endoplasmic reticulum|signal peptidase complex|signal peptide processing|protein targeting to ER|fat cell differentiation
Asah2	238.6821587697707	150.60996003256702	326.75435750697443	2.177619535343805	1.1227519143761158	3.8979759920858e-07	2.7012998887474688e-06	Up	1.906726080037591	1.8879131616961555	2.058464234515597	0.9526516497342268	1.1874257265663335	0.6835776703458581	54447	protein_coding	N-acylsphingosine amidohydrolase 2	mmu00600,mmu04071	Sphingolipid metabolism|Sphingolipid signaling pathway	GO:0005509,GO:0005515,GO:0005576,GO:0005615,GO:0005739,GO:0005794,GO:0005886,GO:0005901,GO:0006629,GO:0006665,GO:0006915,GO:0008270,GO:0010033,GO:0016020,GO:0016787,GO:0017040,GO:0042759,GO:0044241,GO:0045121,GO:0046512,GO:0046513,GO:0046514,GO:0046872,GO:0070062,GO:0070774,GO:0071633,GO:0102121	calcium ion binding|protein binding|extracellular region|extracellular space|mitochondrion|Golgi apparatus|plasma membrane|caveola|lipid metabolic process|sphingolipid metabolic process|apoptotic process|zinc ion binding|response to organic substance|membrane|hydrolase activity|N-acylsphingosine amidohydrolase activity|long-chain fatty acid biosynthetic process|lipid digestion|membrane raft|sphin…	WP57	Signal transduction of S1P receptor	R-MMU-1430728,R-MMU-1660662,R-MMU-428157,R-MMU-556833	Metabolism|Glycosphingolipid metabolism|Sphingolipid metabolism|Metabolism of lipids
Asb16	25.26164256127244	37.22504559735922	13.298239525185627	0.3565223870225196	-1.48794	0.00739068	0.0210294	Down	0.1026172797909891	0.0815411	0.2214674169016309	0.3642847040647834	0.4349890728818512	0.3951643954757431	217217	protein_coding	ankyrin repeat and SOCS box-containing 16			GO:0003674,GO:0008150,GO:0035556	molecular_function|biological_process|intracellular signal transduction			R-MMU-1280218,R-MMU-168256,R-MMU-392499,R-MMU-597592,R-MMU-8951664,R-MMU-983168,R-MMU-983169	Adaptive Immune System|Immune System|Metabolism of proteins|Post-translational protein modification|Neddylation|Antigen processing: Ubiquitination & Proteasome degradation|Class I MHC mediated antigen processing & presentation
Asb17	3.0382419788085437	0	6.076483957617094	33.98904236128069	5.086997809514988	0.00636589	0.018427300007354867	Up	0.2214496564649818	0.1374741094982087	0.1422410913260884	0	0	0	66772	protein_coding	ankyrin repeat and SOCS box-containing 17			GO:0003674,GO:0005575,GO:0008150,GO:0035556	molecular_function|cellular_component|biological_process|intracellular signal transduction			R-MMU-1280218,R-MMU-168256,R-MMU-392499,R-MMU-597592,R-MMU-8951664,R-MMU-983168,R-MMU-983169	Adaptive Immune System|Immune System|Metabolism of proteins|Post-translational protein modification|Neddylation|Antigen processing: Ubiquitination & Proteasome degradation|Class I MHC mediated antigen processing & presentation
Aspa	24.61706840620397	8.927728496847797	40.306408315560155	4.464924390427968	2.15864	0.00923182	0.0255344	Up	0.3111378983325664	0.397341	1.0658637854629056	0.3236686912520288	0.0179442	0.0556631	11484	protein_coding	aspartoacylase	mmu00250,mmu00340	Alanine, aspartate and glutamate metabolism|Histidine metabolism	GO:0004046,GO:0005515,GO:0005634,GO:0005737,GO:0005829,GO:0006083,GO:0006531,GO:0016787,GO:0016788,GO:0016811,GO:0019807,GO:0042802,GO:0046872,GO:0048714	aminoacylase activity|protein binding|nucleus|cytoplasm|cytosol|acetate metabolic process|aspartate metabolic process|hydrolase activity|hydrolase activity, acting on ester bonds|hydrolase activity, acting on carbon-nitrogen (but not peptide) bonds, in linear amides|aspartoacylase activity|identical protein binding|metal ion binding|positive regulation of oligodendrocyte differentiation	WP240	Alanine and aspartate metabolism	R-MMU-1430728,R-MMU-71291,R-MMU-8963693	Metabolism|Metabolism of amino acids and derivatives|Aspartate and asparagine metabolism
Asphd1	440.378	600.1895626320412	280.5659739839021	0.4679337313789882	-1.09562	1.137917314924984e-10	1.3527237185650754e-09	Down	6.186617119948617	7.1576136678166415	6.02466	11.19933742536448	17.006087404756233	15.451611463941546	233879	protein_coding	aspartate beta-hydroxylase domain containing 1			GO:0003674,GO:0005575,GO:0008150,GO:0016020,GO:0016491,GO:0018193,GO:0051213	molecular_function|cellular_component|biological_process|membrane|oxidoreductase activity|peptidyl-amino acid modification|dioxygenase activity
Aspn	37.40386295669303	3.075678262915883	71.73204765047024	23.132864756580588	4.531872034194351	0.00638492	0.018474882502589204	Up	0.7640671664437478	0.9058107170607548	0.9625504198759804	0.1121748968903059	0	0	66695	protein_coding	asporin			GO:0005509,GO:0005515,GO:0005518,GO:0005576,GO:0005615,GO:0030021,GO:0030282,GO:0030512,GO:0031012,GO:0031214,GO:0042995,GO:0062023,GO:0070171	calcium ion binding|protein binding|collagen binding|extracellular region|extracellular space|extracellular matrix structural constituent conferring compression resistance|bone mineralization|negative regulation of transforming growth factor beta receptor signaling pathway|extracellular matrix|biomineral tissue development|cell projection|collagen-containing extracellular matrix|negative regulati…
Asxl3	208.69890320898602	128.01940910166792	289.3783973163043	2.2615667677738407	1.1773225889891332	4.775683806552073e-10	5.216178441620157e-09	Up	0.3069185955182207	0.2998048094305444	0.2694672638788796	0.1359845050626298	0.1390863491941848	0.1307706489995342	211961	protein_coding	additional sex combs like 3%2C transcriptional regulator			GO:0003677,GO:0003682,GO:0005634,GO:0006355,GO:0009887,GO:0035517,GO:0042975,GO:0045944,GO:0046872,GO:0051055	DNA binding|chromatin binding|nucleus|regulation of DNA-templated transcription|animal organ morphogenesis|PR-DUB complex|peroxisome proliferator activated receptor binding|positive regulation of transcription by RNA polymerase II|metal ion binding|negative regulation of lipid biosynthetic process
Atad2b	3877.900783132008	2493.6514365006265	5262.150129763391	2.1095627651182065	1.0769440122207854	1.758354201112474e-33	3.1336802454159473e-31	Up	14.278741664395827	12.847460542069616	13.86003964213707	6.398562094726848	6.6069558188591735	7.376087814701442	320817	protein_coding	ATPase family%2C AAA domain containing 2B			GO:0003682,GO:0005634,GO:0005654,GO:0016887,GO:0042393,GO:0045944,GO:0070577	chromatin binding|nucleus|nucleoplasm|ATP hydrolysis activity|histone binding|positive regulation of transcription by RNA polymerase II|lysine-acetylated histone binding
Atcayos	11.990087738271134	22.283654374384408	1.6965211021578381	0.0757319	-3.72296	0.000205007	0.000848515	Down	0.18245223268498487	0.0906119	0.1875077530940134	3.653656327141613	1.104864428604666	1.456604209400885	69678	non_coding	ataxia%2C cerebellar%2C Cayman type%2C opposite strand
Atf5	958.9672217629848	1279.4521562222544	638.4822873037134	0.4991278304591182	-1.00252	5.6864357309416226e-09	5.2896961523235126e-08	Down	8.037882663315076	11.120831880790579	12.605575940431983	17.690175090229516	25.986716853250485	23.40171478167921	107503	protein_coding	activating transcription factor 5			GO:0000976,GO:0000977,GO:0001228,GO:0003677,GO:0003682,GO:0003700,GO:0005515,GO:0005634,GO:0005654,GO:0005667,GO:0005737,GO:0005813,GO:0005829,GO:0005856,GO:0006355,GO:0006357,GO:0007623,GO:0008285,GO:0009791,GO:0010468,GO:0015631,GO:0019900,GO:0021889,GO:0021891,GO:0021930,GO:0021988,GO:0031072,GO:0035264,GO:0042127,GO:0043066,GO:0043565,GO:0045444,GO:0045892,GO:0045893,GO:0045944,GO:0046605,GO:…	transcription cis-regulatory region binding|RNA polymerase II transcription regulatory region sequence-specific DNA binding|DNA-binding transcription activator activity, RNA polymerase II-specific|DNA binding|chromatin binding|DNA-binding transcription factor activity|protein binding|nucleus|nucleoplasm|transcription regulator complex|cytoplasm|centrosome|cytosol|cytoskeleton|regulation of DNA-te…	WP385	Myometrial relaxation and contraction pathways			TF_bZIP
Atg101	551.1452782607677	785.6470173413259	316.6435391802086	0.4030777040466545	-1.31087	1.5016130962676145e-20	6.175672630149849e-19	Down	4.3935845562606435	4.8657854734901616	5.176104523536114	10.70173378315943	13.516194277994243	13.458181894141074	68118	protein_coding	autophagy related 101	mmu04140,mmu04136,mmu04211,mmu05010,mmu05014,mmu05016,mmu05017,mmu05022	Autophagy - animal|Autophagy - other|Longevity regulating pathway|Alzheimer disease|Amyotrophic lateral sclerosis|Huntington disease|Spinocerebellar ataxia|Pathways of neurodegeneration - multiple diseases	GO:0000045,GO:0000407,GO:0005737,GO:0006468,GO:0006914,GO:0008285,GO:0010508,GO:0042802,GO:0044877,GO:0046777,GO:1903059,GO:1990316	autophagosome assembly|phagophore assembly site|cytoplasm|protein phosphorylation|autophagy|negative regulation of cell population proliferation|positive regulation of autophagy|identical protein binding|protein-containing complex binding|protein autophosphorylation|regulation of protein lipidation|Atg1/ULK1 kinase complex			R-MMU-1632852,R-MMU-9612973	Macroautophagy|Autophagy
Atox1	605.7395652871357	879.3307622962752	332.1483682779952	0.3777944422570611	-1.40433	2.523631233257112e-21	1.1483059054135444e-19	Down	16.536774638317894	19.39658050464065	19.89515628499652	42.17763028729564	56.73500336301859	56.72054798474996	11927	protein_coding	antioxidant 1 copper chaperone	mmu04978	Mineral absorption	GO:0005507,GO:0005829,GO:0006811,GO:0006825,GO:0006878,GO:0006979,GO:0016531,GO:0032767,GO:0043066,GO:0046872,GO:0051117,GO:0060003,GO:1903136	copper ion binding|cytosol|monoatomic ion transport|copper ion transport|intracellular copper ion homeostasis|response to oxidative stress|copper chaperone activity|copper-dependent protein binding|negative regulation of apoptotic process|metal ion binding|ATPase binding|copper ion export|cuprous ion binding	WP5242	Comprehensive IL-17A signaling	R-MMU-168249,R-MMU-168256,R-MMU-6803157,R-MMU-6803544	Innate Immune System|Immune System|Antimicrobial peptides|Ion influx/efflux at host-pathogen interface
Atp11c	905.7998748461343	306.98709349792307	1504.6126561943465	4.888560053947204	2.289409575820984	1.3657520863799323e-51	1.2699119182313576e-48	Up	5.946879588336928	5.906837617182555	7.463405074690153	1.3660291085679133	1.1751605450671003	1.5918087292269627	320940	protein_coding	ATPase%2C class VI%2C type 11C			GO:0000166,GO:0000287,GO:0002329,GO:0005215,GO:0005524,GO:0005768,GO:0005783,GO:0005886,GO:0006869,GO:0015914,GO:0016020,GO:0016887,GO:0045332,GO:0045579,GO:0046872,GO:0055037,GO:0090555,GO:0140326,GO:0140346,GO:1990531	nucleotide binding|magnesium ion binding|pre-B cell differentiation|transporter activity|ATP binding|endosome|endoplasmic reticulum|plasma membrane|lipid transport|phospholipid transport|membrane|ATP hydrolysis activity|phospholipid translocation|positive regulation of B cell differentiation|metal ion binding|recycling endosome|phosphatidylethanolamine flippase activity|ATPase-coupled intramembra…			R-MMU-382551,R-MMU-936837,R-MMU-983712	Transport of small molecules|Ion transport by P-type ATPases|Ion channel transport
Atp13a3	3955.1532616468944	2490.109347819749	5420.197175474042	2.1762541609884964	1.1218470563056608	1.8084733642417166e-30	2.1975006458905313e-28	Up	19.969472831586586	19.060662134541143	20.05637433510818	10.057989607338587	9.127217297527736	9.202674526161418	224088	protein_coding	ATPase type 13A3			GO:0000166,GO:0005215,GO:0005524,GO:0005768,GO:0006812,GO:0006874,GO:0015203,GO:0015594,GO:0016020,GO:0016887,GO:0019829,GO:0031901,GO:0031902,GO:0046872,GO:0055038,GO:0140358,GO:1902047	nucleotide binding|transporter activity|ATP binding|endosome|monoatomic cation transport|intracellular calcium ion homeostasis|polyamine transmembrane transporter activity|ABC-type putrescine transporter activity|membrane|ATP hydrolysis activity|ATPase-coupled monoatomic cation transmembrane transporter activity|early endosome membrane|late endosome membrane|metal ion binding|recycling endosome m…
Atp1a4	13.305124352397888	0	26.6102	148.87647340668542	7.2179719760572265	1.645160591626732e-07	1.2123847144220986e-06	Up	0.1572352574358407	0.2967354437212284	0.1696716497509243	0	0	0	27222	protein_coding	ATPase%2C Na+/K+ transporting%2C alpha 4 polypeptide	mmu04024,mmu04022,mmu04911,mmu04918,mmu04919,mmu04925,mmu04260,mmu04261,mmu04970,mmu04971,mmu04972,mmu04976,mmu04973,mmu04974,mmu04978,mmu04960,mmu04961,mmu04964	cAMP signaling pathway|cGMP-PKG signaling pathway|Insulin secretion|Thyroid hormone synthesis|Thyroid hormone signaling pathway|Aldosterone synthesis and secretion|Cardiac muscle contraction|Adrenergic signaling in cardiomyocytes|Salivary secretion|Gastric acid secretion|Pancreatic secretion|Bile secretion|Carbohydrate digestion and absorption|Protein digestion and absorption|Mineral absorption|A…	GO:0000166,GO:0005215,GO:0005391,GO:0005524,GO:0005886,GO:0005890,GO:0006811,GO:0006813,GO:0006814,GO:0006883,GO:0007283,GO:0008556,GO:0009566,GO:0016020,GO:0016887,GO:0019829,GO:0030007,GO:0030317,GO:0030641,GO:0035725,GO:0036376,GO:0042391,GO:0042995,GO:0046872,GO:0051649,GO:0071805,GO:0097225,GO:0097733,GO:0120200,GO:1902600,GO:1990573	nucleotide binding|transporter activity|P-type sodium:potassium-exchanging transporter activity|ATP binding|plasma membrane|sodium:potassium-exchanging ATPase complex|monoatomic ion transport|potassium ion transport|sodium ion transport|intracellular sodium ion homeostasis|spermatogenesis|P-type potassium transmembrane transporter activity|fertilization|membrane|ATP hydrolysis activity|ATPase-cou…	WP553	Calcium regulation in cardiac cells	R-MMU-382551,R-MMU-397014,R-MMU-5576891,R-MMU-5578775,R-MMU-936837,R-MMU-983712	Transport of small molecules|Muscle contraction|Cardiac conduction|Ion homeostasis|Ion transport by P-type ATPases|Ion channel transport
Atp5e	1004.5431908559042	1481.0753772596595	528.0110044521472	0.35654844837184285	-1.48783	2.205588509151562e-12	3.2733321205215345e-11	Down	27.047882436734948	37.86262778465834	45.22469604334161	69.90566163735244	133.8343098655168	123.20412893428663	67126	protein_coding	ATP synthase%2C H+ transporting%2C mitochondrial F1 complex%2C epsilon subunit	mmu00190,mmu04714,mmu05208,mmu05010,mmu05012,mmu05014,mmu05016,mmu05020,mmu05022,mmu05415	Oxidative phosphorylation|Thermogenesis|Chemical carcinogenesis - reactive oxygen species|Alzheimer disease|Parkinson disease|Amyotrophic lateral sclerosis|Huntington disease|Prion disease|Pathways of neurodegeneration - multiple diseases|Diabetic cardiomyopathy	GO:0000275,GO:0005739,GO:0005743,GO:0005753,GO:0006754,GO:0006811,GO:0008553,GO:0015986,GO:0016020,GO:0016887,GO:0042776,GO:0044877,GO:0045261,GO:0046933	mitochondrial proton-transporting ATP synthase complex, catalytic sector F(1)|mitochondrion|mitochondrial inner membrane|mitochondrial proton-transporting ATP synthase complex|ATP biosynthetic process|monoatomic ion transport|P-type proton-exporting transporter activity|proton motive force-driven ATP synthesis|membrane|ATP hydrolysis activity|proton motive force-driven mitochondrial ATP synthesis…	WP295,WP1248	Electron transport chain|Oxidative phosphorylation	R-MMU-1428517,R-MMU-1430728,R-MMU-1592230,R-MMU-163200,R-MMU-163210,R-MMU-1852241,R-MMU-8949613	The citric acid (TCA) cycle and respiratory electron transport|Metabolism|Mitochondrial biogenesis|Respiratory electron transport, ATP synthesis by chemiosmotic coupling, and heat production by uncoupling proteins.|Formation of ATP by chemiosmotic coupling|Organelle biogenesis and maintenance|Cristae formation
Atp6v0d2	5.205016988077807	0.3790855978597208	10.030948378295902	28.83411242839149	4.8497047089291465	0.00345753	0.010697732486523918	Up	0.0570359	0.1345482658308347	0.0219811	0	0.00863472	0	242341	protein_coding	ATPase%2C H+ transporting%2C lysosomal V0 subunit D2	mmu00190,mmu04145,mmu04142,mmu04966,mmu04721,mmu05203,mmu05165,mmu05152,mmu05323	Oxidative phosphorylation|Phagosome|Lysosome|Collecting duct acid secretion|Synaptic vesicle cycle|Viral carcinogenesis|Human papillomavirus infection|Tuberculosis|Rheumatoid arthritis	GO:0005768,GO:0005769,GO:0006811,GO:0007034,GO:0007035,GO:0016020,GO:0016324,GO:0016471,GO:0033179,GO:0033181,GO:0046961,GO:1902600	endosome|early endosome|monoatomic ion transport|vacuolar transport|vacuolar acidification|membrane|apical plasma membrane|vacuolar proton-transporting V-type ATPase complex|proton-transporting V-type ATPase, V0 domain|plasma membrane proton-transporting V-type ATPase complex|proton-transporting ATPase activity, rotational mechanism|proton transmembrane transport			R-MMU-1222556,R-MMU-162582,R-MMU-168249,R-MMU-168256,R-MMU-2262752,R-MMU-382551,R-MMU-74752,R-MMU-77387,R-MMU-8953897,R-MMU-9006934,R-MMU-917937,R-MMU-917977,R-MMU-9639288,R-MMU-9711097,R-MMU-983712	ROS and RNS production in phagocytes|Signal Transduction|Innate Immune System|Immune System|Cellular responses to stress|Transport of small molecules|Signaling by Insulin receptor|Insulin receptor recycling|Cellular responses to stimuli|Signaling by Receptor Tyrosine Kinases|Iron uptake and transport|Transferrin endocytosis and recycling|Amino acids regulate mTORC1|Cellular response to starvation…
Atp7a	915.6775398005307	598.918	1232.4370121931433	2.0599307007772323	1.042595803754753	1.292514819778121e-19	4.67711031062181e-18	Up	4.182691840247709	4.267003177348256	4.53861	2.0678986591073296	2.4343136442094315	2.1204719115142083	11977	protein_coding	ATPase%2C Cu++ transporting%2C alpha polypeptide	mmu04978,mmu01524	Mineral absorption|Platinum drug resistance	GO:0000166,GO:0001568,GO:0001836,GO:0001974,GO:0002082,GO:0005215,GO:0005375,GO:0005507,GO:0005515,GO:0005524,GO:0005634,GO:0005768,GO:0005770,GO:0005783,GO:0005794,GO:0005802,GO:0005829,GO:0005886,GO:0005902,GO:0006568,GO:0006570,GO:0006584,GO:0006811,GO:0006812,GO:0006825,GO:0006878,GO:0007005,GO:0007626,GO:0010042,GO:0010273,GO:0010468,GO:0010592,GO:0015677,GO:0016020,GO:0016323,GO:0016324,GO:…	nucleotide binding|blood vessel development|release of cytochrome c from mitochondria|blood vessel remodeling|regulation of oxidative phosphorylation|transporter activity|copper ion transmembrane transporter activity|copper ion binding|protein binding|ATP binding|nucleus|endosome|late endosome|endoplasmic reticulum|Golgi apparatus|trans-Golgi network|cytosol|plasma membrane|microvillus|tryptophan…			R-MMU-168249,R-MMU-168256,R-MMU-382551,R-MMU-6803157,R-MMU-6803544,R-MMU-936837,R-MMU-983712	Innate Immune System|Immune System|Transport of small molecules|Antimicrobial peptides|Ion influx/efflux at host-pathogen interface|Ion transport by P-type ATPases|Ion channel transport
Atp8b3	62.48410446211402	22.212772464112906	102.75543646011525	4.651308054823549	2.217636492313335	7.904909624536397e-05	0.000355455	Up	0.3854051778468463	1.1873602619231909	0.4296507308004234	0.2140542549442037	0.1898744723961002	0.042947414733385016	67331	protein_coding	ATPase%2C class I%2C type 8B%2C member 3			GO:0000166,GO:0000287,GO:0001669,GO:0005215,GO:0005524,GO:0005783,GO:0005802,GO:0005886,GO:0006869,GO:0007030,GO:0007339,GO:0015914,GO:0016020,GO:0016887,GO:0031410,GO:0045332,GO:0046872,GO:0051649,GO:0140326	nucleotide binding|magnesium ion binding|acrosomal vesicle|transporter activity|ATP binding|endoplasmic reticulum|trans-Golgi network|plasma membrane|lipid transport|Golgi organization|binding of sperm to zona pellucida|phospholipid transport|membrane|ATP hydrolysis activity|cytoplasmic vesicle|phospholipid translocation|metal ion binding|establishment of localization in cell|ATPase-coupled intra…			R-MMU-382551,R-MMU-936837,R-MMU-983712	Transport of small molecules|Ion transport by P-type ATPases|Ion channel transport
Atrx	8119.54	4237.660441603016	12001.42623910845	2.831480075651179	1.5015563780118373	4.185709615061081e-59	8.13778052979057e-56	Up	34.874754005952646	30.839806932686486	35.49766675649564	12.293056852960484	11.908203789190722	13.261799681920865	22589	protein_coding	ATRX%2C chromatin remodeler			GO:0000166,GO:0000212,GO:0000228,GO:0000779,GO:0000781,GO:0000792,GO:0003677,GO:0003682,GO:0004386,GO:0005515,GO:0005524,GO:0005634,GO:0005654,GO:0005694,GO:0005721,GO:0005737,GO:0006281,GO:0006325,GO:0006334,GO:0006338,GO:0006366,GO:0006974,GO:0007283,GO:0010571,GO:0015616,GO:0016604,GO:0016605,GO:0016787,GO:0030330,GO:0030900,GO:0031297,GO:0031490,GO:0031509,GO:0032206,GO:0035064,GO:0035128,GO:…	nucleotide binding|meiotic spindle organization|nuclear chromosome|condensed chromosome, centromeric region|chromosome, telomeric region|heterochromatin|DNA binding|chromatin binding|helicase activity|protein binding|ATP binding|nucleus|nucleoplasm|chromosome|pericentric heterochromatin|cytoplasm|DNA repair|chromatin organization|nucleosome assembly|chromatin remodeling|transcription by RNA polym…	WP1763,WP5242	Mechanisms associated with pluripotency|Comprehensive IL-17A signaling	R-MMU-157579,R-MMU-1640170,R-MMU-73886,R-MMU-9670095	Telomere Maintenance|Cell Cycle|Chromosome Maintenance|Inhibition of DNA recombination at telomere
Avpi1	312.78084792423755	455.6570194012667	169.90467644720806	0.37282051060281796	-1.42345	5.908154736195482e-16	1.396152455119078e-14	Down	4.250426654260763	5.8455794297779295	4.9485908854463085	12.851266491587666	14.075474725803993	15.438143481194748	69534	protein_coding	arginine vasopressin-induced 1			GO:0003674,GO:0005575,GO:0007049,GO:0043410	molecular_function|cellular_component|cell cycle|positive regulation of MAPK cascade
B230208B08Rik	25.80812040579325	9.04171	42.5745	4.713913721633165	2.2369253533035924	6.21774926271468e-05	0.000284738	Up	0.7173446751122567	0.3622955576381963	0.4623252772221629	0.121738	0.1178028125050406	0.1027760279893825	102634132	non_coding				GO:0003674,GO:0005575,GO:0008150	molecular_function|cellular_component|biological_process
B230307C23Rik	309.01217169256984	188.7724354815998	429.252	2.27614	1.186588442036281	1.0135959997988237e-07	7.775022974066584e-07	Up	2.2637965413282872	2.083128841012193	3.530990673456328	1.1341709732195535	1.3746082808104658	1.1297423049736577	245305	protein_coding	RIKEN cDNA B230307C23 gene			GO:0003674,GO:0005575,GO:0008150	molecular_function|cellular_component|biological_process
BB014433	5.015698892396808	0	10.031397784793622	56.151282125528816	5.811247059543949	0.000975822	0.00346718	Up	0.0494487	0.3765540835619117	0.0677585	0	0	0	434285	non_coding	expressed sequence BB014433			GO:0003674,GO:0005575,GO:0008150	molecular_function|cellular_component|biological_process
BC024063	412.6615034010922	244.96484754995467	580.3581592522297	2.3659106297194548	1.2423955781173877	2.4821584738487524e-14	4.812641987464135e-13	Up	3.3873841164059653	3.4385226539264537	3.8956780806951032	1.7562568213005056	1.4501700051578863	1.5208478359061877	666584	protein_coding	cDNA sequence BC024063	mmu05168	Herpes simplex virus 1 infection	GO:0000978	RNA polymerase II cis-regulatory region sequence-specific DNA binding
BC046251	539.3529790173627	288.1466807216689	790.5592773130569	2.743757211861534	1.4561528267220538	2.074022934273473e-14	4.061818175125687e-13	Up	5.15266	5.4369736479052815	5.847940357325566	1.3854396194221923	2.2831205737664653	2.6689666087055843	407810	non_coding	cDNA sequence BC046251			GO:0003674,GO:0005575,GO:0008150	molecular_function|cellular_component|biological_process
BC048671	2.534261694547064	0	5.068523389094131	28.347972509676737	4.8251736499901625	0.014117027284573697	0.0368854	Up	0.0783522	0.116737	0.1006540605737614	0	0	0	243535	protein_coding	cDNA sequence BC048671			GO:0003674,GO:0005575,GO:0008150	molecular_function|cellular_component|biological_process
BC048679	3.824628825277713	0	7.649257650555433	42.82259293139379	5.420300249228414	0.00948781	0.026120788589021702	Up	0.1681733623009427	0.7934447734285021	0	0	0	0	210321	protein_coding	cDNA sequence BC048679			GO:0003674,GO:0005575,GO:0008150	molecular_function|cellular_component|biological_process
Baz1a	56.403851865503206	29.59020878155755	83.21749494944893	2.791131697352081	1.4808501984398796	4.085118016116032e-05	0.000193627	Up	0.3784301956326495	0.3621303364166623	0.4031446520944307	0.1344242862385136	0.1061977549734233	0.186386	217578	protein_coding	bromodomain adjacent to zinc finger domain 1A			GO:0000228,GO:0003677,GO:0005515,GO:0005634,GO:0005721,GO:0006261,GO:0006275,GO:0006334,GO:0006338,GO:0006355,GO:0008623,GO:0016590,GO:0031445,GO:0045740,GO:0046872	nuclear chromosome|DNA binding|protein binding|nucleus|pericentric heterochromatin|DNA-templated DNA replication|regulation of DNA replication|nucleosome assembly|chromatin remodeling|regulation of DNA-templated transcription|CHRAC|ACF complex|regulation of heterochromatin formation|positive regulation of DNA replication|metal ion binding
Bbc3	133.6935509614075	184.85951572649398	82.52758619632091	0.4468872271759047	-1.16202	3.684143145351803e-06	2.1474266913734985e-05	Down	0.7170987752045817	0.4676522516363534	0.5955302420364171	1.2329379590841174	1.5966325510592672	1.3606525331261847	170770	protein_coding	BCL2 binding component 3	mmu04390,mmu04210,mmu04215,mmu04115,mmu05200,mmu05210,mmu05162,mmu05016,mmu01524	Hippo signaling pathway|Apoptosis|Apoptosis - multiple species|p53 signaling pathway|Pathways in cancer|Colorectal cancer|Measles|Huntington disease|Platinum drug resistance	GO:0001836,GO:0001844,GO:0005515,GO:0005739,GO:0005740,GO:0005764,GO:0006915,GO:0006919,GO:0006974,GO:0008340,GO:0030308,GO:0031334,GO:0032464,GO:0032471,GO:0034976,GO:0042771,GO:0043065,GO:0043525,GO:0044346,GO:0045926,GO:0051117,GO:0051209,GO:0070059,GO:0070227,GO:0070230,GO:0070231,GO:0070234,GO:0070245,GO:0071479,GO:0072332,GO:0090200,GO:0097143,GO:0097190,GO:0097193,GO:0097194,GO:1900740,GO:…	release of cytochrome c from mitochondria|protein insertion into mitochondrial membrane involved in apoptotic signaling pathway|protein binding|mitochondrion|mitochondrial envelope|lysosome|apoptotic process|activation of cysteine-type endopeptidase activity involved in apoptotic process|cellular response to DNA damage stimulus|determination of adult lifespan|negative regulation of cell growth|po…	WP2902	p53 signaling
Bc1	34.04961319408706	3.5744328197154047	64.52479356845875	18.163396972637685	4.182962139876826	6.404034439968483e-11	7.826096030466628e-10	Up	9.230424317199471	10.478026673027108	16.455631708218124	0.1714673423894676	0.9125893202500878	1.061574038020202	100568459	non_coding	brain cytoplasmic RNA 1			GO:0000901,GO:0005737,GO:0008344,GO:0031369,GO:0045947	translation repressor activity, non-nucleic acid binding|cytoplasm|adult locomotory behavior|translation initiation factor binding|negative regulation of translational initiation
Bcas1	86.45182950298846	3.3282513864228096	169.5754076195541	50.55545229109454	5.6597947868008855	0.00168496	0.00564274	Up	0.0721839	0.055765	3.8987823021679473	0.014601	0.00971377	0.0602645	76960	protein_coding	breast carcinoma amplified sequence 1			GO:0005737,GO:0005829,GO:0014069,GO:0042552,GO:0042803,GO:0045202	cytoplasm|cytosol|postsynaptic density|myelination|protein homodimerization activity|synapse
Bclaf3	433.8254361012739	223.6898836145213	643.9609885880267	2.873143650439717	1.5226301260399682	1.5444899168427688e-17	4.3633370358783974e-16	Up	5.044462402858928	4.926144858571878	6.310107954457991	2.241724681239352	1.7176501857575934	1.946219069703704	382252	protein_coding	Bclaf1 and Thrap3 family member 3			GO:0003677,GO:0003712,GO:0005739,GO:0016592,GO:0045944	DNA binding|transcription coregulator activity|mitochondrion|mediator complex|positive regulation of transcription by RNA polymerase II
Bdp1	1960.5485914196802	1272.2823624982545	2648.814820341106	2.0813662724929824	1.0575308684906841	4.453683091065448e-30	5.093393935054846e-28	Up	5.765296538400655	5.2689387252369935	5.4109418670901706	2.566983646713196	2.761700645179871	2.9619781818123188	544971	protein_coding	B double prime 1%2C subunit of RNA polymerase III transcription initiation factor IIIB			GO:0000126,GO:0001156,GO:0005634,GO:0005654,GO:0006355,GO:0070898	transcription factor TFIIIB complex|TFIIIC-class transcription factor complex binding|nucleus|nucleoplasm|regulation of DNA-templated transcription|RNA polymerase III preinitiation complex assembly			R-MMU-74158,R-MMU-74160,R-MMU-76046,R-MMU-76061,R-MMU-76066,R-MMU-76071	RNA Polymerase III Transcription|Gene expression (Transcription)|RNA Polymerase III Transcription Initiation|RNA Polymerase III Transcription Initiation From Type 1 Promoter|RNA Polymerase III Transcription Initiation From Type 2 Promoter|RNA Polymerase III Transcription Initiation From Type 3 Promoter
Bend5	108.30822231272543	146.5232319216116	70.09321270383923	0.4783147734008604	-1.06397	4.2986006606439725e-05	0.000202801	Down	0.8081135008582836	0.9523230097061938	1.0979561633012058	1.795306791703888	2.239463169027305	2.2512921250113664	67621	protein_coding	BEN domain containing 5			GO:0003674,GO:0003677,GO:0005794,GO:0045892	molecular_function|DNA binding|Golgi apparatus|negative regulation of DNA-templated transcription
Bex1	1319.8797041704065	1767.7925648836635	871.9668434571482	0.4931666169580037	-1.01985	2.090021710365524e-17	5.827536414325566e-16	Down	26.832487185366073	30.910783652327947	29.26290165202761	66.1369	59.31514442138185	58.93043469488512	19716	protein_coding	brain expressed X-linked 1			GO:0002052,GO:0005102,GO:0005515,GO:0005634,GO:0005667,GO:0005737,GO:0007165,GO:0007275,GO:0007399,GO:0030154,GO:0031103,GO:0045665,GO:0045944,GO:0048011,GO:0051091,GO:0061564,GO:0061629	positive regulation of neuroblast proliferation|signaling receptor binding|protein binding|nucleus|transcription regulator complex|cytoplasm|signal transduction|multicellular organism development|nervous system development|cell differentiation|axon regeneration|negative regulation of neuron differentiation|positive regulation of transcription by RNA polymerase II|neurotrophin TRK receptor signali…
Bicd1	1108.1448371759304	593.5178651311059	1622.7718092207556	2.73552	1.4518152957804062	2.67616451625582e-26	2.036742147496333e-24	Up	4.206840728468529	4.3392270283095735	4.934073857956797	1.8536742601619345	1.8143406002029463	1.4856319814701413	12121	protein_coding	BICD cargo adaptor 1	mmu03250	Viral life cycle - HIV-1	GO:0005794,GO:0005802,GO:0005813,GO:0005829,GO:0005881,GO:0008093,GO:0016020,GO:0016032,GO:0019901,GO:0031267,GO:0031410,GO:0031871,GO:0033365,GO:0034063,GO:0034452,GO:0045505,GO:0048260,GO:0048471,GO:0070507,GO:0070840,GO:0072385,GO:0072393,GO:0099503,GO:1900275,GO:1900276,GO:1900737,GO:1904781	Golgi apparatus|trans-Golgi network|centrosome|cytosol|cytoplasmic microtubule|cytoskeletal anchor activity|membrane|viral process|protein kinase binding|small GTPase binding|cytoplasmic vesicle|proteinase activated receptor binding|protein localization to organelle|stress granule assembly|dynactin binding|dynein intermediate chain binding|positive regulation of receptor-mediated endocytosis|peri…			R-MMU-199991,R-MMU-5653656,R-MMU-6811436,R-MMU-6811442,R-MMU-8856688	Membrane Trafficking|Vesicle-mediated transport|COPI-independent Golgi-to-ER retrograde traffic|Intra-Golgi and retrograde Golgi-to-ER traffic|Golgi-to-ER retrograde transport
Bin2	123.81763439552395	171.58433534869732	76.05093344235044	0.4436739886797239	-1.17243	8.727629108634151e-05	0.000389177	Down	0.9116328302947144	0.9675147315386632	0.9497271730108316	1.3072262736622782	2.7224468313960863	2.7329171783785973	668218	protein_coding	bridging integrator 2			GO:0001891,GO:0002102,GO:0005543,GO:0005886,GO:0006911,GO:0060326,GO:0071800,GO:0097320	phagocytic cup|podosome|phospholipid binding|plasma membrane|phagocytosis, engulfment|cell chemotaxis|podosome assembly|plasma membrane tubulation	WP3625	Tyrobp causal network in microglia
Birc6	8855.852575481093	5902.410327563261	11809.29482339893	2.0009855805392904	1.0007107709620888	1.1304723918049448e-32	1.7646921584774124e-30	Up	21.789377982262568	19.424707026118426	19.537419337026137	10.071618910236646	11.267446643958097	10.505968139218504	12211	protein_coding	baculoviral IAP repeat-containing 6	mmu04120,mmu04215	Ubiquitin mediated proteolysis|Apoptosis - multiple species	GO:0000922,GO:0001890,GO:0004842,GO:0004869,GO:0005515,GO:0005634,GO:0005737,GO:0005768,GO:0005794,GO:0005802,GO:0005815,GO:0005856,GO:0006915,GO:0007049,GO:0008283,GO:0008284,GO:0010466,GO:0016020,GO:0016567,GO:0016740,GO:0030414,GO:0030496,GO:0032465,GO:0042127,GO:0043066,GO:0051301,GO:0060711,GO:0060712,GO:0061631,GO:2001237	spindle pole|placenta development|ubiquitin-protein transferase activity|cysteine-type endopeptidase inhibitor activity|protein binding|nucleus|cytoplasm|endosome|Golgi apparatus|trans-Golgi network|microtubule organizing center|cytoskeleton|apoptotic process|cell cycle|cell population proliferation|positive regulation of cell population proliferation|negative regulation of peptidase activity|mem…
Birc7	10.781386429935768	20.56363679601211	0.9991360638593936	0.0491919	-4.34544	0.00523429	0.015507514496707274	Down	0.0181425	0.0360407	0	0.0660562	1.1206185930650705	0	329581	protein_coding	baculoviral IAP repeat-containing 7 (livin)	mmu04120,mmu04215,mmu05200,mmu05222,mmu05145	Ubiquitin mediated proteolysis|Apoptosis - multiple species|Pathways in cancer|Small cell lung cancer|Toxoplasmosis	GO:0002088,GO:0004842,GO:0004869,GO:0005634,GO:0005654,GO:0005737,GO:0005794,GO:0005813,GO:0005829,GO:0006915,GO:0010466,GO:0010804,GO:0016567,GO:0016740,GO:0030414,GO:0031398,GO:0042127,GO:0042981,GO:0043027,GO:0043066,GO:0046330,GO:0046872,GO:0051726,GO:0061630,GO:0070247	lens development in camera-type eye|ubiquitin-protein transferase activity|cysteine-type endopeptidase inhibitor activity|nucleus|nucleoplasm|cytoplasm|Golgi apparatus|centrosome|cytosol|apoptotic process|negative regulation of peptidase activity|negative regulation of tumor necrosis factor-mediated signaling pathway|protein ubiquitination|transferase activity|peptidase inhibitor activity|positiv…
Bloc1s1	624.0570533817406	847.3514555277608	400.763	0.4731511755758855	-1.07963	2.0735483635591123e-12	3.0902373033501866e-11	Down	18.038886379898397	22.52775734700829	22.387402949862867	37.54448928959785	52.70203324444257	49.9364	14533	protein_coding	biogenesis of lysosomal organelles complex-1%2C subunit 1			GO:0005515,GO:0005737,GO:0005739,GO:0005758,GO:0005759,GO:0005764,GO:0005769,GO:0005829,GO:0008089,GO:0009060,GO:0016020,GO:0016197,GO:0018394,GO:0031083,GO:0031175,GO:0032418,GO:0032438,GO:0048490,GO:0051036,GO:0062196,GO:0072384,GO:0098574,GO:0099078	protein binding|cytoplasm|mitochondrion|mitochondrial intermembrane space|mitochondrial matrix|lysosome|early endosome|cytosol|anterograde axonal transport|aerobic respiration|membrane|endosomal transport|peptidyl-lysine acetylation|BLOC-1 complex|neuron projection development|lysosome localization|melanosome organization|anterograde synaptic vesicle transport|regulation of endosome size|regulati…			R-MMU-199991,R-MMU-199992,R-MMU-432720,R-MMU-432722,R-MMU-5653656	Membrane Trafficking|trans-Golgi Network Vesicle Budding|Lysosome Vesicle Biogenesis|Golgi Associated Vesicle Biogenesis|Vesicle-mediated transport
Blvrb	143.3464650342303	195.1360236527599	91.55690641570057	0.4696318577565666	-1.0904	1.199077431518991e-06	7.616118191406337e-06	Down	2.9068041079070763	2.5118916648514387	2.50937	5.106565481462684	6.512943320121495	6.142875821209085	233016	protein_coding	biliverdin reductase B (flavin reductase (NADPH))	mmu00740,mmu00860	Riboflavin metabolism|Porphyrin metabolism	GO:0004074,GO:0005654,GO:0005737,GO:0005829,GO:0005886,GO:0016491,GO:0042167,GO:0042602,GO:0043195,GO:0043231,GO:0106276,GO:0106277	biliverdin reductase (NAD(P)+) activity|nucleoplasm|cytoplasm|cytosol|plasma membrane|oxidoreductase activity|heme catabolic process|riboflavin reductase (NADPH) activity|terminal bouton|intracellular membrane-bounded organelle|biliberdin reductase NAD+ activity|biliverdin reductase (NADP+) activity			R-MMU-1430728,R-MMU-189445,R-MMU-189483,R-MMU-2262752,R-MMU-8953897,R-MMU-9707564,R-MMU-9711123	Metabolism|Metabolism of porphyrins|Heme degradation|Cellular responses to stress|Cellular responses to stimuli|Cytoprotection by HMOX1|Cellular response to chemical stress
Bmi1	4380.718049217719	2864.1443340642077	5897.291764371233	2.0582892885453643	1.041445764456946	1.7297124797102547e-20	7.064233306205345e-19	Up	23.124821666730515	21.377786343601684	25.654345430614505	12.56474712369702	10.761540828686616	12.32703691167516	12151	protein_coding	Bmi1 polycomb ring finger oncogene	mmu04550,mmu05202,mmu05206	Signaling pathways regulating pluripotency of stem cells|Transcriptional misregulation in cancer|MicroRNAs in cancer	GO:0000122,GO:0000151,GO:0000792,GO:0000978,GO:0001501,GO:0001701,GO:0003682,GO:0005515,GO:0005634,GO:0005737,GO:0005829,GO:0006306,GO:0006325,GO:0006959,GO:0007420,GO:0008270,GO:0016573,GO:0016574,GO:0016604,GO:0021903,GO:0030890,GO:0031519,GO:0033092,GO:0035102,GO:0036353,GO:0043565,GO:0046872,GO:0048103,GO:0048704,GO:0048706,GO:0061484,GO:0071535,GO:0097027,GO:0097190,GO:1990841,GO:2000011,GO:…	negative regulation of transcription by RNA polymerase II|ubiquitin ligase complex|heterochromatin|RNA polymerase II cis-regulatory region sequence-specific DNA binding|skeletal system development|in utero embryonic development|chromatin binding|protein binding|nucleus|cytoplasm|cytosol|DNA methylation|chromatin organization|humoral immune response|brain development|zinc ion binding|histone acety…			R-MMU-1257604,R-MMU-162582,R-MMU-212436,R-MMU-2990846,R-MMU-3108214,R-MMU-3108232,R-MMU-3899300,R-MMU-392499,R-MMU-4551638,R-MMU-4570464,R-MMU-597592,R-MMU-6807070,R-MMU-73857,R-MMU-74160,R-MMU-8878171,R-MMU-8939243,R-MMU-8943724,R-MMU-8953750,R-MMU-9006925	PIP3 activates AKT signaling|Signal Transduction|Generic Transcription Pathway|SUMOylation|SUMOylation of DNA damage response and repair proteins|SUMO E3 ligases SUMOylate target proteins|SUMOylation of transcription cofactors|Metabolism of proteins|SUMOylation of chromatin organization proteins|SUMOylation of RNA binding proteins|Post-translational protein modification|PTEN Regulation|RNA Polyme…
Bmpr2	4709.263168573236	2423.8957118998264	6994.630625246649	2.8855053204989995	1.5288239911548436	6.6956660351261735e-43	2.718307451653994e-40	Up	16.510381376589205	16.614027975746513	18.069082009140708	6.8005888692861065	6.078027328880139	5.655312952459933	12168	protein_coding	bone morphogenetic protein receptor%2C type II (serine/threonine kinase)	mmu04350,mmu04390,mmu04060,mmu04550,mmu04360,mmu05206,mmu05418	TGF-beta signaling pathway|Hippo signaling pathway|Cytokine-cytokine receptor interaction|Signaling pathways regulating pluripotency of stem cells|Axon guidance|MicroRNAs in cancer|Fluid shear stress and atherosclerosis	GO:0000166,GO:0001568,GO:0001649,GO:0001707,GO:0001893,GO:0001934,GO:0001935,GO:0001938,GO:0001946,GO:0001974,GO:0002063,GO:0003085,GO:0003148,GO:0003151,GO:0003176,GO:0003177,GO:0003181,GO:0003183,GO:0003186,GO:0003197,GO:0003252,GO:0004672,GO:0004674,GO:0004675,GO:0005024,GO:0005515,GO:0005524,GO:0005654,GO:0005737,GO:0005886,GO:0005901,GO:0005905,GO:0005912,GO:0006468,GO:0007178,GO:0009925,GO:…	nucleotide binding|blood vessel development|osteoblast differentiation|mesoderm formation|maternal placenta development|positive regulation of protein phosphorylation|endothelial cell proliferation|positive regulation of endothelial cell proliferation|lymphangiogenesis|blood vessel remodeling|chondrocyte development|negative regulation of systemic arterial blood pressure|outflow tract septum morp…	WP512,WP339,WP2067,WP1763	ID signaling pathway|ESC pluripotency pathways|Heart development|Mechanisms associated with pluripotency	R-MMU-162582,R-MMU-201451,R-MMU-9006936	Signal Transduction|Signaling by BMP|Signaling by TGFB family members
Bmt2	1627.9286207564264	906.855	2349.002457222915	2.5880569584187656	1.371869368769384	4.604291453728658e-22	2.2899390006846768e-20	Up	14.886753952774527	14.682141939203042	19.417444386629825	6.969747888355464	5.8119444212256575	7.014096449229188	101148	protein_coding	base methyltransferase of 25S rRNA 2			GO:0008168,GO:0016740,GO:0032259,GO:0034198,GO:0140007,GO:1904047,GO:1904262,GO:1990130	methyltransferase activity|transferase activity|methylation|cellular response to amino acid starvation|KICSTOR complex|S-adenosyl-L-methionine binding|negative regulation of TORC1 signaling|GATOR1 complex			R-MMU-2262752,R-MMU-8953897,R-MMU-9639288,R-MMU-9711097	Cellular responses to stress|Cellular responses to stimuli|Amino acids regulate mTORC1|Cellular response to starvation
Bnc2	164.95737613743054	104.22188030160619	225.69287197325488	2.1575140718371277	1.10937	4.928269961976065e-07	3.348029904918047e-06	Up	0.4767935079102228	0.4418699706744684	0.5118800690891381	0.2421855118495306	0.1933451949682389	0.2558973198994084	242509	protein_coding	basonuclin 2			GO:0000182,GO:0000785,GO:0003416,GO:0003677,GO:0005634,GO:0005654,GO:0006355,GO:0042981,GO:0043586,GO:0046872,GO:0060021,GO:0060485	rDNA binding|chromatin|endochondral bone growth|DNA binding|nucleus|nucleoplasm|regulation of DNA-templated transcription|regulation of apoptotic process|tongue development|metal ion binding|roof of mouth development|mesenchyme development					zf-C2H2
Bola1	242.99528367152286	342.5414229341597	143.4491444088857	0.4189338036482307	-1.25521	6.591106827687787e-08	5.224514848663121e-07	Down	3.981751666242909	4.49168	3.682872868123004	6.73093	11.160430569411368	12.795436354346116	69168	protein_coding	bolA-like 1 (E. coli)			GO:0003674,GO:0005739,GO:1990229	molecular_function|mitochondrion|iron-sulfur cluster assembly complex
Bola2	195.01116862038987	271.65679401527564	118.36554322550394	0.43569213214573493	-1.19862	2.338404996495801e-06	1.4095019519464261e-05	Down	9.038694435239837	10.602394942143157	10.704634011203929	15.592843248865359	26.58559540520842	31.53221400766238	66162	protein_coding	bolA-like 2 (E. coli)			GO:0005634,GO:0005737,GO:0005829,GO:0006879,GO:0051536,GO:0051537,GO:0097428,GO:1990229	nucleus|cytoplasm|cytosol|intracellular iron ion homeostasis|iron-sulfur cluster binding|2 iron, 2 sulfur cluster binding|protein maturation by iron-sulfur cluster transfer|iron-sulfur cluster assembly complex
Braf	5564.8757060407825	3701.1956920258144	7428.555720055754	2.007397258628556	1.0053261505021518	1.109340462665529e-31	1.5207919958054495e-29	Up	21.741590502947226	19.86186195633568	22.104305127021107	10.406164759784868	11.84758169091201	11.054076109817998	109880	protein_coding	Braf transforming gene	mmu04010,mmu04012,mmu04015,mmu04068,mmu04024,mmu04150,mmu04510,mmu04810,mmu04650,mmu04062,mmu04910,mmu04914,mmu04928,mmu04270,mmu04726,mmu04720,mmu04730,mmu04722,mmu05200,mmu05205,mmu05208,mmu05210,mmu05212,mmu05225,mmu05226,mmu05214,mmu05216,mmu05221,mmu05220,mmu05218,mmu05211,mmu05219,mmu05215,mmu05213,mmu05224,mmu05223,mmu05161,mmu05160,mmu05010,mmu05022,mmu05034,mmu04934,mmu01521,mmu01522	MAPK signaling pathway|ErbB signaling pathway|Rap1 signaling pathway|FoxO signaling pathway|cAMP signaling pathway|mTOR signaling pathway|Focal adhesion|Regulation of actin cytoskeleton|Natural killer cell mediated cytotoxicity|Chemokine signaling pathway|Insulin signaling pathway|Progesterone-mediated oocyte maturation|Parathyroid hormone synthesis, secretion and action|Vascular smooth muscle co…	GO:0000165,GO:0000166,GO:0002318,GO:0003824,GO:0004672,GO:0004674,GO:0004708,GO:0004709,GO:0005509,GO:0005515,GO:0005524,GO:0005634,GO:0005737,GO:0005739,GO:0005829,GO:0005886,GO:0006468,GO:0007165,GO:0007173,GO:0008152,GO:0008542,GO:0010628,GO:0010764,GO:0010828,GO:0016020,GO:0016079,GO:0016301,GO:0016310,GO:0016740,GO:0030154,GO:0030878,GO:0031267,GO:0031434,GO:0033077,GO:0033138,GO:0034446,GO:…	MAPK cascade|nucleotide binding|myeloid progenitor cell differentiation|catalytic activity|protein kinase activity|protein serine/threonine kinase activity|MAP kinase kinase activity|MAP kinase kinase kinase activity|calcium ion binding|protein binding|ATP binding|nucleus|cytoplasm|mitochondrion|cytosol|plasma membrane|protein phosphorylation|signal transduction|epidermal growth factor receptor s…	WP6,WP523,WP339,WP85,WP1244,WP2292,WP251,WP3654,WP493	Integrin-mediated cell adhesion|Regulation of actin cytoskeleton|ESC pluripotency pathways|Focal adhesion|Estrogen signaling|Chemokine signaling pathway|Mapk cascade|Novel Jun-Dmp1 pathway|Mapk signaling pathway	R-MMU-1295596,R-MMU-162582,R-MMU-166520,R-MMU-169893,R-MMU-170968,R-MMU-187037,R-MMU-187687,R-MMU-190236,R-MMU-5654726,R-MMU-5654727,R-MMU-5654732,R-MMU-5654733,R-MMU-5654736,R-MMU-5654738,R-MMU-5654741,R-MMU-5654743,R-MMU-5673000,R-MMU-5673001,R-MMU-5674135,R-MMU-5674499,R-MMU-5675221,R-MMU-5683057,R-MMU-5684996,R-MMU-9006934	Spry regulation of FGF signaling|Signal Transduction|Signaling by NTRKs|Prolonged ERK activation events|Frs2-mediated activation|Signaling by NTRK1 (TRKA)|Signalling to ERKs|Signaling by FGFR|Negative regulation of FGFR1 signaling|Negative regulation of FGFR2 signaling|Negative regulation of FGFR3 signaling|Negative regulation of FGFR4 signaling|Signaling by FGFR1|Signaling by FGFR2|Signaling by …
Brip1	6.085184539619853	1.665060615300107	10.505308463939604	6.419095521481612	2.6823700296527404	0.0162024	0.0415374	Up	0.0416929	0.0372709	0.0514178	0.0075901	0.0100991	0.00391593	237911	protein_coding	BRCA1 interacting protein C-terminal helicase 1	mmu03440,mmu03460	Homologous recombination|Fanconi anemia pathway	GO:0000166,GO:0003676,GO:0003677,GO:0003678,GO:0003682,GO:0003724,GO:0004386,GO:0005524,GO:0005634,GO:0005654,GO:0005737,GO:0006139,GO:0006281,GO:0006289,GO:0006357,GO:0006974,GO:0007129,GO:0007283,GO:0007284,GO:0007286,GO:0008285,GO:0008584,GO:0010629,GO:0010705,GO:0016787,GO:0016818,GO:0031965,GO:0035825,GO:0043139,GO:0046872,GO:0051026,GO:0051536,GO:0051539,GO:0070532,GO:0072520,GO:1990918	nucleotide binding|nucleic acid binding|DNA binding|DNA helicase activity|chromatin binding|RNA helicase activity|helicase activity|ATP binding|nucleus|nucleoplasm|cytoplasm|nucleobase-containing compound metabolic process|DNA repair|nucleotide-excision repair|regulation of transcription by RNA polymerase II|cellular response to DNA damage stimulus|homologous chromosome pairing at meiosis|spermat…			R-MMU-1640170,R-MMU-212436,R-MMU-3700989,R-MMU-5633007,R-MMU-5685938,R-MMU-5685942,R-MMU-5693532,R-MMU-5693537,R-MMU-5693538,R-MMU-5693567,R-MMU-5693568,R-MMU-5693579,R-MMU-5693607,R-MMU-5693616,R-MMU-6804756,R-MMU-69473,R-MMU-69481,R-MMU-69620,R-MMU-73857,R-MMU-73894,R-MMU-74160	Cell Cycle|Generic Transcription Pathway|Transcriptional Regulation by TP53|Regulation of TP53 Activity|HDR through Single Strand Annealing (SSA)|HDR through Homologous Recombination (HRR)|DNA Double-Strand Break Repair|Resolution of D-Loop Structures|Homology Directed Repair|HDR through Homologous Recombination (HRR) or Single Strand Annealing (SSA)|Resolution of D-loop Structures through Hollid…
Brwd3	1434.1702951723914	546.0094928957378	2322.331097449045	4.251510129767018	2.0879753753097328	9.101849550714787e-65	2.433151931144831e-61	Up	5.10127	4.614473507475222	5.952964681542023	1.2438715997946057	1.2817670247196666	1.3388333042583247	382236	protein_coding	bromodomain and WD repeat domain containing 3			GO:0003674,GO:0005634,GO:0006357,GO:0007010,GO:0008360	molecular_function|nucleus|regulation of transcription by RNA polymerase II|cytoskeleton organization|regulation of cell shape
Btbd17	23.009830200863792	36.178481645991184	9.841178755736356	0.27107741686877784	-1.88322	0.00410547	0.012483933802894462	Down	0.06503	0.0452145	0.0801983	0.1006279987392123	0.2126511092580063	0.4336565243858958	72014	protein_coding	BTB (POZ) domain containing 17			GO:0003674,GO:0005575,GO:0005576,GO:0008150	molecular_function|cellular_component|extracellular region|biological_process
Btla	27.51057002457591	15.965895721219914	39.05524432793192	2.4265513959083203	1.2789074176280921	0.013211294683558812	0.034888954815417816	Up	0.2562501879349307	0.2722823282945623	0.1653596516089974	0.1030635669333571	0.0649573	0.1287351151283058	208154	protein_coding	B and T lymphocyte associated			GO:0002250,GO:0002376,GO:0002768,GO:0005515,GO:0005886,GO:0007166,GO:0009897,GO:0016020,GO:0030889,GO:0038023,GO:0042130,GO:0046642	adaptive immune response|immune system process|immune response-regulating cell surface receptor signaling pathway|protein binding|plasma membrane|cell surface receptor signaling pathway|external side of plasma membrane|membrane|negative regulation of B cell proliferation|signaling receptor activity|negative regulation of T cell proliferation|negative regulation of alpha-beta T cell proliferation			R-MMU-1280218,R-MMU-168256,R-MMU-388841	Adaptive Immune System|Immune System|Costimulation by the CD28 family
Bvht	12.867494909996564	19.944650567168907	5.790339252824204	0.2894133550454499	-1.7888	0.019266777831185463	0.0483217	Down	0.1448081780211944	0.2397219080767433	0.4464618879825843	1.2741649768907863	0.935366	0.7707157048077895	545261	non_coding	braveheart long non-coding RNA			GO:0005515,GO:0010467,GO:0048863,GO:0055007,GO:0060911	protein binding|gene expression|stem cell differentiation|cardiac muscle cell differentiation|cardiac cell fate commitment
C030005K06Rik	19.26843137323822	9.174618939629763	29.36224380684669	3.179420774005508	1.6687639596655717	0.00523856	0.015514623162127091	Up	0.6438911127089184	0.4494174607807068	0.4292319051030325	0.1900849722469923	0.1264595878690883	0.1797946831040014	102635912	non_coding	RIKEN cDNA C030005K06 gene			GO:0003674,GO:0005575,GO:0008150	molecular_function|cellular_component|biological_process
C030023E24Rik	379.5709223062677	164.58444511741845	594.5573994951174	3.6134984860170762	1.8533962898375669	8.261333613534257e-05	0.000370237	Up	5.381928076350305	5.496131638096712	6.99424	0.7352863411897813	2.11566	2.418378725667324	320247	non_coding	RIKEN cDNA C030023E24 gene			GO:0003674,GO:0005575,GO:0008150	molecular_function|cellular_component|biological_process
C130021I20Rik	20.390635411441398	8.079830652697309	32.701440170185506	4.054826616576687	2.0196402264640376	0.00978501	0.026804445291135275	Up	0.2509375792655613	0.2870127882913061	0.2031866451613765	0	0.0828866	0.1142734132670064	100504399	non_coding	Riken cDNA C130021I20 gene			GO:0003674,GO:0005575,GO:0008150	molecular_function|cellular_component|biological_process
C130050O18Rik	21.74221763424738	34.048164436657146	9.436270831837572	0.2766425691813951	-1.8539	0.00181145	0.00602858	Down	0.0569431	0.0514179	0.0372406	0.1319356139156646	0.1504697594416633	0.2722761867679699	319772	protein_coding	RIKEN cDNA C130050O18 gene			GO:0003674,GO:0005575,GO:0008150	molecular_function|cellular_component|biological_process
C1galt1	184.9168023070299	74.77276407081473	295.06084054324526	3.953312935502695	1.9830621602242309	1.352007341842171e-19	4.859500674392718e-18	Up	4.565723546729589	4.088460044451135	3.69604	1.1636529473346249	1.1569776466899415	0.9500188001265536	94192	protein_coding	core 1 synthase%2C glycoprotein-N-acetylgalactosamine 3-beta-galactosyltransferase%2C 1	mmu00512,mmu00514	Mucin type O-glycan biosynthesis|Other types of O-glycan biosynthesis	GO:0001525,GO:0001822,GO:0006493,GO:0007275,GO:0008378,GO:0016020,GO:0016263,GO:0016266,GO:0016267,GO:0016740,GO:0016757,GO:0030154,GO:0046872,GO:0060576	angiogenesis|kidney development|protein O-linked glycosylation|multicellular organism development|galactosyltransferase activity|membrane|glycoprotein-N-acetylgalactosamine 3-beta-galactosyltransferase activity|O-glycan processing|O-glycan processing, core 1|transferase activity|glycosyltransferase activity|cell differentiation|metal ion binding|intestinal epithelial cell development			R-MMU-392499,R-MMU-5173105,R-MMU-597592,R-MMU-913709	Metabolism of proteins|O-linked glycosylation|Post-translational protein modification|O-linked glycosylation of mucins
C1qb	863.2840547333856	1219.805939493208	506.7621699735623	0.41519965938219217	-1.26812	1.0055429163795687e-17	2.906019028336953e-16	Down	11.98235206394217	13.441580865647321	14.231736553448064	27.88891473625215	31.443000510573224	41.16676423525442	12260	protein_coding	complement component 1%2C q subcomponent%2C beta polypeptide	mmu04610,mmu05171,mmu05133,mmu05150,mmu05142,mmu05322,mmu05020,mmu04936	Complement and coagulation cascades|Coronavirus disease - COVID-19|Pertussis|Staphylococcus aureus infection|Chagas disease|Systemic lupus erythematosus|Prion disease|Alcoholic liver disease	GO:0002376,GO:0005576,GO:0005581,GO:0005602,GO:0005615,GO:0006958,GO:0042802,GO:0045087,GO:0045202,GO:0048839,GO:0062167,GO:0098794,GO:0098883	immune system process|extracellular region|collagen trimer|complement component C1 complex|extracellular space|complement activation, classical pathway|identical protein binding|innate immune response|synapse|inner ear development|complement component C1q complex|postsynapse|synapse pruning	WP3626,WP200,WP1496	Microglia pathogen phagocytosis pathway|Complement activation, classical pathway|Oxidative damage response	R-MMU-166658,R-MMU-166663,R-MMU-166786,R-MMU-168249,R-MMU-168256,R-MMU-173623,R-MMU-977606	Complement cascade|Initial triggering of complement|Creation of C4 and C2 activators|Innate Immune System|Immune System|Classical antibody-mediated complement activation|Regulation of Complement cascade
C1qtnf4	478.3920277494295	654.3390247304047	302.4450307684538	0.4619326539842504	-1.11425	1.4837360325280796e-15	3.3156926637038154e-14	Down	1.3063045409952865	1.315467434059145	1.4493431934384258	2.7895369513195853	3.0547142983690616	3.409067432472583	67445	protein_coding	C1q and tumor necrosis factor related protein 4			GO:0003674,GO:0005125,GO:0005576,GO:0005615,GO:0032755,GO:0032760,GO:0070105,GO:1901224	molecular_function|cytokine activity|extracellular region|extracellular space|positive regulation of interleukin-6 production|positive regulation of tumor necrosis factor production|positive regulation of interleukin-6-mediated signaling pathway|positive regulation of NIK/NF-kappaB signaling
C430042M11Rik	176.8296430281456	236.77741170444688	116.88187435184412	0.4931989384946772	-1.01976	2.4625258363091487e-06	1.4776536906651922e-05	Down	2.0104128690869536	2.154524329575331	1.9754996163357728	3.611758914161128	4.164902323269017	5.316904862765012	320021	non_coding	RIKEN cDNA C430042M11 gene			GO:0003674,GO:0005575,GO:0008150	molecular_function|cellular_component|biological_process
C5ar1	68.85150077506634	98.14353271451405	39.559468835618574	0.4020878829526302	-1.31442	0.000690925	0.00253667	Down	0.5643950388504401	0.3363568873637106	0.4292249460903038	0.8219757425051524	0.9159627048969268	1.7493253116792045	12273	protein_coding	complement component 5a receptor 1	mmu04080,mmu04610,mmu04613,mmu05171,mmu05150,mmu04936	Neuroactive ligand-receptor interaction|Complement and coagulation cascades|Neutrophil extracellular trap formation|Coronavirus disease - COVID-19|Staphylococcus aureus infection|Alcoholic liver disease	GO:0001774,GO:0001856,GO:0002430,GO:0004875,GO:0004878,GO:0004930,GO:0005886,GO:0006915,GO:0006935,GO:0006954,GO:0007165,GO:0007186,GO:0007200,GO:0007204,GO:0009986,GO:0010575,GO:0010759,GO:0016020,GO:0016323,GO:0021534,GO:0030593,GO:0031410,GO:0032494,GO:0038178,GO:0042789,GO:0043524,GO:0045177,GO:0045766,GO:0048143,GO:0050679,GO:0050830,GO:0050890,GO:0070374,GO:0090023,GO:0097242,GO:0099172,GO:…	microglial cell activation|complement component C5a binding|complement receptor mediated signaling pathway|complement receptor activity|complement component C5a receptor activity|G protein-coupled receptor activity|plasma membrane|apoptotic process|chemotaxis|inflammatory response|signal transduction|G protein-coupled receptor signaling pathway|phospholipase C-activating G protein-coupled recepto…	WP1396,WP1496,WP234,WP189	GPCRs, non-odorant |Oxidative damage response|GPCRs, peptide|GPCRs, class A rhodopsin-like	R-MMU-162582,R-MMU-166658,R-MMU-168249,R-MMU-168256,R-MMU-372790,R-MMU-373076,R-MMU-375276,R-MMU-388396,R-MMU-418594,R-MMU-500792,R-MMU-6798695,R-MMU-977606	Signal Transduction|Complement cascade|Innate Immune System|Immune System|Signaling by GPCR|Class A/1 (Rhodopsin-like receptors)|Peptide ligand-binding receptors|GPCR downstream signalling|G alpha (i) signalling events|GPCR ligand binding|Neutrophil degranulation|Regulation of Complement cascade
CK137956	3.667283932438248	0.291754	7.042814097879012	20.239798183669503	4.339122999501068	0.014894604615861054	0.038615106596533465	Up	0.0231647	0.1073739757550023	0.0317421	0	0	0.00725235	635169	protein_coding	cDNA sequence CK137956			GO:0003674,GO:0005575,GO:0008150	molecular_function|cellular_component|biological_process
COX1	358704.18743788404	204699.9032600896	512708.4716156788	2.504668586656961	1.3246197211779107	7.174031910798117e-31	9.187056673313088e-29	Up	9496.397094898732	9616.047909181318	9562.508741321311	4488.040822894453	3425.9619039230897	4039.355634617467	17708	protein_coding		mmu00190,mmu04260,mmu04714,mmu05208,mmu05010,mmu05012,mmu05014,mmu05016,mmu05020,mmu05022,mmu05415,mmu04932	Oxidative phosphorylation|Cardiac muscle contraction|Thermogenesis|Chemical carcinogenesis - reactive oxygen species|Alzheimer disease|Parkinson disease|Amyotrophic lateral sclerosis|Huntington disease|Prion disease|Pathways of neurodegeneration - multiple diseases|Diabetic cardiomyopathy|Non-alcoholic fatty liver disease	GO:0004129,GO:0005739,GO:0005743,GO:0005750,GO:0005751,GO:0006123,GO:0006979,GO:0009060,GO:0015990,GO:0016020,GO:0020037,GO:0022900,GO:0045277,GO:0046872,GO:0070469,GO:1902600	cytochrome-c oxidase activity|mitochondrion|mitochondrial inner membrane|mitochondrial respiratory chain complex III|mitochondrial respiratory chain complex IV|mitochondrial electron transport, cytochrome c to oxygen|response to oxidative stress|aerobic respiration|electron transport coupled proton transport|membrane|heme binding|electron transport chain|respiratory chain complex IV|metal ion bin…	WP295,WP1272	Electron transport chain|Selenium micronutrient network	R-MMU-1428517,R-MMU-1430728,R-MMU-163200,R-MMU-212436,R-MMU-2262752,R-MMU-3700989,R-MMU-5628897,R-MMU-611105,R-MMU-73857,R-MMU-74160,R-MMU-8953897,R-MMU-9707564,R-MMU-9711123	The citric acid (TCA) cycle and respiratory electron transport|Metabolism|Respiratory electron transport, ATP synthesis by chemiosmotic coupling, and heat production by uncoupling proteins.|Generic Transcription Pathway|Cellular responses to stress|Transcriptional Regulation by TP53|TP53 Regulates Metabolic Genes|Respiratory electron transport|RNA Polymerase II Transcription|Gene expression (Tran…
COX2	3372.5755593246918	1190.6329400125212	5554.518178636863	4.663971747986335	2.2215590494381825	6.524343994346591e-10	7.0080171101504874e-09	Up	163.11709739492096	287.2610755544921	251.28094920662426	48.87420897897687	36.26475192063982	72.85801973513601	17709	protein_coding		mmu00190,mmu04260,mmu04714,mmu05208,mmu05010,mmu05012,mmu05014,mmu05016,mmu05020,mmu05022,mmu05415,mmu04932	Oxidative phosphorylation|Cardiac muscle contraction|Thermogenesis|Chemical carcinogenesis - reactive oxygen species|Alzheimer disease|Parkinson disease|Amyotrophic lateral sclerosis|Huntington disease|Prion disease|Pathways of neurodegeneration - multiple diseases|Diabetic cardiomyopathy|Non-alcoholic fatty liver disease	GO:0004129,GO:0005507,GO:0005739,GO:0005743,GO:0005751,GO:0010729,GO:0010940,GO:0016020,GO:0016491,GO:0022900,GO:0042773,GO:0045277,GO:0046872,GO:0070469,GO:2001171	cytochrome-c oxidase activity|copper ion binding|mitochondrion|mitochondrial inner membrane|mitochondrial respiratory chain complex IV|positive regulation of hydrogen peroxide biosynthetic process|positive regulation of necrotic cell death|membrane|oxidoreductase activity|electron transport chain|ATP synthesis coupled electron transport|respiratory chain complex IV|metal ion binding|respirasome|p…	WP295,WP1272	Electron transport chain|Selenium micronutrient network	R-MMU-1428517,R-MMU-1430728,R-MMU-163200,R-MMU-212436,R-MMU-2262752,R-MMU-3700989,R-MMU-5628897,R-MMU-611105,R-MMU-73857,R-MMU-74160,R-MMU-8953897,R-MMU-9707564,R-MMU-9711123	The citric acid (TCA) cycle and respiratory electron transport|Metabolism|Respiratory electron transport, ATP synthesis by chemiosmotic coupling, and heat production by uncoupling proteins.|Generic Transcription Pathway|Cellular responses to stress|Transcriptional Regulation by TP53|TP53 Regulates Metabolic Genes|Respiratory electron transport|RNA Polymerase II Transcription|Gene expression (Tran…
COX3	1692.0832130037604	486.6498603587268	2897.516565648797	5.949746164943213	2.5728281197837264	3.8274295986701367e-16	9.197012291815678e-15	Up	108.45412186983532	116.21387874401432	94.80310679295496	24.41878670635723	12.23440057460274	19.07989766548809	17710	protein_coding		mmu00190,mmu04260,mmu04714,mmu05208,mmu05010,mmu05012,mmu05014,mmu05016,mmu05020,mmu05022,mmu05415,mmu04932	Oxidative phosphorylation|Cardiac muscle contraction|Thermogenesis|Chemical carcinogenesis - reactive oxygen species|Alzheimer disease|Parkinson disease|Amyotrophic lateral sclerosis|Huntington disease|Prion disease|Pathways of neurodegeneration - multiple diseases|Diabetic cardiomyopathy|Non-alcoholic fatty liver disease	GO:0004129,GO:0005739,GO:0005743,GO:0005751,GO:0006123,GO:0008535,GO:0009055,GO:0016020,GO:0019646,GO:0022904,GO:0045277	cytochrome-c oxidase activity|mitochondrion|mitochondrial inner membrane|mitochondrial respiratory chain complex IV|mitochondrial electron transport, cytochrome c to oxygen|respiratory chain complex IV assembly|electron transfer activity|membrane|aerobic electron transport chain|respiratory electron transport chain|respiratory chain complex IV	WP295	Electron transport chain	R-MMU-1428517,R-MMU-1430728,R-MMU-163200,R-MMU-212436,R-MMU-2262752,R-MMU-3700989,R-MMU-5628897,R-MMU-611105,R-MMU-73857,R-MMU-74160,R-MMU-8953897,R-MMU-9707564,R-MMU-9711123	The citric acid (TCA) cycle and respiratory electron transport|Metabolism|Respiratory electron transport, ATP synthesis by chemiosmotic coupling, and heat production by uncoupling proteins.|Generic Transcription Pathway|Cellular responses to stress|Transcriptional Regulation by TP53|TP53 Regulates Metabolic Genes|Respiratory electron transport|RNA Polymerase II Transcription|Gene expression (Tran…
CYTB	233221.33607783448	155185.9075788334	311256.7645768357	2.005683808643582	1.0040941863803672	9.598627985795598e-16	2.2049007315169136e-14	Up	7759.490270651469	7968.111096247112	7783.104268691267	4542.981072324456	3287.550376817081	4414.191571651663	17711	protein_coding		mmu00190,mmu04260,mmu04714,mmu05208,mmu05010,mmu05012,mmu05014,mmu05016,mmu05020,mmu05022,mmu05415,mmu04932	Oxidative phosphorylation|Cardiac muscle contraction|Thermogenesis|Chemical carcinogenesis - reactive oxygen species|Alzheimer disease|Parkinson disease|Amyotrophic lateral sclerosis|Huntington disease|Prion disease|Pathways of neurodegeneration - multiple diseases|Diabetic cardiomyopathy|Non-alcoholic fatty liver disease	GO:0005739,GO:0005743,GO:0005750,GO:0006122,GO:0008121,GO:0009055,GO:0015990,GO:0016020,GO:0016491,GO:0022904,GO:0032991,GO:0033762,GO:0042538,GO:0044877,GO:0045275,GO:0045333,GO:0046686,GO:0046689,GO:0046872,GO:0051592,GO:0070469	mitochondrion|mitochondrial inner membrane|mitochondrial respiratory chain complex III|mitochondrial electron transport, ubiquinol to cytochrome c|ubiquinol-cytochrome-c reductase activity|electron transfer activity|electron transport coupled proton transport|membrane|oxidoreductase activity|respiratory electron transport chain|protein-containing complex|response to glucagon|hyperosmotic salinity…	WP295	Electron transport chain	R-MMU-1428517,R-MMU-1430728,R-MMU-163200,R-MMU-611105	The citric acid (TCA) cycle and respiratory electron transport|Metabolism|Respiratory electron transport, ATP synthesis by chemiosmotic coupling, and heat production by uncoupling proteins.|Respiratory electron transport
Cabs1	8.752796660281057	0	17.50559332056213	97.94517301643324	6.613902489505291	6.338709913575153e-06	3.5274434091001346e-05	Up	0.2725762885615951	0.4834659958192038	0.2601198158693461	0	0	0	70977	protein_coding	calcium binding protein%2C spermatid specific 1			GO:0001669,GO:0005509,GO:0005737,GO:0005739,GO:0005743,GO:0005929,GO:0007283,GO:0016020,GO:0030317,GO:0031410,GO:0031514,GO:0042995,GO:0097228	acrosomal vesicle|calcium ion binding|cytoplasm|mitochondrion|mitochondrial inner membrane|cilium|spermatogenesis|membrane|flagellated sperm motility|cytoplasmic vesicle|motile cilium|cell projection|sperm principal piece
Cacna1e	599.9148359071305	318.8847023656709	880.9449694485905	2.7566881827792518	1.4629360890385568	8.261138200262032e-21	3.4915553666166765e-19	Up	0.5111690657300219	0.4097632577261785	0.4702928468131612	0.1892036141287061	0.1496350234386191	0.1877596784787904	12290	protein_coding	calcium channel%2C voltage-dependent%2C R type%2C alpha 1E subunit	mmu04010,mmu04020,mmu04930	MAPK signaling pathway|Calcium signaling pathway|Type II diabetes mellitus	GO:0001662,GO:0002027,GO:0005216,GO:0005244,GO:0005245,GO:0005262,GO:0005509,GO:0005891,GO:0006811,GO:0006816,GO:0007268,GO:0007626,GO:0008331,GO:0008542,GO:0016020,GO:0019226,GO:0019233,GO:0022843,GO:0030317,GO:0034765,GO:0042593,GO:0042596,GO:0042734,GO:0043025,GO:0043204,GO:0045211,GO:0046872,GO:0048265,GO:0048266,GO:0050877,GO:0051649,GO:0055085,GO:0061178,GO:0070509,GO:0070588,GO:0090273,GO:…	behavioral fear response|regulation of heart rate|monoatomic ion channel activity|voltage-gated monoatomic ion channel activity|voltage-gated calcium channel activity|calcium channel activity|calcium ion binding|voltage-gated calcium channel complex|monoatomic ion transport|calcium ion transport|chemical synaptic transmission|locomotory behavior|high voltage-gated calcium channel activity|visual …	WP553	Calcium regulation in cardiac cells
Cacna2d1	2395.256246462557	1287.0259287210265	3503.4865642040886	2.7215597208193665	1.4444336943340383	8.18888334781627e-41	2.6942686042522885e-38	Up	4.28221	4.187896019889043	5.0132341547011325	1.7553782002380685	1.7125890919449942	1.7202412183560003	12293	protein_coding	calcium channel%2C voltage-dependent%2C alpha2/delta subunit 1	mmu04010,mmu04921,mmu04260,mmu04261,mmu05410,mmu05412,mmu05414	MAPK signaling pathway|Oxytocin signaling pathway|Cardiac muscle contraction|Adrenergic signaling in cardiomyocytes|Hypertrophic cardiomyopathy|Arrhythmogenic right ventricular cardiomyopathy|Dilated cardiomyopathy	GO:0005244,GO:0005245,GO:0005262,GO:0005515,GO:0005891,GO:0006811,GO:0006816,GO:0016020,GO:0016529,GO:0030315,GO:0034765,GO:0045211,GO:0045933,GO:0046872,GO:0048787,GO:0051924,GO:0060307,GO:0060402,GO:0061577,GO:0070588,GO:0086002,GO:0086048,GO:0086057,GO:0086091,GO:0098903,GO:0098978,GO:0098992,GO:1901387,GO:1901843,GO:1902514,GO:1904646,GO:1990454	voltage-gated monoatomic ion channel activity|voltage-gated calcium channel activity|calcium channel activity|protein binding|voltage-gated calcium channel complex|monoatomic ion transport|calcium ion transport|membrane|sarcoplasmic reticulum|T-tubule|regulation of monoatomic ion transmembrane transport|postsynaptic membrane|positive regulation of muscle contraction|metal ion binding|presynaptic …
Cacnb4	1653.4194367947453	793.3162640438683	2513.5226095456233	3.1660942400308056	1.662704198495192	1.4990348018731025e-38	4.007294784107272e-36	Up	5.821432085108423	5.089930621437957	6.418234131947168	2.0550623770576766	1.7640261233905057	1.9008570032642496	12298	protein_coding	calcium channel%2C voltage-dependent%2C beta 4 subunit	mmu04010,mmu04921,mmu04260,mmu04261,mmu05410,mmu05412,mmu05414	MAPK signaling pathway|Oxytocin signaling pathway|Cardiac muscle contraction|Adrenergic signaling in cardiomyocytes|Hypertrophic cardiomyopathy|Arrhythmogenic right ventricular cardiomyopathy|Dilated cardiomyopathy	GO:0005244,GO:0005245,GO:0005262,GO:0005515,GO:0005730,GO:0005737,GO:0005886,GO:0005891,GO:0006811,GO:0006816,GO:0006874,GO:0007214,GO:0007268,GO:0007528,GO:0007628,GO:0008285,GO:0008331,GO:0014051,GO:0016607,GO:0019227,GO:0019901,GO:0030217,GO:0034765,GO:0035249,GO:0042391,GO:0045202,GO:0046058,GO:0048536,GO:0048538,GO:0048541,GO:0050852,GO:0050877,GO:0050908,GO:0051932,GO:0055001,GO:0070588,GO:…	voltage-gated monoatomic ion channel activity|voltage-gated calcium channel activity|calcium channel activity|protein binding|nucleolus|cytoplasm|plasma membrane|voltage-gated calcium channel complex|monoatomic ion transport|calcium ion transport|intracellular calcium ion homeostasis|gamma-aminobutyric acid signaling pathway|chemical synaptic transmission|neuromuscular junction development|adult …	WP5298	Dravet syndrome: Scn1a-A1783V point mutation model	R-MMU-112308,R-MMU-112315,R-MMU-112316	Presynaptic depolarization and calcium channel opening|Transmission across Chemical Synapses|Neuronal System
Cadm2	6552.465312992911	3243.102403859921	9861.828222125905	3.0403859640728776	1.6042544792967897	6.8223116309935e-52	6.94771221621081e-49	Up	29.04803347380676	25.391550027882595	31.68255432722847	10.150187110279287	9.56249	9.944587178528481	239857	protein_coding	cell adhesion molecule 2			GO:0005515,GO:0005737,GO:0005886,GO:0007155,GO:0007156,GO:0007420,GO:0016020,GO:0030424,GO:0032809,GO:0042995,GO:0045202	protein binding|cytoplasm|plasma membrane|cell adhesion|homophilic cell adhesion via plasma membrane adhesion molecules|brain development|membrane|axon|neuronal cell body membrane|cell projection|synapse			R-MMU-1500931,R-MMU-418990,R-MMU-421270,R-MMU-446728	Cell-Cell communication|Adherens junctions interactions|Cell-cell junction organization|Cell junction organization
Calca	25.66564307887926	39.87864478237727	11.452641375381221	0.2882291151201215	-1.79471	0.00065374	0.00241547	Down	0.1756655146871871	0.1495566090873246	0.1031617049894399	0.4454294370203905	0.6382599181852906	0.4831876064056772	12310	protein_coding	calcitonin/calcitonin-related polypeptide%2C alpha	mmu04080,mmu04270	Neuroactive ligand-receptor interaction|Vascular smooth muscle contraction	GO:0001503,GO:0001976,GO:0001984,GO:0005102,GO:0005179,GO:0005576,GO:0005615,GO:0005622,GO:0005634,GO:0005737,GO:0006874,GO:0006939,GO:0006954,GO:0007155,GO:0007189,GO:0007190,GO:0007218,GO:0007631,GO:0008016,GO:0009408,GO:0030279,GO:0030424,GO:0031716,GO:0042311,GO:0042802,GO:0043005,GO:0043025,GO:0043195,GO:0044877,GO:0045776,GO:0045785,GO:0045986,GO:0048240,GO:0048265,GO:0050965,GO:0051480,GO:…	ossification|nervous system process involved in regulation of systemic arterial blood pressure|artery vasodilation involved in baroreceptor response to increased systemic arterial blood pressure|signaling receptor binding|hormone activity|extracellular region|extracellular space|intracellular anatomical structure|nucleus|cytoplasm|intracellular calcium ion homeostasis|smooth muscle contraction|in…	WP5024,WP3632,WP385	Hypoxia-dependent proliferation of myoblasts|Lung fibrosis|Myometrial relaxation and contraction pathways	R-MMU-162582,R-MMU-372790,R-MMU-373080,R-MMU-388396,R-MMU-418555,R-MMU-419812,R-MMU-500792	Signal Transduction|Signaling by GPCR|Class B/2 (Secretin family receptors)|GPCR downstream signalling|G alpha (s) signalling events|Calcitonin-like ligand receptors|GPCR ligand binding
Calcrl	190.2881801494131	97.68426433001824	282.892	2.8974865299926584	1.5348019543610092	2.67231020278602e-09	2.6143653246469267e-08	Up	1.2135848967883782	1.5745353332215977	2.1005672388242083	0.6606778104478088	0.6118330520771956	0.4908398774673072	54598	protein_coding	calcitonin receptor-like	mmu04080,mmu04270	Neuroactive ligand-receptor interaction|Vascular smooth muscle contraction	GO:0001525,GO:0001605,GO:0001635,GO:0004888,GO:0004930,GO:0004948,GO:0005737,GO:0005764,GO:0005768,GO:0005783,GO:0005886,GO:0006816,GO:0007165,GO:0007166,GO:0007186,GO:0007189,GO:0007507,GO:0008283,GO:0008284,GO:0015031,GO:0016020,GO:0031623,GO:0045986,GO:0048659,GO:0050728,GO:0071329,GO:0098992,GO:1903143,GO:1904707,GO:1990406,GO:1990408,GO:1990409,GO:1990410,GO:1990874	angiogenesis|adrenomedullin receptor activity|calcitonin gene-related peptide receptor activity|transmembrane signaling receptor activity|G protein-coupled receptor activity|calcitonin receptor activity|cytoplasm|lysosome|endosome|endoplasmic reticulum|plasma membrane|calcium ion transport|signal transduction|cell surface receptor signaling pathway|G protein-coupled receptor signaling pathway|ade…	WP1396,WP456	GPCRs, non-odorant |GPCRs, class B secretin-like	R-MMU-162582,R-MMU-372790,R-MMU-373080,R-MMU-388396,R-MMU-418555,R-MMU-419812,R-MMU-500792	Signal Transduction|Signaling by GPCR|Class B/2 (Secretin family receptors)|GPCR downstream signalling|G alpha (s) signalling events|Calcitonin-like ligand receptors|GPCR ligand binding
Camk4	1515.1263640431696	1001.1109875510556	2029.141740535284	2.0257763142589646	1.0184748808885815	4.911709417939631e-18	1.4691163302385586e-16	Up	4.493273490802207	4.383676487286984	4.533402225102714	2.54082	2.1472094519560248	2.2236974501479216	12326	protein_coding	calcium/calmodulin-dependent protein kinase IV	mmu04371,mmu04020,mmu04024,mmu04921,mmu04925,mmu04725,mmu04720,mmu04722,mmu04380,mmu04211,mmu05214,mmu05031,mmu05034	Apelin signaling pathway|Calcium signaling pathway|cAMP signaling pathway|Oxytocin signaling pathway|Aldosterone synthesis and secretion|Cholinergic synapse|Long-term potentiation|Neurotrophin signaling pathway|Osteoclast differentiation|Longevity regulating pathway|Glioma|Amphetamine addiction|Alcoholism	GO:0000166,GO:0001650,GO:0002250,GO:0002376,GO:0004672,GO:0004674,GO:0004683,GO:0005515,GO:0005516,GO:0005524,GO:0005634,GO:0005654,GO:0005737,GO:0005829,GO:0006468,GO:0006913,GO:0006954,GO:0007165,GO:0007270,GO:0007616,GO:0009931,GO:0016301,GO:0016310,GO:0016740,GO:0018105,GO:0035556,GO:0043011,GO:0045893,GO:0046777,GO:0046827,GO:0098794,GO:0098978,GO:0098982,GO:0099170,GO:0099527	nucleotide binding|fibrillar center|adaptive immune response|immune system process|protein kinase activity|protein serine/threonine kinase activity|calmodulin-dependent protein kinase activity|protein binding|calmodulin binding|ATP binding|nucleus|nucleoplasm|cytoplasm|cytosol|protein phosphorylation|nucleocytoplasmic transport|inflammatory response|signal transduction|neuron-neuron synaptic tran…	WP553,WP1263	Calcium regulation in cardiac cells|Mitochondrial gene expression
Capn11	65.27047377357616	97.10568212273638	33.435265424415824	0.3431149191382572	-1.54324	0.00174591	0.00583134	Down	0.1405518652951193	0.2512898838734699	0.5392664837044882	0.6567376440743887	0.6695564085749595	1.5401281397849076	268958	protein_coding	calpain 11			GO:0001669,GO:0004198,GO:0005509,GO:0005737,GO:0006508,GO:0008233,GO:0008234,GO:0016787,GO:0031410,GO:0046872	acrosomal vesicle|calcium-dependent cysteine-type endopeptidase activity|calcium ion binding|cytoplasm|proteolysis|peptidase activity|cysteine-type peptidase activity|hydrolase activity|cytoplasmic vesicle|metal ion binding	WP6	Integrin-mediated cell adhesion	R-MMU-1474228,R-MMU-1474244	Degradation of the extracellular matrix|Extracellular matrix organization
Capns2	45.06849210232303	25.69116009337568	64.4458	2.517287338521084	1.3318699039042785	0.00107757	0.00378404	Up	1.9721019160462767	1.9304344707941568	1.5861493281430532	0.4682832247326151	0.934617	0.9127096326886336	69543	protein_coding	calpain%2C small subunit 2			GO:0005509,GO:0005515,GO:0005737,GO:0005886,GO:0016020,GO:0046872,GO:0110158	calcium ion binding|protein binding|cytoplasm|plasma membrane|membrane|metal ion binding|calpain complex			R-MMU-1474228,R-MMU-1474244	Degradation of the extracellular matrix|Extracellular matrix organization
Capza3	3.8444226951286966	0	7.688845390257398	43.04071753762796	5.42763	0.00399656	0.012192656198526143	Up	0.0452926	0.4048886185127571	0.0698214	0	0	0	12344	protein_coding	capping protein (actin filament) muscle Z-line%2C alpha 3	mmu04144	Endocytosis	GO:0001669,GO:0003779,GO:0005737,GO:0008290,GO:0016020,GO:0030036,GO:0030863,GO:0051015,GO:0051016,GO:0051693	acrosomal vesicle|actin binding|cytoplasm|F-actin capping protein complex|membrane|actin cytoskeleton organization|cortical cytoskeleton|actin filament binding|barbed-end actin filament capping|actin filament capping			R-MMU-1280218,R-MMU-168256,R-MMU-199977,R-MMU-199991,R-MMU-2132295,R-MMU-2262752,R-MMU-3371497,R-MMU-392499,R-MMU-446203,R-MMU-5653656,R-MMU-597592,R-MMU-6807878,R-MMU-6811436,R-MMU-6811442,R-MMU-8856688,R-MMU-8953897,R-MMU-948021	Adaptive Immune System|Immune System|ER to Golgi Anterograde Transport|Membrane Trafficking|MHC class II antigen presentation|Cellular responses to stress|HSP90 chaperone cycle for steroid hormone receptors (SHR) in the presence of ligand|Metabolism of proteins|Asparagine N-linked glycosylation|Vesicle-mediated transport|Post-translational protein modification|COPI-mediated anterograde transport|…
Carlr	15.246221478992933	23.757712295274548	6.734730662711296	0.2843907429194965	-1.81405	0.00669829	0.019279906677245908	Down	0.0676222	0.1007502564714145	0.0579132	0.23595078739063505	0.3275961662436212	0.2752228987459783	66774	non_coding	cardiac and apoptosis-related long non-coding RNA			GO:0005737,GO:0060964,GO:0070883,GO:0071454,GO:0090258,GO:2000628	cytoplasm|regulation of miRNA-mediated gene silencing|pre-miRNA binding|cellular response to anoxia|negative regulation of mitochondrial fission|regulation of miRNA metabolic process
Carmn	30.379743540894516	10.189176095403688	50.570310986385394	4.867497750338517	2.283180312160523	0.000660377	0.00243749	Up	0.7909848820086713	1.4863818235502717	0.944724	0.1167544763211998	0.0517829	0.5220513937893502	328968	non_coding	cardiac mesoderm enhancer-associated non-coding RNA			GO:0005515,GO:0010468	protein binding|regulation of gene expression
Catsper1	3.0005743963815616	0	6.0011487927631295	33.601625594455754	5.070459124925012	0.0123038	0.0328107	Up	0.0376915	0.1747094096628599	0.012912	0	0	0	225865	protein_coding	cation channel%2C sperm associated 1			GO:0005216,GO:0005227,GO:0005244,GO:0005245,GO:0005262,GO:0005515,GO:0005886,GO:0005929,GO:0006811,GO:0006816,GO:0007275,GO:0007283,GO:0007342,GO:0016020,GO:0030154,GO:0030317,GO:0031514,GO:0034765,GO:0036128,GO:0042995,GO:0051924,GO:0055085,GO:0060296,GO:0070588,GO:0097228	monoatomic ion channel activity|calcium activated cation channel activity|voltage-gated monoatomic ion channel activity|voltage-gated calcium channel activity|calcium channel activity|protein binding|plasma membrane|cilium|monoatomic ion transport|calcium ion transport|multicellular organism development|spermatogenesis|fusion of sperm to egg plasma membrane involved in single fertilization|membra…			R-MMU-1187000,R-MMU-1300642,R-MMU-1474165	Fertilization|Sperm Motility And Taxes|Reproduction
Catsperg1	75.70253870511155	45.017644329095965	106.38743308112714	2.359242671105036	1.2383238214572252	0.000416318	0.0016074	Up	0.514221	0.4415031518377804	0.4254626123606838	0.1189994174311763	0.2058363924223384	0.2946956320056081	320225	protein_coding	cation channel sperm associated auxiliary subunit gamma 1			GO:0003674,GO:0008150,GO:0016020,GO:0031514,GO:0036128,GO:0097228	molecular_function|biological_process|membrane|motile cilium|CatSper complex|sperm principal piece			R-MMU-1187000,R-MMU-1300642,R-MMU-1474165	Fertilization|Sperm Motility And Taxes|Reproduction
Cavin2	149.33294793033545	94.82785586875166	203.83803999191932	2.1512257654550377	1.1051589397356607	0.00160761	0.00540655	Up	1.7472414138893362	2.046730742104395	1.971317189483968	1.400251148259391	0.9315580344353188	0.4370233328369036	20324	protein_coding	caveolae associated 2			GO:0001786,GO:0005080,GO:0005515,GO:0005654,GO:0005737,GO:0005829,GO:0005886,GO:0005901,GO:0008289,GO:0016020,GO:0045121,GO:0045944,GO:0097320	phosphatidylserine binding|protein kinase C binding|protein binding|nucleoplasm|cytoplasm|cytosol|plasma membrane|caveola|lipid binding|membrane|membrane raft|positive regulation of transcription by RNA polymerase II|plasma membrane tubulation
Cbfb	865.1505022952914	574.8994449753209	1155.4015596152624	2.007936304117244	1.0057135047509902	9.576869720582951e-13	1.4960623509451205e-11	Up	10.575517206232359	9.955001428562461	12.842838719608428	6.093685552610313	5.381835278919665	5.9050499666729115	12400	protein_coding	core binding factor beta			GO:0000122,GO:0000209,GO:0001503,GO:0001649,GO:0003677,GO:0003713,GO:0005515,GO:0005634,GO:0005654,GO:0006357,GO:0016513,GO:0030098,GO:0030099,GO:0032991,GO:0043371,GO:0043378,GO:0043565,GO:0045944,GO:0048469,GO:0060216	negative regulation of transcription by RNA polymerase II|protein polyubiquitination|ossification|osteoblast differentiation|DNA binding|transcription coactivator activity|protein binding|nucleus|nucleoplasm|regulation of transcription by RNA polymerase II|core-binding factor complex|lymphocyte differentiation|myeloid cell differentiation|protein-containing complex|negative regulation of CD4-posi…			R-MMU-162582,R-MMU-212436,R-MMU-73857,R-MMU-74160,R-MMU-8877330,R-MMU-8878159,R-MMU-8878166,R-MMU-8878171,R-MMU-8931987,R-MMU-8934593,R-MMU-8936459,R-MMU-8939211,R-MMU-8939236,R-MMU-8939243,R-MMU-8939245,R-MMU-8939246,R-MMU-8939247,R-MMU-8941326,R-MMU-8941858,R-MMU-8951936,R-MMU-9006931,R-MMU-9018519	Signal Transduction|Generic Transcription Pathway|RNA Polymerase II Transcription|Gene expression (Transcription)|RUNX1 and FOXP3 control the development of regulatory T lymphocytes (Tregs)|Transcriptional regulation by RUNX3|Transcriptional regulation by RUNX2|Transcriptional regulation by RUNX1|RUNX1 regulates estrogen receptor mediated transcription|Regulation of RUNX1 Expression and Activity|…	CBF
Cbr2	136.3829888196081	73.63053360600001	199.13544403321632	2.705923663096496	1.4361211399701923	0.00108408	0.0038063	Up	8.151075745473985	1.5180360594580735	7.097122721010091	1.9579061222695904	2.4337199091742585	2.1266003493347787	12409	protein_coding	carbonyl reductase 2	mmu00590,mmu00980	Arachidonic acid metabolism|Metabolism of xenobiotics by cytochrome P450	GO:0004090,GO:0005515,GO:0005739,GO:0005997,GO:0006006,GO:0006116,GO:0016491,GO:0042802,GO:0043621,GO:0050038	carbonyl reductase (NADPH) activity|protein binding|mitochondrion|xylulose metabolic process|glucose metabolic process|NADH oxidation|oxidoreductase activity|identical protein binding|protein self-association|L-xylulose reductase (NADP+) activity
Cby2	7.897182355315832	0	15.794364710631676	88.37902821496587	6.465632162696951	2.724963503274693e-05	0.000134401	Up	0.0879469	0.3618980628730671	0.1420316414731179	0	0	0	67926	protein_coding	chibby family member 2			GO:0031410,GO:0042802	cytoplasmic vesicle|identical protein binding
Ccbe1	42.22758644913456	20.990835841531027	63.46433705673814	2.9961489735210916	1.583109358782258	0.0001848	0.000771902	Up	0.3427643253666827	0.2760457290514885	0.2570559744635476	0.1054046412580952	0.0673186	0.1305144514251246	320924	protein_coding	collagen and calcium binding EGF domains 1			GO:0001525,GO:0001945,GO:0001946,GO:0002020,GO:0003016,GO:0005509,GO:0005518,GO:0005576,GO:0005581,GO:0005615,GO:0007275,GO:0007585,GO:0010575,GO:0010595,GO:0010954,GO:0030324,GO:0031012,GO:0043542,GO:0045766,GO:1900748,GO:1901492,GO:1904977	angiogenesis|lymph vessel development|lymphangiogenesis|protease binding|respiratory system process|calcium ion binding|collagen binding|extracellular region|collagen trimer|extracellular space|multicellular organism development|respiratory gaseous exchange by respiratory system|positive regulation of vascular endothelial growth factor production|positive regulation of endothelial cell migration|…
Ccdc105	6.734861565952487	1.7207643275741402	11.748958804330845	7.0527423482848395	2.8181843359489562	0.0184702	0.0466468	Up	0.1136370089414596	0.3386155793885369	0.1167857466108768	0	0.0589838	0.0304948	70976	protein_coding	coiled-coil domain containing 105			GO:0003674,GO:0008150	molecular_function|biological_process
Ccdc12	951.3123026148456	1299.607553209926	603.0170520197644	0.4638275446322706	-1.10834	1.0944338600517187e-23	6.537866628789401e-22	Down	6.617520497287698	7.244145750046654	7.064298119578072	14.751287262095351	15.464907211756106	17.1142	72654	protein_coding	coiled-coil domain containing 12	mmu03040	Spliceosome	GO:0003674,GO:0005684,GO:0008150,GO:0071014	molecular_function|U2-type spliceosomal complex|biological_process|post-mRNA release spliceosomal complex			R-MMU-72163,R-MMU-72172,R-MMU-72203,R-MMU-8953854	mRNA Splicing - Major Pathway|mRNA Splicing|Processing of Capped Intron-Containing Pre-mRNA|Metabolism of RNA
Ccdc124	1650.4070154943051	2264.3609526807045	1036.4530783079038	0.4576692393613366	-1.12762	8.109756512681569e-29	8.219680226550144e-27	Down	21.205431685761297	23.82033682430635	22.467017891445465	46.44426200384378	51.894491413769124	56.547417069703094	234388	protein_coding	coiled-coil domain containing 124			GO:0003713,GO:0005634,GO:0005737,GO:0005829,GO:0005856,GO:0005886,GO:0006366,GO:0007049,GO:0051301	transcription coactivator activity|nucleus|cytoplasm|cytosol|cytoskeleton|plasma membrane|transcription by RNA polymerase II|cell cycle|cell division
Ccdc13	53.62435877940854	76.46208431589865	30.78663324291833	0.4033	-1.31008	0.00458963	0.0137857	Down	0.0746199	0.2451576284300466	0.2064662932267876	0.2925869332739947	0.6048116201380429	0.4852069702862419	100502861	protein_coding	coiled-coil domain containing 13			GO:0003674,GO:0005654,GO:0005737,GO:0005813,GO:0005829,GO:0005856,GO:0006974,GO:0030030,GO:0031122,GO:0034451,GO:0042995,GO:1905515	molecular_function|nucleoplasm|cytoplasm|centrosome|cytosol|cytoskeleton|cellular response to DNA damage stimulus|cell projection organization|cytoplasmic microtubule organization|centriolar satellite|cell projection|non-motile cilium assembly
Ccdc183	2.3697000182735133	0	4.739400036547031	26.50199121395497	4.728028854811331	0.018426771517760083	0.0465534	Up	0.0840867	0.0668164	0.0864166	0	0	0	77058	protein_coding	coiled-coil domain containing 183			GO:0003674	molecular_function
Ccdc185	4.548104063308644	0.6708393648572097	8.425368761760089	12.91587039287246	3.6910729639854702	0.013714729633589938	0.036015260909812635	Up	0.0847005	0.1682602823405813	0.1015552940115021	0	0.0170972	0.0132589	433386	protein_coding	coiled-coil domain containing 185			GO:0003674,GO:0005575,GO:0008150	molecular_function|cellular_component|biological_process
Ccdc194	18.613977411182297	30.821898105702644	6.406056716661914	0.20758965563193466	-2.26819	0.00342669	0.010610001488996877	Down	0.0316012	0.1726363327119117	0.0974305	0.2013527179693313	0.4401404374081987	0.9052674757772128	619297	protein_coding	coiled-coil domain containing 194			GO:0003674,GO:0005575,GO:0008150	molecular_function|cellular_component|biological_process
Ccdc33	15.556929640984825	7.114658667175835	23.999200614793825	3.3223064320218194	1.7321851460184383	0.010597616244950222	0.028757850655310925	Up	0.1511326126434624	0.2026552436760257	0.1863843672328093	0.0619051	0.0274561	0.0780718	382077	protein_coding	coiled-coil domain containing 33			GO:0003674,GO:0005777,GO:0007283	molecular_function|peroxisome|spermatogenesis
Ccdc39	812.2570228480538	491.8202745047379	1132.69	2.3013671315084063	1.2024911515570889	1.4734782692575568e-11	1.9658020128722463e-10	Up	6.643197047622241	5.129722988451491	6.6978180031939365	2.0887486756697737	2.72614	3.6521460360307367	51938	protein_coding	coiled-coil domain containing 39			GO:0001947,GO:0003341,GO:0003351,GO:0003356,GO:0003674,GO:0005737,GO:0005829,GO:0005856,GO:0005929,GO:0005930,GO:0007368,GO:0007420,GO:0007507,GO:0030317,GO:0030324,GO:0035469,GO:0036159,GO:0042995,GO:0044458,GO:0051649,GO:0060285,GO:0060287,GO:0061512,GO:0061966,GO:0070286,GO:0071907,GO:0071910,GO:0090660,GO:0097729	heart looping|cilium movement|epithelial cilium movement involved in extracellular fluid movement|regulation of cilium beat frequency|molecular_function|cytoplasm|cytosol|cytoskeleton|cilium|axoneme|determination of left/right symmetry|brain development|heart development|flagellated sperm motility|lung development|determination of pancreatic left/right asymmetry|inner dynein arm assembly|cell pro…
Ccdc54	5.2149866495428165	0	10.429973299085642	58.35799849040349	5.866858498748269	0.000404876	0.00156661	Up	0.1119209297720394	0.4002024076503409	0.1840353872959761	0	0	0	69339	protein_coding	coiled-coil domain containing 54			GO:0003674,GO:0005575,GO:0008150	molecular_function|cellular_component|biological_process
Ccdc85b	1262.329178759466	1759.8156748583415	764.8426826605887	0.43479363138294747	-1.2016	7.437809527368076e-17	1.946939957800412e-15	Down	4.71304	5.264012036824116	5.040085698706979	9.059989956656851	14.322115828301143	13.057	240514	protein_coding	coiled-coil domain containing 85B			GO:0005515,GO:0005634,GO:0005737,GO:0005813,GO:0005856,GO:0005912,GO:0030054,GO:0030154,GO:0030308,GO:0040008,GO:0045599,GO:0045892,GO:0070097	protein binding|nucleus|cytoplasm|centrosome|cytoskeleton|adherens junction|cell junction|cell differentiation|negative regulation of cell growth|regulation of growth|negative regulation of fat cell differentiation|negative regulation of DNA-templated transcription|delta-catenin binding
Ccdc88a	2242.6594907226213	1173.0245231576396	3312.2944582876057	2.821885105454685	1.4966592490389463	1.7583840032477631e-53	2.212047076085686e-50	Up	7.0909817264320685	6.5043520982577325	7.2288864427427715	2.4653515095325136	2.4774787859052467	2.7937066925465914	108686	protein_coding	coiled coil domain containing 88A			GO:0001932,GO:0001965,GO:0003779,GO:0005080,GO:0005085,GO:0005092,GO:0005154,GO:0005158,GO:0005515,GO:0005737,GO:0005783,GO:0005794,GO:0005813,GO:0005814,GO:0005829,GO:0005856,GO:0005886,GO:0006260,GO:0006275,GO:0007264,GO:0007399,GO:0008017,GO:0010975,GO:0016020,GO:0016477,GO:0030027,GO:0030030,GO:0030032,GO:0030142,GO:0030705,GO:0031122,GO:0031252,GO:0031410,GO:0031682,GO:0031929,GO:0032147,GO:…	regulation of protein phosphorylation|G-protein alpha-subunit binding|actin binding|protein kinase C binding|guanyl-nucleotide exchange factor activity|GDP-dissociation inhibitor activity|epidermal growth factor receptor binding|insulin receptor binding|protein binding|cytoplasm|endoplasmic reticulum|Golgi apparatus|centrosome|centriole|cytosol|cytoskeleton|plasma membrane|DNA replication|regulat…			R-MMU-162582,R-MMU-194315,R-MMU-9012999,R-MMU-9696264,R-MMU-9696273,R-MMU-9716542	Signal Transduction|Signaling by Rho GTPases|RHO GTPase cycle|RND3 GTPase cycle|RND1 GTPase cycle|Signaling by Rho GTPases, Miro GTPases and RHOBTB3
Ccer1	4.8662941303935945	0	9.732588260787194	54.467050196893254	5.76731	0.000761037	0.00276936	Up	0.0621197	0.2930818488574231	0.0957615	0	0	0	66716	protein_coding	coiled-coil glutamate-rich protein 1			GO:0003674,GO:0005575,GO:0008150	molecular_function|cellular_component|biological_process
Ccl3	67.68922892998143	26.487876071289055	108.89058178867384	4.084102806514172	2.030019182714585	7.730162793413545e-05	0.000348301	Up	1.2485275568291507	5.179328374452007	5.4721408197246575	1.169884779087634	0.5781657655508468	1.2761284532993904	20302	protein_coding	chemokine (C-C motif) ligand 3	mmu04060,mmu04061,mmu04620,mmu04062,mmu05163,mmu05142,mmu05323,mmu05417	Cytokine-cytokine receptor interaction|Viral protein interaction with cytokine and cytokine receptor|Toll-like receptor signaling pathway|Chemokine signaling pathway|Human cytomegalovirus infection|Chagas disease|Rheumatoid arthritis|Lipid and atherosclerosis	GO:0002548,GO:0004672,GO:0004698,GO:0005125,GO:0005515,GO:0005576,GO:0005615,GO:0005737,GO:0005829,GO:0006935,GO:0006954,GO:0006955,GO:0007186,GO:0007204,GO:0008009,GO:0008360,GO:0016004,GO:0016301,GO:0030593,GO:0030595,GO:0031726,GO:0031730,GO:0032731,GO:0032760,GO:0042056,GO:0042802,GO:0043525,GO:0043547,GO:0043615,GO:0045672,GO:0045944,GO:0048020,GO:0048245,GO:0048246,GO:0048247,GO:0050729,GO:…	monocyte chemotaxis|protein kinase activity|calcium-dependent protein kinase C activity|cytokine activity|protein binding|extracellular region|extracellular space|cytoplasm|cytosol|chemotaxis|inflammatory response|immune response|G protein-coupled receptor signaling pathway|positive regulation of cytosolic calcium ion concentration|chemokine activity|regulation of cell shape|phospholipase activat…	WP3632,WP2292,WP5242	Lung fibrosis|Chemokine signaling pathway|Comprehensive IL-17A signaling	R-MMU-162582,R-MMU-372790,R-MMU-373076,R-MMU-375276,R-MMU-380108,R-MMU-500792	Signal Transduction|Signaling by GPCR|Class A/1 (Rhodopsin-like receptors)|Peptide ligand-binding receptors|Chemokine receptors bind chemokines|GPCR ligand binding
Ccl5	149.65893271156224	218.056	81.26220146948438	0.3724187342614836	-1.425	3.131786774133289e-07	2.2046211965640065e-06	Down	4.035212349194612	4.170530353408816	4.987635740664255	7.99128	12.944359042494664	16.542862092481478	20304	protein_coding	chemokine (C-C motif) ligand 5	mmu04668,mmu04060,mmu04061,mmu04620,mmu04621,mmu04623,mmu04062,mmu05164,mmu05168,mmu05163,mmu05142,mmu05323,mmu05020,mmu05417	TNF signaling pathway|Cytokine-cytokine receptor interaction|Viral protein interaction with cytokine and cytokine receptor|Toll-like receptor signaling pathway|NOD-like receptor signaling pathway|Cytosolic DNA-sensing pathway|Chemokine signaling pathway|Influenza A|Herpes simplex virus 1 infection|Human cytomegalovirus infection|Chagas disease|Rheumatoid arthritis|Prion disease|Lipid and atherosc…	GO:0000165,GO:0002230,GO:0002548,GO:0004435,GO:0004672,GO:0005125,GO:0005576,GO:0005615,GO:0005737,GO:0006816,GO:0006874,GO:0006887,GO:0006935,GO:0006954,GO:0006955,GO:0007159,GO:0007186,GO:0007267,GO:0008009,GO:0008201,GO:0009636,GO:0010628,GO:0010759,GO:0010820,GO:0014068,GO:0014911,GO:0016004,GO:0030298,GO:0030335,GO:0030593,GO:0031269,GO:0031328,GO:0031584,GO:0031622,GO:0031663,GO:0031726,GO:…	MAPK cascade|positive regulation of defense response to virus by host|monocyte chemotaxis|phosphatidylinositol phospholipase C activity|protein kinase activity|cytokine activity|extracellular region|extracellular space|cytoplasm|calcium ion transport|intracellular calcium ion homeostasis|exocytosis|chemotaxis|inflammatory response|immune response|leukocyte cell-cell adhesion|G protein-coupled rec…	WP3632,WP1243,WP2292,WP5242	Lung fibrosis|EBV LMP1 signaling|Chemokine signaling pathway|Comprehensive IL-17A signaling	R-MMU-162582,R-MMU-372790,R-MMU-373076,R-MMU-375276,R-MMU-380108,R-MMU-388396,R-MMU-418594,R-MMU-500792	Signal Transduction|Signaling by GPCR|Class A/1 (Rhodopsin-like receptors)|Peptide ligand-binding receptors|Chemokine receptors bind chemokines|GPCR downstream signalling|G alpha (i) signalling events|GPCR ligand binding
Ccm2l	23.952948766194467	12.466720361427448	35.43917717096151	2.8571349356527134	1.5145691729211217	0.011716615172448382	0.031455125794373734	Up	0.3450479333560823	0.2998840521197916	0.2659565811056925	0.1648900937518699	0.1253690948425633	0.0405101	228788	protein_coding	cerebral cavernous malformation 2-like			GO:0003007,GO:0003209,GO:0003222,GO:0005515,GO:0005575,GO:0032091,GO:0034109,GO:0034111,GO:0042060,GO:0055017,GO:0090269,GO:0090271	heart morphogenesis|cardiac atrium morphogenesis|ventricular trabecula myocardium morphogenesis|protein binding|cellular_component|negative regulation of protein binding|homotypic cell-cell adhesion|negative regulation of homotypic cell-cell adhesion|wound healing|cardiac muscle tissue growth|fibroblast growth factor production|positive regulation of fibroblast growth factor production
Ccne2	158.41839847350963	91.86186148259192	224.97493546442746	2.439438862077794	1.2865493264767065	8.187952001445959e-06	4.48418800263568e-05	Up	2.0575032404933418	1.6101480963617034	2.2975888603711945	1.151258164990138	0.5825217061098964	0.7947409771894154	12448	protein_coding	cyclin E2	mmu04151,mmu04110,mmu04114,mmu04115,mmu04218,mmu05200,mmu05206,mmu05203,mmu05226,mmu05215,mmu05222,mmu05166,mmu05161,mmu05162,mmu05169,mmu05165,mmu04934	PI3K-Akt signaling pathway|Cell cycle|Oocyte meiosis|p53 signaling pathway|Cellular senescence|Pathways in cancer|MicroRNAs in cancer|Viral carcinogenesis|Gastric cancer|Prostate cancer|Small cell lung cancer|Human T-cell leukemia virus 1 infection|Hepatitis B|Measles|Epstein-Barr virus infection|Human papillomavirus infection|Cushing syndrome	GO:0000079,GO:0000082,GO:0000723,GO:0005634,GO:0005737,GO:0005813,GO:0006270,GO:0007049,GO:0007129,GO:0016538,GO:0019901,GO:0032880,GO:0051301,GO:0051726,GO:0070192,GO:0097134,GO:0097135	regulation of cyclin-dependent protein serine/threonine kinase activity|G1/S transition of mitotic cell cycle|telomere maintenance|nucleus|cytoplasm|centrosome|DNA replication initiation|cell cycle|homologous chromosome pairing at meiosis|cyclin-dependent protein serine/threonine kinase regulator activity|protein kinase binding|regulation of protein localization|cell division|regulation of cell c…	WP2902,WP3638,WP413	p53 signaling|Parkinson's disease|G1 to S cell cycle control	R-MMU-1538133,R-MMU-1640170,R-MMU-187577,R-MMU-212436,R-MMU-2262752,R-MMU-2559583,R-MMU-2559586,R-MMU-3700989,R-MMU-453279,R-MMU-6791312,R-MMU-6804116,R-MMU-69017,R-MMU-69052,R-MMU-69200,R-MMU-69202,R-MMU-69206,R-MMU-69231,R-MMU-69236,R-MMU-69239,R-MMU-69242,R-MMU-69278,R-MMU-69306,R-MMU-69563,R-MMU-69580,R-MMU-69615,R-MMU-69620,R-MMU-69656,R-MMU-73857,R-MMU-74160,R-MMU-8953897	G0 and Early G1|Cell Cycle|SCF(Skp2)-mediated degradation of p27/p21|Generic Transcription Pathway|Cellular responses to stress|Cellular Senescence|DNA Damage/Telomere Stress Induced Senescence|Transcriptional Regulation by TP53|Mitotic G1 phase and G1/S transition|TP53 Regulates Transcription of Cell Cycle Genes|TP53 Regulates Transcription of Genes Involved in G1 Cell Cycle Arrest|CDK-mediated …
Ccs	586.7978755301064	804.0818386999855	369.51391236022636	0.4596562534067292	-1.12137	2.340116950397267e-17	6.499446896259215e-16	Down	9.35892	9.868378006621084	10.9721	21.259679365666315	24.863526248403048	22.864851852015697	12460	protein_coding	copper chaperone for superoxide dismutase	mmu05014,mmu05022	Amyotrophic lateral sclerosis|Pathways of neurodegeneration - multiple diseases	GO:0004784,GO:0005507,GO:0005634,GO:0005737,GO:0005758,GO:0006801,GO:0019430,GO:0019899,GO:0046872,GO:0051353	superoxide dismutase activity|copper ion binding|nucleus|cytoplasm|mitochondrial intermembrane space|superoxide metabolic process|removal of superoxide radicals|enzyme binding|metal ion binding|positive regulation of oxidoreductase activity			R-MMU-2262752,R-MMU-3299685,R-MMU-8953897,R-MMU-9711123	Cellular responses to stress|Detoxification of Reactive Oxygen Species|Cellular responses to stimuli|Cellular response to chemical stress
Cd101	26.876694396533818	45.3588	8.39461	0.1849980686973924	-2.43442	7.555977131810993e-05	0.000340768	Down	0.0688328	0.062154	0.0257237	0.1879631220930273	0.219781	0.4878141844253028	630146	protein_coding	CD101 antigen			GO:0002763,GO:0003674,GO:0016020	positive regulation of myeloid leukocyte differentiation|molecular_function|membrane			R-MMU-1280218,R-MMU-168256,R-MMU-202403,R-MMU-202433	Adaptive Immune System|Immune System|TCR signaling|Generation of second messenger molecules
Cd164	3597.4862699032287	2043.181164352773	5151.791375453686	2.5208632653508016	1.3339178668080347	2.5617409450501193e-33	4.3946382332957605e-31	Up	45.22674941568144	53.32223344108414	58.700395349164296	20.854185362908442	21.316699901226823	23.261100287511677	53599	protein_coding	CD164 antigen	mmu04142	Lysosome	GO:0005515,GO:0005764,GO:0005768,GO:0005886,GO:0007155,GO:0007157,GO:0007517,GO:0016020	protein binding|lysosome|endosome|plasma membrane|cell adhesion|heterophilic cell-cell adhesion via plasma membrane cell adhesion molecules|muscle organ development|membrane
Cd247	19.01379564938448	31.67967014413156	6.347921154637368	0.20073727543804615	-2.31662	0.00595575	0.017378853495754288	Down	0.0333017	0.0413468	0.00427805	0.2652343163952448	0.0806651	0.0547365	12503	protein_coding	CD247 antigen	mmu04650,mmu04660,mmu04658,mmu04659,mmu05235,mmu05170,mmu05169,mmu05142	Natural killer cell mediated cytotoxicity|T cell receptor signaling pathway|Th1 and Th2 cell differentiation|Th17 cell differentiation|PD-L1 expression and PD-1 checkpoint pathway in cancer|Human immunodeficiency virus 1 infection|Epstein-Barr virus infection|Chagas disease	GO:0002250,GO:0002376,GO:0004888,GO:0005515,GO:0005737,GO:0005794,GO:0005886,GO:0007166,GO:0016020,GO:0032623,GO:0033001,GO:0038094,GO:0042101,GO:0042105,GO:0042802,GO:0042803,GO:0046982,GO:0050852,GO:0065003,GO:1990782,GO:2000010	adaptive immune response|immune system process|transmembrane signaling receptor activity|protein binding|cytoplasm|Golgi apparatus|plasma membrane|cell surface receptor signaling pathway|membrane|interleukin-2 production|Fc-gamma receptor III complex|Fc-gamma receptor signaling pathway|T cell receptor complex|alpha-beta T cell receptor complex|identical protein binding|protein homodimerization ac…			R-MMU-1280218,R-MMU-168249,R-MMU-168256,R-MMU-198933,R-MMU-202403,R-MMU-202424,R-MMU-202427,R-MMU-202430,R-MMU-202433,R-MMU-2029480,R-MMU-2029481,R-MMU-2029482,R-MMU-2029485,R-MMU-388841,R-MMU-389948	Adaptive Immune System|Innate Immune System|Immune System|Immunoregulatory interactions between a Lymphoid and a non-Lymphoid cell|TCR signaling|Downstream TCR signaling|Phosphorylation of CD3 and TCR zeta chains|Translocation of ZAP-70 to Immunological synapse|Generation of second messenger molecules|Fcgamma receptor (FCGR) dependent phagocytosis|FCGR activation|Regulation of actin dynamics for …
Cd2ap	1506.2862048726154	883.0379777878427	2129.5344319573887	2.4119011834994137	1.27017	1.8391557524471782e-20	7.435195637397987e-19	Up	10.119620224658561	9.973525811487633	11.01505005768628	3.402324939925474	4.8893893991856885	5.3167256155111655	12488	protein_coding	CD2-associated protein	mmu05100	Bacterial invasion of epithelial cells	GO:0001650,GO:0001726,GO:0005172,GO:0005515,GO:0005737,GO:0005829,GO:0005856,GO:0005886,GO:0005911,GO:0005938,GO:0007015,GO:0007049,GO:0008013,GO:0016050,GO:0016477,GO:0017124,GO:0030054,GO:0030139,GO:0030424,GO:0030425,GO:0031252,GO:0031594,GO:0031941,GO:0031982,GO:0032905,GO:0032911,GO:0032991,GO:0034451,GO:0042802,GO:0042995,GO:0043161,GO:0044877,GO:0045296,GO:0048259,GO:0048471,GO:0050714,GO:…	fibrillar center|ruffle|vascular endothelial growth factor receptor binding|protein binding|cytoplasm|cytosol|cytoskeleton|plasma membrane|cell-cell junction|cell cortex|actin filament organization|cell cycle|beta-catenin binding|vesicle organization|cell migration|SH3 domain binding|cell junction|endocytic vesicle|axon|dendrite|cell leading edge|neuromuscular junction|filamentous actin|vesicle|t…	WP2573	Primary focal segmental glomerulosclerosis (FSGS)
Cd300a	55.025233723902176	78.33933883681462	31.71112861098968	0.4036918884116529	-1.30867	0.00273923	0.00873042	Down	0.4287781566266646	0.4015544428113218	0.3273467277409845	0.6467678641143265	0.7121896384384131	1.6684225977611986	217303	protein_coding	CD300A molecule			GO:0001786,GO:0001820,GO:0002376,GO:0002552,GO:0004888,GO:0005515,GO:0005886,GO:0006898,GO:0008429,GO:0014063,GO:0016020,GO:0019902,GO:0030889,GO:0032516,GO:0033007,GO:0034125,GO:0038023,GO:0043303,GO:0043305,GO:0043407,GO:0048147,GO:0050856,GO:0050859,GO:0051134,GO:0051649,GO:0060101,GO:1902564,GO:1902567,GO:1902569,GO:2000417	phosphatidylserine binding|serotonin secretion|immune system process|serotonin secretion by mast cell|transmembrane signaling receptor activity|protein binding|plasma membrane|receptor-mediated endocytosis|phosphatidylethanolamine binding|negative regulation of serotonin secretion|membrane|phosphatase binding|negative regulation of B cell proliferation|positive regulation of phosphoprotein phosph…			R-MMU-1280218,R-MMU-168249,R-MMU-168256,R-MMU-198933,R-MMU-6798695	Adaptive Immune System|Innate Immune System|Immune System|Immunoregulatory interactions between a Lymphoid and a non-Lymphoid cell|Neutrophil degranulation
Cd300c2	119.28885605580484	172.7805459779942	65.79716613361535	0.3807059772561857	-1.39325	1.3674335601588428e-05	7.144865408638409e-05	Down	2.088509402762805	1.5178879728265784	1.3872939730669456	2.8283831684050207	4.596197221786329	6.458918422721688	140497	protein_coding	CD300C molecule 2			GO:0001819,GO:0002376,GO:0004888,GO:0005515,GO:0005886,GO:0016020	positive regulation of cytokine production|immune system process|transmembrane signaling receptor activity|protein binding|plasma membrane|membrane			R-MMU-1280218,R-MMU-168256,R-MMU-198933	Adaptive Immune System|Immune System|Immunoregulatory interactions between a Lymphoid and a non-Lymphoid cell
Cd300ld	32.916894084208714	47.89342250191351	17.94036566650387	0.3734846735814056	-1.42088	0.00587973	0.0171828	Down	0.2140074958788635	0.1889480219726199	0.2321561156135305	0.3354856936751306	0.503981	0.9603474425914996	217305	protein_coding	CD300 molecule like family member d			GO:0001618,GO:0002376,GO:0004888,GO:0005515,GO:0005886,GO:0016020,GO:0032675,GO:0032680	virus receptor activity|immune system process|transmembrane signaling receptor activity|protein binding|plasma membrane|membrane|regulation of interleukin-6 production|regulation of tumor necrosis factor production
Cd300lf	92.72145631097435	138.51285455539707	46.93005806655153	0.33881328341490263	-1.56144	7.14310357308381e-05	0.000323512	Down	1.0186916324911666	0.5134672400042111	0.5937745514643757	1.1348477985818646	2.3570441143566208	3.17026	246746	protein_coding	CD300 molecule like family member F			GO:0001618,GO:0001786,GO:0002376,GO:0004888,GO:0005136,GO:0005515,GO:0005886,GO:0008289,GO:0016020,GO:0030316,GO:0033004,GO:0034125,GO:0035666,GO:0035772,GO:0042802,GO:0097001,GO:1902216,GO:2000426,GO:2000427	virus receptor activity|phosphatidylserine binding|immune system process|transmembrane signaling receptor activity|interleukin-4 receptor binding|protein binding|plasma membrane|lipid binding|membrane|osteoclast differentiation|negative regulation of mast cell activation|negative regulation of MyD88-dependent toll-like receptor signaling pathway|TRIF-dependent toll-like receptor signaling pathway…
Cd46	91.5507	38.20113111913195	144.90028978358285	3.785736091807929	1.9205738425496663	1.162937974565094e-05	6.172894396636658e-05	Up	1.1277944118368513	1.1860948194066951	1.7726557853755505	0.1207721627545548	0.3902578961801257	0.6408980144597626	17221	protein_coding	CD46 antigen%2C complement regulatory protein	mmu03267,mmu04610,mmu05162	Virion - Adenovirus|Complement and coagulation cascades|Measles	GO:0001669,GO:0002079,GO:0002456,GO:0004175,GO:0005576,GO:0005615,GO:0005737,GO:0005794,GO:0005886,GO:0007338,GO:0008593,GO:0009986,GO:0010628,GO:0010629,GO:0016020,GO:0016323,GO:0031410,GO:0032733,GO:0035581,GO:0042102,GO:0043382,GO:0045296,GO:0045591,GO:0045862,GO:0045959,GO:0071636	acrosomal vesicle|inner acrosomal membrane|T cell mediated immunity|endopeptidase activity|extracellular region|extracellular space|cytoplasm|Golgi apparatus|plasma membrane|single fertilization|regulation of Notch signaling pathway|cell surface|positive regulation of gene expression|negative regulation of gene expression|membrane|basolateral plasma membrane|cytoplasmic vesicle|positive regulatio…			R-MMU-166658,R-MMU-168249,R-MMU-168256,R-MMU-977606	Complement cascade|Innate Immune System|Immune System|Regulation of Complement cascade
Cd55	35.601720239696704	23.12676258339727	48.076677895996134	2.0858506319867907	1.0606358499921646	0.013421433487160355	0.035374756785360034	Up	0.1092920253773939	0.1038363003633317	0.1269708519722606	0.043253	0.0690608	0.0602515	13136	protein_coding	CD55 molecule%2C decay accelerating factor for complement	mmu04640,mmu04610,mmu05416	Hematopoietic cell lineage|Complement and coagulation cascades|Viral myocarditis	GO:0001618,GO:0002376,GO:0002726,GO:0004857,GO:0005886,GO:0006958,GO:0007204,GO:0008289,GO:0009897,GO:0009986,GO:0016020,GO:0016324,GO:0030449,GO:0030450,GO:0031664,GO:0045087,GO:0045121,GO:0045916,GO:1903659,GO:2000516,GO:2000563	virus receptor activity|immune system process|positive regulation of T cell cytokine production|enzyme inhibitor activity|plasma membrane|complement activation, classical pathway|positive regulation of cytosolic calcium ion concentration|lipid binding|external side of plasma membrane|cell surface|membrane|apical plasma membrane|regulation of complement activation|regulation of complement activati…	WP200	Complement activation, classical pathway	R-MMU-162582,R-MMU-166658,R-MMU-168249,R-MMU-168256,R-MMU-199977,R-MMU-199991,R-MMU-372790,R-MMU-373080,R-MMU-392499,R-MMU-446203,R-MMU-500792,R-MMU-5653656,R-MMU-597592,R-MMU-6798695,R-MMU-6807878,R-MMU-948021,R-MMU-977606	Signal Transduction|Complement cascade|Innate Immune System|Immune System|ER to Golgi Anterograde Transport|Membrane Trafficking|Signaling by GPCR|Class B/2 (Secretin family receptors)|Metabolism of proteins|Asparagine N-linked glycosylation|GPCR ligand binding|Vesicle-mediated transport|Post-translational protein modification|Neutrophil degranulation|COPI-mediated anterograde transport|Transport…
Cdc73	1644.7286193321795	809.4646083323355	2479.9926303320244	3.063181495361255	1.6150308500254476	1.3075287587541787e-27	1.160282574054642e-25	Up	3.739853392200585	3.7196782300913833	4.943343767892367	1.5751520153945306	1.3775516498325369	1.2765898641028637	214498	protein_coding	cell division cycle 73%2C Paf1/RNA polymerase II complex component			GO:0000122,GO:0000993,GO:0001558,GO:0001711,GO:0005515,GO:0005634,GO:0005654,GO:0005829,GO:0006357,GO:0006368,GO:0006378,GO:0007049,GO:0008285,GO:0010390,GO:0016055,GO:0016570,GO:0016593,GO:0019827,GO:0030177,GO:0031442,GO:0031648,GO:0032968,GO:0033523,GO:0034402,GO:0043066,GO:0045638,GO:0048147,GO:0050680,GO:0071222,GO:1902808,GO:2000134	negative regulation of transcription by RNA polymerase II|RNA polymerase II complex binding|regulation of cell growth|endodermal cell fate commitment|protein binding|nucleus|nucleoplasm|cytosol|regulation of transcription by RNA polymerase II|transcription elongation by RNA polymerase II|mRNA polyadenylation|cell cycle|negative regulation of cell population proliferation|histone monoubiquitinatio…	WP1763	Mechanisms associated with pluripotency	R-MMU-112382,R-MMU-162582,R-MMU-195721,R-MMU-201681,R-MMU-201722,R-MMU-392499,R-MMU-5358351,R-MMU-5632684,R-MMU-597592,R-MMU-674695,R-MMU-73857,R-MMU-74160,R-MMU-75955,R-MMU-8852135,R-MMU-8866654	Formation of RNA Pol II elongation complex |Signal Transduction|Signaling by WNT|TCF dependent signaling in response to WNT|Formation of the beta-catenin:TCF transactivating complex|Metabolism of proteins|Signaling by Hedgehog|Hedgehog 'on' state|Post-translational protein modification|RNA Polymerase II Pre-transcription Events|RNA Polymerase II Transcription|Gene expression (Transcription)|RNA P…
Cdcp1	17.076613462710164	2.137160724747019	32.01606620067335	14.580475247245154	3.86597	0.000148914	0.000633262	Up	0.3547478800498532	0.0525909	0.0979462	0.0289169	0	0.004973	109332	protein_coding	CUB domain containing protein 1			GO:0003674,GO:0005575,GO:0005886,GO:0008150,GO:0016020	molecular_function|cellular_component|plasma membrane|biological_process|membrane
Cdh1	87.44386017248956	35.67901807970229	139.20870226527694	3.8745544429116863	1.9540304162036195	1.4112488449066325e-07	1.056017067780729e-06	Up	0.8901956406994848	1.2352817997871537	0.5919694226740604	0.2204469577922352	0.1664775418371381	0.3442770195504746	12550	protein_coding	cadherin 1	mmu04015,mmu04390,mmu04371,mmu04514,mmu04520,mmu05200,mmu05226,mmu05216,mmu05218,mmu05219,mmu05213,mmu05100	Rap1 signaling pathway|Hippo signaling pathway|Apelin signaling pathway|Cell adhesion molecules|Adherens junction|Pathways in cancer|Gastric cancer|Thyroid cancer|Melanoma|Bladder cancer|Endometrial cancer|Bacterial invasion of epithelial cells	GO:0000902,GO:0001701,GO:0001829,GO:0003382,GO:0005509,GO:0005515,GO:0005737,GO:0005768,GO:0005794,GO:0005802,GO:0005886,GO:0005902,GO:0005911,GO:0005912,GO:0007043,GO:0007155,GO:0007156,GO:0007275,GO:0007416,GO:0007566,GO:0007605,GO:0008013,GO:0008092,GO:0009898,GO:0009986,GO:0010468,GO:0010955,GO:0015629,GO:0016020,GO:0016323,GO:0016328,GO:0016339,GO:0016342,GO:0016600,GO:0019538,GO:0019903,GO:…	cell morphogenesis|in utero embryonic development|trophectodermal cell differentiation|epithelial cell morphogenesis|calcium ion binding|protein binding|cytoplasm|endosome|Golgi apparatus|trans-Golgi network|plasma membrane|microvillus|cell-cell junction|adherens junction|cell-cell junction assembly|cell adhesion|homophilic cell adhesion via plasma membrane adhesion molecules|multicellular organi…	WP2074,WP539,WP1763	Neural crest differentiation|Wnt signaling pathway|Mechanisms associated with pluripotency	R-MMU-109581,R-MMU-111465,R-MMU-1474228,R-MMU-1474244,R-MMU-1500931,R-MMU-162582,R-MMU-194315,R-MMU-195258,R-MMU-216083,R-MMU-351906,R-MMU-418990,R-MMU-421270,R-MMU-446728,R-MMU-5357801,R-MMU-5626467,R-MMU-75153,R-MMU-9716542	Apoptosis|Apoptotic cleavage of cellular proteins|Degradation of the extracellular matrix|Extracellular matrix organization|Cell-Cell communication|Signal Transduction|Signaling by Rho GTPases|RHO GTPase Effectors|Integrin cell surface interactions|Apoptotic cleavage of cell adhesion proteins|Adherens junctions interactions|Cell-cell junction organization|Cell junction organization|Programmed Cel…
Cdh12	373.0178758511385	172.98890224339218	573.0468494588853	3.310703485517261	1.7271378053197135	5.984392910600132e-28	5.446052203663594e-26	Up	0.7258146676319029	0.7129761515312334	0.8377956448204161	0.2246748187773506	0.2423862081793799	0.2543878303866957	215654	protein_coding	cadherin 12			GO:0000902,GO:0005509,GO:0005886,GO:0005912,GO:0007043,GO:0007155,GO:0007156,GO:0007275,GO:0016020,GO:0016339,GO:0016342,GO:0034332,GO:0044331,GO:0045296,GO:0046872,GO:0098609	cell morphogenesis|calcium ion binding|plasma membrane|adherens junction|cell-cell junction assembly|cell adhesion|homophilic cell adhesion via plasma membrane adhesion molecules|multicellular organism development|membrane|calcium-dependent cell-cell adhesion via plasma membrane cell adhesion molecules|catenin complex|adherens junction organization|cell-cell adhesion mediated by cadherin|cadherin…			R-MMU-1500931,R-MMU-418990,R-MMU-421270,R-MMU-446728	Cell-Cell communication|Adherens junctions interactions|Cell-cell junction organization|Cell junction organization
Cdh15	9.352845457838594	16.015916752768984	2.689774162908185	0.1682571729042071	-2.57126	0.00621973	0.0180506	Down	0.010204	0.0506764	0.0209734	0.120745	0.1730164064772414	0.2204300177434374	12555	protein_coding	cadherin 15	mmu04514	Cell adhesion molecules	GO:0000902,GO:0005509,GO:0005515,GO:0005794,GO:0005886,GO:0005901,GO:0005912,GO:0007043,GO:0007155,GO:0007156,GO:0007275,GO:0016020,GO:0016339,GO:0016342,GO:0031594,GO:0034332,GO:0044331,GO:0045296,GO:0046872,GO:0098609	cell morphogenesis|calcium ion binding|protein binding|Golgi apparatus|plasma membrane|caveola|adherens junction|cell-cell junction assembly|cell adhesion|homophilic cell adhesion via plasma membrane adhesion molecules|multicellular organism development|membrane|calcium-dependent cell-cell adhesion via plasma membrane cell adhesion molecules|catenin complex|neuromuscular junction|adherens junctio…			R-MMU-1266738,R-MMU-1500931,R-MMU-418990,R-MMU-421270,R-MMU-446728,R-MMU-525793	Developmental Biology|Cell-Cell communication|Adherens junctions interactions|Cell-cell junction organization|Cell junction organization|Myogenesis
Cdh19	48.389812139395524	23.596919700474032	73.18270457831703	3.1273722780314763	1.6449509658896655	0.00220381	0.00718893	Up	0.0466083	0.1075226370178474	0.1730571685461617	0.0328449	0.0582695	0.0197698	227485	protein_coding	cadherin 19%2C type 2			GO:0000902,GO:0005509,GO:0005912,GO:0007043,GO:0007275,GO:0016339,GO:0016342,GO:0034332,GO:0044331,GO:0045296	cell morphogenesis|calcium ion binding|adherens junction|cell-cell junction assembly|multicellular organism development|calcium-dependent cell-cell adhesion via plasma membrane cell adhesion molecules|catenin complex|adherens junction organization|cell-cell adhesion mediated by cadherin|cadherin binding
Cdh23	29.247518639585824	15.633018318361707	42.86201896080996	2.7717266447261983	1.4707849819541612	0.00347623	0.010747823046352951	Up	0.1169850501891793	0.0995977	0.0883297	0.0239047	0.0578301	0.035878	22295	protein_coding	cadherin 23 (otocadherin)			GO:0001917,GO:0005509,GO:0005515,GO:0005813,GO:0005886,GO:0006816,GO:0007155,GO:0007156,GO:0007605,GO:0007626,GO:0008344,GO:0016020,GO:0016339,GO:0016342,GO:0032420,GO:0032426,GO:0042472,GO:0042491,GO:0045177,GO:0045202,GO:0045296,GO:0045494,GO:0046872,GO:0048563,GO:0048839,GO:0050953,GO:0050957,GO:0051480,GO:0060013,GO:0060088,GO:0060091,GO:0060122,GO:0098683,GO:0098684,GO:0098742	photoreceptor inner segment|calcium ion binding|protein binding|centrosome|plasma membrane|calcium ion transport|cell adhesion|homophilic cell adhesion via plasma membrane adhesion molecules|sensory perception of sound|locomotory behavior|adult locomotory behavior|membrane|calcium-dependent cell-cell adhesion via plasma membrane cell adhesion molecules|catenin complex|stereocilium|stereocilium ti…
Cdh3	196.27337646185018	130.41733133612084	262.1294215875796	2.0114651203045577	1.0082467212099104	0.00103342	0.00364939	Up	1.0347848203010694	1.7986803280673238	2.769420306720473	0.9288203723985332	1.114005491749426	0.8841629362983879	12560	protein_coding	cadherin 3	mmu04514	Cell adhesion molecules	GO:0000902,GO:0001895,GO:0005509,GO:0005737,GO:0005886,GO:0005912,GO:0007043,GO:0007155,GO:0007156,GO:0007275,GO:0010628,GO:0010838,GO:0016020,GO:0016339,GO:0016342,GO:0022405,GO:0030054,GO:0031424,GO:0032773,GO:0032912,GO:0034332,GO:0043568,GO:0044331,GO:0045296,GO:0046872,GO:0048023,GO:0051796,GO:0060901,GO:0090263,GO:0098609,GO:1902910	cell morphogenesis|retina homeostasis|calcium ion binding|cytoplasm|plasma membrane|adherens junction|cell-cell junction assembly|cell adhesion|homophilic cell adhesion via plasma membrane adhesion molecules|multicellular organism development|positive regulation of gene expression|positive regulation of keratinocyte proliferation|membrane|calcium-dependent cell-cell adhesion via plasma membrane c…			R-MMU-1500931,R-MMU-418990,R-MMU-421270,R-MMU-446728	Cell-Cell communication|Adherens junctions interactions|Cell-cell junction organization|Cell junction organization
Cdh6	573.9643737267686	338.2887763355002	809.6399711180376	2.3907634356945726	1.2574713834853666	2.916674498901813e-09	2.836562111574087e-08	Up	2.0649901425868475	1.9211414189160587	2.198660633724002	1.2258497331495677	0.7269888748901796	0.7276164317541126	12563	protein_coding	cadherin 6			GO:0000902,GO:0005509,GO:0005654,GO:0005886,GO:0005912,GO:0007043,GO:0007155,GO:0007156,GO:0007219,GO:0007275,GO:0016020,GO:0016339,GO:0016342,GO:0030054,GO:0034332,GO:0044331,GO:0045202,GO:0045296,GO:0046872,GO:0098609,GO:0098978,GO:0099560	cell morphogenesis|calcium ion binding|nucleoplasm|plasma membrane|adherens junction|cell-cell junction assembly|cell adhesion|homophilic cell adhesion via plasma membrane adhesion molecules|Notch signaling pathway|multicellular organism development|membrane|calcium-dependent cell-cell adhesion via plasma membrane cell adhesion molecules|catenin complex|cell junction|adherens junction organizatio…	WP2074	Neural crest differentiation	R-MMU-1500931,R-MMU-418990,R-MMU-421270,R-MMU-446728	Cell-Cell communication|Adherens junctions interactions|Cell-cell junction organization|Cell junction organization
Cdh7	272.541	177.33384841886706	367.7488395876051	2.0702	1.0497685640595396	5.9331821846253946e-08	4.736358126181362e-07	Up	0.5844033302511709	0.5482201388959904	0.5608744221865108	0.3377442429500493	0.2490361124675215	0.2642808670648602	241201	protein_coding	cadherin 7%2C type 2			GO:0000902,GO:0005509,GO:0005886,GO:0005912,GO:0007043,GO:0007155,GO:0007156,GO:0007275,GO:0016020,GO:0016339,GO:0016342,GO:0034332,GO:0044331,GO:0045296,GO:0046872,GO:0098609	cell morphogenesis|calcium ion binding|plasma membrane|adherens junction|cell-cell junction assembly|cell adhesion|homophilic cell adhesion via plasma membrane adhesion molecules|multicellular organism development|membrane|calcium-dependent cell-cell adhesion via plasma membrane cell adhesion molecules|catenin complex|adherens junction organization|cell-cell adhesion mediated by cadherin|cadherin…			R-MMU-1500931,R-MMU-418990,R-MMU-421270,R-MMU-446728	Cell-Cell communication|Adherens junctions interactions|Cell-cell junction organization|Cell junction organization
Cdhr4	18.86390555224418	7.168492535272462	30.559318569215908	4.166433865922451	2.058813080286647	0.00691617	0.019819004662663463	Up	0.3227164640101523	0.2633036102776975	0.4619529507095657	0.0524552	0.013959	0.1948538758702158	69398	protein_coding	cadherin-related family member 4			GO:0003674,GO:0005886,GO:0007155	molecular_function|plasma membrane|cell adhesion
Cdkl5	455.5362742830901	259.95801876075075	651.1145298054298	2.50104	1.3225291171585087	9.708652939806573e-15	1.9945173080759205e-13	Up	6.622408996522568	5.636862007940108	5.079172583578964	2.708930453609576	2.132327079308931	2.383908509285868	382253	protein_coding	cyclin-dependent kinase-like 5			GO:0000166,GO:0001764,GO:0004672,GO:0004674,GO:0004693,GO:0005524,GO:0005634,GO:0005654,GO:0005737,GO:0005813,GO:0005856,GO:0006468,GO:0016301,GO:0016310,GO:0016740,GO:0031267,GO:0032587,GO:0032839,GO:0034504,GO:0036064,GO:0042995,GO:0043547,GO:0044294,GO:0045202,GO:0045773,GO:0046777,GO:0048471,GO:0050773,GO:0050775,GO:0050804,GO:0060999,GO:0097542,GO:0098978,GO:0099092,GO:0099175,GO:1902017	nucleotide binding|neuron migration|protein kinase activity|protein serine/threonine kinase activity|cyclin-dependent protein serine/threonine kinase activity|ATP binding|nucleus|nucleoplasm|cytoplasm|centrosome|cytoskeleton|protein phosphorylation|kinase activity|phosphorylation|transferase activity|small GTPase binding|ruffle membrane|dendrite cytoplasm|protein localization to nucleus|ciliary b…
Cdkn2b	28.924258562194492	43.656790528738576	14.191726595650385	0.3255556385012042	-1.61902	0.00287751	0.00910737	Down	0.124953	0.4343905530275057	0.3210380410116453	0.9667656188994108	1.0845596695434458	0.7823996260115391	12579	protein_coding	cyclin dependent kinase inhibitor 2B	mmu04350,mmu04068,mmu04110,mmu04218,mmu05200,mmu05203,mmu05226,mmu05222,mmu05166,mmu04934	TGF-beta signaling pathway|FoxO signaling pathway|Cell cycle|Cellular senescence|Pathways in cancer|Viral carcinogenesis|Gastric cancer|Small cell lung cancer|Human T-cell leukemia virus 1 infection|Cushing syndrome	GO:0000079,GO:0004861,GO:0005634,GO:0005737,GO:0007049,GO:0008285,GO:0019901,GO:0030511,GO:0031668,GO:0031670,GO:0042326,GO:0048536,GO:0050680,GO:0060253,GO:0070316,GO:0090398,GO:1902807,GO:2000045,GO:2000134	regulation of cyclin-dependent protein serine/threonine kinase activity|cyclin-dependent protein serine/threonine kinase inhibitor activity|nucleus|cytoplasm|cell cycle|negative regulation of cell population proliferation|protein kinase binding|positive regulation of transforming growth factor beta receptor signaling pathway|cellular response to extracellular stimulus|cellular response to nutrien…	WP413	G1 to S cell cycle control	R-MMU-1640170,R-MMU-2262752,R-MMU-2559580,R-MMU-2559582,R-MMU-2559583,R-MMU-2559585,R-MMU-453279,R-MMU-69231,R-MMU-69236,R-MMU-69278,R-MMU-8953897	Cell Cycle|Cellular responses to stress|Oxidative Stress Induced Senescence|Senescence-Associated Secretory Phenotype (SASP)|Cellular Senescence|Oncogene Induced Senescence|Mitotic G1 phase and G1/S transition|Cyclin D associated events in G1|G1 Phase|Cell Cycle, Mitotic|Cellular responses to stimuli
Cdpf1	153.63785890752536	209.69776656477111	97.57795125027948	0.4652071805296034	-1.10405	3.2888883345342036e-06	1.930720997044977e-05	Down	1.744332154431396	2.3719942271616485	1.9207129182357416	3.685872793096431	4.552167987231737	5.4221078162396665	72355	protein_coding	cysteine rich%2C DPF motif domain containing 1			GO:0003674,GO:0005575,GO:0008150	molecular_function|cellular_component|biological_process
Cdr1os	85.32808293330967	37.12055483641689	133.53561103020257	3.5644251415960624	1.8336694224638383	1.830176675439009e-07	1.3404163829088577e-06	Up	4.707015655425408	4.144789032051863	4.425743985858814	1.762423823041111	0.6873299310744332	1.379598327891233	331424	non_coding	cerebellar degeneration related antigen 1%2C opposite strand			GO:0003674,GO:0005575,GO:0008150	molecular_function|cellular_component|biological_process
Ceacam1	130.99856118617768	55.77657838428589	206.2205439880696	3.6940465276172714	1.8852020376089185	3.619968860117772e-05	0.000173386	Up	2.400766485907351	0.5520620759072292	1.7850159305317534	0.6745538025241857	0.3739722068081786	0.2755158448862081	26365	protein_coding	carcinoembryonic antigen-related cell adhesion molecule 1			GO:0001558,GO:0001568,GO:0001818,GO:0002682,GO:0002859,GO:0003779,GO:0005130,GO:0005515,GO:0005516,GO:0005615,GO:0005886,GO:0005911,GO:0005912,GO:0006469,GO:0007155,GO:0007165,GO:0009897,GO:0009925,GO:0009986,GO:0010594,GO:0014066,GO:0015125,GO:0015721,GO:0016020,GO:0016323,GO:0016324,GO:0016328,GO:0019900,GO:0019901,GO:0019903,GO:0030054,GO:0030853,GO:0031005,GO:0031410,GO:0032692,GO:0032869,GO:…	regulation of cell growth|blood vessel development|negative regulation of cytokine production|regulation of immune system process|negative regulation of natural killer cell mediated cytotoxicity directed against tumor cell target|actin binding|granulocyte colony-stimulating factor receptor binding|protein binding|calmodulin binding|extracellular space|plasma membrane|cell-cell junction|adherens j…	WP572	EGFR1 signaling pathway	R-MMU-109582,R-MMU-1474244,R-MMU-1566977,R-MMU-163125,R-MMU-168249,R-MMU-168256,R-MMU-202733,R-MMU-392499,R-MMU-597592,R-MMU-6798695	Hemostasis|Extracellular matrix organization|Fibronectin matrix formation|Post-translational modification: synthesis of GPI-anchored proteins|Innate Immune System|Immune System|Cell surface interactions at the vascular wall|Metabolism of proteins|Post-translational protein modification|Neutrophil degranulation
Cebpa	188.9000251219445	282.2015782364373	95.59847200745146	0.3385087765853645	-1.56273	8.961576013539204e-10	9.404891883722526e-09	Down	1.1995749790073884	0.9619432681610622	0.9726786858146962	2.2939936633941453	3.065621559489578	4.413694081444893	12606	protein_coding	CCAAT/enhancer binding protein (C/EBP)%2C alpha	mmu05200,mmu05202,mmu05221,mmu04932	Pathways in cancer|Transcriptional misregulation in cancer|Acute myeloid leukemia|Non-alcoholic fatty liver disease	GO:0000050,GO:0000122,GO:0000976,GO:0000978,GO:0000981,GO:0001163,GO:0001228,GO:0001889,GO:0001892,GO:0002070,GO:0003677,GO:0003682,GO:0003700,GO:0005515,GO:0005634,GO:0005654,GO:0005667,GO:0005730,GO:0006355,GO:0006357,GO:0006360,GO:0007005,GO:0007219,GO:0007275,GO:0008134,GO:0008203,GO:0008283,GO:0008285,GO:0010628,GO:0016363,GO:0019221,GO:0019900,GO:0019904,GO:0030099,GO:0030225,GO:0030324,GO:…	urea cycle|negative regulation of transcription by RNA polymerase II|transcription cis-regulatory region binding|RNA polymerase II cis-regulatory region sequence-specific DNA binding|DNA-binding transcription factor activity, RNA polymerase II-specific|RNA polymerase I transcription regulatory region sequence-specific DNA binding|DNA-binding transcription activator activity, RNA polymerase II-spe…	WP572,WP2872,WP447	EGFR1 signaling pathway|White fat cell differentiation|Adipogenesis genes	R-MMU-1266738,R-MMU-9616222	Developmental Biology|Transcriptional regulation of granulopoiesis	C/EBP
Cebpb	155.32383349120755	217.04861097824588	93.59905600416904	0.43091749182491945	-1.21452	0.000715477	0.00261782	Down	1.6435124043046676	1.917175170245902	1.76761	1.913476139708552	4.096732491992242	7.143829154406482	12608	protein_coding	CCAAT/enhancer binding protein (C/EBP)%2C beta	mmu04668,mmu04657,mmu05202,mmu05152	TNF signaling pathway|IL-17 signaling pathway|Transcriptional misregulation in cancer|Tuberculosis	GO:0000122,GO:0000779,GO:0000785,GO:0000976,GO:0000977,GO:0000978,GO:0000979,GO:0000981,GO:0001227,GO:0001228,GO:0001541,GO:0001892,GO:0002432,GO:0003677,GO:0003682,GO:0003700,GO:0005515,GO:0005634,GO:0005654,GO:0005737,GO:0006355,GO:0006357,GO:0006366,GO:0010628,GO:0016363,GO:0019900,GO:0030154,GO:0030182,GO:0031490,GO:0032496,GO:0032675,GO:0032753,GO:0033598,GO:0034976,GO:0035035,GO:0035259,GO:…	negative regulation of transcription by RNA polymerase II|condensed chromosome, centromeric region|chromatin|transcription cis-regulatory region binding|RNA polymerase II transcription regulatory region sequence-specific DNA binding|RNA polymerase II cis-regulatory region sequence-specific DNA binding|RNA polymerase II core promoter sequence-specific DNA binding|DNA-binding transcription factor a…	WP387,WP3632,WP572,WP2872,WP544,WP1245,WP273,WP447	IL-6 signaling pathway|Lung fibrosis|EGFR1 signaling pathway|White fat cell differentiation|Exercise-induced circadian regulation|Transcriptional activation by Nfe2l2 in response to phytochemicals|Ovarian infertility|Adipogenesis genes	R-MMU-2262752,R-MMU-2559582,R-MMU-2559583,R-MMU-8953897	Cellular responses to stress|Senescence-Associated Secretory Phenotype (SASP)|Cellular Senescence|Cellular responses to stimuli	C/EBP
Cebpd	899.0115383912943	1257.6148193459321	540.4082574366554	0.4298995317359814	-1.21793	3.0282474066941714e-08	2.52779465415931e-07	Down	5.9560158931714415	9.141614642717343	5.580180951258434	10.60912452256816	20.583330978065483	19.6878	12609	protein_coding	CCAAT/enhancer binding protein (C/EBP)%2C delta			GO:0000976,GO:0000978,GO:0000981,GO:0001228,GO:0002244,GO:0003677,GO:0003700,GO:0005515,GO:0005634,GO:0005654,GO:0006355,GO:0006357,GO:0042802,GO:0043565,GO:0045444,GO:0045595,GO:0045669,GO:0045892,GO:0045944,GO:0048839,GO:0090575,GO:1990837	transcription cis-regulatory region binding|RNA polymerase II cis-regulatory region sequence-specific DNA binding|DNA-binding transcription factor activity, RNA polymerase II-specific|DNA-binding transcription activator activity, RNA polymerase II-specific|hematopoietic progenitor cell differentiation|DNA binding|DNA-binding transcription factor activity|protein binding|nucleus|nucleoplasm|regula…	WP2872,WP2910,WP447	White fat cell differentiation|Mecp2 and associated Rett syndrome|Adipogenesis genes
Cela1	145.059	214.67368958702568	75.44379542060808	0.3515889230316783	-1.50804	1.0675247396734216e-05	5.707521020663949e-05	Down	1.2065602439945575	2.4489782052237863	2.2373777735820024	3.1515263436646466	7.179421044752273	7.464612381268635	109901	protein_coding	chymotrypsin-like elastase family%2C member 1			GO:0000122,GO:0004252,GO:0005576,GO:0005615,GO:0006366,GO:0006508,GO:0006954,GO:0008233,GO:0008236,GO:0009791,GO:0016055,GO:0016787,GO:0031017,GO:0035264,GO:0042127,GO:0045595,GO:0045766,GO:0045944,GO:0046872,GO:0048771,GO:0055123,GO:0060309,GO:0061113,GO:0062023	negative regulation of transcription by RNA polymerase II|serine-type endopeptidase activity|extracellular region|extracellular space|transcription by RNA polymerase II|proteolysis|inflammatory response|peptidase activity|serine-type peptidase activity|post-embryonic development|Wnt signaling pathway|hydrolase activity|exocrine pancreas development|multicellular organism growth|regulation of cell…
Cenpb	3131.1084243544205	4372.508506754251	1889.7083419545847	0.4320946417816218	-1.21058	1.0457705666007866e-39	3.1949784767606326e-37	Down	19.249465568300426	19.42054547898321	20.083234146429245	43.04391773938123	46.69032236337446	53.072462590962964	12616	protein_coding	centromere protein B			GO:0000775,GO:0000779,GO:0003676,GO:0003677,GO:0003682,GO:0003696,GO:0005634,GO:0005654,GO:0005694,GO:0005721,GO:0016604	chromosome, centromeric region|condensed chromosome, centromeric region|nucleic acid binding|DNA binding|chromatin binding|satellite DNA binding|nucleus|nucleoplasm|chromosome|pericentric heterochromatin|nuclear body
Cenpf	32.98721054640212	15.100765798796587	50.873655294007705	3.3678224084685158	1.7518160644206742	0.000146072	0.00062229	Up	0.1352859625900896	0.1521226925692453	0.0996852	0.0371751	0.0401893	0.0431542	108000	protein_coding	centromere protein F			GO:0000278,GO:0000775,GO:0000776,GO:0000922,GO:0000940,GO:0001822,GO:0005634,GO:0005635,GO:0005654,GO:0005737,GO:0005813,GO:0005819,GO:0005930,GO:0007059,GO:0010389,GO:0015031,GO:0016202,GO:0016363,GO:0021591,GO:0030496,GO:0036064,GO:0042803,GO:0045120,GO:0045892,GO:0051310,GO:0070840,GO:0097539,GO:0140297	mitotic cell cycle|chromosome, centromeric region|kinetochore|spindle pole|outer kinetochore|kidney development|nucleus|nuclear envelope|nucleoplasm|cytoplasm|centrosome|spindle|axoneme|chromosome segregation|regulation of G2/M transition of mitotic cell cycle|protein transport|regulation of striated muscle tissue development|nuclear matrix|ventricular system development|midbody|ciliary basal bod…			R-MMU-141424,R-MMU-141444,R-MMU-162582,R-MMU-1640170,R-MMU-194315,R-MMU-195258,R-MMU-2467813,R-MMU-2500257,R-MMU-2555396,R-MMU-5663220,R-MMU-68877,R-MMU-68882,R-MMU-68886,R-MMU-69278,R-MMU-69618,R-MMU-69620,R-MMU-9648025,R-MMU-9716542	Amplification of signal from the kinetochores|Amplification of signal from unattached kinetochores via a MAD2 inhibitory signal|Signal Transduction|Cell Cycle|Signaling by Rho GTPases|RHO GTPase Effectors|Separation of Sister Chromatids|Resolution of Sister Chromatid Cohesion|Mitotic Metaphase and Anaphase|RHO GTPases Activate Formins|Mitotic Prometaphase|Mitotic Anaphase|M Phase|Cell Cycle, Mito…
Cenpi	25.346116224074173	10.647331989733905	40.04490045841445	3.693533034669599	1.885001481060164	0.00221633	0.00722538	Up	0.1489979712219446	0.1825268299915268	0.2603150778701172	0.0497288	0.0180456	0.0979607	102920	protein_coding	centromere protein I			GO:0000775,GO:0000776,GO:0003674,GO:0005634,GO:0005694,GO:0005829,GO:0008150,GO:0016604,GO:0034508	chromosome, centromeric region|kinetochore|molecular_function|nucleus|chromosome|cytosol|biological_process|nuclear body|centromere complex assembly			R-MMU-141424,R-MMU-141444,R-MMU-162582,R-MMU-1640170,R-MMU-194315,R-MMU-195258,R-MMU-2467813,R-MMU-2500257,R-MMU-2555396,R-MMU-5663220,R-MMU-606279,R-MMU-68877,R-MMU-68882,R-MMU-68886,R-MMU-69278,R-MMU-69618,R-MMU-69620,R-MMU-73886,R-MMU-774815,R-MMU-9648025,R-MMU-9716542	Amplification of signal from the kinetochores|Amplification of signal from unattached kinetochores via a MAD2 inhibitory signal|Signal Transduction|Cell Cycle|Signaling by Rho GTPases|RHO GTPase Effectors|Separation of Sister Chromatids|Resolution of Sister Chromatid Cohesion|Mitotic Metaphase and Anaphase|RHO GTPases Activate Formins|Deposition of new CENPA-containing nucleosomes at the centrome…
Cep170	3232.033117778744	2033.8001249520155	4430.266110605473	2.1781713624954877	1.1231174591500004	2.0401394731146968e-19	7.187878545639359e-18	Up	9.741758873353934	9.419027014341523	9.546654578786539	5.263372343079533	4.452765213503709	4.031380813150034	545389	protein_coding	centrosomal protein 170			GO:0003674,GO:0005515,GO:0005737,GO:0005813,GO:0005814,GO:0005829,GO:0005856,GO:0005874,GO:0008150,GO:0120103	molecular_function|protein binding|cytoplasm|centrosome|centriole|cytosol|cytoskeleton|microtubule|biological_process|centriolar subdistal appendage
Cep290	5054.892492704783	3099.6037261817823	7010.181259227786	2.261930760856808	1.177554768188314	4.47921377675676e-19	1.5085427689719694e-17	Up	19.67305307753476	16.375637231210778	18.570065113953984	6.336575715316937	9.492607785514167	9.64668	216274	protein_coding	centrosomal protein 290			GO:0000226,GO:0001750,GO:0001822,GO:0005515,GO:0005634,GO:0005737,GO:0005813,GO:0005814,GO:0005829,GO:0005856,GO:0005929,GO:0007163,GO:0007368,GO:0007507,GO:0015031,GO:0030030,GO:0031410,GO:0032391,GO:0032991,GO:0034451,GO:0035869,GO:0036038,GO:0036064,GO:0042802,GO:0042995,GO:0043010,GO:0045494,GO:0045893,GO:0060041,GO:0060271,GO:0070201,GO:0090316,GO:0097711,GO:0120200,GO:0120205,GO:0120206,GO:…	microtubule cytoskeleton organization|photoreceptor outer segment|kidney development|protein binding|nucleus|cytoplasm|centrosome|centriole|cytosol|cytoskeleton|cilium|establishment or maintenance of cell polarity|determination of left/right symmetry|heart development|protein transport|cell projection organization|cytoplasmic vesicle|photoreceptor connecting cilium|protein-containing complex|cent…			R-MMU-1640170,R-MMU-168249,R-MMU-168256,R-MMU-1852241,R-MMU-2565942,R-MMU-380259,R-MMU-380270,R-MMU-380284,R-MMU-380287,R-MMU-380320,R-MMU-453274,R-MMU-5617833,R-MMU-5620912,R-MMU-6798695,R-MMU-68877,R-MMU-68886,R-MMU-69275,R-MMU-69278,R-MMU-8854518	Cell Cycle|Innate Immune System|Immune System|Organelle biogenesis and maintenance|Regulation of PLK1 Activity at G2/M Transition|Loss of Nlp from mitotic centrosomes|Recruitment of mitotic centrosome proteins and complexes|Loss of proteins required for interphase microtubule organization from the centrosome|Centrosome maturation|Recruitment of NuMA to mitotic centrosomes|Mitotic G2-G2/M phases|C…
Cep295nl	16.492471307719132	6.1862725075761125	26.798670107862176	4.353588918231491	2.122205189421467	0.00735439	0.020940094466126786	Up	0.2964778150814854	0.3391	0.083098	0.0163555	0.0761669	0.0843824	58251	protein_coding	CEP295 N-terminal like			GO:0005515,GO:0005813,GO:0005814,GO:0005829,GO:0005929,GO:0008017,GO:0031514,GO:0042995,GO:0046599	protein binding|centrosome|centriole|cytosol|cilium|microtubule binding|motile cilium|cell projection|regulation of centriole replication
Cep350	5914.396993458544	3803.340371703116	8025.4536152139735	2.1107139200025498	1.077731053264791	7.204932616315255e-39	1.975444729904078e-36	Up	17.360190135036834	16.876739770200988	17.35105127512723	7.788995234074755	9.362628729930726	8.517495568555981	74081	protein_coding	centrosomal protein 350			GO:0005515,GO:0005634,GO:0005737,GO:0005813,GO:0005814,GO:0005856,GO:0008017,GO:0034453,GO:0042995,GO:0071539,GO:1905515	protein binding|nucleus|cytoplasm|centrosome|centriole|cytoskeleton|microtubule binding|microtubule anchoring|cell projection|protein localization to centrosome|non-motile cilium assembly
Cep85l	432.1480795175663	245.36251009687325	618.9336489382595	2.5221160039342028	1.3346346334979102	2.3777277301791317e-20	9.504688829459982e-19	Up	1.9984825139704767	1.951664398544907	2.2402584866880093	0.8254732078909419	0.874604	0.8738494329409474	100038725	protein_coding	centrosomal protein 85-like			GO:0000242,GO:0001764,GO:0003674,GO:0005737,GO:0005813,GO:0005856	pericentriolar material|neuron migration|molecular_function|cytoplasm|centrosome|cytoskeleton
Ces1d	30.414862771924962	18.22014655123996	42.609578992609976	2.3112683103225584	1.2086847489888717	0.0182484	0.0461627	Up	0.5902320446981205	0.6302271892601503	0.6520806245695675	0.33578294415028004	0.1250980782336717	0.3741967489053916	104158	protein_coding	carboxylesterase 1D	mmu00983	Drug metabolism - other enzymes	GO:0004771,GO:0004806,GO:0005737,GO:0005783,GO:0005788,GO:0005811,GO:0005829,GO:0006629,GO:0006637,GO:0006695,GO:0008203,GO:0009636,GO:0010875,GO:0010887,GO:0016042,GO:0016787,GO:0019626,GO:0030339,GO:0030855,GO:0034379,GO:0042632,GO:0043231,GO:0043691,GO:0046464,GO:0050253,GO:0051791,GO:0052689,GO:0060086,GO:0061411,GO:0061725,GO:0070417,GO:0070857,GO:0071397,GO:0071404,GO:0090205,GO:0106106,GO:…	sterol esterase activity|triglyceride lipase activity|cytoplasm|endoplasmic reticulum|endoplasmic reticulum lumen|lipid droplet|cytosol|lipid metabolic process|acyl-CoA metabolic process|cholesterol biosynthetic process|cholesterol metabolic process|response to toxic substance|positive regulation of cholesterol efflux|negative regulation of cholesterol storage|lipid catabolic process|hydrolase ac…			R-MMU-1430728,R-MMU-2022377,R-MMU-211859,R-MMU-211945,R-MMU-2980736,R-MMU-392499,R-MMU-397014,R-MMU-5576891,R-MMU-5578768,R-MMU-9748784,R-MMU-9749641	Metabolism|Metabolism of Angiotensinogen to Angiotensins|Biological oxidations|Phase I - Functionalization of compounds|Peptide hormone metabolism|Metabolism of proteins|Muscle contraction|Cardiac conduction|Physiological factors|Drug ADME|Aspirin ADME
Ces2f	5.300370726031615	0.3790855978597208	10.221655854203515	29.326020717635803	4.874109418269662	0.00263134	0.00842422	Up	0.0516441	0.0186532	0.0723751	0	0.00568614	0	71903	protein_coding	carboxylesterase 2F	mmu00983	Drug metabolism - other enzymes	GO:0006693,GO:0043231,GO:0050253,GO:0052689,GO:0106435	prostaglandin metabolic process|intracellular membrane-bounded organelle|retinyl-palmitate esterase activity|carboxylic ester hydrolase activity|carboxylesterase activity
Cetn1	2.858748091513518	0	5.717496183027041	31.99308393379972	4.999688160850045	0.00904444	0.0250972	Up	0.1104087725857759	0.2467470600926935	0.1134680599122669	0	0	0	26369	protein_coding	centrin 1			GO:0000278,GO:0000922,GO:0005509,GO:0005737,GO:0005813,GO:0005814,GO:0005815,GO:0005829,GO:0005856,GO:0005929,GO:0006289,GO:0007049,GO:0007099,GO:0008017,GO:0031683,GO:0032391,GO:0032795,GO:0034605,GO:0042995,GO:0046872,GO:0051301	mitotic cell cycle|spindle pole|calcium ion binding|cytoplasm|centrosome|centriole|microtubule organizing center|cytosol|cytoskeleton|cilium|nucleotide-excision repair|cell cycle|centriole replication|microtubule binding|G-protein beta/gamma-subunit complex binding|photoreceptor connecting cilium|heterotrimeric G-protein binding|cellular response to heat|cell projection|metal ion binding|cell div…			R-MMU-1632852,R-MMU-9612973,R-MMU-9646399,R-MMU-9663891	Macroautophagy|Autophagy|Aggrephagy|Selective autophagy
Cfap43	7.984101025820251	1.7979647798672318	14.170237271773276	7.588674193745931	2.92385	0.00606983	0.0176756	Up	0.0413639	0.0913009	0.0614034	0.0125504	0	0.0129501	100048534	protein_coding	cilia and flagella associated protein 43			GO:0003351,GO:0003356,GO:0003674,GO:0005737,GO:0005856,GO:0005929,GO:0005930,GO:0007283,GO:0007288,GO:0007420,GO:0030154,GO:0030317,GO:0031514,GO:0042995,GO:0044458,GO:0051649,GO:0060271,GO:0090660,GO:0097729,GO:0120197	epithelial cilium movement involved in extracellular fluid movement|regulation of cilium beat frequency|molecular_function|cytoplasm|cytoskeleton|cilium|axoneme|spermatogenesis|sperm axoneme assembly|brain development|cell differentiation|flagellated sperm motility|motile cilium|cell projection|motile cilium assembly|establishment of localization in cell|cilium assembly|cerebrospinal fluid circul…
Cfap47	21.14786030267717	7.130472726469938	35.16524787888443	4.8477056590431395	2.2773021045183275	0.000160027	0.000675982	Up	0.1023701888837601	0.10467151710211302	0.1083010530325048	0.0274063	0.0109397	0.0282793	636104	protein_coding	cilia and flagella associated protein 47			GO:0005515,GO:0005737,GO:0005856,GO:0005929,GO:0007288,GO:0031514,GO:0042995,GO:0060271,GO:0097224	protein binding|cytoplasm|cytoskeleton|cilium|sperm axoneme assembly|motile cilium|cell projection|cilium assembly|sperm connecting piece
Cfap65	7.5937358757287585	0	15.187471751457533	84.95342323006929	6.408600177406223	1.8634799869588195e-05	9.502237243944044e-05	Up	0.0478496	0.0864135	0.0625869	0	0	0	241116	protein_coding	cilia and flagella associated protein 65			GO:0001669,GO:0005515,GO:0005737,GO:0005886,GO:0005929,GO:0007288,GO:0016020,GO:0030030,GO:0030317,GO:0031410,GO:0031514,GO:0036126,GO:0042995,GO:0097225	acrosomal vesicle|protein binding|cytoplasm|plasma membrane|cilium|sperm axoneme assembly|membrane|cell projection organization|flagellated sperm motility|cytoplasmic vesicle|motile cilium|sperm flagellum|cell projection|sperm midpiece
Cfh	816.7665591341487	490.6792260842312	1142.8538921840666	2.326602860467937	1.21822	1.4697653668533288e-13	2.5430746064340857e-12	Up	6.473229660250376	6.85213	9.282213699039524	3.6357361758338578	3.018444057528212	3.501856717858624	12628	protein_coding	complement component factor h	mmu04610,mmu05150	Complement and coagulation cascades|Staphylococcus aureus infection	GO:0001525,GO:0001780,GO:0001822,GO:0001851,GO:0001905,GO:0002021,GO:0002251,GO:0002376,GO:0002434,GO:0003406,GO:0005515,GO:0005576,GO:0005615,GO:0005634,GO:0005737,GO:0005886,GO:0006508,GO:0006954,GO:0006955,GO:0006956,GO:0006957,GO:0007005,GO:0007601,GO:0008201,GO:0008340,GO:0009897,GO:0010467,GO:0016064,GO:0030424,GO:0030449,GO:0030451,GO:0032042,GO:0032835,GO:0034097,GO:0035886,GO:0042802,GO:…	angiogenesis|neutrophil homeostasis|kidney development|complement component C3b binding|activation of membrane attack complex|response to dietary excess|organ or tissue specific immune response|immune system process|immune complex clearance|retinal pigment epithelium development|protein binding|extracellular region|extracellular space|nucleus|cytoplasm|plasma membrane|proteolysis|inflammatory res…
Cfi	104.85478083350166	158.46719528074644	51.24236638625676	0.3233670492551037	-1.62876	1.5592919795455102e-09	1.5781835435191803e-08	Down	0.6943490904000149	0.8414020940164181	0.5851426722929025	2.2247251546788567	2.169638515568244	2.47819	12630	protein_coding	complement component factor i	mmu04610,mmu05150	Complement and coagulation cascades|Staphylococcus aureus infection	GO:0002376,GO:0004252,GO:0005044,GO:0005576,GO:0005615,GO:0005634,GO:0006508,GO:0006956,GO:0006958,GO:0008233,GO:0008236,GO:0016020,GO:0016787,GO:0030451,GO:0045087,GO:0046872,GO:1905370	immune system process|serine-type endopeptidase activity|scavenger receptor activity|extracellular region|extracellular space|nucleus|proteolysis|complement activation|complement activation, classical pathway|peptidase activity|serine-type peptidase activity|membrane|hydrolase activity|regulation of complement activation, alternative pathway|innate immune response|metal ion binding|serine-type en…			R-MMU-166658,R-MMU-168249,R-MMU-168256,R-MMU-977606	Complement cascade|Innate Immune System|Immune System|Regulation of Complement cascade
Cgref1	245.16047774612892	339.82581209965605	150.49514339260142	0.4425517360171728	-1.17608	6.843250439919192e-10	7.3101775178877056e-09	Down	2.6808552326222785	3.5937033630630166	3.494321793947339	7.122271593797227	7.523205346689774	8.515987875247461	68567	protein_coding	cell growth regulator with EF hand domain 1			GO:0003674,GO:0005509,GO:0005575,GO:0005576,GO:0007049,GO:0007155,GO:0030308,GO:0046872	molecular_function|calcium ion binding|cellular_component|extracellular region|cell cycle|cell adhesion|negative regulation of cell growth|metal ion binding
Chaserr	847.8505481932635	502.0676328829872	1193.63	2.3734628530495505	1.2469934703948675	1.4651325028971204e-15	3.280976304393488e-14	Up	6.5770074327046695	5.8155798440901965	7.651978848798665	2.757146856100369	2.527675455368948	3.570780311437712	69170	non_coding	CHD2 adjacent suppressive regulatory RNA			GO:0000785,GO:0001501,GO:0005634,GO:0009791,GO:0010467,GO:0033562,GO:0034243,GO:0035264,GO:0048538,GO:0060612	chromatin|skeletal system development|nucleus|post-embryonic development|gene expression|co-transcriptional gene silencing by RNA interference machinery|regulation of transcription elongation by RNA polymerase II|multicellular organism growth|thymus development|adipose tissue development
Chchd10	2417.0173536750376	3312.8824398346746	1521.1522675153976	0.4592814213376469	-1.12255	6.199481460249862e-33	9.894187351410713e-31	Down	26.957757376552237	30.24140431417728	27.34043915756787	60.402596707021104	69.16223955465753	63.57064886713216	103172	protein_coding	coiled-coil-helix-coiled-coil-helix domain containing 10	mmu05014	Amyotrophic lateral sclerosis	GO:0005515,GO:0005634,GO:0005739,GO:0005758,GO:0006119,GO:0007005,GO:0030322,GO:0031930,GO:0051457,GO:0061617,GO:0065003,GO:0090144,GO:0099558,GO:1901030,GO:1903109,GO:1903852	protein binding|nucleus|mitochondrion|mitochondrial intermembrane space|oxidative phosphorylation|mitochondrion organization|stabilization of membrane potential|mitochondria-nucleus signaling pathway|maintenance of protein location in nucleus|MICOS complex|protein-containing complex assembly|mitochondrial nucleoid organization|maintenance of synapse structure|positive regulation of mitochondrial …
Chchd2	3584.3550953586932	5025.261521024621	2143.45	0.4264973498315591	-1.22939	2.649534375802256e-36	5.666294216090706e-34	Down	64.20433919096925	64.56364292563875	74.69814357323268	149.84662949371258	172.89355668030316	178.51320143959202	14004	protein_coding	coiled-coil-helix-coiled-coil-helix domain containing 2			GO:0005634,GO:0005739,GO:0005758,GO:0007005,GO:0043565,GO:0045944,GO:0140297	nucleus|mitochondrion|mitochondrial intermembrane space|mitochondrion organization|sequence-specific DNA binding|positive regulation of transcription by RNA polymerase II|DNA-binding transcription factor binding
Chchd6	608.7921632477716	884.1300869380133	333.4542395575292	0.3770193845708152	-1.40729	9.11958652806684e-27	7.304549718698029e-25	Down	7.883686437882114	8.726260668411344	8.975892894778346	21.246722450753182	23.901573395644174	26.133954115381883	66098	protein_coding	coiled-coil-helix-coiled-coil-helix domain containing 6			GO:0005739,GO:0005743,GO:0005829,GO:0006974,GO:0016020,GO:0042407,GO:0061617	mitochondrion|mitochondrial inner membrane|cytosol|cellular response to DNA damage stimulus|membrane|cristae formation|MICOS complex
Chd9	7064.276673678286	4623.203952904733	9505.349394451841	2.0557520814612005	1.039666289622887	3.823880334202542e-28	3.602533252302007e-26	Up	8.141704155391485	7.346667496647197	7.773677277094471	4.144840676762517	3.7993667530948882	3.8917766663613698	109151	protein_coding	chromodomain helicase DNA binding protein 9			GO:0000166,GO:0003674,GO:0003677,GO:0004386,GO:0005524,GO:0005634,GO:0005654,GO:0005737,GO:0005829,GO:0006325,GO:0008150,GO:0016787,GO:0140658	nucleotide binding|molecular_function|DNA binding|helicase activity|ATP binding|nucleus|nucleoplasm|cytoplasm|cytosol|chromatin organization|biological_process|hydrolase activity|ATP-dependent chromatin remodeler activity			R-MMU-1430728,R-MMU-2262752,R-MMU-400206,R-MMU-556833,R-MMU-8953897,R-MMU-9707564,R-MMU-9711123	Metabolism|Cellular responses to stress|Regulation of lipid metabolism by PPARalpha|Metabolism of lipids|Cellular responses to stimuli|Cytoprotection by HMOX1|Cellular response to chemical stress
Chia1	15.469247328128034	25.5354	5.403080338252555	0.21110562513045653	-2.24396	0.00276239	0.00879508	Down	0.1901042267163343	0.0377648	0.0781487	0.5537293992760791	0.3683846797339804	0.5892222871580021	81600	protein_coding	chitinase%2C acidic 1	mmu00520	Amino sugar and nucleotide sugar metabolism	GO:0000272,GO:0002376,GO:0002532,GO:0004553,GO:0004568,GO:0005576,GO:0005615,GO:0005737,GO:0005975,GO:0006032,GO:0006915,GO:0006954,GO:0008061,GO:0008152,GO:0016787,GO:0016798,GO:0019900,GO:0032722	polysaccharide catabolic process|immune system process|production of molecular mediator involved in inflammatory response|hydrolase activity, hydrolyzing O-glycosyl compounds|chitinase activity|extracellular region|extracellular space|cytoplasm|carbohydrate metabolic process|chitin catabolic process|apoptotic process|inflammatory response|chitin binding|metabolic process|hydrolase activity|hydrol…			R-MMU-189085,R-MMU-8935690,R-MMU-8963743	Digestion of dietary carbohydrate|Digestion|Digestion and absorption
Chil3	56.71474120985898	90.8474	22.58204240132439	0.2481187441556359	-2.0109	8.206447533238675e-05	0.000368085	Down	0.584345	0.374458	0.3099543364984861	0.8922095372676134	1.1871369844968649	3.3461310321221567	12655	protein_coding	chitinase-like 3			GO:0000272,GO:0002532,GO:0004563,GO:0004568,GO:0005576,GO:0005615,GO:0005634,GO:0005737,GO:0005783,GO:0005975,GO:0006032,GO:0006954,GO:0008061,GO:0008152,GO:0016787,GO:0016798,GO:0019900,GO:0030246,GO:0031410,GO:0032722,GO:0102148	polysaccharide catabolic process|production of molecular mediator involved in inflammatory response|beta-N-acetylhexosaminidase activity|chitinase activity|extracellular region|extracellular space|nucleus|cytoplasm|endoplasmic reticulum|carbohydrate metabolic process|chitin catabolic process|inflammatory response|chitin binding|metabolic process|hydrolase activity|hydrolase activity, acting on gl…
Chm	1353.7986196682682	707.9035612757942	1999.6936780607432	2.8212409737436204	1.4963298976772272	1.883702921475013e-22	9.70719775389509e-21	Up	10.885122412939332	9.674635859004512	13.346811437589187	4.39149	3.490703425837809	4.686516919467155	12662	protein_coding	choroidermia (RAB escort protein 1)			GO:0001568,GO:0005092,GO:0005096,GO:0005634,GO:0005737,GO:0005829,GO:0005968,GO:0006612,GO:0006886,GO:0007264,GO:0016192,GO:0018344,GO:0031267,GO:0044877	blood vessel development|GDP-dissociation inhibitor activity|GTPase activator activity|nucleus|cytoplasm|cytosol|Rab-protein geranylgeranyltransferase complex|protein targeting to membrane|intracellular protein transport|small GTPase mediated signal transduction|vesicle-mediated transport|protein geranylgeranylation|small GTPase binding|protein-containing complex binding
Chml	424.6946249133255	208.86718455189617	640.5220652747547	3.0598227692859736	1.6134480917162617	6.074576057078282e-20	2.2791383080118625e-18	Up	2.8929282406599146	2.571972707135884	3.5774529724685187	1.0360361246877106	0.9190044487069708	1.1358512471541968	12663	protein_coding	choroideremia-like			GO:0005092,GO:0005096,GO:0005634,GO:0005654,GO:0005737,GO:0005829,GO:0005968,GO:0006886,GO:0007264,GO:0016192,GO:0018344,GO:0031267	GDP-dissociation inhibitor activity|GTPase activator activity|nucleus|nucleoplasm|cytoplasm|cytosol|Rab-protein geranylgeranyltransferase complex|intracellular protein transport|small GTPase mediated signal transduction|vesicle-mediated transport|protein geranylgeranylation|small GTPase binding			R-MMU-199991,R-MMU-392499,R-MMU-5653656,R-MMU-597592,R-MMU-8873719,R-MMU-8876198,R-MMU-9007101	Membrane Trafficking|Metabolism of proteins|Vesicle-mediated transport|Post-translational protein modification|RAB geranylgeranylation|RAB GEFs exchange GTP for GDP on RABs|Rab regulation of trafficking
Chn1os3	17.11968280775783	28.869091200860556	5.370274414655081	0.1859935564094483	-2.42668	0.00728077	0.0207609	Down	0.0428665	0.0958002	0.0330407	0.7120930414268177	0.1297919794223434	0.0905887	329427	non_coding	chimerin 1%2C opposite strand 3			GO:0003674,GO:0005575,GO:0008150	molecular_function|cellular_component|biological_process
Chordc1	1338.3219326093288	871.1839085831442	1805.4599566355137	2.0717764610450105	1.0508683486134949	1.3904956089345031e-21	6.593600685736872e-20	Up	22.37906956904688	22.280656491227145	26.068424819263488	11.185114131488195	11.998376729573774	12.64115624321834	66917	protein_coding	cysteine and histidine-rich domain (CHORD)-containing%2C zinc-binding protein 1			GO:0005509,GO:0005515,GO:0005524,GO:0008270,GO:0010824,GO:0043531,GO:0046872,GO:0051298,GO:0051879,GO:0061077,GO:1900034,GO:2000299	calcium ion binding|protein binding|ATP binding|zinc ion binding|regulation of centrosome duplication|ADP binding|metal ion binding|centrosome duplication|Hsp90 protein binding|chaperone-mediated protein folding|regulation of cellular response to heat|negative regulation of Rho-dependent protein serine/threonine kinase activity
Chpt1	584.6366405573709	295.52715832278886	873.7461227919533	2.9541490963222574	1.5627426409627454	9.112096635869629e-23	4.845892071841982e-21	Up	3.300399112971197	3.398005531049264	4.507705321744125	1.2589212243696637	1.2993520746439131	1.420424849030744	212862	protein_coding	choline phosphotransferase 1	mmu00564,mmu00565,mmu00440,mmu05231	Glycerophospholipid metabolism|Ether lipid metabolism|Phosphonate and phosphinate metabolism|Choline metabolism in cancer	GO:0004142,GO:0005789,GO:0005794,GO:0006629,GO:0006656,GO:0006663,GO:0008654,GO:0016020,GO:0016740,GO:0016780,GO:0046872	diacylglycerol cholinephosphotransferase activity|endoplasmic reticulum membrane|Golgi apparatus|lipid metabolic process|phosphatidylcholine biosynthetic process|platelet activating factor biosynthetic process|phospholipid biosynthetic process|membrane|transferase activity|phosphotransferase activity, for other substituted phosphate groups|metal ion binding	WP1770,WP1771,WP4345	One-carbon metabolism and related pathways|Kennedy pathway|Glycerolipids and glycerophospholipids	R-MMU-1430728,R-MMU-1483191,R-MMU-1483206,R-MMU-1483257,R-MMU-556833	Metabolism|Synthesis of PC|Glycerophospholipid biosynthesis|Phospholipid metabolism|Metabolism of lipids
Chrm2	452.9403653777391	239.84057437603482	666.0401563794437	2.771628535670418	1.4707339148860592	1.6945175116562895e-19	6.0398252507135675e-18	Up	2.9815609246787647	2.7715884927122936	3.2746921260573814	1.2678843625861094	1.003375704847382	1.1244278384825102	243764	protein_coding	cholinergic receptor%2C muscarinic 2%2C cardiac	mmu04020,mmu04024,mmu04151,mmu04080,mmu04810,mmu04725	Calcium signaling pathway|cAMP signaling pathway|PI3K-Akt signaling pathway|Neuroactive ligand-receptor interaction|Regulation of actin cytoskeleton|Cholinergic synapse	GO:0004930,GO:0004993,GO:0005886,GO:0006940,GO:0007165,GO:0007186,GO:0007187,GO:0007197,GO:0007213,GO:0007268,GO:0008016,GO:0016020,GO:0016907,GO:0030425,GO:0032279,GO:0032280,GO:0042734,GO:0043025,GO:0043679,GO:0045202,GO:0045211,GO:0098978,GO:0098981,GO:0099171,GO:1990763	G protein-coupled receptor activity|G protein-coupled serotonin receptor activity|plasma membrane|regulation of smooth muscle contraction|signal transduction|G protein-coupled receptor signaling pathway|G protein-coupled receptor signaling pathway, coupled to cyclic nucleotide second messenger|adenylate cyclase-inhibiting G protein-coupled acetylcholine receptor signaling pathway|G protein-couple…	WP523,WP1396,WP553,WP570,WP2841,WP189	Regulation of actin cytoskeleton|GPCRs, non-odorant |Calcium regulation in cardiac cells|Monoamine GPCRs|Focal adhesion: PI3K-Akt-mTOR signaling pathway|GPCRs, class A rhodopsin-like	R-MMU-162582,R-MMU-199991,R-MMU-372790,R-MMU-373076,R-MMU-375280,R-MMU-388396,R-MMU-390648,R-MMU-418594,R-MMU-500792,R-MMU-5653656,R-MMU-8856825,R-MMU-8856828	Signal Transduction|Membrane Trafficking|Signaling by GPCR|Class A/1 (Rhodopsin-like receptors)|Amine ligand-binding receptors|GPCR downstream signalling|Muscarinic acetylcholine receptors|G alpha (i) signalling events|GPCR ligand binding|Vesicle-mediated transport|Cargo recognition for clathrin-mediated endocytosis|Clathrin-mediated endocytosis
Churc1	568.2399620203968	856.7718583623523	279.7080656784404	0.32612212865469314	-1.61652	1.7279103146098144e-19	6.148600663601577e-18	Down	9.65566	11.253028645884145	14.818660061086645	40.468322003232586	33.41953390155481	40.6691	211151	protein_coding	churchill domain containing 1			GO:0003677,GO:0005634,GO:0007275,GO:0007498,GO:0008270,GO:0008543,GO:0045893,GO:0045944,GO:0046872	DNA binding|nucleus|multicellular organism development|mesoderm development|zinc ion binding|fibroblast growth factor receptor signaling pathway|positive regulation of DNA-templated transcription|positive regulation of transcription by RNA polymerase II|metal ion binding
Cideb	40.252832652425774	60.55481209791301	19.950853206938465	0.3296480480795767	-1.601	0.000171894	0.000722226	Down	0.4686974446780101	0.4900437644698052	0.5070362711215668	1.8187785960597107	1.6133275482992624	1.2048022812451498	12684	protein_coding	cell death-inducing DNA fragmentation factor%2C alpha subunit-like effector B	mmu04979	Cholesterol metabolism	GO:0005829,GO:0006915,GO:0010942,GO:0042802,GO:0042981,GO:0048471,GO:0090200,GO:0097194,GO:0097202	cytosol|apoptotic process|positive regulation of cell death|identical protein binding|regulation of apoptotic process|perinuclear region of cytoplasm|positive regulation of release of cytochrome c from mitochondria|execution phase of apoptosis|activation of cysteine-type endopeptidase activity
Cip2a	105.14162514541351	59.529744886564025	150.75350540426305	2.5199114017576605	1.3333730105141357	2.0405819695669e-06	1.2401217959976614e-05	Up	1.0773868007327967	0.919308	1.2484314807196626	0.4212318361392306	0.3678108003101675	0.5568941904336621	224171	protein_coding	cell proliferation regulating inhibitor of protein phosphatase 2A			GO:0002052,GO:0005737,GO:0005829,GO:0005886,GO:0007283,GO:0007405,GO:0016020,GO:0042803,GO:0061351	positive regulation of neuroblast proliferation|cytoplasm|cytosol|plasma membrane|spermatogenesis|neuroblast proliferation|membrane|protein homodimerization activity|neural precursor cell proliferation
Cited4	108.62421139765446	149.72691382605174	67.52150896925706	0.4507162350143197	-1.14971	2.2895431056056328e-05	0.000114483	Down	1.798706351159924	1.4659242404235064	1.374560015129564	2.8966804137209587	3.519054684048629	4.418443293381381	56222	protein_coding	Cbp/p300-interacting transactivator%2C with Glu/Asp-rich carboxy-terminal domain%2C 4			GO:0003713,GO:0005634,GO:0005737,GO:0006355,GO:0043627,GO:0045893	transcription coactivator activity|nucleus|cytoplasm|regulation of DNA-templated transcription|response to estrogen|positive regulation of DNA-templated transcription			R-MMU-212436,R-MMU-73857,R-MMU-74160,R-MMU-8864260,R-MMU-8866907	Generic Transcription Pathway|RNA Polymerase II Transcription|Gene expression (Transcription)|Transcriptional regulation by the AP-2 (TFAP2) family of transcription factors|Activation of the TFAP2 (AP-2) family of transcription factors
Ckap2l	34.17277816829391	21.56866069480105	46.776895641786794	2.161092280323671	1.11176	0.016319518615472258	0.0418025	Up	0.4518952824809235	0.501659	0.282293	0.1693724451092053	0.1717028165162046	0.2579899438764225	70466	protein_coding	cytoskeleton associated protein 2-like			GO:0003674,GO:0005737,GO:0005813,GO:0005829,GO:0005856,GO:0008150,GO:0015630,GO:0072686	molecular_function|cytoplasm|centrosome|cytosol|cytoskeleton|biological_process|microtubule cytoskeleton|mitotic spindle
Cks1b	75.70623931790249	102.80763385354084	48.60484478226408	0.4732401346731618	-1.07936	0.00105621	0.00372126	Down	1.5712101781683192	2.2457857697472243	1.732898600588795	2.8603561422644623	4.641306318312863	4.89511	54124	protein_coding	CDC28 protein kinase 1b	mmu05200,mmu05222	Pathways in cancer|Small cell lung cancer	GO:0000307,GO:0006355,GO:0007049,GO:0007346,GO:0009790,GO:0016538,GO:0019005,GO:0019901,GO:0042393,GO:0043130,GO:0044772,GO:0048144,GO:0051301,GO:0061575	cyclin-dependent protein kinase holoenzyme complex|regulation of DNA-templated transcription|cell cycle|regulation of mitotic cell cycle|embryo development|cyclin-dependent protein serine/threonine kinase regulator activity|SCF ubiquitin ligase complex|protein kinase binding|histone binding|ubiquitin binding|mitotic cell cycle phase transition|fibroblast proliferation|cell division|cyclin-depende…			R-MMU-1640170,R-MMU-187577,R-MMU-453279,R-MMU-69202,R-MMU-69206,R-MMU-69231,R-MMU-69236,R-MMU-69242,R-MMU-69278,R-MMU-69656	Cell Cycle|SCF(Skp2)-mediated degradation of p27/p21|Mitotic G1 phase and G1/S transition|Cyclin E associated events during G1/S transition |G1/S Transition|Cyclin D associated events in G1|G1 Phase|S Phase|Cell Cycle, Mitotic|Cyclin A:Cdk2-associated events at S phase entry
Cldn1	179.80290513562105	85.10060015970326	274.50521011153893	3.2102222263278906	1.6826731707818705	1.818096988950217e-08	1.569714259414184e-07	Up	1.7448894122140537	2.150871915761733	3.4117504155653164	0.8144963210357193	0.552705	1.008528080537391	12737	protein_coding	claudin 1	mmu04514,mmu04530,mmu04670,mmu05160	Cell adhesion molecules|Tight junction|Leukocyte transendothelial migration|Hepatitis C	GO:0001618,GO:0005198,GO:0005515,GO:0005737,GO:0005886,GO:0005911,GO:0005923,GO:0007155,GO:0008065,GO:0016020,GO:0016323,GO:0016324,GO:0016328,GO:0016338,GO:0030054,GO:0030335,GO:0032991,GO:0034331,GO:0042802,GO:0045216,GO:0051259,GO:0060054,GO:0061436,GO:0061772,GO:0070160,GO:0070673,GO:0070830,GO:0090303,GO:0090557,GO:1903348	virus receptor activity|structural molecule activity|protein binding|cytoplasm|plasma membrane|cell-cell junction|bicellular tight junction|cell adhesion|establishment of blood-nerve barrier|membrane|basolateral plasma membrane|apical plasma membrane|lateral plasma membrane|calcium-independent cell-cell adhesion via plasma membrane cell-adhesion molecules|cell junction|positive regulation of cell…	WP2573	Primary focal segmental glomerulosclerosis (FSGS)
Cldn4	6.257861922461834	0.6708393648572097	11.844884480066467	18.17566282099977	4.183936071474221	0.00342536	0.010607406479927058	Up	0.3041877455526158	0.0795104	0.1809884437976983	0	0.01939	0.015037	12740	protein_coding	claudin 4	mmu04514,mmu04530,mmu04670,mmu05160	Cell adhesion molecules|Tight junction|Leukocyte transendothelial migration|Hepatitis C	GO:0005198,GO:0005254,GO:0005515,GO:0005886,GO:0005911,GO:0005923,GO:0006811,GO:0006821,GO:0007155,GO:0009925,GO:0016020,GO:0016324,GO:0016327,GO:0016328,GO:0022604,GO:0030054,GO:0030335,GO:0034707,GO:0061436,GO:0070160,GO:0070293,GO:0070830,GO:0090303,GO:1905050	structural molecule activity|chloride channel activity|protein binding|plasma membrane|cell-cell junction|bicellular tight junction|monoatomic ion transport|chloride transport|cell adhesion|basal plasma membrane|membrane|apical plasma membrane|apicolateral plasma membrane|lateral plasma membrane|regulation of cell morphogenesis|cell junction|positive regulation of cell migration|chloride channel …
Cldn7	24.45211571190192	14.275525529353194	34.62870589445065	2.4466944585037242	1.2908339499159067	0.019766113273220063	0.0493599	Up	0.6189312146622789	0.5354394222107797	0.9028246666522488	0.1817341412799588	0.4352542318880322	0.281284	53624	protein_coding	claudin 7	mmu04514,mmu04530,mmu04670,mmu05160	Cell adhesion molecules|Tight junction|Leukocyte transendothelial migration|Hepatitis C	GO:0005198,GO:0005515,GO:0005886,GO:0005923,GO:0007155,GO:0007162,GO:0008284,GO:0016020,GO:0016323,GO:0016327,GO:0016328,GO:0019904,GO:0030054,GO:0031333,GO:0043066,GO:0050839,GO:0070830,GO:2000147	structural molecule activity|protein binding|plasma membrane|bicellular tight junction|cell adhesion|negative regulation of cell adhesion|positive regulation of cell population proliferation|membrane|basolateral plasma membrane|apicolateral plasma membrane|lateral plasma membrane|protein domain specific binding|cell junction|negative regulation of protein-containing complex assembly|negative regu…
Clec2m	13.649629322464188	0	27.299258644928397	152.7167329282186	7.254714334358693	2.344750823769617e-07	1.683842885061687e-06	Up	0.2073275233424211	0.6969990255284663	0.3933642582774904	0	0	0	381816	protein_coding	C-type lectin domain family 2%2C member m			GO:0003674,GO:0005575,GO:0008150,GO:0009897	molecular_function|cellular_component|biological_process|external side of plasma membrane
Clec4a1	69.30592769369383	97.46196384950356	41.149891537884066	0.4222642564668738	-1.24378	0.00131562	0.00452635	Down	0.9682381642101774	0.7027944719713304	0.6123488111311555	1.0677638997834502	2.007052186031403	2.658250436668473	269799	protein_coding	C-type lectin domain family 4%2C member a1			GO:0005509,GO:0005537,GO:0009897,GO:0030246,GO:0061760	calcium ion binding|mannose binding|external side of plasma membrane|carbohydrate binding|antifungal innate immune response
Clec4d	49.56752629572392	75.0327	24.10235751313166	0.3208819609092686	-1.63989	0.00152748	0.00516795	Down	0.4125660141776495	0.4529236829096673	0.6917857148206528	0.5929484444905244	1.89349	2.692075479650033	17474	protein_coding	C-type lectin domain family 4%2C member d	mmu04625	C-type lectin receptor signaling pathway	GO:0002250,GO:0002292,GO:0002376,GO:0005537,GO:0005886,GO:0009897,GO:0016020,GO:0030246,GO:0030887,GO:0034987,GO:0038094,GO:0038187,GO:0042742,GO:0043123,GO:0045087,GO:0046872,GO:0061760	adaptive immune response|T cell differentiation involved in immune response|immune system process|mannose binding|plasma membrane|external side of plasma membrane|membrane|carbohydrate binding|positive regulation of myeloid dendritic cell activation|immunoglobulin receptor binding|Fc-gamma receptor signaling pathway|pattern recognition receptor activity|defense response to bacterium|positive regu…			R-MMU-168249,R-MMU-168256,R-MMU-5621480,R-MMU-5621481,R-MMU-6798695	Innate Immune System|Immune System|Dectin-2 family|C-type lectin receptors (CLRs)|Neutrophil degranulation
Clic5	53.20016024046996	34.670070456460586	71.73025002447936	2.0758507491241027	1.0537027195922029	0.00900577	0.0250061	Up	0.3524688412723122	0.2476285752478624	0.3180602692873411	0.1917161899053079	0.1770009512827626	0.0928556	224796	protein_coding	chloride intracellular channel 5			GO:0002021,GO:0002024,GO:0005244,GO:0005254,GO:0005737,GO:0005794,GO:0005856,GO:0005886,GO:0006749,GO:0006811,GO:0006821,GO:0007601,GO:0007605,GO:0008104,GO:0015629,GO:0016020,GO:0032420,GO:0032421,GO:0034707,GO:0034765,GO:0050885,GO:0050896,GO:0060088	response to dietary excess|diet induced thermogenesis|voltage-gated monoatomic ion channel activity|chloride channel activity|cytoplasm|Golgi apparatus|cytoskeleton|plasma membrane|glutathione metabolic process|monoatomic ion transport|chloride transport|visual perception|sensory perception of sound|protein localization|actin cytoskeleton|membrane|stereocilium|stereocilium bundle|chloride channel…
Cltrn	244.64409943103732	152.9110797225555	336.3771191395191	2.2002700627349903	1.1376806120483498	0.000366917	0.00143506	Up	4.48354	5.836120361105608	10.162337977671804	1.826242153381684	3.7936537691835865	4.268771255214616	57394	protein_coding	collectrin%2C amino acid transport regulator			GO:0005515,GO:0005737,GO:0005886,GO:0016020,GO:0017156,GO:0022898,GO:0031526,GO:0035493,GO:0035773,GO:0042803,GO:0051957,GO:1905737	protein binding|cytoplasm|plasma membrane|membrane|calcium-ion regulated exocytosis|regulation of transmembrane transporter activity|brush border membrane|SNARE complex assembly|insulin secretion involved in cellular response to glucose stimulus|protein homodimerization activity|positive regulation of amino acid transport|positive regulation of L-proline import across plasma membrane
Cmah	49.19683565333313	15.503217980852769	82.89045332581355	5.3479893136011905	2.418996582628354	3.4544210469401018e-06	2.02068513429598e-05	Up	0.3157974278101943	0.0949646	0.3037052571335972	0.0606549	0.0456158	0.032654	12763	protein_coding	cytidine monophospho-N-acetylneuraminic acid hydroxylase	mmu00520	Amino sugar and nucleotide sugar metabolism	GO:0005634,GO:0005737,GO:0005783,GO:0005856,GO:0016020,GO:0016491,GO:0030111,GO:0030338,GO:0046381,GO:0046872,GO:0051536,GO:0051537	nucleus|cytoplasm|endoplasmic reticulum|cytoskeleton|membrane|oxidoreductase activity|regulation of Wnt signaling pathway|CMP-N-acetylneuraminate monooxygenase activity|CMP-N-acetylneuraminate metabolic process|metal ion binding|iron-sulfur cluster binding|2 iron, 2 sulfur cluster binding
Cmtm2a	13.55552163203878	0	27.11104326407759	151.73427711286354	7.245403220216166	5.309679145149868e-07	3.583237557531558e-06	Up	0.4281904796592268	1.4354123255945808	0.3025378783777024	0	0	0	73381	protein_coding	CKLF-like MARVEL transmembrane domain containing 2A			GO:0003714,GO:0005125,GO:0005515,GO:0005615,GO:0005634,GO:0005737,GO:0006935,GO:0016020,GO:0045892,GO:2000224	transcription corepressor activity|cytokine activity|protein binding|extracellular space|nucleus|cytoplasm|chemotaxis|membrane|negative regulation of DNA-templated transcription|regulation of testosterone biosynthetic process
Cmtm2b	7.6961991441437005	0	15.392398288287414	86.15748299398408	6.4289041984702875	4.308462096463359e-05	0.000203222	Up	0.2872267821476497	0.9826752187849956	0.1967903151283705	0	0	0	75502	protein_coding	CKLF-like MARVEL transmembrane domain containing 2B			GO:0005125,GO:0005615,GO:0006935,GO:0016020	cytokine activity|extracellular space|chemotaxis|membrane
Cnksr2	835.9057194581427	505.9260958447419	1165.8853430715442	2.3041680195589724	1.2042459217048636	3.774599484332355e-20	1.4492564555104443e-18	Up	4.074444062250483	3.524157786986672	4.268137773237537	1.8699173332761625	1.804963394570281	1.7143789048079283	245684	protein_coding	connector enhancer of kinase suppressor of Ras 2			GO:0005515,GO:0005737,GO:0005886,GO:0009966,GO:0014069,GO:0016020,GO:0019901,GO:0035556,GO:0042802,GO:0043005,GO:0043025,GO:0045211,GO:0098978,GO:0099147,GO:0099173	protein binding|cytoplasm|plasma membrane|regulation of signal transduction|postsynaptic density|membrane|protein kinase binding|intracellular signal transduction|identical protein binding|neuron projection|neuronal cell body|postsynaptic membrane|glutamatergic synapse|extrinsic component of postsynaptic density membrane|postsynapse organization			R-MMU-162582,R-MMU-5673001,R-MMU-5674135,R-MMU-5683057,R-MMU-5684996	Signal Transduction|RAF/MAP kinase cascade|MAP2K and MAPK activation|MAPK family signaling cascades|MAPK1/MAPK3 signaling
Cnn1	11.19801187363561	3.3244385498752544	19.07158519739598	5.9866030848950755	2.581737621930064	0.0198362	0.0495175	Up	0.2466595606728517	0.449164	0.0844981	0	0.1327716157945333	0.0128706	12797	protein_coding	calponin 1			GO:0003779,GO:0005516,GO:0005856,GO:0031032,GO:1904706	actin binding|calmodulin binding|cytoskeleton|actomyosin structure organization|negative regulation of vascular associated smooth muscle cell proliferation	WP385	Myometrial relaxation and contraction pathways
Cnot6l	3032.666468014353	1983.525342286963	4081.807593741745	2.0571597051710557	1.0406538001411214	5.557928721626964e-19	1.839966929422821e-17	Up	11.371499315187972	11.303858339506654	13.730818672974873	6.544230663687243	5.775962888968233	6.189957388153044	231464	protein_coding	CCR4-NOT transcription complex%2C subunit 6-like	mmu03018	RNA degradation	GO:0000288,GO:0000289,GO:0003824,GO:0004518,GO:0004527,GO:0004535,GO:0005515,GO:0005634,GO:0005737,GO:0005829,GO:0006397,GO:0006417,GO:0008284,GO:0010606,GO:0016787,GO:0030014,GO:0031047,GO:0046872,GO:0061157	nuclear-transcribed mRNA catabolic process, deadenylation-dependent decay|nuclear-transcribed mRNA poly(A) tail shortening|catalytic activity|nuclease activity|exonuclease activity|poly(A)-specific ribonuclease activity|protein binding|nucleus|cytoplasm|cytosol|mRNA processing|regulation of translation|positive regulation of cell population proliferation|positive regulation of cytoplasmic mRNA pr…			R-MMU-212436,R-MMU-3700989,R-MMU-429914,R-MMU-429947,R-MMU-6791312,R-MMU-6804115,R-MMU-73857,R-MMU-74160,R-MMU-8953854	Generic Transcription Pathway|Transcriptional Regulation by TP53|Deadenylation-dependent mRNA decay|Deadenylation of mRNA|TP53 Regulates Transcription of Cell Cycle Genes|TP53 regulates transcription of additional cell cycle genes whose exact role in the p53 pathway remain uncertain|RNA Polymerase II Transcription|Gene expression (Transcription)|Metabolism of RNA
Cntnap3	37.51619770799035	20.620011778063052	54.41238363791769	2.6143412604939646	1.3864474742196784	0.00190515	0.00630997	Up	0.3167648947449263	0.3089114474775711	0.3077852099625378	0.1048480076552631	0.0837038	0.1839190544329884	238680	protein_coding	contactin associated protein-like 3			GO:0003674,GO:0008150,GO:0030424,GO:0043204	molecular_function|biological_process|axon|perikaryon
Cntnap5a	593.9619309259525	309.2848002379899	878.6390616139156	2.8359630445693043	1.5038387329427416	2.5334382363731417e-12	3.733984157345004e-11	Up	2.385095412640045	2.0663837462742705	2.4214884344012564	1.1476698614115763	0.617179	0.7450755366449889	636808	protein_coding	contactin associated protein-like 5A			GO:0004190,GO:0006508,GO:0007155,GO:0016020	aspartic-type endopeptidase activity|proteolysis|cell adhesion|membrane
Cntnap5b	189.07624369532383	103.58827858786941	274.5642088027783	2.646748247338357	1.4042209754946553	6.911642292302589e-11	8.427159752747045e-10	Up	0.7456271736043524	0.685338	0.8434881709863526	0.3368173114818334	0.2796757622383385	0.2796045043076769	241175	protein_coding	contactin associated protein-like 5B			GO:0007155,GO:0016020	cell adhesion|membrane
Coa3	1228.4433050554774	1650.3056143732101	806.5809957377437	0.4886162426918821	-1.03323	1.9355927302456423e-22	9.926759263557149e-21	Down	30.10080671685224	32.025110771529235	34.921099214454564	65.64715563988965	69.92683891022139	72.78534047309728	52469	protein_coding	cytochrome C oxidase assembly factor 3	mmu04714	Thermogenesis	GO:0003674,GO:0005739,GO:0005743,GO:0016020,GO:0033617,GO:0070131	molecular_function|mitochondrion|mitochondrial inner membrane|membrane|mitochondrial cytochrome c oxidase assembly|positive regulation of mitochondrial translation
Cobll1	208.484	129.43496268080682	287.5321810998532	2.212259144338184	1.1455203929656332	6.399223610489827e-05	0.000292583	Up	1.1734956866107644	1.2243257099519371	1.4958285477302289	0.8238927837672666	0.3470500778091232	0.6493499812369836	319876	protein_coding	Cobl-like 1			GO:0003785	actin monomer binding
Col11a1	543.586	165.35424946368852	921.8179494742044	5.573864538807394	2.4786779411633693	3.3147910764692925e-55	5.0635801400980236e-52	Up	3.361295265324931	3.0870225570194565	3.3480858540465737	0.4709551974854629	0.6482414913215568	0.7339615827443488	12814	protein_coding	collagen%2C type XI%2C alpha 1	mmu04974	Protein digestion and absorption	GO:0001502,GO:0002063,GO:0003007,GO:0005201,GO:0005576,GO:0005581,GO:0005592,GO:0005615,GO:0006029,GO:0007601,GO:0007605,GO:0008201,GO:0030020,GO:0030198,GO:0030199,GO:0031012,GO:0035989,GO:0042472,GO:0046872,GO:0048704,GO:0048705,GO:0050910,GO:0051216,GO:0055010,GO:0062023,GO:1904399	cartilage condensation|chondrocyte development|heart morphogenesis|extracellular matrix structural constituent|extracellular region|collagen trimer|collagen type XI trimer|extracellular space|proteoglycan metabolic process|visual perception|sensory perception of sound|heparin binding|extracellular matrix structural constituent conferring tensile strength|extracellular matrix organization|collagen…	WP85,WP2841	Focal adhesion|Focal adhesion: PI3K-Akt-mTOR signaling pathway	R-MMU-1442490,R-MMU-1474228,R-MMU-1474244,R-MMU-1474290,R-MMU-162582,R-MMU-1650814,R-MMU-2022090,R-MMU-3000171,R-MMU-6806834,R-MMU-8874081,R-MMU-8875878,R-MMU-8948216,R-MMU-9006934	Collagen degradation|Degradation of the extracellular matrix|Extracellular matrix organization|Collagen formation|Signal Transduction|Collagen biosynthesis and modifying enzymes|Assembly of collagen fibrils and other multimeric structures|Non-integrin membrane-ECM interactions|Signaling by MET|MET activates PTK2 signaling|MET promotes cell motility|Collagen chain trimerization|Signaling by Recept…
Col11a2	512.2470702105868	236.23080088427886	788.2633395368955	3.3397976481090184	1.739760695240269	2.9440406539739354e-20	1.1489279822242075e-18	Up	2.8402877793412253	2.8248851941715096	3.1307885196594976	0.607112	1.0619371203995145	1.1191639496668675	12815	protein_coding	collagen%2C type XI%2C alpha 2	mmu04974	Protein digestion and absorption	GO:0001501,GO:0001894,GO:0002062,GO:0005201,GO:0005576,GO:0005581,GO:0005592,GO:0005615,GO:0007605,GO:0030020,GO:0030199,GO:0031012,GO:0046872,GO:0048705,GO:0051216,GO:0060021,GO:0060023,GO:0062023	skeletal system development|tissue homeostasis|chondrocyte differentiation|extracellular matrix structural constituent|extracellular region|collagen trimer|collagen type XI trimer|extracellular space|sensory perception of sound|extracellular matrix structural constituent conferring tensile strength|collagen fibril organization|extracellular matrix|metal ion binding|skeletal system morphogenesis|c…	WP85,WP2841,WP2074	Focal adhesion|Focal adhesion: PI3K-Akt-mTOR signaling pathway|Neural crest differentiation	R-MMU-1442490,R-MMU-1474228,R-MMU-1474244,R-MMU-1474290,R-MMU-162582,R-MMU-1650814,R-MMU-2022090,R-MMU-3000171,R-MMU-6806834,R-MMU-8874081,R-MMU-8875878,R-MMU-8948216,R-MMU-9006934	Collagen degradation|Degradation of the extracellular matrix|Extracellular matrix organization|Collagen formation|Signal Transduction|Collagen biosynthesis and modifying enzymes|Assembly of collagen fibrils and other multimeric structures|Non-integrin membrane-ECM interactions|Signaling by MET|MET activates PTK2 signaling|MET promotes cell motility|Collagen chain trimerization|Signaling by Recept…
Col16a1	87.9844	51.720355296943104	124.24841724601153	2.4044236592647774	1.265691121202793	0.000653847	0.00241547	Up	0.5639172628338556	0.4968808698213984	0.6216062791470609	0.1076274085166058	0.2919169945085913	0.3459809413770183	107581	protein_coding	collagen%2C type XVI%2C alpha 1	mmu04974	Protein digestion and absorption	GO:0005178,GO:0005201,GO:0005576,GO:0005581,GO:0005594,GO:0005615,GO:0007155,GO:0030020,GO:0030198,GO:0031012,GO:0033622,GO:0033627,GO:0051894,GO:0062023,GO:0071230	integrin binding|extracellular matrix structural constituent|extracellular region|collagen trimer|collagen type IX trimer|extracellular space|cell adhesion|extracellular matrix structural constituent conferring tensile strength|extracellular matrix organization|extracellular matrix|integrin activation|cell adhesion mediated by integrin|positive regulation of focal adhesion assembly|collagen-conta…			R-MMU-1474244,R-MMU-1474290,R-MMU-1650814,R-MMU-216083,R-MMU-8948216	Extracellular matrix organization|Collagen formation|Collagen biosynthesis and modifying enzymes|Integrin cell surface interactions|Collagen chain trimerization
Col1a1	225.9287804380137	129.11089892063424	322.7466619553934	2.5001682847379105	1.3220252050417038	7.238934178822691e-07	4.767842511496828e-06	Up	1.237690719092562	1.8464650713850468	1.6188907154987011	0.3874063159079406	0.7287633602098298	0.8776036749389045	12842	protein_coding	collagen%2C type I%2C alpha 1	mmu04151,mmu04512,mmu04510,mmu04611,mmu04926,mmu04974,mmu05205,mmu05165,mmu05146,mmu05415,mmu04933	PI3K-Akt signaling pathway|ECM-receptor interaction|Focal adhesion|Platelet activation|Relaxin signaling pathway|Protein digestion and absorption|Proteoglycans in cancer|Human papillomavirus infection|Amoebiasis|Diabetic cardiomyopathy|AGE-RAGE signaling pathway in diabetic complications	GO:0001501,GO:0001503,GO:0001568,GO:0001649,GO:0001957,GO:0001958,GO:0002020,GO:0005201,GO:0005515,GO:0005576,GO:0005581,GO:0005584,GO:0005615,GO:0005737,GO:0005783,GO:0005794,GO:0007601,GO:0007605,GO:0009612,GO:0010718,GO:0010812,GO:0015031,GO:0030020,GO:0030141,GO:0030198,GO:0030199,GO:0030335,GO:0031012,GO:0032964,GO:0034504,GO:0034505,GO:0038063,GO:0042060,GO:0042802,GO:0043588,GO:0043589,GO:…	skeletal system development|ossification|blood vessel development|osteoblast differentiation|intramembranous ossification|endochondral ossification|protease binding|extracellular matrix structural constituent|protein binding|extracellular region|collagen trimer|collagen type I trimer|extracellular space|cytoplasm|endoplasmic reticulum|Golgi apparatus|visual perception|sensory perception of sound|…	WP458,WP238,WP85,WP2841,WP3855,WP5056,WP5242	Inflammatory response pathway|Osteoblast signaling|Focal adhesion|Focal adhesion: PI3K-Akt-mTOR signaling pathway|Dysregulated miRNA targeting in insulin/PI3K-AKT signaling|Burn wound healing|Comprehensive IL-17A signaling	R-MMU-109582,R-MMU-114604,R-MMU-1280218,R-MMU-1442490,R-MMU-1474228,R-MMU-1474244,R-MMU-1474290,R-MMU-162582,R-MMU-1650814,R-MMU-168256,R-MMU-198933,R-MMU-2022090,R-MMU-202733,R-MMU-216083,R-MMU-2243919,R-MMU-3000171,R-MMU-3000178,R-MMU-430116,R-MMU-6806834,R-MMU-75892,R-MMU-76002,R-MMU-76009,R-MMU-8874081,R-MMU-8875878,R-MMU-8948216,R-MMU-9006934	Hemostasis|GPVI-mediated activation cascade|Adaptive Immune System|Collagen degradation|Degradation of the extracellular matrix|Extracellular matrix organization|Collagen formation|Signal Transduction|Collagen biosynthesis and modifying enzymes|Immune System|Immunoregulatory interactions between a Lymphoid and a non-Lymphoid cell|Assembly of collagen fibrils and other multimeric structures|Cell s…
Col22a1	96.75667387350715	61.753639320589116	131.75970842642522	2.1436999337792755	1.1001029774630269	0.000216165	0.000890047	Up	0.4017291390914734	0.3644630366040396	0.4746270832324094	0.1439645116561881	0.2681744867597848	0.2020281926025434	69700	protein_coding	collagen%2C type XXII%2C alpha 1	mmu04974	Protein digestion and absorption	GO:0005201,GO:0005615,GO:0030020,GO:0030198,GO:0031012,GO:0062023	extracellular matrix structural constituent|extracellular space|extracellular matrix structural constituent conferring tensile strength|extracellular matrix organization|extracellular matrix|collagen-containing extracellular matrix			R-MMU-1474244,R-MMU-1474290,R-MMU-1650814,R-MMU-8948216	Extracellular matrix organization|Collagen formation|Collagen biosynthesis and modifying enzymes|Collagen chain trimerization
Col24a1	109.739	26.64104299299446	192.8362283680317	7.184756978857154	2.844939359003129	8.379329915712928e-23	4.480008739435917e-21	Up	0.8179270955923673	0.6920612839775117	0.6654677325248832	0.1034041406917296	0.0871373	0.1244807915617823	71355	protein_coding	collagen%2C type XXIV%2C alpha 1	mmu04974	Protein digestion and absorption	GO:0002244,GO:0005201,GO:0005576,GO:0005581,GO:0005615,GO:0030020,GO:0030198,GO:0031012,GO:0062023	hematopoietic progenitor cell differentiation|extracellular matrix structural constituent|extracellular region|collagen trimer|extracellular space|extracellular matrix structural constituent conferring tensile strength|extracellular matrix organization|extracellular matrix|collagen-containing extracellular matrix			R-MMU-1474244,R-MMU-1474290,R-MMU-162582,R-MMU-1650814,R-MMU-2022090,R-MMU-6806834,R-MMU-8874081,R-MMU-8875878,R-MMU-8948216,R-MMU-9006934	Extracellular matrix organization|Collagen formation|Signal Transduction|Collagen biosynthesis and modifying enzymes|Assembly of collagen fibrils and other multimeric structures|Signaling by MET|MET activates PTK2 signaling|MET promotes cell motility|Collagen chain trimerization|Signaling by Receptor Tyrosine Kinases
Col25a1	600.1356837383829	380.717	819.5544049880017	2.157800883267573	1.1095617425015207	1.0749262025465982e-13	1.8904910993142723e-12	Up	3.010596127010314	2.746433205788845	2.9294406190260616	1.1887869550009729	1.7282887905643989	1.3269241400163376	77018	protein_coding	collagen%2C type XXV%2C alpha 1	mmu04974	Protein digestion and absorption	GO:0001540,GO:0005576,GO:0005581,GO:0005615,GO:0005886,GO:0008201,GO:0016020,GO:0030020,GO:0042802,GO:0060385,GO:0062023	amyloid-beta binding|extracellular region|collagen trimer|extracellular space|plasma membrane|heparin binding|membrane|extracellular matrix structural constituent conferring tensile strength|identical protein binding|axonogenesis involved in innervation|collagen-containing extracellular matrix			R-MMU-1442490,R-MMU-1474228,R-MMU-1474244,R-MMU-1474290,R-MMU-1650814,R-MMU-8948216	Collagen degradation|Degradation of the extracellular matrix|Extracellular matrix organization|Collagen formation|Collagen biosynthesis and modifying enzymes|Collagen chain trimerization
Col27a1	939.7149394211418	427.68860169229276	1451.7412771499921	3.395877748999096	1.7637845230583924	3.1328049400324884e-05	0.000152292	Up	5.451480094434488	4.461611357547027	4.801672147178273	0.7124191516052721	2.1266274998343984	1.7674636994306243	373864	protein_coding	collagen%2C type XXVII%2C alpha 1	mmu04974	Protein digestion and absorption	GO:0001501,GO:0003431,GO:0005201,GO:0005576,GO:0005581,GO:0005583,GO:0005615,GO:0030020,GO:0030198,GO:0030199,GO:0030903,GO:0031012,GO:0046872,GO:0062023	skeletal system development|growth plate cartilage chondrocyte development|extracellular matrix structural constituent|extracellular region|collagen trimer|fibrillar collagen trimer|extracellular space|extracellular matrix structural constituent conferring tensile strength|extracellular matrix organization|collagen fibril organization|notochord development|extracellular matrix|metal ion binding|c…			R-MMU-1474244,R-MMU-1474290,R-MMU-162582,R-MMU-1650814,R-MMU-2022090,R-MMU-6806834,R-MMU-8874081,R-MMU-8875878,R-MMU-8948216,R-MMU-9006934	Extracellular matrix organization|Collagen formation|Signal Transduction|Collagen biosynthesis and modifying enzymes|Assembly of collagen fibrils and other multimeric structures|Signaling by MET|MET activates PTK2 signaling|MET promotes cell motility|Collagen chain trimerization|Signaling by Receptor Tyrosine Kinases
Col28a1	5.090012712971233	0	10.180025425942473	56.91547489722402	5.830749058880224	0.00070421	0.00257881	Up	0.010222	0.0710719	0.0735363	0	0	0	213945	protein_coding	collagen%2C type XXVIII%2C alpha 1	mmu04974	Protein digestion and absorption	GO:0004867,GO:0005201,GO:0005576,GO:0005581,GO:0005588,GO:0005604,GO:0005615,GO:0007155,GO:0010466,GO:0030020,GO:0030198,GO:0030414,GO:0031012,GO:0062023	serine-type endopeptidase inhibitor activity|extracellular matrix structural constituent|extracellular region|collagen trimer|collagen type V trimer|basement membrane|extracellular space|cell adhesion|negative regulation of peptidase activity|extracellular matrix structural constituent conferring tensile strength|extracellular matrix organization|peptidase inhibitor activity|extracellular matrix|…			R-MMU-1474244,R-MMU-1474290,R-MMU-1650814,R-MMU-8948216	Extracellular matrix organization|Collagen formation|Collagen biosynthesis and modifying enzymes|Collagen chain trimerization
Col3a1	213.3787148937913	113.74522844310074	313.0122013444821	2.758058503849311	1.4636530595778137	1.0954728611904577e-09	1.1328714994883524e-08	Up	1.7883532375882512	1.952389315826897	1.1252487195918597	0.5552657396070144	0.7072403215166029	0.5925404572390499	12825	protein_coding	collagen%2C type III%2C alpha 1	mmu04611,mmu04926,mmu04974,mmu05146,mmu05415,mmu04933	Platelet activation|Relaxin signaling pathway|Protein digestion and absorption|Amoebiasis|Diabetic cardiomyopathy|AGE-RAGE signaling pathway in diabetic complications	GO:0001568,GO:0001701,GO:0001764,GO:0001894,GO:0002020,GO:0002062,GO:0005178,GO:0005201,GO:0005576,GO:0005581,GO:0005586,GO:0005615,GO:0007160,GO:0007179,GO:0007229,GO:0007507,GO:0009314,GO:0010467,GO:0018149,GO:0021819,GO:0021987,GO:0030020,GO:0030198,GO:0030199,GO:0030324,GO:0031012,GO:0032905,GO:0034097,GO:0035025,GO:0035264,GO:0035904,GO:0036022,GO:0042060,GO:0043588,GO:0046332,GO:0046872,GO:…	blood vessel development|in utero embryonic development|neuron migration|tissue homeostasis|protease binding|chondrocyte differentiation|integrin binding|extracellular matrix structural constituent|extracellular region|collagen trimer|collagen type III trimer|extracellular space|cell-matrix adhesion|transforming growth factor beta receptor signaling pathway|integrin-mediated signaling pathway|hea…	WP458,WP85,WP2841,WP3855	Inflammatory response pathway|Focal adhesion|Focal adhesion: PI3K-Akt-mTOR signaling pathway|Dysregulated miRNA targeting in insulin/PI3K-AKT signaling	R-MMU-1266738,R-MMU-1280218,R-MMU-1442490,R-MMU-1474228,R-MMU-1474244,R-MMU-1474290,R-MMU-162582,R-MMU-1650814,R-MMU-168256,R-MMU-186797,R-MMU-198933,R-MMU-2022090,R-MMU-216083,R-MMU-3000171,R-MMU-3000178,R-MMU-375165,R-MMU-419037,R-MMU-422475,R-MMU-6806834,R-MMU-8874081,R-MMU-8875878,R-MMU-8948216,R-MMU-9006934,R-MMU-9675108	Developmental Biology|Adaptive Immune System|Collagen degradation|Degradation of the extracellular matrix|Extracellular matrix organization|Collagen formation|Signal Transduction|Collagen biosynthesis and modifying enzymes|Immune System|Signaling by PDGF|Immunoregulatory interactions between a Lymphoid and a non-Lymphoid cell|Assembly of collagen fibrils and other multimeric structures|Integrin c…
Col4a1	2346.452370424748	1233.335055463804	3459.569685385692	2.8052082693495923	1.4881078859868533	0.00777804	0.0219824	Up	8.946365259818858	27.40760325372457	8.914824393586304	4.526737839081947	6.793237643702903	5.643005556601215	12826	protein_coding	collagen%2C type IV%2C alpha 1	mmu04151,mmu04512,mmu04510,mmu04926,mmu04974,mmu05200,mmu05222,mmu05165,mmu05146,mmu04933	PI3K-Akt signaling pathway|ECM-receptor interaction|Focal adhesion|Relaxin signaling pathway|Protein digestion and absorption|Pathways in cancer|Small cell lung cancer|Human papillomavirus infection|Amoebiasis|AGE-RAGE signaling pathway in diabetic complications	GO:0001525,GO:0001569,GO:0005201,GO:0005576,GO:0005581,GO:0005587,GO:0005604,GO:0005615,GO:0007420,GO:0007528,GO:0030020,GO:0030198,GO:0038063,GO:0048407,GO:0048514,GO:0061304,GO:0061333,GO:0062023,GO:0071230,GO:0071711	angiogenesis|branching involved in blood vessel morphogenesis|extracellular matrix structural constituent|extracellular region|collagen trimer|collagen type IV trimer|basement membrane|extracellular space|brain development|neuromuscular junction development|extracellular matrix structural constituent conferring tensile strength|extracellular matrix organization|collagen-activated tyrosine kinase …	WP85,WP2841,WP2432	Focal adhesion|Focal adhesion: PI3K-Akt-mTOR signaling pathway|Spinal cord injury	R-MMU-1266738,R-MMU-1442490,R-MMU-1474228,R-MMU-1474244,R-MMU-1474290,R-MMU-162582,R-MMU-1650814,R-MMU-186797,R-MMU-2022090,R-MMU-216083,R-MMU-2243919,R-MMU-3000157,R-MMU-3000171,R-MMU-375165,R-MMU-419037,R-MMU-422475,R-MMU-9006934,R-MMU-9675108	Developmental Biology|Collagen degradation|Degradation of the extracellular matrix|Extracellular matrix organization|Collagen formation|Signal Transduction|Collagen biosynthesis and modifying enzymes|Signaling by PDGF|Assembly of collagen fibrils and other multimeric structures|Integrin cell surface interactions|Crosslinking of collagen fibrils|Laminin interactions|Non-integrin membrane-ECM inter…
Col4a2	1826.7169712175616	1104.6528573606704	2548.781085074455	2.3075650937099725	1.2063713451832954	0.000872946	0.00313784	Up	7.987843608452219	17.29767876192134	8.893274696978017	4.650726007284192	5.9266	4.963612976221073	12827	protein_coding	collagen%2C type IV%2C alpha 2	mmu04151,mmu04512,mmu04510,mmu04926,mmu04974,mmu05200,mmu05222,mmu05165,mmu05146,mmu04933	PI3K-Akt signaling pathway|ECM-receptor interaction|Focal adhesion|Relaxin signaling pathway|Protein digestion and absorption|Pathways in cancer|Small cell lung cancer|Human papillomavirus infection|Amoebiasis|AGE-RAGE signaling pathway in diabetic complications	GO:0001525,GO:0005201,GO:0005576,GO:0005581,GO:0005587,GO:0005604,GO:0005615,GO:0006351,GO:0016525,GO:0030020,GO:0030198,GO:0038063,GO:0062023,GO:0071560	angiogenesis|extracellular matrix structural constituent|extracellular region|collagen trimer|collagen type IV trimer|basement membrane|extracellular space|DNA-templated transcription|negative regulation of angiogenesis|extracellular matrix structural constituent conferring tensile strength|extracellular matrix organization|collagen-activated tyrosine kinase receptor signaling pathway|collagen-co…	WP85,WP2841,WP3855	Focal adhesion|Focal adhesion: PI3K-Akt-mTOR signaling pathway|Dysregulated miRNA targeting in insulin/PI3K-AKT signaling	R-MMU-1266738,R-MMU-1442490,R-MMU-1474228,R-MMU-1474244,R-MMU-1474290,R-MMU-162582,R-MMU-1650814,R-MMU-186797,R-MMU-2022090,R-MMU-216083,R-MMU-2243919,R-MMU-3000157,R-MMU-3000171,R-MMU-375165,R-MMU-419037,R-MMU-422475,R-MMU-9006934,R-MMU-9675108	Developmental Biology|Collagen degradation|Degradation of the extracellular matrix|Extracellular matrix organization|Collagen formation|Signal Transduction|Collagen biosynthesis and modifying enzymes|Signaling by PDGF|Assembly of collagen fibrils and other multimeric structures|Integrin cell surface interactions|Crosslinking of collagen fibrils|Laminin interactions|Non-integrin membrane-ECM inter…
Col4a5	898.1298407455628	259.8061506965411	1536.4535307945855	5.927878309048191	2.5675158314604283	3.644914512824888e-43	1.559002835425461e-40	Up	6.335954525424597	8.02604	5.910872837574881	0.8020128472020186	1.5175697403517754	1.3016379675582463	12830	protein_coding	collagen%2C type IV%2C alpha 5	mmu04151,mmu04512,mmu04510,mmu04926,mmu04974,mmu05200,mmu05222,mmu05165,mmu05146,mmu04933	PI3K-Akt signaling pathway|ECM-receptor interaction|Focal adhesion|Relaxin signaling pathway|Protein digestion and absorption|Pathways in cancer|Small cell lung cancer|Human papillomavirus infection|Amoebiasis|AGE-RAGE signaling pathway in diabetic complications	GO:0005201,GO:0005587,GO:0005604,GO:0005615,GO:0007528,GO:0030020,GO:0030198,GO:0031594,GO:0038063,GO:0062023	extracellular matrix structural constituent|collagen type IV trimer|basement membrane|extracellular space|neuromuscular junction development|extracellular matrix structural constituent conferring tensile strength|extracellular matrix organization|neuromuscular junction|collagen-activated tyrosine kinase receptor signaling pathway|collagen-containing extracellular matrix	WP2573	Primary focal segmental glomerulosclerosis (FSGS)	R-MMU-1442490,R-MMU-1474228,R-MMU-1474244,R-MMU-1474290,R-MMU-1650814,R-MMU-2022090,R-MMU-216083,R-MMU-2243919,R-MMU-3000157,R-MMU-3000171	Collagen degradation|Degradation of the extracellular matrix|Extracellular matrix organization|Collagen formation|Collagen biosynthesis and modifying enzymes|Assembly of collagen fibrils and other multimeric structures|Integrin cell surface interactions|Crosslinking of collagen fibrils|Laminin interactions|Non-integrin membrane-ECM interactions
Col4a6	437.81062250655197	228.92940418443928	646.6918408286648	2.828375737072539	1.4999737884654096	3.5196405343057796e-11	4.48843365931207e-10	Up	2.611534684866192	3.5224910807290315	2.133015025440192	0.6713713178436392	1.2204954730173938	1.2002403486775834	94216	protein_coding	collagen%2C type IV%2C alpha 6	mmu04151,mmu04512,mmu04510,mmu04926,mmu04974,mmu05200,mmu05222,mmu05165,mmu05146,mmu04933	PI3K-Akt signaling pathway|ECM-receptor interaction|Focal adhesion|Relaxin signaling pathway|Protein digestion and absorption|Pathways in cancer|Small cell lung cancer|Human papillomavirus infection|Amoebiasis|AGE-RAGE signaling pathway in diabetic complications	GO:0005201,GO:0005587,GO:0005604,GO:0005615,GO:0030020,GO:0030198,GO:0038063,GO:0062023,GO:0071230	extracellular matrix structural constituent|collagen type IV trimer|basement membrane|extracellular space|extracellular matrix structural constituent conferring tensile strength|extracellular matrix organization|collagen-activated tyrosine kinase receptor signaling pathway|collagen-containing extracellular matrix|cellular response to amino acid stimulus	WP85,WP2841	Focal adhesion|Focal adhesion: PI3K-Akt-mTOR signaling pathway	R-MMU-1442490,R-MMU-1474228,R-MMU-1474244,R-MMU-1474290,R-MMU-1650814,R-MMU-2022090,R-MMU-216083,R-MMU-2243919,R-MMU-3000157,R-MMU-3000171	Collagen degradation|Degradation of the extracellular matrix|Extracellular matrix organization|Collagen formation|Collagen biosynthesis and modifying enzymes|Assembly of collagen fibrils and other multimeric structures|Integrin cell surface interactions|Crosslinking of collagen fibrils|Laminin interactions|Non-integrin membrane-ECM interactions
Col5a1	677.164	315.1894314787498	1039.1381166998387	3.3034880145556085	1.7239901104568092	2.6175415701077787e-21	1.1834829602182865e-19	Up	3.727168064195233	3.5497930058737466	3.2702321058108685	0.7411658254828828	1.411164248941034	1.2287579235146342	12831	protein_coding	collagen%2C type V%2C alpha 1	mmu04974	Protein digestion and absorption	GO:0001568,GO:0003007,GO:0005201,GO:0005515,GO:0005576,GO:0005581,GO:0005588,GO:0005592,GO:0005604,GO:0005615,GO:0007155,GO:0008201,GO:0016477,GO:0030020,GO:0030198,GO:0030199,GO:0031012,GO:0032964,GO:0035313,GO:0035989,GO:0043394,GO:0043588,GO:0045112,GO:0048407,GO:0048592,GO:0051128,GO:0062023,GO:0097435,GO:1903225	blood vessel development|heart morphogenesis|extracellular matrix structural constituent|protein binding|extracellular region|collagen trimer|collagen type V trimer|collagen type XI trimer|basement membrane|extracellular space|cell adhesion|heparin binding|cell migration|extracellular matrix structural constituent conferring tensile strength|extracellular matrix organization|collagen fibril organ…	WP85,WP2841	Focal adhesion|Focal adhesion: PI3K-Akt-mTOR signaling pathway	R-MMU-1266738,R-MMU-1442490,R-MMU-1474228,R-MMU-1474244,R-MMU-1474290,R-MMU-162582,R-MMU-1650814,R-MMU-186797,R-MMU-2022090,R-MMU-216083,R-MMU-3000171,R-MMU-3000178,R-MMU-375165,R-MMU-419037,R-MMU-422475,R-MMU-6806834,R-MMU-8874081,R-MMU-8875878,R-MMU-8948216,R-MMU-9006934,R-MMU-9675108	Developmental Biology|Collagen degradation|Degradation of the extracellular matrix|Extracellular matrix organization|Collagen formation|Signal Transduction|Collagen biosynthesis and modifying enzymes|Signaling by PDGF|Assembly of collagen fibrils and other multimeric structures|Integrin cell surface interactions|Non-integrin membrane-ECM interactions|ECM proteoglycans|NCAM signaling for neurite o…
Col5a2	74.78959567910942	39.92810310082246	109.65108825739644	2.7210829270865102	1.4441809244940256	0.000141361	0.00060475	Up	0.4078490044917421	0.4922217367563377	0.5318247110430657	0.1596732923838429	0.100916	0.2883287510672153	12832	protein_coding	collagen%2C type V%2C alpha 2	mmu04974	Protein digestion and absorption	GO:0001501,GO:0005201,GO:0005576,GO:0005581,GO:0005588,GO:0005592,GO:0005615,GO:0030020,GO:0030198,GO:0030199,GO:0031012,GO:0043588,GO:0046332,GO:0046872,GO:0048592,GO:0062023,GO:0071230,GO:1903225	skeletal system development|extracellular matrix structural constituent|extracellular region|collagen trimer|collagen type V trimer|collagen type XI trimer|extracellular space|extracellular matrix structural constituent conferring tensile strength|extracellular matrix organization|collagen fibril organization|extracellular matrix|skin development|SMAD binding|metal ion binding|eye morphogenesis|c…	WP85,WP2841	Focal adhesion|Focal adhesion: PI3K-Akt-mTOR signaling pathway	R-MMU-1266738,R-MMU-1442490,R-MMU-1474228,R-MMU-1474244,R-MMU-1474290,R-MMU-162582,R-MMU-1650814,R-MMU-186797,R-MMU-2022090,R-MMU-216083,R-MMU-3000171,R-MMU-3000178,R-MMU-375165,R-MMU-419037,R-MMU-422475,R-MMU-6806834,R-MMU-8874081,R-MMU-8875878,R-MMU-8948216,R-MMU-9006934,R-MMU-9675108	Developmental Biology|Collagen degradation|Degradation of the extracellular matrix|Extracellular matrix organization|Collagen formation|Signal Transduction|Collagen biosynthesis and modifying enzymes|Signaling by PDGF|Assembly of collagen fibrils and other multimeric structures|Integrin cell surface interactions|Non-integrin membrane-ECM interactions|ECM proteoglycans|NCAM signaling for neurite o…
Col6a1	2068.5959830642496	1186.6870565929698	2950.504909535531	2.4862999196845395	1.314000337638538	2.203857183829565e-24	1.419629208836719e-22	Up	22.56731291636085	21.03840705167094	20.52318574313683	6.940201059038489	9.499444288694797	10.752175071708136	12833	protein_coding	collagen%2C type VI%2C alpha 1	mmu04151,mmu04512,mmu04510,mmu04974,mmu05165	PI3K-Akt signaling pathway|ECM-receptor interaction|Focal adhesion|Protein digestion and absorption|Human papillomavirus infection	GO:0005518,GO:0005576,GO:0005581,GO:0005615,GO:0007155,GO:0030020,GO:0031012,GO:0032991,GO:0042383,GO:0048407,GO:0062023,GO:0071230	collagen binding|extracellular region|collagen trimer|extracellular space|cell adhesion|extracellular matrix structural constituent conferring tensile strength|extracellular matrix|protein-containing complex|sarcolemma|platelet-derived growth factor binding|collagen-containing extracellular matrix|cellular response to amino acid stimulus			R-MMU-1266738,R-MMU-1442490,R-MMU-1474228,R-MMU-1474244,R-MMU-1474290,R-MMU-162582,R-MMU-1650814,R-MMU-186797,R-MMU-2022090,R-MMU-216083,R-MMU-3000178,R-MMU-375165,R-MMU-419037,R-MMU-422475,R-MMU-8948216,R-MMU-9006934,R-MMU-9675108	Developmental Biology|Collagen degradation|Degradation of the extracellular matrix|Extracellular matrix organization|Collagen formation|Signal Transduction|Collagen biosynthesis and modifying enzymes|Signaling by PDGF|Assembly of collagen fibrils and other multimeric structures|Integrin cell surface interactions|ECM proteoglycans|NCAM signaling for neurite out-growth|NCAM1 interactions|Axon guida…
Col6a4	207.80533896679074	111.76208994593395	303.84858798764765	2.714380106256261	1.4406227616607128	4.5215196026981735e-10	4.961375999143311e-09	Up	1.2283841056643312	1.1205872199885714	1.0106996516075546	0.3073996848210311	0.4224972176007506	0.5751267815038449	68553	protein_coding	collagen%2C type VI%2C alpha 4	mmu04151,mmu04512,mmu04510,mmu04974,mmu05165	PI3K-Akt signaling pathway|ECM-receptor interaction|Focal adhesion|Protein digestion and absorption|Human papillomavirus infection	GO:0005518,GO:0005576,GO:0005581,GO:0007155,GO:0030020,GO:0030198,GO:0031012,GO:0032991,GO:0062023	collagen binding|extracellular region|collagen trimer|cell adhesion|extracellular matrix structural constituent conferring tensile strength|extracellular matrix organization|extracellular matrix|protein-containing complex|collagen-containing extracellular matrix
Col6a6	40.703743254613855	16.32535442323798	65.08213208598976	4.010618921292038	2.0038248914875765	2.60491929632264e-06	1.5578524628399326e-05	Up	0.2912251204348074	0.2584093715038475	0.2035203279131782	0.0565514	0.0799478	0.0619998	245026	protein_coding	collagen%2C type VI%2C alpha 6	mmu04151,mmu04512,mmu04510,mmu04974,mmu05165	PI3K-Akt signaling pathway|ECM-receptor interaction|Focal adhesion|Protein digestion and absorption|Human papillomavirus infection	GO:0005576,GO:0005581,GO:0007155,GO:0030020,GO:0031012,GO:0062023	extracellular region|collagen trimer|cell adhesion|extracellular matrix structural constituent conferring tensile strength|extracellular matrix|collagen-containing extracellular matrix			R-MMU-1266738,R-MMU-1442490,R-MMU-1474228,R-MMU-1474244,R-MMU-1474290,R-MMU-162582,R-MMU-1650814,R-MMU-186797,R-MMU-2022090,R-MMU-216083,R-MMU-3000178,R-MMU-375165,R-MMU-419037,R-MMU-422475,R-MMU-8948216,R-MMU-9006934,R-MMU-9675108	Developmental Biology|Collagen degradation|Degradation of the extracellular matrix|Extracellular matrix organization|Collagen formation|Signal Transduction|Collagen biosynthesis and modifying enzymes|Signaling by PDGF|Assembly of collagen fibrils and other multimeric structures|Integrin cell surface interactions|ECM proteoglycans|NCAM signaling for neurite out-growth|NCAM1 interactions|Axon guida…
Col7a1	860.4799695677431	416.49129553980964	1304.4686435956771	3.1350487828256024	1.6484878922116881	3.399741940201156e-13	5.579960179059241e-12	Up	4.237014232522049	3.6820352108837424	4.264169558659177	0.7136748845399465	1.7510369243739117	1.6642803071736536	12836	protein_coding	collagen%2C type VII%2C alpha 1	mmu04974	Protein digestion and absorption	GO:0004867,GO:0005201,GO:0005576,GO:0005581,GO:0005604,GO:0005615,GO:0007155,GO:0010466,GO:0030020,GO:0030198,GO:0030414,GO:0031012,GO:0042802,GO:0062023	serine-type endopeptidase inhibitor activity|extracellular matrix structural constituent|extracellular region|collagen trimer|basement membrane|extracellular space|cell adhesion|negative regulation of peptidase activity|extracellular matrix structural constituent conferring tensile strength|extracellular matrix organization|peptidase inhibitor activity|extracellular matrix|identical protein bindi…			R-MMU-1442490,R-MMU-1474228,R-MMU-1474244,R-MMU-1474290,R-MMU-1650814,R-MMU-199977,R-MMU-199991,R-MMU-2022090,R-MMU-204005,R-MMU-216083,R-MMU-2214320,R-MMU-392499,R-MMU-446203,R-MMU-5653656,R-MMU-5694530,R-MMU-597592,R-MMU-8948216,R-MMU-948021	Collagen degradation|Degradation of the extracellular matrix|Extracellular matrix organization|Collagen formation|Collagen biosynthesis and modifying enzymes|ER to Golgi Anterograde Transport|Membrane Trafficking|Assembly of collagen fibrils and other multimeric structures|COPII-mediated vesicle transport|Integrin cell surface interactions|Anchoring fibril formation|Metabolism of proteins|Asparag…
Col8a1	595.843	320.5198100656524	871.1654066806758	2.7170521808908923	1.4420422727331044	0.00134365	0.0046124	Up	2.997500946843417	3.806230334991501	7.899764018120892	1.731115497822434	1.6639128565107766	2.298138134362456	12837	protein_coding	collagen%2C type VIII%2C alpha 1	mmu04974	Protein digestion and absorption	GO:0001525,GO:0005201,GO:0005576,GO:0005581,GO:0005604,GO:0005615,GO:0007155,GO:0010811,GO:0030020,GO:0030198,GO:0031012,GO:0048593,GO:0050673,GO:0062023	angiogenesis|extracellular matrix structural constituent|extracellular region|collagen trimer|basement membrane|extracellular space|cell adhesion|positive regulation of cell-substrate adhesion|extracellular matrix structural constituent conferring tensile strength|extracellular matrix organization|extracellular matrix|camera-type eye morphogenesis|epithelial cell proliferation|collagen-containing…			R-MMU-1442490,R-MMU-1474228,R-MMU-1474244,R-MMU-1474290,R-MMU-1650814,R-MMU-2022090,R-MMU-216083,R-MMU-8948216	Collagen degradation|Degradation of the extracellular matrix|Extracellular matrix organization|Collagen formation|Collagen biosynthesis and modifying enzymes|Assembly of collagen fibrils and other multimeric structures|Integrin cell surface interactions|Collagen chain trimerization
Colec12	157.41405305839166	83.4214	231.40669482359505	2.758690999742812	1.4639838698465564	4.645870404953988e-06	2.658014566087373e-05	Up	1.931288780214044	2.0633652525345694	1.6011850871200115	0.97499	0.3538038595431109	0.7621557196042476	140792	protein_coding	collectin sub-family member 12	mmu04145	Phagosome	GO:0005044,GO:0005581,GO:0006910,GO:0006955,GO:0016020,GO:0030169,GO:0030246,GO:0034138,GO:0038023,GO:0038187,GO:0042742,GO:0044857,GO:0046872,GO:0062023	scavenger receptor activity|collagen trimer|phagocytosis, recognition|immune response|membrane|low-density lipoprotein particle binding|carbohydrate binding|toll-like receptor 3 signaling pathway|signaling receptor activity|pattern recognition receptor activity|defense response to bacterium|plasma membrane raft organization|metal ion binding|collagen-containing extracellular matrix
Commd5	345.0717299059708	473.3593472129693	216.784	0.4578564091076106	-1.12703	7.930300254676683e-12	1.0948831584668534e-10	Down	3.0874939407843254	3.1134060886898487	3.913958431276821	7.1186274409838095	8.143047816267194	7.934181037268583	66398	protein_coding	COMM domain containing 5			GO:0003674,GO:0005634,GO:0005654,GO:0005737,GO:0005829,GO:0030307,GO:0030858,GO:0051726,GO:0072158	molecular_function|nucleus|nucleoplasm|cytoplasm|cytosol|positive regulation of cell growth|positive regulation of epithelial cell differentiation|regulation of cell cycle|proximal tubule morphogenesis			R-MMU-392499,R-MMU-597592,R-MMU-8951664	Metabolism of proteins|Post-translational protein modification|Neddylation
Cops9	1041.0496416619103	1465.4319951991718	616.6672881246479	0.42062242560262253	-1.2494	5.952787161269794e-16	1.4051468678909038e-14	Down	31.12935011084231	42.89292654049681	47.57945019776654	94.47067609758345	96.17920526649412	112.78295074707628	66915	protein_coding	COP9 signalosome subunit 9			GO:0000785,GO:0003674,GO:0005634,GO:0005654,GO:0005737,GO:0008180,GO:0008284,GO:0034644,GO:0051220,GO:2000435	chromatin|molecular_function|nucleus|nucleoplasm|cytoplasm|COP9 signalosome|positive regulation of cell population proliferation|cellular response to UV|cytoplasmic sequestering of protein|negative regulation of protein neddylation
Coq7	806.4011873380338	1101.7206618036246	511.0817128724418	0.4636881608305021	-1.10877	7.576372384598374e-21	3.2148472185916827e-19	Down	9.273371319881598	8.932865321063822	8.433438272601734	20.067263641286075	18.96595084590917	21.117298591055263	12850	protein_coding	demethyl-Q 7	mmu00130	Ubiquinone and other terpenoid-quinone biosynthesis	GO:0000122,GO:0001701,GO:0001841,GO:0003682,GO:0004497,GO:0005634,GO:0005739,GO:0005743,GO:0006744,GO:0006979,GO:0008340,GO:0008682,GO:0010468,GO:0016020,GO:0016491,GO:0022008,GO:0022904,GO:0034599,GO:0042775,GO:0045944,GO:0046872,GO:0070584,GO:0110142,GO:2000377	negative regulation of transcription by RNA polymerase II|in utero embryonic development|neural tube formation|chromatin binding|monooxygenase activity|nucleus|mitochondrion|mitochondrial inner membrane|ubiquinone biosynthetic process|response to oxidative stress|determination of adult lifespan|3-demethoxyubiquinol 3-hydroxylase activity|regulation of gene expression|membrane|oxidoreductase activ…
Coro1a	563.895	797.6522704044148	330.1376390315645	0.4138006745140853	-1.27299	3.348659504979064e-12	4.8552157405750684e-11	Down	4.9112315973437415	4.397029050288162	3.927226390868864	8.279423103948583	11.016256794447491	14.444989588774893	12721	protein_coding	coronin%2C actin binding protein 1A	mmu04145,mmu05152	Phagosome|Tuberculosis	GO:0001772,GO:0001845,GO:0001891,GO:0003779,GO:0003785,GO:0005515,GO:0005737,GO:0005769,GO:0005856,GO:0005884,GO:0005886,GO:0005911,GO:0006816,GO:0006906,GO:0006909,GO:0007015,GO:0008064,GO:0008092,GO:0008360,GO:0010631,GO:0015629,GO:0016020,GO:0016477,GO:0030027,GO:0030036,GO:0030424,GO:0030595,GO:0030833,GO:0030864,GO:0031252,GO:0031339,GO:0031410,GO:0031589,GO:0032036,GO:0032426,GO:0032796,GO:…	immunological synapse|phagolysosome assembly|phagocytic cup|actin binding|actin monomer binding|protein binding|cytoplasm|early endosome|cytoskeleton|actin filament|plasma membrane|cell-cell junction|calcium ion transport|vesicle fusion|phagocytosis|actin filament organization|regulation of actin polymerization or depolymerization|cytoskeletal protein binding|regulation of cell shape|epithelial c…
Cox14	934.1971563504063	1272.6317440915082	595.7625686093037	0.4682061320319011	-1.09478	4.068884094055873e-14	7.606394688415988e-13	Down	23.67336645667835	22.31834173784474	25.195284516362804	40.57680979084866	59.38394156266374	60.41085527287762	66379	protein_coding	cytochrome c oxidase assembly protein 14	mmu04714	Thermogenesis	GO:0003674,GO:0005739,GO:0016020,GO:0033617	molecular_function|mitochondrion|membrane|mitochondrial cytochrome c oxidase assembly			R-MMU-1428517,R-MMU-1430728,R-MMU-163200,R-MMU-212436,R-MMU-2262752,R-MMU-3700989,R-MMU-5628897,R-MMU-611105,R-MMU-73857,R-MMU-74160,R-MMU-8953897,R-MMU-9707564,R-MMU-9711123	The citric acid (TCA) cycle and respiratory electron transport|Metabolism|Respiratory electron transport, ATP synthesis by chemiosmotic coupling, and heat production by uncoupling proteins.|Generic Transcription Pathway|Cellular responses to stress|Transcriptional Regulation by TP53|TP53 Regulates Metabolic Genes|Respiratory electron transport|RNA Polymerase II Transcription|Gene expression (Tran…
Cox17	898.4024477566506	1265.662109973129	531.1427855401713	0.4195585683149552	-1.25306	7.337182433925559e-21	3.119542416141789e-19	Down	16.826443090868693	17.75338334009888	20.629237456823315	38.73511229531314	48.03009207034639	51.70712950772367	12856	protein_coding	cytochrome c oxidase assembly protein 17%2C copper chaperone	mmu00190,mmu04714	Oxidative phosphorylation|Thermogenesis	GO:0005507,GO:0005737,GO:0005739,GO:0005758,GO:0008047,GO:0008284,GO:0016531,GO:0033617,GO:0043167,GO:0051238,GO:1903136,GO:1904960	copper ion binding|cytoplasm|mitochondrion|mitochondrial intermembrane space|enzyme activator activity|positive regulation of cell population proliferation|copper chaperone activity|mitochondrial cytochrome c oxidase assembly|ion binding|sequestering of metal ion|cuprous ion binding|positive regulation of cytochrome-c oxidase activity	WP295	Electron transport chain
Cox4i1	7387.344777022209	9896.715934682126	4877.973619362285	0.4928699045465674	-1.02072	2.923913975880133e-18	8.932974898310359e-17	Down	157.84577889026932	188.50161990500146	205.18404025806709	330.38569919992403	404.87670216760245	442.4082013552908	12857	protein_coding	cytochrome c oxidase subunit 4I1	mmu00190,mmu04260,mmu04714,mmu05208,mmu05010,mmu05012,mmu05014,mmu05016,mmu05020,mmu05022,mmu05415,mmu04932	Oxidative phosphorylation|Cardiac muscle contraction|Thermogenesis|Chemical carcinogenesis - reactive oxygen species|Alzheimer disease|Parkinson disease|Amyotrophic lateral sclerosis|Huntington disease|Prion disease|Pathways of neurodegeneration - multiple diseases|Diabetic cardiomyopathy|Non-alcoholic fatty liver disease	GO:0004129,GO:0005515,GO:0005654,GO:0005739,GO:0005743,GO:0005751,GO:0005829,GO:0006123,GO:0016020,GO:0031966	cytochrome-c oxidase activity|protein binding|nucleoplasm|mitochondrion|mitochondrial inner membrane|mitochondrial respiratory chain complex IV|cytosol|mitochondrial electron transport, cytochrome c to oxygen|membrane|mitochondrial membrane	WP295	Electron transport chain	R-MMU-1428517,R-MMU-1430728,R-MMU-163200,R-MMU-212436,R-MMU-2262752,R-MMU-3700989,R-MMU-5628897,R-MMU-611105,R-MMU-73857,R-MMU-74160,R-MMU-8953897,R-MMU-9707564,R-MMU-9711123	The citric acid (TCA) cycle and respiratory electron transport|Metabolism|Respiratory electron transport, ATP synthesis by chemiosmotic coupling, and heat production by uncoupling proteins.|Generic Transcription Pathway|Cellular responses to stress|Transcriptional Regulation by TP53|TP53 Regulates Metabolic Genes|Respiratory electron transport|RNA Polymerase II Transcription|Gene expression (Tran…
Cox4i2	759.6271402257659	1083.7954731295356	435.45880732199515	0.40159307356760426	-1.31619	1.4093019477411076e-26	1.0999756005252307e-24	Down	17.23834794864684	16.052135085397445	18.454167446872987	40.86205924205677	44.84868120205658	49.5844	84682	protein_coding	cytochrome c oxidase subunit 4I2	mmu00190,mmu04260,mmu04714,mmu05208,mmu05010,mmu05012,mmu05014,mmu05016,mmu05020,mmu05022,mmu05415,mmu04932	Oxidative phosphorylation|Cardiac muscle contraction|Thermogenesis|Chemical carcinogenesis - reactive oxygen species|Alzheimer disease|Parkinson disease|Amyotrophic lateral sclerosis|Huntington disease|Prion disease|Pathways of neurodegeneration - multiple diseases|Diabetic cardiomyopathy|Non-alcoholic fatty liver disease	GO:0004129,GO:0005739,GO:0005743,GO:0005751,GO:0006123,GO:0016020,GO:0031966	cytochrome-c oxidase activity|mitochondrion|mitochondrial inner membrane|mitochondrial respiratory chain complex IV|mitochondrial electron transport, cytochrome c to oxygen|membrane|mitochondrial membrane
Cox5b	2775.201172150401	3905.81	1644.5961712121398	0.4209713770728196	-1.24821	2.661086824015717e-37	6.394382339146081e-35	Down	75.86421552795426	86.08923496731411	87.76450323859949	195.56196950386536	201.7311571289911	225.0636463734687	12859	protein_coding	cytochrome c oxidase subunit 5B	mmu00190,mmu04260,mmu04714,mmu05208,mmu05010,mmu05012,mmu05014,mmu05016,mmu05020,mmu05022,mmu05415,mmu04932	Oxidative phosphorylation|Cardiac muscle contraction|Thermogenesis|Chemical carcinogenesis - reactive oxygen species|Alzheimer disease|Parkinson disease|Amyotrophic lateral sclerosis|Huntington disease|Prion disease|Pathways of neurodegeneration - multiple diseases|Diabetic cardiomyopathy|Non-alcoholic fatty liver disease	GO:0004129,GO:0005739,GO:0005743,GO:0005751,GO:0006123,GO:0043209	cytochrome-c oxidase activity|mitochondrion|mitochondrial inner membrane|mitochondrial respiratory chain complex IV|mitochondrial electron transport, cytochrome c to oxygen|myelin sheath	WP295	Electron transport chain
Cox7a1	48.90133332636626	66.67808555260342	31.124581100129014	0.4667711743951881	-1.09921	0.019182556789822017	0.04815	Down	0.9459751629428028	2.6309	2.268436186887358	2.525788504415289	4.888304532817862	5.864042675237683	12865	protein_coding	cytochrome c oxidase subunit 7A1	mmu00190,mmu04260,mmu04714,mmu05208,mmu05010,mmu05012,mmu05014,mmu05016,mmu05020,mmu05022,mmu05415,mmu04932	Oxidative phosphorylation|Cardiac muscle contraction|Thermogenesis|Chemical carcinogenesis - reactive oxygen species|Alzheimer disease|Parkinson disease|Amyotrophic lateral sclerosis|Huntington disease|Prion disease|Pathways of neurodegeneration - multiple diseases|Diabetic cardiomyopathy|Non-alcoholic fatty liver disease	GO:0002082,GO:0004129,GO:0005739,GO:0005743,GO:0005746,GO:0005751,GO:0006123,GO:0016020,GO:0016491,GO:0097250	regulation of oxidative phosphorylation|cytochrome-c oxidase activity|mitochondrion|mitochondrial inner membrane|mitochondrial respirasome|mitochondrial respiratory chain complex IV|mitochondrial electron transport, cytochrome c to oxygen|membrane|oxidoreductase activity|mitochondrial respirasome assembly	WP295	Electron transport chain
Cox8c	3.3524331203341684	0	6.704866240668343	37.52394291542768	5.22974	0.00776302	0.0219545	Up	0.0609452	0.9080222694587567	0.2505355692600683	0	0	0	75483	protein_coding	cytochrome c oxidase subunit 8C	mmu00190,mmu04260,mmu04714,mmu05208,mmu05010,mmu05012,mmu05014,mmu05016,mmu05020,mmu05022,mmu05415,mmu04932	Oxidative phosphorylation|Cardiac muscle contraction|Thermogenesis|Chemical carcinogenesis - reactive oxygen species|Alzheimer disease|Parkinson disease|Amyotrophic lateral sclerosis|Huntington disease|Prion disease|Pathways of neurodegeneration - multiple diseases|Diabetic cardiomyopathy|Non-alcoholic fatty liver disease	GO:0005739,GO:0005743,GO:0005751,GO:0006123,GO:0016020,GO:0045277	mitochondrion|mitochondrial inner membrane|mitochondrial respiratory chain complex IV|mitochondrial electron transport, cytochrome c to oxygen|membrane|respiratory chain complex IV
Cpeb4	4676.783804615078	2852.7054507975904	6500.862158432567	2.279000270150469	1.1884010956188835	1.5675403804571017e-38	4.1386936514142686e-36	Up	23.945463955078722	23.13055125437115	26.144350250631447	11.157985805655382	11.616893203642444	10.891721948886802	67579	protein_coding	cytoplasmic polyadenylation element binding protein 4	mmu04114,mmu04914	Oocyte meiosis|Progesterone-mediated oocyte maturation	GO:0000900,GO:0002931,GO:0003676,GO:0003723,GO:0003730,GO:0005634,GO:0005737,GO:0005783,GO:0006417,GO:0008135,GO:0014069,GO:0030425,GO:0035235,GO:0036294,GO:0042149,GO:0042995,GO:0043005,GO:0043022,GO:0043524,GO:0045182,GO:0045202,GO:0046872,GO:0071230,GO:0098794,GO:1990124,GO:2000766	mRNA regulatory element binding translation repressor activity|response to ischemia|nucleic acid binding|RNA binding|mRNA 3'-UTR binding|nucleus|cytoplasm|endoplasmic reticulum|regulation of translation|translation factor activity, RNA binding|postsynaptic density|dendrite|ionotropic glutamate receptor signaling pathway|cellular response to decreased oxygen levels|cellular response to glucose sta…	WP310	mRNA processing
Cpsf6	5147.467066095838	2526.830758461408	7768.103373730273	3.073797689068809	1.6200222129850377	2.582339656162366e-43	1.1505399143060075e-40	Up	32.30963032676419	29.029351029348877	38.671629187193005	10.187634502684423	11.365872802667502	12.644621272484615	432508	protein_coding	cleavage and polyadenylation specific factor 6	mmu03015,mmu03250	mRNA surveillance pathway|Viral life cycle - HIV-1	GO:0003676,GO:0003723,GO:0003729,GO:0005515,GO:0005634,GO:0005654,GO:0005726,GO:0005737,GO:0005847,GO:0005849,GO:0006397,GO:0016607,GO:0031124,GO:0035061,GO:0042382,GO:0043023,GO:0046833,GO:0051179,GO:0051262,GO:0051290,GO:0098789,GO:0110104,GO:1990120,GO:1990448,GO:1990904	nucleic acid binding|RNA binding|mRNA binding|protein binding|nucleus|nucleoplasm|perichromatin fibrils|cytoplasm|mRNA cleavage and polyadenylation specificity factor complex|mRNA cleavage factor complex|mRNA processing|nuclear speck|mRNA 3'-end processing|interchromatin granule|paraspeckles|ribosomal large subunit binding|positive regulation of RNA export from nucleus|localization|protein tetram…			R-MMU-72187,R-MMU-72203,R-MMU-73856,R-MMU-73857,R-MMU-74160,R-MMU-75067,R-MMU-77595,R-MMU-8953854	mRNA 3'-end processing|Processing of Capped Intron-Containing Pre-mRNA|RNA Polymerase II Transcription Termination|RNA Polymerase II Transcription|Gene expression (Transcription)|Processing of Capped Intronless Pre-mRNA|Processing of Intronless Pre-mRNAs|Metabolism of RNA
Cracr2b	69.15002761686503	97.33519419086004	40.96486104286993	0.4205179838735156	-1.24976	0.000105207	0.000461907	Down	0.4926475860708111	0.5732156755865145	0.6509548633613129	1.1530991584269878	1.4660762927452893	1.6789798670224092	213573	protein_coding	calcium release activated channel regulator 2B			GO:0002115,GO:0004842,GO:0005509,GO:0005515,GO:0005737,GO:0008104,GO:2001256	store-operated calcium entry|ubiquitin-protein transferase activity|calcium ion binding|protein binding|cytoplasm|protein localization|regulation of store-operated calcium entry
Cradd	294.1252092688329	393.7536225148435	194.497	0.4937147823320565	-1.01825	1.415966937209504e-09	1.4406217373531135e-08	Down	1.2370285314668623	1.1530870157885178	1.2843440520804246	2.719705272879433	2.5430968735200072	2.5203387996469133	12905	protein_coding	CASP2 and RIPK1 domain containing adaptor with death domain			GO:0002020,GO:0005634,GO:0005730,GO:0005737,GO:0006915,GO:0006919,GO:0006974,GO:0006977,GO:0007165,GO:0030674,GO:0042981,GO:0043065,GO:0070513,GO:0071260,GO:0097190,GO:1905369,GO:2001235	protease binding|nucleus|nucleolus|cytoplasm|apoptotic process|activation of cysteine-type endopeptidase activity involved in apoptotic process|cellular response to DNA damage stimulus|DNA damage response, signal transduction by p53 class mediator resulting in cell cycle arrest|signal transduction|protein-macromolecule adaptor activity|regulation of apoptotic process|positive regulation of apopto…	WP1254	Apoptosis	R-MMU-212436,R-MMU-3700989,R-MMU-5633008,R-MMU-6803207,R-MMU-73857,R-MMU-74160	Generic Transcription Pathway|Transcriptional Regulation by TP53|TP53 Regulates Transcription of Cell Death Genes|TP53 Regulates Transcription of Caspase Activators and Caspases|RNA Polymerase II Transcription|Gene expression (Transcription)
Crip1	152.54337491784213	204.45819998156287	100.62854985412123	0.4920029500098271	-1.02326	1.317610253175156e-05	6.904781395345229e-05	Down	5.451525771231903	6.252826879261702	7.7368970873959375	11.460309443462494	14.777005592774351	15.360762590413124	12925	protein_coding	cysteine-rich protein 1 (intestinal)			GO:0005737,GO:0008270,GO:0008630,GO:0010043,GO:0010468,GO:0042277,GO:0046872,GO:0071236,GO:0071493	cytoplasm|zinc ion binding|intrinsic apoptotic signaling pathway in response to DNA damage|response to zinc ion|regulation of gene expression|peptide binding|metal ion binding|cellular response to antibiotic|cellular response to UV-B
Crisp2	33.46699228234781	0	66.93398456469568	374.5382460591139	8.548969237116948	1.766697485425632e-10	2.048947528379206e-09	Up	0.7433421374798919	2.623039381228128	0.5427989103389073	0	0	0	22024	protein_coding	cysteine-rich secretory protein 2			GO:0005576,GO:0005615,GO:0098609	extracellular region|extracellular space|cell-cell adhesion			R-MMU-168249,R-MMU-168256,R-MMU-6798695	Innate Immune System|Immune System|Neutrophil degranulation
Crispld1	81.32518831562605	50.17265257601673	112.4777240552354	2.2340035624101344	1.1596314863885226	0.00111594	0.00390533	Up	0.3200547346876439	0.4036254851423297	0.4804493933870407	0.2651399069004859	0.1393715188481601	0.151992	83691	protein_coding	cysteine-rich secretory protein LCCL domain containing 1			GO:0003674,GO:0005576,GO:0005615,GO:0060325,GO:0061484	molecular_function|extracellular region|extracellular space|face morphogenesis|hematopoietic stem cell homeostasis
Crocc2	38.57046554581116	21.632625941466813	55.50830515015552	2.5603846032630435	1.3563605381722317	0.00657509	0.018961026757490583	Up	0.1500211563279907	0.2876259276149654	0.1398359082304242	0.0444598	0.0760583	0.1179668564198035	381284	protein_coding	ciliary rootlet coiled-coil%2C rootletin family member 2			GO:0003674,GO:0005575,GO:0005813,GO:0005814,GO:0008150	molecular_function|cellular_component|centrosome|centriole|biological_process
Crybg1	82.3282	40.30408487162399	124.35222957306269	3.0691334107788544	1.6178313590288274	7.557502840012978e-06	4.1559464061845584e-05	Up	0.4851275763866581	0.4243254281039931	0.4315977783683992	0.0889756	0.1271566175039589	0.2448257609211697	11630	protein_coding	crystallin beta-gamma domain containing 1			GO:0003674,GO:0005575,GO:0008150	molecular_function|cellular_component|biological_process
Cryl1	154.66620364540483	212.23376127593474	97.0986	0.457461	-1.12828	9.405487707037113e-07	6.086104692971125e-06	Down	1.7488240600975693	2.0435867624698263	2.156738113247312	4.962824285754736	4.584952301171363	4.038749643938324	68631	protein_coding	crystallin%2C lambda 1	mmu00040	Pentose and glucuronate interconversions	GO:0005737,GO:0005829,GO:0006631,GO:0016491,GO:0016616,GO:0019640,GO:0042803,GO:0050104,GO:0070403	cytoplasm|cytosol|fatty acid metabolic process|oxidoreductase activity|oxidoreductase activity, acting on the CH-OH group of donors, NAD or NADP as acceptor|glucuronate catabolic process to xylulose 5-phosphate|protein homodimerization activity|L-gulonate 3-dehydrogenase activity|NAD+ binding			R-MMU-1430728,R-MMU-5661270,R-MMU-71387	Metabolism|Formation of xylulose-5-phosphate|Metabolism of carbohydrates
Crym	4124.756506398135	6082.16	2167.3532720952912	0.3563660991627211	-1.48857	1.5045844456248e-06	9.382443087755664e-06	Down	40.719692184405496	57.971905306139476	49.839293116595286	91.67750979150496	197.0161655149106	152.20328293251418	12971	protein_coding	crystallin%2C mu			GO:0000122,GO:0003714,GO:0005634,GO:0005737,GO:0005739,GO:0005829,GO:0006839,GO:0007605,GO:0016491,GO:0042403,GO:0042562,GO:0042803,GO:0047127,GO:0050661,GO:0070324,GO:0070327	negative regulation of transcription by RNA polymerase II|transcription corepressor activity|nucleus|cytoplasm|mitochondrion|cytosol|mitochondrial transport|sensory perception of sound|oxidoreductase activity|thyroid hormone metabolic process|hormone binding|protein homodimerization activity|thiomorpholine-carboxylate dehydrogenase activity|NADP binding|thyroid hormone binding|thyroid hormone tra…			R-MMU-1430728,R-MMU-71064,R-MMU-71291	Metabolism|Lysine catabolism|Metabolism of amino acids and derivatives
Csf3	12.045520456705635	0	24.091040913411288	134.69072301274846	7.073506676622405	7.087720038161489e-07	4.67544666058364e-06	Up	0.1496127127226025	0.4309554549633377	0.4920265331316865	0	0	0	12985	protein_coding	colony stimulating factor 3 (granulocyte)	mmu04630,mmu04151,mmu04060,mmu04640,mmu04657,mmu05171,mmu05144	JAK-STAT signaling pathway|PI3K-Akt signaling pathway|Cytokine-cytokine receptor interaction|Hematopoietic cell lineage|IL-17 signaling pathway|Coronavirus disease - COVID-19|Malaria	GO:0005125,GO:0005130,GO:0005576,GO:0005615,GO:0006955,GO:0008083,GO:0008284,GO:0014068,GO:0019899,GO:0030838,GO:0030851,GO:0032092,GO:0033138,GO:0045639,GO:0045944,GO:0050731,GO:0051091,GO:0051897,GO:0071345,GO:0071682,GO:1901215,GO:2000251	cytokine activity|granulocyte colony-stimulating factor receptor binding|extracellular region|extracellular space|immune response|growth factor activity|positive regulation of cell population proliferation|positive regulation of phosphatidylinositol 3-kinase signaling|enzyme binding|positive regulation of actin filament polymerization|granulocyte differentiation|positive regulation of protein bin…	WP3632,WP222,WP2841	Lung fibrosis|Cytokines and inflammatory response|Focal adhesion: PI3K-Akt-mTOR signaling pathway	R-MMU-1280215,R-MMU-168256,R-MMU-9674555,R-MMU-9705462	Cytokine Signaling in Immune system|Immune System|Signaling by CSF3 (G-CSF)|Inactivation of CSF3 (G-CSF) signaling
Csf3r	336.22680310675867	475.58038439941697	196.87322181410005	0.4143247486742181	-1.27117	9.482563656543444e-07	6.130414339747221e-06	Down	1.5340873568408355	1.3371753227773102	0.8043851916131052	1.9663414420790888	3.708366681996175	3.710964658269484	12986	protein_coding	colony stimulating factor 3 receptor (granulocyte)	mmu04630,mmu04151,mmu04060,mmu04640,mmu05200	JAK-STAT signaling pathway|PI3K-Akt signaling pathway|Cytokine-cytokine receptor interaction|Hematopoietic cell lineage|Pathways in cancer	GO:0004896,GO:0005515,GO:0005886,GO:0007155,GO:0009897,GO:0016020,GO:0016064,GO:0019221,GO:0030593,GO:0030666,GO:0045637,GO:0051916	cytokine receptor activity|protein binding|plasma membrane|cell adhesion|external side of plasma membrane|membrane|immunoglobulin mediated immune response|cytokine-mediated signaling pathway|neutrophil chemotaxis|endocytic vesicle membrane|regulation of myeloid cell differentiation|granulocyte colony-stimulating factor binding	WP2841	Focal adhesion: PI3K-Akt-mTOR signaling pathway
Csl	5.651869896663957	0.291754	11.01198602633043	31.655453379865662	4.984382153351877	0.00296748	0.00934648	Up	0.1187713612974928	0.3391684683055089	0.0305156	0	0	0.0139443	71832	protein_coding	citrate synthase like	mmu00020,mmu00630	Citrate cycle (TCA cycle)|Glyoxylate and dicarboxylate metabolism	GO:0004108,GO:0005739,GO:0005759,GO:0005975,GO:0006084,GO:0006099,GO:0006101,GO:0006107	citrate (Si)-synthase activity|mitochondrion|mitochondrial matrix|carbohydrate metabolic process|acetyl-CoA metabolic process|tricarboxylic acid cycle|citrate metabolic process|oxaloacetate metabolic process
Csmd1	429.53850806293923	271.8242566942011	587.2527594316772	2.157007866809793	1.1090314381519506	3.407648598543689e-12	4.930901673762987e-11	Up	1.1559474431552137	1.053992941372628	0.9799875698597744	0.564266	0.4593058435398594	0.5188775874353033	94109	protein_coding	CUB and Sushi multiple domains 1			GO:0001964,GO:0003674,GO:0005575,GO:0007613,GO:0008584,GO:0008585,GO:0016020,GO:0035846,GO:0042593,GO:0060745,GO:1990708	startle response|molecular_function|cellular_component|memory|male gonad development|female gonad development|membrane|oviduct epithelium development|glucose homeostasis|mammary gland branching involved in pregnancy|conditioned place preference
Csmd3	487.8769434672036	240.37513796016603	735.3787489742414	3.057736487972296	1.6124640823441394	9.961358773710159e-28	8.876400780606895e-26	Up	1.5620560180181493	1.370083725447824	1.5631483734368898	0.4390718970547537	0.5245467588658875	0.5822270025265166	239420	protein_coding	CUB and Sushi multiple domains 3			GO:0003674,GO:0005886,GO:0016020,GO:0050773	molecular_function|plasma membrane|membrane|regulation of dendrite development
Csnka2ip	7.069737018367435	0	14.139474036734883	79.11235040931552	6.305831029577915	3.177136265293267e-05	0.000154143	Up	0.1427050843136952	0.1822425580867329	0.1047566153968662	0	0	0	224291	protein_coding	casein kinase 2%2C alpha prime interacting protein			GO:0001673,GO:0005515,GO:0005634,GO:0008150	male germ cell nucleus|protein binding|nucleus|biological_process
Cspg4b	169.55027537243112	97.98517267699481	241.11537806786748	2.468370004527213	1.3035586682662523	1.4781501193283526e-07	1.102606154585147e-06	Up	0.6949822680867784	0.7252950677840581	0.8788106250938563	0.2215559478169937	0.4111588668514692	0.35495185506188104	408066	protein_coding	chondroitin sulfate proteoglycan 4B			GO:0003674	molecular_function
Cstdc5	84.31873377932789	52.83791204648786	115.79955551216793	2.2043354364413363	1.1403437772975822	0.00940372	0.0259327	Up	8.22276	4.639080970314156	9.802701241683623	1.4969371160985272	6.054957712135503	3.459945012806584	100034684	protein_coding	cystatin domain containing 5			GO:0001533,GO:0002020,GO:0004869,GO:0005615,GO:0005654,GO:0005737,GO:0005829,GO:0010466,GO:0018149,GO:0030216,GO:0045861,GO:0098609,GO:1904090	cornified envelope|protease binding|cysteine-type endopeptidase inhibitor activity|extracellular space|nucleoplasm|cytoplasm|cytosol|negative regulation of peptidase activity|peptide cross-linking|keratinocyte differentiation|negative regulation of proteolysis|cell-cell adhesion|peptidase inhibitor complex
Ctnna3	10.81895033174882	3.7332824221457694	17.904618241351873	4.891894109735328	2.290393175530648	0.015866049491102138	0.040812044072252855	Up	0.055449	0.1201650322189034	0.0932489	0	0.0366304	0.0236725	216033	protein_coding	catenin (cadherin associated protein)%2C alpha 3	mmu04390,mmu04520,mmu04670,mmu05200,mmu05226,mmu05213,mmu05100,mmu05412	Hippo signaling pathway|Adherens junction|Leukocyte transendothelial migration|Pathways in cancer|Gastric cancer|Endometrial cancer|Bacterial invasion of epithelial cells|Arrhythmogenic right ventricular cardiomyopathy	GO:0005515,GO:0005737,GO:0005829,GO:0005856,GO:0005912,GO:0005916,GO:0007015,GO:0007155,GO:0008013,GO:0016477,GO:0030027,GO:0030054,GO:0045296,GO:0051015,GO:0086073,GO:0086091,GO:0090136,GO:0098609,GO:0098911	protein binding|cytoplasm|cytosol|cytoskeleton|adherens junction|fascia adherens|actin filament organization|cell adhesion|beta-catenin binding|cell migration|lamellipodium|cell junction|cadherin binding|actin filament binding|bundle of His cell-Purkinje myocyte adhesion involved in cell communication|regulation of heart rate by cardiac conduction|epithelial cell-cell adhesion|cell-cell adhesion|…
Cubn	119.44919333382408	64.13182377129519	174.76656289635312	2.7297530637818967	1.4487704493977576	0.000318734	0.00126441	Up	0.2254191293358331	0.7912876213780516	0.3185396610839491	0.1702106722421541	0.1954512491184625	0.1467612437551402	65969	protein_coding	cubilin (intrinsic factor-cobalamin receptor)	mmu04977	Vitamin digestion and absorption	GO:0001701,GO:0005509,GO:0005515,GO:0005737,GO:0005764,GO:0005768,GO:0005783,GO:0005794,GO:0005798,GO:0005886,GO:0005903,GO:0005905,GO:0006629,GO:0006898,GO:0007584,GO:0008202,GO:0008203,GO:0009617,GO:0015031,GO:0015889,GO:0016020,GO:0016324,GO:0020028,GO:0030135,GO:0030139,GO:0030492,GO:0030666,GO:0031419,GO:0031526,GO:0031528,GO:0032991,GO:0038023,GO:0038024,GO:0042366,GO:0042802,GO:0042803,GO:…	in utero embryonic development|calcium ion binding|protein binding|cytoplasm|lysosome|endosome|endoplasmic reticulum|Golgi apparatus|Golgi-associated vesicle|plasma membrane|brush border|clathrin-coated pit|lipid metabolic process|receptor-mediated endocytosis|response to nutrient|steroid metabolic process|cholesterol metabolic process|response to bacterium|protein transport|cobalamin transport|m…	WP1763	Mechanisms associated with pluripotency
Cul4b	2003.8640605656167	1127.693904384205	2880.03	2.551597050407315	1.3514005159057132	1.3357533488317758e-22	7.001573803459891e-21	Up	15.81472592105946	15.446342126217544	17.89648687414314	7.58109	5.553793926833174	6.9665490351219725	72584	protein_coding	cullin 4B	mmu04120,mmu03420,mmu05170	Ubiquitin mediated proteolysis|Nucleotide excision repair|Human immunodeficiency virus 1 infection	GO:0003684,GO:0005515,GO:0005634,GO:0005654,GO:0005829,GO:0006281,GO:0006511,GO:0006974,GO:0007049,GO:0010467,GO:0010498,GO:0016567,GO:0031175,GO:0031461,GO:0031464,GO:0031465,GO:0031625,GO:0035518,GO:0042254,GO:0045732,GO:0048708,GO:0070914,GO:0080008,GO:1900087	damaged DNA binding|protein binding|nucleus|nucleoplasm|cytosol|DNA repair|ubiquitin-dependent protein catabolic process|cellular response to DNA damage stimulus|cell cycle|gene expression|proteasomal protein catabolic process|protein ubiquitination|neuron projection development|cullin-RING ubiquitin ligase complex|Cul4A-RING E3 ubiquitin ligase complex|Cul4B-RING E3 ubiquitin ligase complex|ubiq…			R-MMU-110314,R-MMU-392499,R-MMU-5696394,R-MMU-5696395,R-MMU-5696398,R-MMU-5696399,R-MMU-5696400,R-MMU-597592,R-MMU-6781823,R-MMU-6781827,R-MMU-6782135,R-MMU-6782210,R-MMU-73893,R-MMU-73894,R-MMU-8951664	Recognition of DNA damage by PCNA-containing replication complex|Metabolism of proteins|DNA Damage Recognition in GG-NER|Formation of Incision Complex in GG-NER|Nucleotide Excision Repair|Global Genome Nucleotide Excision Repair (GG-NER)|Dual Incision in GG-NER|Post-translational protein modification|Formation of TC-NER Pre-Incision Complex|Transcription-Coupled Nucleotide Excision Repair (TC-NER…
Cxadr	1686.0500949713503	1103.2086391359612	2268.89	2.0562829312637283	1.0400387837186074	1.3366587358352873e-19	4.8286796832049745e-18	Up	5.77462	6.44067	7.0418759590924855	3.3805246471365065	3.2483535261033905	3.1723103130658723	13052	protein_coding	coxsackie virus and adenovirus receptor	mmu03267,mmu05416	Virion - Adenovirus|Viral myocarditis	GO:0001669,GO:0005102,GO:0005178,GO:0005515,GO:0005576,GO:0005615,GO:0005654,GO:0005737,GO:0005886,GO:0005911,GO:0005912,GO:0005923,GO:0007005,GO:0007155,GO:0007157,GO:0007507,GO:0008013,GO:0008354,GO:0010669,GO:0014704,GO:0016020,GO:0016323,GO:0016327,GO:0030054,GO:0030165,GO:0030175,GO:0030426,GO:0030593,GO:0031532,GO:0031594,GO:0032991,GO:0034109,GO:0042802,GO:0043005,GO:0044297,GO:0045121,GO:…	acrosomal vesicle|signaling receptor binding|integrin binding|protein binding|extracellular region|extracellular space|nucleoplasm|cytoplasm|plasma membrane|cell-cell junction|adherens junction|bicellular tight junction|mitochondrion organization|cell adhesion|heterophilic cell-cell adhesion via plasma membrane cell adhesion molecules|heart development|beta-catenin binding|germ cell migration|epi…			R-MMU-109582,R-MMU-1280218,R-MMU-168256,R-MMU-198933,R-MMU-202733	Hemostasis|Adaptive Immune System|Immune System|Immunoregulatory interactions between a Lymphoid and a non-Lymphoid cell|Cell surface interactions at the vascular wall
Cxcl2	22.134769425495566	4.6243577824323365	39.64518106855881	8.656182099395393	3.1137308493416365	0.000238517	0.000971233	Up	0.1875063111527131	1.5697690006451046	1.4039707939421555	0.0243822	0.1946520156766115	0.1761121595853766	20310	protein_coding	chemokine (C-X-C motif) ligand 2	mmu04064,mmu04668,mmu04060,mmu04061,mmu04621,mmu04657,mmu04062,mmu05167,mmu05134,mmu05146,mmu05323,mmu05417,mmu04936	NF-kappa B signaling pathway|TNF signaling pathway|Cytokine-cytokine receptor interaction|Viral protein interaction with cytokine and cytokine receptor|NOD-like receptor signaling pathway|IL-17 signaling pathway|Chemokine signaling pathway|Kaposi sarcoma-associated herpesvirus infection|Legionellosis|Amoebiasis|Rheumatoid arthritis|Lipid and atherosclerosis|Alcoholic liver disease	GO:0002237,GO:0005125,GO:0005576,GO:0005615,GO:0006935,GO:0006952,GO:0006954,GO:0006955,GO:0007204,GO:0008009,GO:0030593,GO:0030595,GO:0045236,GO:0061844,GO:0070098,GO:0070997,GO:0071222	response to molecule of bacterial origin|cytokine activity|extracellular region|extracellular space|chemotaxis|defense response|inflammatory response|immune response|positive regulation of cytosolic calcium ion concentration|chemokine activity|neutrophil chemotaxis|leukocyte chemotaxis|CXCR chemokine receptor binding|antimicrobial humoral immune response mediated by antimicrobial peptide|chemokin…	WP3632,WP2292,WP2432,WP5242	Lung fibrosis|Chemokine signaling pathway|Spinal cord injury|Comprehensive IL-17A signaling	R-MMU-162582,R-MMU-168249,R-MMU-168256,R-MMU-372790,R-MMU-373076,R-MMU-375276,R-MMU-380108,R-MMU-388396,R-MMU-418594,R-MMU-500792,R-MMU-6798695	Signal Transduction|Innate Immune System|Immune System|Signaling by GPCR|Class A/1 (Rhodopsin-like receptors)|Peptide ligand-binding receptors|Chemokine receptors bind chemokines|GPCR downstream signalling|G alpha (i) signalling events|GPCR ligand binding|Neutrophil degranulation
Cxcr2	37.42050302587936	59.77229751940703	15.068708532351634	0.2529842236713113	-1.98288	0.000783061	0.00284467	Down	0.15796553009209302	0.2122790477479066	0.0477478	0.2368248495782782	0.7652654837971589	0.7592872603776781	12765	protein_coding	chemokine (C-X-C motif) receptor 2	mmu04072,mmu04060,mmu04061,mmu04144,mmu04062,mmu05163	Phospholipase D signaling pathway|Cytokine-cytokine receptor interaction|Viral protein interaction with cytokine and cytokine receptor|Endocytosis|Chemokine signaling pathway|Human cytomegalovirus infection	GO:0002438,GO:0002690,GO:0004918,GO:0004930,GO:0004950,GO:0005515,GO:0005654,GO:0005886,GO:0006935,GO:0006955,GO:0006968,GO:0007165,GO:0007166,GO:0007186,GO:0007200,GO:0007204,GO:0008284,GO:0009986,GO:0010666,GO:0015630,GO:0016020,GO:0016494,GO:0019959,GO:0030593,GO:0031623,GO:0033030,GO:0038112,GO:0042119,GO:0042629,GO:0043066,GO:0043117,GO:0045766,GO:0070098,GO:0072173,GO:0072686,GO:0090023	acute inflammatory response to antigenic stimulus|positive regulation of leukocyte chemotaxis|interleukin-8 receptor activity|G protein-coupled receptor activity|chemokine receptor activity|protein binding|nucleoplasm|plasma membrane|chemotaxis|immune response|cellular defense response|signal transduction|cell surface receptor signaling pathway|G protein-coupled receptor signaling pathway|phospho…	WP1396,WP2292,WP234,WP189	GPCRs, non-odorant |Chemokine signaling pathway|GPCRs, peptide|GPCRs, class A rhodopsin-like	R-MMU-162582,R-MMU-168249,R-MMU-168256,R-MMU-372790,R-MMU-373076,R-MMU-375276,R-MMU-380108,R-MMU-388396,R-MMU-418594,R-MMU-500792,R-MMU-6798695	Signal Transduction|Innate Immune System|Immune System|Signaling by GPCR|Class A/1 (Rhodopsin-like receptors)|Peptide ligand-binding receptors|Chemokine receptors bind chemokines|GPCR downstream signalling|G alpha (i) signalling events|GPCR ligand binding|Neutrophil degranulation
Cxcr4	133.73942105142234	180.51000996526975	86.96883213757481	0.4820443200785313	-1.05276	0.000105844	0.000464497	Down	1.1700796173998136	0.7914990593585325	0.653082	1.560853624393694	1.9790749618914456	2.169533497034101	12767	protein_coding	chemokine (C-X-C motif) receptor 4	mmu03250,mmu03260,mmu04020,mmu04060,mmu04061,mmu04144,mmu04810,mmu04670,mmu04672,mmu04062,mmu04360,mmu05200,mmu05170,mmu05163	Viral life cycle - HIV-1|Virion - Human immunodeficiency virus|Calcium signaling pathway|Cytokine-cytokine receptor interaction|Viral protein interaction with cytokine and cytokine receptor|Endocytosis|Regulation of actin cytoskeleton|Leukocyte transendothelial migration|Intestinal immune network for IgA production|Chemokine signaling pathway|Axon guidance|Pathways in cancer|Human immunodeficienc…	GO:0001569,GO:0001764,GO:0001822,GO:0001934,GO:0002064,GO:0003281,GO:0003779,GO:0004930,GO:0004950,GO:0005515,GO:0005634,GO:0005737,GO:0005764,GO:0005768,GO:0005769,GO:0005770,GO:0005829,GO:0005886,GO:0005911,GO:0006935,GO:0006955,GO:0007165,GO:0007186,GO:0007281,GO:0007399,GO:0007420,GO:0008045,GO:0008354,GO:0009887,GO:0009897,GO:0009986,GO:0014070,GO:0016020,GO:0016477,GO:0019722,GO:0019955,GO:…	branching involved in blood vessel morphogenesis|neuron migration|kidney development|positive regulation of protein phosphorylation|epithelial cell development|ventricular septum development|actin binding|G protein-coupled receptor activity|chemokine receptor activity|protein binding|nucleus|cytoplasm|lysosome|endosome|early endosome|late endosome|cytosol|plasma membrane|cell-cell junction|chemot…	WP1396,WP2292,WP234,WP189	GPCRs, non-odorant |Chemokine signaling pathway|GPCRs, peptide|GPCRs, class A rhodopsin-like	R-MMU-1266738,R-MMU-162582,R-MMU-372790,R-MMU-373076,R-MMU-375276,R-MMU-376176,R-MMU-380108,R-MMU-388396,R-MMU-418594,R-MMU-422475,R-MMU-500792,R-MMU-9675108	Developmental Biology|Signal Transduction|Signaling by GPCR|Class A/1 (Rhodopsin-like receptors)|Peptide ligand-binding receptors|Signaling by ROBO receptors|Chemokine receptors bind chemokines|GPCR downstream signalling|G alpha (i) signalling events|Axon guidance|GPCR ligand binding|Nervous system development
Cyb5r3	2624.7708279685435	3685.7255922623067	1563.8160636747766	0.4242843043698552	-1.2369	3.5854320873198844e-33	5.979817997051539e-31	Down	8.695814450143628	10.301920858775473	8.789657226964149	20.56451832187104	23.01379905657813	25.20801837815241	109754	protein_coding	cytochrome b5 reductase 3	mmu00520	Amino sugar and nucleotide sugar metabolism	GO:0004128,GO:0005515,GO:0005739,GO:0005741,GO:0005743,GO:0005783,GO:0005789,GO:0005811,GO:0005829,GO:0006629,GO:0006694,GO:0006695,GO:0006809,GO:0008202,GO:0008203,GO:0016020,GO:0016126,GO:0016208,GO:0016491,GO:0031966,GO:0043531,GO:0050421,GO:0050660,GO:0051287,GO:0071949,GO:1903958	cytochrome-b5 reductase activity, acting on NAD(P)H|protein binding|mitochondrion|mitochondrial outer membrane|mitochondrial inner membrane|endoplasmic reticulum|endoplasmic reticulum membrane|lipid droplet|cytosol|lipid metabolic process|steroid biosynthetic process|cholesterol biosynthetic process|nitric oxide biosynthetic process|steroid metabolic process|cholesterol metabolic process|membrane…	WP1274	Oxidation by cytochrome P450	R-MMU-1430728,R-MMU-168249,R-MMU-168256,R-MMU-196836,R-MMU-196849,R-MMU-196854,R-MMU-211859,R-MMU-211945,R-MMU-6798695	Metabolism|Innate Immune System|Immune System|Vitamin C (ascorbate) metabolism|Metabolism of water-soluble vitamins and cofactors|Metabolism of vitamins and cofactors|Biological oxidations|Phase I - Functionalization of compounds|Neutrophil degranulation
Cyba	320.11768873632695	441.9442656139515	198.291	0.4486372612904843	-1.15638	2.6369050895141408e-05	0.00013043	Down	8.523331771161416	7.02331	7.031170172343497	9.149894995333623	18.794049624280795	25.488033666475378	13057	protein_coding	cytochrome b-245%2C alpha polypeptide	mmu04145,mmu04613,mmu04621,mmu04670,mmu04380,mmu05208,mmu05140,mmu05020,mmu05417,mmu05418,mmu05415	Phagosome|Neutrophil extracellular trap formation|NOD-like receptor signaling pathway|Leukocyte transendothelial migration|Osteoclast differentiation|Chemical carcinogenesis - reactive oxygen species|Leishmaniasis|Prion disease|Lipid and atherosclerosis|Fluid shear stress and atherosclerosis|Diabetic cardiomyopathy	GO:0001725,GO:0001938,GO:0003106,GO:0005515,GO:0005634,GO:0005737,GO:0005739,GO:0005768,GO:0005794,GO:0005886,GO:0005925,GO:0006801,GO:0006954,GO:0009055,GO:0014895,GO:0016020,GO:0016175,GO:0016324,GO:0016491,GO:0017004,GO:0017124,GO:0020037,GO:0030307,GO:0030425,GO:0032755,GO:0032760,GO:0032930,GO:0033864,GO:0034137,GO:0042554,GO:0043020,GO:0043025,GO:0045087,GO:0045730,GO:0045777,GO:0046872,GO:…	stress fiber|positive regulation of endothelial cell proliferation|negative regulation of glomerular filtration by angiotensin|protein binding|nucleus|cytoplasm|mitochondrion|endosome|Golgi apparatus|plasma membrane|focal adhesion|superoxide metabolic process|inflammatory response|electron transfer activity|smooth muscle hypertrophy|membrane|superoxide-generating NAD(P)H oxidase activity|apical p…	WP4466,WP3626,WP412	Oxidative stress and redox pathway|Microglia pathogen phagocytosis pathway|Oxidative stress response	R-MMU-1222556,R-MMU-1236973,R-MMU-1236975,R-MMU-1280218,R-MMU-162582,R-MMU-168249,R-MMU-168256,R-MMU-194138,R-MMU-194315,R-MMU-195258,R-MMU-2262752,R-MMU-3299685,R-MMU-4420097,R-MMU-5668599,R-MMU-6798695,R-MMU-8953897,R-MMU-9006934,R-MMU-9012999,R-MMU-9013149,R-MMU-9013404,R-MMU-9013423,R-MMU-9711123,R-MMU-9716542,R-MMU-983169	ROS and RNS production in phagocytes|Cross-presentation of particulate exogenous antigens (phagosomes)|Antigen processing-Cross presentation|Adaptive Immune System|Signal Transduction|Innate Immune System|Immune System|Signaling by VEGF|Signaling by Rho GTPases|RHO GTPase Effectors|Cellular responses to stress|Detoxification of Reactive Oxygen Species|VEGFA-VEGFR2 Pathway|RHO GTPases Activate NAD…
Cyc1	3331.318561760644	4458.568724722227	2204.0683987990587	0.4942487368006877	-1.01669	4.424947146098378e-27	3.6537420720640895e-25	Down	37.802482380146756	40.7928	43.93400770853361	85.28414870252361	84.51317042802502	90.017	66445	protein_coding	cytochrome c-1	mmu00190,mmu04260,mmu04714,mmu05208,mmu05010,mmu05012,mmu05014,mmu05016,mmu05020,mmu05022,mmu05415,mmu04932	Oxidative phosphorylation|Cardiac muscle contraction|Thermogenesis|Chemical carcinogenesis - reactive oxygen species|Alzheimer disease|Parkinson disease|Amyotrophic lateral sclerosis|Huntington disease|Prion disease|Pathways of neurodegeneration - multiple diseases|Diabetic cardiomyopathy|Non-alcoholic fatty liver disease	GO:0005515,GO:0005739,GO:0005743,GO:0005750,GO:0006122,GO:0008121,GO:0009055,GO:0016020,GO:0020037,GO:0033762,GO:0045333,GO:0046872,GO:0070469	protein binding|mitochondrion|mitochondrial inner membrane|mitochondrial respiratory chain complex III|mitochondrial electron transport, ubiquinol to cytochrome c|ubiquinol-cytochrome-c reductase activity|electron transfer activity|membrane|heme binding|response to glucagon|cellular respiration|metal ion binding|respirasome			R-MMU-1428517,R-MMU-1430728,R-MMU-163200,R-MMU-611105	The citric acid (TCA) cycle and respiratory electron transport|Metabolism|Respiratory electron transport, ATP synthesis by chemiosmotic coupling, and heat production by uncoupling proteins.|Respiratory electron transport
Cylc2	4.917872579562514	0	9.835745159125034	54.99165147435322	5.781140708238149	0.000664548	0.0024501	Up	0.0260646	0.1121861196647856	0.1160762281058178	0	0	0	74914	protein_coding	cylicin%2C basic protein of sperm head cytoskeleton 2			GO:0003674,GO:0005575,GO:0008150	molecular_function|cellular_component|biological_process
Cyp17a1	3.0157313106518995	0	6.0314626213038025	33.76047196179154	5.0772631675395905	0.00867236	0.024208860793131958	Up	0.0472731	0.1878190549754995	0.0485829	0	0	0	13074	protein_coding	cytochrome P450%2C family 17%2C subfamily a%2C polypeptide 1	mmu00140,mmu04913,mmu04917,mmu04927,mmu04934	Steroid hormone biosynthesis|Ovarian steroidogenesis|Prolactin signaling pathway|Cortisol synthesis and secretion|Cushing syndrome	GO:0004497,GO:0004508,GO:0005506,GO:0005739,GO:0005783,GO:0006629,GO:0006694,GO:0006704,GO:0008202,GO:0016020,GO:0016491,GO:0016705,GO:0016829,GO:0020037,GO:0030424,GO:0042446,GO:0042448,GO:0042995,GO:0043025,GO:0043231,GO:0046872,GO:0047442,GO:0090031	monooxygenase activity|steroid 17-alpha-monooxygenase activity|iron ion binding|mitochondrion|endoplasmic reticulum|lipid metabolic process|steroid biosynthetic process|glucocorticoid biosynthetic process|steroid metabolic process|membrane|oxidoreductase activity|oxidoreductase activity, acting on paired donors, with incorporation or reduction of molecular oxygen|lyase activity|heme binding|axon|…	WP1251,WP1274,WP55	Metapathway biotransformation|Oxidation by cytochrome P450|Steroid biosynthesis	R-MMU-1430728,R-MMU-193048,R-MMU-194002,R-MMU-196071,R-MMU-556833,R-MMU-8957322	Metabolism|Androgen biosynthesis|Glucocorticoid biosynthesis|Metabolism of steroid hormones|Metabolism of lipids|Metabolism of steroids
Cyp2f2	35.26977965080898	10.073246824818693	60.466312476799295	5.969233731399835	2.5775457450809967	0.00109275	0.00383422	Up	1.195463118004641	0.0791609	1.588973668114818	0.2756667273799903	0.0965239	0.1197673273663817	13107	protein_coding	cytochrome P450%2C family 2%2C subfamily f%2C polypeptide 2	mmu00980,mmu05208	Metabolism of xenobiotics by cytochrome P450|Chemical carcinogenesis - reactive oxygen species	GO:0004497,GO:0005506,GO:0005737,GO:0005783,GO:0006805,GO:0008392,GO:0009636,GO:0016020,GO:0016491,GO:0016705,GO:0016712,GO:0018979,GO:0019373,GO:0019825,GO:0020037,GO:0043231,GO:0046872,GO:1901170,GO:1901360	monooxygenase activity|iron ion binding|cytoplasm|endoplasmic reticulum|xenobiotic metabolic process|arachidonic acid epoxygenase activity|response to toxic substance|membrane|oxidoreductase activity|oxidoreductase activity, acting on paired donors, with incorporation or reduction of molecular oxygen|oxidoreductase activity, acting on paired donors, with incorporation or reduction of molecular ox…	WP1251,WP1274,WP79	Metapathway biotransformation|Oxidation by cytochrome P450|Tryptophan metabolism	R-MMU-1430728,R-MMU-211859,R-MMU-211897,R-MMU-211935,R-MMU-211945,R-MMU-211981,R-MMU-211999	Metabolism|Biological oxidations|Cytochrome P450 - arranged by substrate type|Fatty acids|Phase I - Functionalization of compounds|Xenobiotics|CYP2E1 reactions
Cyp4a12b	11.901055212855852	1.5220250721638422	22.280085353547868	14.161821941828494	3.823934977352952	0.000577231	0.00215518	Up	0.1816904279556114	0.084218	0.5352778738637869	0.0441018	0	0.0113766	13118	protein_coding	cytochrome P450%2C family 4%2C subfamily a%2C polypeptide 12B	mmu00071,mmu00590,mmu00830,mmu03320,mmu04270,mmu04750	Fatty acid degradation|Arachidonic acid metabolism|Retinol metabolism|PPAR signaling pathway|Vascular smooth muscle contraction|Inflammatory mediator regulation of TRP channels	GO:0001676,GO:0001822,GO:0004497,GO:0005506,GO:0005615,GO:0005737,GO:0005783,GO:0005789,GO:0006631,GO:0006691,GO:0008391,GO:0008392,GO:0016020,GO:0016324,GO:0016491,GO:0016705,GO:0018685,GO:0019369,GO:0019373,GO:0020037,GO:0032305,GO:0043231,GO:0043651,GO:0046456,GO:0046872,GO:0048252,GO:0050051,GO:0052869,GO:0070330,GO:0097267,GO:0102033,GO:0102116,GO:0103002,GO:0120250	long-chain fatty acid metabolic process|kidney development|monooxygenase activity|iron ion binding|extracellular space|cytoplasm|endoplasmic reticulum|endoplasmic reticulum membrane|fatty acid metabolic process|leukotriene metabolic process|arachidonic acid monooxygenase activity|arachidonic acid epoxygenase activity|membrane|apical plasma membrane|oxidoreductase activity|oxidoreductase activity,…	WP4349,WP4347,WP4348,WP2316	Eicosanoid metabolism via cytochrome P450 monooxygenases|Eicosanoid metabolism via cyclooxygenases (COX)|Eicosanoid metabolism via lipoxygenases (LOX)|PPAR signaling pathway	R-MMU-1430728,R-MMU-211859,R-MMU-211897,R-MMU-211935,R-MMU-211945,R-MMU-211979,R-MMU-2142691,R-MMU-2142753,R-MMU-2142816,R-MMU-556833,R-MMU-8978868	Metabolism|Biological oxidations|Cytochrome P450 - arranged by substrate type|Fatty acids|Phase I - Functionalization of compounds|Eicosanoids|Synthesis of Leukotrienes (LT) and Eoxins (EX)|Arachidonic acid metabolism|Synthesis of (16-20)-hydroxyeicosatetraenoic acids (HETE)|Metabolism of lipids|Fatty acid metabolism
Cyp4f15	39.93847824263726	26.07779821613776	53.79915826913678	2.070321417558905	1.0498547636285185	0.0109738	0.029669577998015787	Up	0.8300018965429545	0.5717704910408193	0.7429356566982921	0.292452	0.4377649277341792	0.3646354140746209	106648	protein_coding	cytochrome P450%2C family 4%2C subfamily f%2C polypeptide 15			GO:0005504,GO:0005737,GO:0008391,GO:0008392,GO:0016324,GO:0016709,GO:0018685,GO:0020037,GO:0036101,GO:0043231,GO:0050051,GO:0052869,GO:0052871,GO:0052872,GO:0097267,GO:0102033,GO:1905344	fatty acid binding|cytoplasm|arachidonic acid monooxygenase activity|arachidonic acid epoxygenase activity|apical plasma membrane|oxidoreductase activity, acting on paired donors, with incorporation or reduction of molecular oxygen, NAD(P)H as one donor, and incorporation of one atom of oxygen|alkane 1-monooxygenase activity|heme binding|leukotriene B4 catabolic process|intracellular membrane-bou…			R-MMU-1430728,R-MMU-211859,R-MMU-211897,R-MMU-211935,R-MMU-211945,R-MMU-211979,R-MMU-2142691,R-MMU-2142753,R-MMU-2142816,R-MMU-556833,R-MMU-8978868	Metabolism|Biological oxidations|Cytochrome P450 - arranged by substrate type|Fatty acids|Phase I - Functionalization of compounds|Eicosanoids|Synthesis of Leukotrienes (LT) and Eoxins (EX)|Arachidonic acid metabolism|Synthesis of (16-20)-hydroxyeicosatetraenoic acids (HETE)|Metabolism of lipids|Fatty acid metabolism
Cypt12	3.676694814051761	0	7.353389628103533	41.167830515523406	5.363445517630467	0.00371065	0.011393541378326334	Up	0.3419635166630171	0.7925422925570602	0.1171462976107981	0	0	0	75439	protein_coding	cysteine-rich perinuclear theca 12			GO:0003674,GO:0005575,GO:0008150	molecular_function|cellular_component|biological_process
Cysltr1	21.82999108504129	11.123880797024997	32.53610137305759	2.911455735106013	1.5417406846396409	0.00725584	0.020698076033427302	Up	0.1845983156378936	0.14446180237590395	0.2127088529602932	0.0407342	0.0609742	0.0945714	58861	protein_coding	cysteinyl leukotriene receptor 1	mmu04020,mmu04080	Calcium signaling pathway|Neuroactive ligand-receptor interaction	GO:0001631,GO:0002437,GO:0004930,GO:0004974,GO:0005515,GO:0005886,GO:0006816,GO:0006935,GO:0006954,GO:0007165,GO:0007166,GO:0007186,GO:0007218,GO:0008528,GO:0016020,GO:0045766,GO:0045907,GO:0051649	cysteinyl leukotriene receptor activity|inflammatory response to antigenic stimulus|G protein-coupled receptor activity|leukotriene receptor activity|protein binding|plasma membrane|calcium ion transport|chemotaxis|inflammatory response|signal transduction|cell surface receptor signaling pathway|G protein-coupled receptor signaling pathway|neuropeptide signaling pathway|G protein-coupled peptide …	WP1396,WP41,WP4348,WP189	GPCRs, non-odorant |GPCRs, other|Eicosanoid metabolism via lipoxygenases (LOX)|GPCRs, class A rhodopsin-like	R-MMU-162582,R-MMU-372790,R-MMU-373076,R-MMU-388396,R-MMU-391903,R-MMU-391906,R-MMU-416476,R-MMU-500792	Signal Transduction|Signaling by GPCR|Class A/1 (Rhodopsin-like receptors)|GPCR downstream signalling|Eicosanoid ligand-binding receptors|Leukotriene receptors|G alpha (q) signalling events|GPCR ligand binding
Cyyr1	44.9558	24.08535884260645	65.82633608659239	2.7305520491909503	1.4491926574142555	0.00890778	0.0247823	Up	0.3016713612021258	0.3684099899951996	0.2998653651167643	0.2295779930321989	0.0958328	0.0371593	224405	protein_coding	cysteine and tyrosine-rich protein 1			GO:0003674,GO:0005575,GO:0008150,GO:0016020	molecular_function|cellular_component|biological_process|membrane
D130040H23Rik	100.73649371141913	27.19550126206801	174.27748616077034	6.3938618333014325	2.676687568865925	1.8887872044237638e-14	3.7229127330697353e-13	Up	2.8130816966703147	1.7754434084851491	3.0114881557523363	0.2533906281977688	0.4258750161167076	0.5779680873665544	211135	protein_coding	RIKEN cDNA D130040H23 gene			GO:0003674,GO:0005575,GO:0008150	molecular_function|cellular_component|biological_process
D1Pas1	4.8511372161232575	0	9.702274432246522	54.309635129475545	5.7631362656680825	0.00096316	0.00342959	Up	0.0361269	0.18838917819654896	0.0371279	0	0	0	110957	protein_coding	DNA segment%2C Chr 1%2C Pasteur Institute 1	mmu04622,mmu05203,mmu05161	RIG-I-like receptor signaling pathway|Viral carcinogenesis|Hepatitis B	GO:0000166,GO:0000239,GO:0003676,GO:0003677,GO:0003678,GO:0003723,GO:0003724,GO:0003729,GO:0003924,GO:0004386,GO:0005524,GO:0005634,GO:0005654,GO:0005737,GO:0005813,GO:0005829,GO:0005852,GO:0005886,GO:0006413,GO:0007059,GO:0007275,GO:0007276,GO:0007283,GO:0008134,GO:0008143,GO:0008190,GO:0008625,GO:0009615,GO:0010494,GO:0010501,GO:0010628,GO:0016055,GO:0016787,GO:0016887,GO:0017111,GO:0017148,GO:…	nucleotide binding|pachytene|nucleic acid binding|DNA binding|DNA helicase activity|RNA binding|RNA helicase activity|mRNA binding|GTPase activity|helicase activity|ATP binding|nucleus|nucleoplasm|cytoplasm|centrosome|cytosol|eukaryotic translation initiation factor 3 complex|plasma membrane|translational initiation|chromosome segregation|multicellular organism development|gamete generation|sperm…	WP310	mRNA processing
D630033O11Rik	53.26214080979048	80.01580255327713	26.508479066303764	0.331111	-1.59462	0.000839056	0.00302394	Down	0.6776507285152003	0.6730879203195945	1.1938758383872443	1.1455315443727951	3.282885274403541	3.758216134600256	235302	non_coding	RIKEN cDNA D630033O11 gene			GO:0003674,GO:0005575,GO:0008150	molecular_function|cellular_component|biological_process
D630044L22Rik	9.676121222626307	16.96127780635084	2.39096	0.14014890492704554	-2.83497	0.00533932	0.0157803	Down	0.0195748	0.00972152	0.0402345	0.3029024982291676	0.1303918951167045	0.0735413	240054	non_coding	RIKEN cDNA gene D630044L22 gene			GO:0003674,GO:0005575,GO:0008150	molecular_function|cellular_component|biological_process
D830024N08Rik	32.71654170521177	59.34144253853604	6.091640871887432	0.10281548458487104	-3.28187	2.126702915686367e-06	1.2898941734222533e-05	Down	0.0163597	0.00812479	0.0126098	0.1731111855140248	0.1684166671658487	0.0326519	105246804	non_coding				GO:0003674,GO:0005575,GO:0008150	molecular_function|cellular_component|biological_process
D830031N03Rik	48.006492090583066	14.259711470059091	81.75327271110712	5.810586346266823	2.53868	3.103431494360122e-09	3.0058870443109414e-08	Up	0.2687718306776888	0.3050995614092841	0.2762191578787157	0.0285951	0.0760949	0.0524549	442834	protein_coding	RIKEN cDNA D830031N03 gene
D930015M05Rik	9.611815668796847	16.171478492043203	3.052152845550483	0.18807350984056895	-2.41063	0.013049870568576464	0.034540164848957465	Down	0.0243781	0.0968557	0.1002142277040273	0.7100765237775603	0.2657245373669373	0.2289669493769063	320507	non_coding	RIKEN cDNA D930015M05 gene			GO:0003674,GO:0005575,GO:0008150	molecular_function|cellular_component|biological_process
D930030F02Rik	8.868272858238912	15.330424163305707	2.4061215531720967	0.15601750902429476	-2.68022	0.0123994	0.0330312	Down	0.00735266	0	0.018891	0.0836585	0.062335	0.0276234	320688	non_coding				GO:0003674,GO:0005575,GO:0008150	molecular_function|cellular_component|biological_process
Dab2	165.59217771614732	103.35230168133869	227.83205375095608	2.1972490380966736	1.1356983953257778	4.201876211024263e-06	2.4254068731164608e-05	Up	1.2881023468340522	0.9412943403536088	0.8935609718091019	0.5401792299253354	0.3955856179675888	0.5444228415726821	13132	protein_coding	disabled 2%2C mitogen-responsive phosphoprotein	mmu04144	Endocytosis	GO:0000122,GO:0000904,GO:0001650,GO:0001701,GO:0001921,GO:0001934,GO:0002092,GO:0005178,GO:0005515,GO:0005546,GO:0005886,GO:0005905,GO:0006897,GO:0006898,GO:0006915,GO:0007275,GO:0010718,GO:0010862,GO:0010977,GO:0015031,GO:0016020,GO:0016055,GO:0016324,GO:0030099,GO:0030132,GO:0030136,GO:0030154,GO:0030276,GO:0030308,GO:0030335,GO:0030511,GO:0030665,GO:0031410,GO:0032091,GO:0032349,GO:0032436,GO:…	negative regulation of transcription by RNA polymerase II|cell morphogenesis involved in differentiation|fibrillar center|in utero embryonic development|positive regulation of receptor recycling|positive regulation of protein phosphorylation|positive regulation of receptor internalization|integrin binding|protein binding|phosphatidylinositol-4,5-bisphosphate binding|plasma membrane|clathrin-coate…	WP539	Wnt signaling pathway	R-MMU-157858,R-MMU-190828,R-MMU-190873,R-MMU-196025,R-MMU-199991,R-MMU-5653656,R-MMU-8856825,R-MMU-8856828	Gap junction trafficking and regulation|Gap junction trafficking|Gap junction degradation|Formation of annular gap junctions|Membrane Trafficking|Vesicle-mediated transport|Cargo recognition for clathrin-mediated endocytosis|Clathrin-mediated endocytosis
Dach1	1642.2120323480938	1023.7984767179947	2260.625587978194	2.207747359684646	1.1425750888806527	8.500688147434431e-19	2.7663616538925848e-17	Up	10.216639471158636	10.467736552895612	12.663834898245089	5.682582940606713	5.208695115989314	4.900283778919214	13134	protein_coding	dachshund family transcription factor 1			GO:0000122,GO:0000977,GO:0000978,GO:0000981,GO:0001227,GO:0001967,GO:0003677,GO:0003700,GO:0005515,GO:0005634,GO:0005654,GO:0005667,GO:0005737,GO:0005794,GO:0005829,GO:0006355,GO:0007275,GO:0007585,GO:0010944,GO:0016607,GO:0030336,GO:0033262,GO:0044342,GO:0045892,GO:0046545,GO:0048147,GO:0050673,GO:0060244,GO:2000279	negative regulation of transcription by RNA polymerase II|RNA polymerase II transcription regulatory region sequence-specific DNA binding|RNA polymerase II cis-regulatory region sequence-specific DNA binding|DNA-binding transcription factor activity, RNA polymerase II-specific|DNA-binding transcription repressor activity, RNA polymerase II-specific|suckling behavior|DNA binding|DNA-binding transc…
[truncated: 1,570 more rows]
