# Supplementary material for: cGAS knockout inhibited endotoxin-induced uveitis in mice
Source: Genes Dis. 2025 Jul 29;13(2):101786. doi: 10.1016/j.gendis.2025.101786 (PMC12757528; doi:10.1016/j.gendis.2025.101786)
Supplement: Multimedia component 5 [file mmc5.xls]

id	Term	Category	ListHits	ListTotal	PopHits	PopTotal	p-value	q-value	Enrichment_score	geneID
GO:0030020	extracellular matrix structural constituent conferring tensile strength	molecular_function	21	1579	38	20845	2.12E-14	1.08E-10	7.295506816	Col11a1;Col11a2;Col16a1;Col1a1;Col22a1;Col24a1;Col25a1;Col27a1;Col28a1;Col3a1;Col4a1;Col4a2;Col4a5;Col4a6;Col5a1;Col5a2;Col6a1;Col6a4;Col6a6;Col7a1;Col8a1
GO:0030317	flagellated sperm motility	biological_process	35	1579	113	20845	2.36E-13	6.00E-10	4.088927124	Adam3;Akap4;Armc12;Atp1a4;Cabs1;Cacna1e;Catsper1;Ccdc39;Cfap43;Cfap65;Dpcd;Fam71d;Fsip2;Gapdhs;Gk2;Gm39566;Ldhc;Lztfl1;Met;Nme8;Pgk2;Prm3;Ropn1;Ropn1l;Septin12;Slc22a16;Smcp;Spem1;Tekt3;Tex101;Tnp1;Tnp2;Ttll9;Txndc2;Vps13a
GO:0062023	collagen-containing extracellular matrix	cellular_component	64	1579	319	20845	4.75E-13	8.07E-10	2.648555393	Abi3bp;Angptl6;Aspn;Cela1;Col11a1;Col11a2;Col16a1;Col1a1;Col22a1;Col24a1;Col25a1;Col27a1;Col28a1;Col3a1;Col4a1;Col4a2;Col4a5;Col4a6;Col5a1;Col5a2;Col6a1;Col6a4;Col6a6;Col7a1;Col8a1;Colec12;Dcn;Fbln2;Fbn1;Fgfr2;Fgl1;Fras1;Frem1;Gpc2;Hapln1;Hmcn1;Hspg2;Il16;Krt1;Lama2;Lama3;Lamc2;Lox;Lum;Matn3;Mfap4;Mgp;Muc1;Muc2;Muc4;Nid1;Nid2;Ogn;Plxdc2;Postn;Reln;Sema3c;Sema6d;Sfrp1;Sspo;Tgfbi;Thbs1;Tnr;Vcan
GO:0005201	extracellular matrix structural constituent	molecular_function	34	1579	117	20845	3.91E-12	4.99E-09	3.836302323	Abi3bp;Col11a1;Col11a2;Col16a1;Col1a1;Col22a1;Col24a1;Col27a1;Col28a1;Col3a1;Col4a1;Col4a2;Col4a5;Col4a6;Col5a1;Col5a2;Col7a1;Col8a1;Fbln2;Fbn1;Fras1;Hmcn1;Lama2;Lama3;Lamc2;Mfap4;Muc2;Nid1;Nid2;Postn;Reln;Sspo;Tgfbi;Thbs1
GO:0031012	extracellular matrix	cellular_component	54	1579	268	20845	2.66E-11	2.72E-08	2.659982229	Abi3bp;Adamts16;Adamts20;Adamts6;Aspn;Ccbe1;Col11a1;Col11a2;Col16a1;Col1a1;Col22a1;Col24a1;Col27a1;Col28a1;Col3a1;Col5a1;Col5a2;Col6a1;Col6a4;Col6a6;Col7a1;Col8a1;Cxcr4;Dcn;Ecm2;Egfl6;Fbn1;Hapln1;Hapln2;Hspg2;Lamc2;Lingo4;Lox;Lum;Matn3;Mgp;Mmp12;Mmp16;Mmp23;Muc2;Muc5ac;Nid1;Nid2;Ogn;Postn;Reln;Sned1;Sspo;Tgfbi;Tgfbr3;Thbs1;Timp1;Tnr;Vcan
GO:0007155	cell adhesion	biological_process	90	1579	593	20845	1.56E-10	1.32E-07	2.003584141	Adam2;Adam3;Adam5;Apc;Cadm2;Calca;Cd164;Cdh1;Cdh12;Cdh15;Cdh23;Cdh3;Cdh6;Cdh7;Cdhr4;Ceacam1;Cgref1;Cldn1;Cldn4;Cldn7;Cntnap5a;Cntnap5b;Col16a1;Col28a1;Col5a1;Col6a1;Col6a4;Col6a6;Col7a1;Col8a1;Csf3r;Ctnna3;Cxadr;Dpp4;Dsc2;Dsc3;Dsg1a;Dsg2;Dsg3;Egfl6;Fat2;Fat3;Flrt2;Frem1;Hapln1;Hapln2;Itga1;Itga4;Itga6;Itga8;Itgb4;Itgb8;Kitl;Lama2;Lama3;Lamc2;Lpp;Mfap4;Mpzl2;Muc4;Mybpc2;Mybph;Ncam2;Nectin3;Nid1;Ni…
GO:0070469	respirasome	cellular_component	22	1579	61	20845	2.39E-10	1.74E-07	4.761158235	COX1;COX2;CYTB;Cyc1;ND1;ND2;ND3;ND4;ND4L;ND5;ND6;Ndufa13;Ndufa2;Ndufa7;Ndufb2;Ndufb7;Ndufb8;Ndufs6;Ndufs8;Uqcr11;Uqcrc1;Uqcrq
GO:0030198	extracellular matrix organization	biological_process	39	1579	178	20845	1.23E-09	7.85E-07	2.892440102	Abi3bp;Adamts16;Adamts20;Adamts6;Atp7a;Col11a1;Col16a1;Col1a1;Col22a1;Col24a1;Col27a1;Col28a1;Col3a1;Col4a1;Col4a2;Col4a5;Col4a6;Col5a1;Col5a2;Col6a4;Col7a1;Col8a1;Ecm2;Egfl6;Fbln2;Gfap;Hspg2;Itga8;Matn3;Mmp12;Mmp16;Mmp23;Nid1;Postn;Serpinb5;Slc39a8;Tgfbi;Tnf;Tnr
GO:0005581	collagen trimer	cellular_component	22	1579	75	20845	1.98E-08	1.12E-05	3.872408697	C1qb;Ccbe1;Col11a1;Col11a2;Col16a1;Col1a1;Col24a1;Col25a1;Col27a1;Col28a1;Col3a1;Col4a1;Col4a2;Col5a1;Col5a2;Col6a1;Col6a4;Col6a6;Col7a1;Col8a1;Colec12;Lox
GO:0009060	aerobic respiration	biological_process	18	1579	61	20845	3.45E-07	0.000175974	3.895493101	Bloc1s1;COX1;ND1;ND2;ND3;ND4;ND4L;ND5;ND6;Ndufa13;Ndufa2;Ndufa7;Ndufb2;Ndufb7;Ndufb8;Ndufs6;Ndufs8;Sirt3
GO:0000978	RNA polymerase II cis-regulatory region sequence-specific DNA binding	molecular_function	124	1579	1049	20845	3.87E-07	0.00017935	1.560507881	2010315B03Rik;5430403G16Rik;Arid3c;BC024063;Bmi1;Cebpa;Cebpb;Cebpd;Dach1;Dach2;E2f1;Egr1;Egr4;Ehf;Esrra;Ets1;Etv1;Etv4;Fos;Foxc1;Foxe3;Foxp2;Foxp3;Fubp1;Gata3;Gm13212;Gm32687;Gm35315;Gm3604;Gm5141;Gm7072;Gsc2;Gsx1;Hdx;Jund;Klf5;Lyl1;Mecom;Mga;Mitf;Mlxipl;Muc1;Mybl1;Myc;Nfat5;Nfe2l3;Npas4;Nr1h3;Nrip1;Onecut1;Onecut2;Pgr;Plag1;Plagl1;Pou3f2;Prrx1;Rfx7;Sirt1;Six2;Six5;Snapc3;Sox17;Sp3;Spi1;Stat4;Tbx…
GO:0005747	mitochondrial respiratory chain complex I	cellular_component	16	1579	52	20845	8.22E-07	0.000349236	4.061967165	1700029P11Rik;ND1;ND2;ND3;ND4;ND4L;ND5;ND6;Ndufa13;Ndufa2;Ndufa7;Ndufb2;Ndufb7;Ndufb8;Ndufs6;Ndufs8
GO:0008137	NADH dehydrogenase (ubiquinone) activity	molecular_function	9	1579	17	20845	1.12E-06	0.000437659	6.988972917	ND1;ND2;ND3;ND4;ND4L;ND5;ND6;Ndufa2;Ndufs8
GO:0019774	proteasome core complex, beta-subunit complex	cellular_component	7	1579	10	20845	1.38E-06	0.00050338	9.240975301	Psmb10;Psmb3;Psmb4;Psmb5;Psmb6;Psmb8;Psmb9
GO:0042776	proton motive force-driven mitochondrial ATP synthesis	biological_process	17	1579	62	20845	2.27E-06	0.000770111	3.619736869	ATP8;Atp5e;ND1;ND2;ND3;ND4;ND4L;ND5;ND6;Ndufa13;Ndufa2;Ndufa7;Ndufb2;Ndufb7;Ndufb8;Ndufs6;Ndufs8
GO:0071230	cellular response to amino acid stimulus	biological_process	16	1579	57	20845	3.20E-06	0.001018529	3.705654256	Atp7a;Cdh1;Cebpb;Col16a1;Col1a1;Col3a1;Col4a1;Col4a6;Col5a2;Col6a1;Cpeb4;Glra1;Glra3;Grin2a;Lamtor2;Tnf
GO:0002181	cytoplasmic translation	biological_process	20	1579	85	20845	4.07E-06	0.001219653	3.106210185	Fau;Rpl11;Rpl13a;Rpl14;Rpl18a;Rpl26;Rpl29;Rpl36a;Rpl41;Rpl8;Rplp1;Rplp2;Rps14;Rps18;Rps2;Rps23;Rps29;Rps3;Rps5;Uba52
GO:0030021	extracellular matrix structural constituent conferring compression resistance	molecular_function	7	1579	12	20845	7.96E-06	0.002255362	7.700812751	Aspn;Dcn;Hapln1;Hspg2;Lum;Ogn;Vcan
GO:0006120	mitochondrial electron transport, NADH to ubiquinone	biological_process	10	1579	26	20845	1.04E-05	0.0026394	5.077458956	ND1;ND2;ND3;ND4;ND5;ND6;Ndufa7;Ndufb8;Ndufs6;Ndufs8
GO:0030261	chromosome condensation	biological_process	10	1579	26	20845	1.04E-05	0.0026394	5.077458956	H1f10;H1f7;H1f8;H1f9;Hmga2;Prm1;Prm2;Prm3;Smc4;Top2a
GO:0005604	basement membrane	cellular_component	23	1579	113	20845	1.09E-05	0.0026394	2.687009253	Col28a1;Col4a1;Col4a2;Col4a5;Col4a6;Col5a1;Col7a1;Col8a1;Egfl6;Fbn1;Fras1;Frem1;Hmcn1;Hspg2;Itga6;Itgb4;Lama2;Lama3;Lamc2;Nid1;Nid2;Tgfbi;Timp1
GO:0007283	spermatogenesis	biological_process	62	1579	469	20845	1.23E-05	0.002838905	1.745173526	4930447C04Rik;4932438A13Rik;Acsbg2;Acvr2a;Adam1b;Adam24;Adcy10;Armc12;Atp1a4;Atrx;Brip1;Cabs1;Catsper1;Ccdc33;Cfap43;Cip2a;D1Pas1;Dmxl2;Dpcd;Galnt3;Galntl5;Gja1;Gk2;H1f7;H1f9;Hfm1;Hmga2;Hook1;Immp2l;Klc3;Lztfl1;Mael;Meioc;Mroh2b;Mybl1;Nanos2;Nek1;Nme8;Oaz3;Odf1;Odf3;Pdilt;Piwil1;Pld6;Prm1;Prm2;Prm3;Rnf151;Sirt1;Slc22a16;Sox17;Spata20;Spata31;Spem1;Styx;Tdrd9;Tex15;Tnp1;Tnp2;Tpgs1;Tssk2;Txndc2
GO:0005509	calcium ion binding	molecular_function	78	1579	632	20845	1.28E-05	0.002838905	1.62928588	Acer3;Adgrl4;Aif1;Aoah;Asah2;Aspn;Braf;Cabs1;Cacna1e;Capn11;Capns2;Ccbe1;Cdh1;Cdh12;Cdh15;Cdh19;Cdh23;Cdh3;Cdh6;Cdh7;Cetn1;Cgref1;Chordc1;Clec4a1;Cracr2b;Cubn;Dsc2;Dsc3;Dsg1a;Dsg2;Dsg3;Efcab3;Egfl6;Enpp3;Esyt3;Fat2;Fat3;Fbln2;Fbn1;Fscb;Galnt3;Gjb2;Hmcn1;Hspg2;Ids;Lpcat2b;Lrp1b;Man1a;Matn3;Mctp2;Mgmt;Mgp;Mmp12;Myl4;Necab1;Nid1;Nid2;Nkd2;Nrxn1;Pcdh15;Pcdhb18;Pclo;Plcz1;Ppp3r2;Ryr1;S100a1;S100a16;S1…
GO:0042773	ATP synthesis coupled electron transport	biological_process	5	1579	6	20845	1.39E-05	0.002961173	11.00116107	COX2;ND4;ND4L;ND5;Ndufa7
GO:0004129	cytochrome-c oxidase activity	molecular_function	7	1579	13	20845	1.61E-05	0.003287407	7.108442539	COX1;COX2;COX3;Cox4i1;Cox4i2;Cox5b;Cox7a1
GO:0022626	cytosolic ribosome	cellular_component	18	1579	82	20845	3.34E-05	0.006544863	2.897866819	Fau;Rpl11;Rpl13a;Rpl14;Rpl18a;Rpl26;Rpl29;Rpl36a;Rpl37rt;Rpl8;Rplp1;Rps14;Rps18;Rps2;Rps23;Rps3;Rps5;Uba52
GO:0099507	ligand-gated monoatomic ion channel activity involved in regulation of presynaptic membrane potential	molecular_function	9	1579	24	20845	3.69E-05	0.006758848	4.950522483	Gabra2;Gabrb1;Gabrb2;Glra1;Gria2;Gria3;Grik2;Grin2a;Grin2b
GO:0046872	metal ion binding	molecular_function	299	1579	3202	20845	3.71E-05	0.006758848	1.232734726	Ace2;Acer3;Acp5;Acsm1;Acvr2a;Adam1b;Adam24;Adamts16;Adamts20;Adcy10;Adh1;Adh7;Ago2;Aif1;Alkbh7;Alox12e;Amz1;Anapc11;Aoah;Arap2;Arhgap29;Asah2;Aspa;Asxl3;Atox1;Atp11c;Atp13a3;Atp1a4;Atp7a;Atp8b3;Atrx;Baz1a;Birc7;Bmi1;Bmpr2;Bnc2;Braf;Brip1;C1galt1;COX1;COX2;CYTB;Cacna1e;Cacna2d1;Capn11;Capns2;Ccs;Cdh1;Cdh12;Cdh15;Cdh23;Cdh3;Cdh6;Cdh7;Cela1;Cetn1;Cfi;Cgref1;Chordc1;Chpt1;Churc1;Clec4d;Cmah;Cnot6l;Co…
GO:0022625	cytosolic large ribosomal subunit	cellular_component	14	1579	56	20845	5.44E-05	0.009555473	3.300348322	Rpl11;Rpl13a;Rpl14;Rpl18a;Rpl26;Rpl29;Rpl36a;Rpl37rt;Rpl39l;Rpl41;Rpl8;Rplp1;Rplp2;Uba52
GO:0098609	cell-cell adhesion	biological_process	31	1579	196	20845	7.33E-05	0.012455683	2.087975469	Cd2ap;Cdh1;Cdh12;Cdh15;Cdh3;Cdh6;Cdh7;Crisp2;Cstdc5;Ctnna3;Cxadr;Dcc;Dsc2;Dsc3;Dsg1a;Dsg2;Dsg3;Dsp;Fat1;Itga1;Itga10;Itga4;Itga6;Itga8;Lama3;Lpp;Mpzl2;Nectin3;Pdpn;Perp;Tmem47
GO:0005216	monoatomic ion channel activity	molecular_function	28	1579	172	20845	9.64E-05	0.015847278	2.149064023	Cacna1e;Catsper1;Gabra2;Gabra4;Gabrb1;Gabrb2;Gabrg1;Glra1;Glra3;Gria2;Gria3;Grik2;Grin2a;Grin2b;Kcna3;Kcnb2;Kcnd1;Kcng3;Kcnh5;Kcnh7;Kcnq3;Kcnq5;Ryr1;Scn1a;Scn2a;Scn3a;Scn9a;Trpm7
GO:0005750	mitochondrial respiratory chain complex III	cellular_component	6	1579	12	20845	0.000116007	0.017007262	6.600696643	COX1;CYTB;Cyc1;Uqcr11;Uqcrc1;Uqcrq
GO:0038063	collagen-activated tyrosine kinase receptor signaling pathway	biological_process	6	1579	12	20845	0.000116007	0.017007262	6.600696643	Col1a1;Col4a1;Col4a2;Col4a5;Col4a6;Ddr2
GO:0048407	platelet-derived growth factor binding	molecular_function	6	1579	12	20845	0.000116007	0.017007262	6.600696643	Col1a1;Col3a1;Col4a1;Col5a1;Col6a1;Pdap1
GO:0005518	collagen binding	molecular_function	15	1579	67	20845	0.000116762	0.017007262	2.95553581	Abi3bp;Aspn;Ccbe1;Col6a1;Col6a4;Dcn;Ddr2;Dpp4;Ecm2;Itga1;Lox;Lum;Mmp12;Nid1;Tgfbi
GO:0005515	protein binding	molecular_function	466	1579	5334	20845	0.000137192	0.018807907	1.153327572	Abca1;Abcb7;Ace2;Acvr2a;Adam1b;Adam2;Adam3;Adam5;Adcy10;Adgrf1;Ager;Ago2;Ahnak;Aif1;Aip;Akap3;Akap4;Aldh1l1;Alox5ap;Als2cl;Ank3;Ap1g2;Ap1s2;Apc;Arf5;Arhgap29;Arhgdig;Arid3c;Arl6ip4;Armc12;Asah2;Aspa;Aspn;Atf5;Atp7a;Atrx;Baz1a;Bbc3;Bex1;Birc6;Bloc1s1;Bmi1;Bmpr2;Braf;Btla;Cacna2d1;Cacnb4;Cadm2;Camk4;Capns2;Catsper1;Cavin2;Cbfb;Cbr2;Ccdc85b;Ccdc88a;Ccl3;Ccm2l;Cd164;Cd247;Cd2ap;Cd300a;Cd300c2;Cd300ld…
GO:0007156	homophilic cell adhesion via plasma membrane adhesion molecules	biological_process	20	1579	107	20845	0.000139346	0.018807907	2.467550147	Cadm2;Cdh1;Cdh12;Cdh15;Cdh23;Cdh3;Cdh6;Cdh7;Dsc2;Dsc3;Dsg1a;Dsg2;Dsg3;Fat2;Fat3;Hmcn1;Nectin3;Pcdh10;Pcdh15;Pcdhb18
GO:0005234	extracellularly glutamate-gated ion channel activity	molecular_function	4	1579	5	20845	0.000154128	0.018807907	10.56111463	Gria2;Grik2;Grin2a;Grin2b
GO:0005592	collagen type XI trimer	cellular_component	4	1579	5	20845	0.000154128	0.018807907	10.56111463	Col11a1;Col11a2;Col5a1;Col5a2
GO:0015990	electron transport coupled proton transport	biological_process	4	1579	5	20845	0.000154128	0.018807907	10.56111463	COX1;CYTB;ND4;ND5
GO:0003735	structural constituent of ribosome	molecular_function	26	1579	159	20845	0.000156213	0.018807907	2.158718399	Fau;Mrpl12;Mrpl54;Mrps24;Ndufa7;Rpl11;Rpl13a;Rpl14;Rpl18a;Rpl26;Rpl29;Rpl36a;Rpl37rt;Rpl41;Rpl8;Rplp1;Rplp2;Rps14;Rps18;Rps2;Rps23;Rps29;Rps3;Rps5;Rsl24d1;Uba52
GO:0030424	axon	cellular_component	56	1579	449	20845	0.000156366	0.018807907	1.64649894	Adcy10;Ager;Ank3;Apc;Atp7a;Bmpr2;Cadm2;Calca;Cd2ap;Cdh1;Cfh;Cntnap3;Coro1a;Cyp17a1;Dcc;Dcx;Dmd;Dnm3;Drd4;Fmr1;Fzd3;Gabra2;Gap43;Gria2;Grik2;Grm1;Ireb2;Kcna3;Map1b;Mme;Myc;Ncam2;Nectin3;Nrgn;Nrn1l;Nrtn;Ntrk3;Pclo;Penk;Pgr;Reln;Rgs7bp;Robo3;Scn1a;Scn2a;Scn3a;Scn9a;Sema3a;Sirt1;Slc8a1;Sncg;Spta1;Ssna1;Tubb3;Unc5c;Unc80
GO:0055085	transmembrane transport	biological_process	55	1579	439	20845	0.000158639	0.018807907	1.6539331	Abca1;Abca5;Abca6;Abca9;Abcb7;Abcc3;Abcc4;Aqp3;Aqp7;Cacna1e;Catsper1;Gja1;Gjb2;Kcna3;Kcnb2;Kcnd1;Kcng3;Kcnh5;Kcnh7;Kcnq3;Kcnq5;Mfsd3;Oca2;Ryr1;Scn1a;Scn2a;Scn3a;Scn9a;Slc16a12;Slc16a4;Slc16a7;Slc19a3;Slc22a16;Slc22a8;Slc24a2;Slc24a5;Slc25a24;Slc26a7;Slc2a13;Slc2a5;Slc2a9;Slc39a10;Slc39a12;Slc39a8;Slc43a1;Slc45a2;Slc47a2;Slc4a4;Slc4a7;Slc5a3;Slc7a11;Slc8a1;Slco1a4;Slco1a5;Trpm7
GO:0032981	mitochondrial respiratory chain complex I assembly	biological_process	14	1579	62	20845	0.000177335	0.020546627	2.980959774	1700029P11Rik;ND1;ND2;ND4;ND5;ND6;Ndufa13;Ndufa2;Ndufaf8;Ndufb2;Ndufb7;Ndufb8;Ndufs6;Ndufs8
GO:0097225	sperm midpiece	cellular_component	13	1579	55	20845	0.00018403	0.020848609	3.120329322	Akap3;Akap4;Atp1a4;Cfap65;Defb1;Fam71d;Fsip2;Gk2;Mroh2b;Nme8;Pcdh11x;Ppp3r2;Vps13a
GO:0005576	extracellular region	cellular_component	170	1579	1728	20845	0.00019865	0.022015604	1.298748182	4930503L19Rik;Ace2;Adamts16;Adamts20;Akr1b7;Alkal2;Amh;Angptl6;Aoah;Asah2;Aspn;Btbd17;C1qb;C1qtnf4;Calca;Ccbe1;Ccl3;Ccl5;Cd46;Cela1;Cfh;Cfi;Cgref1;Chia1;Chil3;Col11a1;Col11a2;Col16a1;Col1a1;Col24a1;Col25a1;Col27a1;Col28a1;Col3a1;Col4a1;Col4a2;Col5a1;Col5a2;Col6a1;Col6a4;Col6a6;Col7a1;Col8a1;Crisp2;Crispld1;Csf3;Cxadr;Cxcl2;Dcn;Defb1;Dipk2a;Dkkl1;Dpcd;Dpp4;Dsc3;Ecm2;Edn3;Egfl6;Emc10;Endou;Enho;Enp…
GO:0031514	motile cilium	cellular_component	28	1579	180	20845	0.000213119	0.02303066	2.053550067	Actl7a;Adcy10;Akap3;Akap4;Cabs1;Catsper1;Catsperg1;Cep295nl;Cfap43;Cfap47;Cfap65;Dnah2;Dnah8;Fam71d;Fscb;Fsip2;Gapdhs;Klc3;Ldhc;Mroh2b;Ropn1;Ropn1l;Rsph1;Ssna1;Stard10;Tekt3;Tpgs1;Ttll9
GO:0014911	positive regulation of smooth muscle cell migration	biological_process	11	1579	42	20845	0.000216844	0.02303066	3.457507766	Ager;Ccl5;Egr1;Igf1;Myc;Nox4;P2ry6;Pgr;Postn;Sema6d;Tlr4
GO:0005912	adherens junction	cellular_component	24	1579	145	20845	0.000227807	0.023701182	2.185058199	Apc;Bmpr2;Ccdc85b;Cdh1;Cdh12;Cdh15;Cdh19;Cdh3;Cdh6;Cdh7;Ceacam1;Ctnna3;Cxadr;Dsc2;Dsp;Fat2;Hmcn1;Itga6;Lama3;Lmo7;Lrrc7;Nectin3;Pgm5;Wnk3
GO:0004298	threonine-type endopeptidase activity	molecular_function	5	1579	9	20845	0.000241062	0.024096738	7.334107382	Psmb10;Psmb5;Psmb6;Psmb8;Psmb9
GO:1903136	cuprous ion binding	molecular_function	5	1579	9	20845	0.000241062	0.024096738	7.334107382	Atox1;Atp7a;Cox17;Muc2;Sncg
GO:0005751	mitochondrial respiratory chain complex IV	cellular_component	8	1579	24	20845	0.00026052	0.025541008	4.400464429	COX1;COX2;COX3;Cox4i1;Cox4i2;Cox5b;Cox7a1;Cox8c
GO:0022627	cytosolic small ribosomal subunit	cellular_component	11	1579	43	20845	0.000271631	0.025744083	3.377100608	D1Pas1;Fau;Larp4;Rps14;Rps18;Rps2;Rps23;Rps29;Rps3;Rps5;Uba52
GO:0016328	lateral plasma membrane	cellular_component	15	1579	72	20845	0.000272691	0.025744083	2.750290268	Ank3;Apc;Cdh1;Ceacam1;Cldn1;Cldn4;Cldn7;Dsg1a;Dsg2;Fzd3;Gja1;Gjb2;Nkd2;Rab13;Tacstd2
GO:0005839	proteasome core complex	cellular_component	7	1579	19	20845	0.000315526	0.028268319	4.863671211	Psmb10;Psmb3;Psmb4;Psmb5;Psmb6;Psmb8;Psmb9
GO:0006123	mitochondrial electron transport, cytochrome c to oxygen	biological_process	7	1579	19	20845	0.000315526	0.028268319	4.863671211	COX1;COX3;Cox4i1;Cox4i2;Cox5b;Cox7a1;Cox8c
GO:0016339	calcium-dependent cell-cell adhesion via plasma membrane cell adhesion molecules	biological_process	10	1579	37	20845	0.000316064	0.028268319	3.567944132	Cdh1;Cdh12;Cdh15;Cdh19;Cdh23;Cdh3;Cdh6;Cdh7;Nrxn1;Pcdhb16
GO:0035686	sperm fibrous sheath	cellular_component	6	1579	14	20845	0.000330244	0.029027282	5.65773998	Akap3;Akap4;Fscb;Gapdhs;Nme8;Pgk2
GO:0007268	chemical synaptic transmission	biological_process	26	1579	167	20845	0.000347419	0.030019336	2.055306739	Cacna1e;Cacnb4;Chrm2;Dmxl2;Drd4;Fgf12;Fgf14;Gabrb1;Gabrb2;Gabrg1;Glra1;Glra3;Gria2;Gria3;Grik2;Grin2a;Grin2b;Grm5;Met;Nrxn1;Pcdhb16;Penk;Ptchd1;Sncg;Syt10;Tpgs1
GO:0045211	postsynaptic membrane	cellular_component	38	1579	282	20845	0.00038414	0.032639091	1.778911152	Ank3;Cacna1e;Cacna2d1;Chrm2;Cnksr2;Dmd;Drd4;Erbb4;Fmr1;Gabra2;Gabra4;Gabrb1;Gabrb2;Gabrg1;Glra1;Glra3;Gria2;Gria3;Grik2;Grin2a;Grin2b;Grm1;Grm5;Il1rapl1;Itgb4;Kcna3;Kctd12;Kctd16;Lrrc7;Met;Nectin3;Neto1;Nrgn;Ntrk3;Oprm1;Pcdh17;Pcdhb16;Slc8a1
GO:0005587	collagen type IV trimer	cellular_component	4	1579	6	20845	0.000434502	0.035727309	8.800928858	Col4a1;Col4a2;Col4a5;Col4a6
GO:0086073	bundle of His cell-Purkinje myocyte adhesion involved in cell communication	biological_process	4	1579	6	20845	0.000434502	0.035727309	8.800928858	Ctnna3;Dsc2;Dsg2;Dsp
GO:0021860	pyramidal neuron development	biological_process	5	1579	10	20845	0.000452012	0.036218903	6.600696643	Atp7a;Dcx;Fgfr2;Plxna3;Uqcrq
GO:0016342	catenin complex	cellular_component	9	1579	32	20845	0.00045469	0.036218903	3.712891862	Apc;Cdh1;Cdh12;Cdh15;Cdh19;Cdh23;Cdh3;Cdh6;Cdh7
GO:0005178	integrin binding	molecular_function	24	1579	152	20845	0.000467209	0.036643597	2.084430519	Adam24;Col16a1;Col3a1;Cxadr;Dab2;Dmd;Egfl6;Fbn1;Gfap;Igf1;Il1b;Itga1;Itga10;Itga4;Itga6;Itga8;Itgb4;Itgb8;Itgbl1;Lama3;Tgfbi;Thbs1;Tnr;Tspan4
GO:0033627	cell adhesion mediated by integrin	biological_process	10	1579	39	20845	0.000501916	0.038769238	3.384972638	Col16a1;Fbn1;Itga1;Itga10;Itga4;Itga6;Itga8;Itgb4;Itgb8;Itgbl1
GO:1904646	cellular response to amyloid-beta	biological_process	9	1579	33	20845	0.000583569	0.044403507	3.600379987	Ager;Cacna2d1;Fpr2;Gja1;Grm5;Igf1;Itga4;Sirt1;Tlr4
GO:0030199	collagen fibril organization	biological_process	12	1579	55	20845	0.000704163	0.052026392	2.88030399	Atp7a;Col11a1;Col11a2;Col1a1;Col27a1;Col3a1;Col5a1;Col5a2;Ddr2;Foxc1;Lox;Lum
GO:0048286	lung alveolus development	biological_process	12	1579	55	20845	0.000704163	0.052026392	2.88030399	Atp7a;Bmpr2;Fgfr2;Foxp2;Igf1;Man2a1;Mmp12;Pdpn;Pgr;Rc3h2;Slc7a11;Tmtc3
GO:0001228	DNA-binding transcription activator activity, RNA polymerase II-specific	molecular_function	59	1579	510	20845	0.000752732	0.054820365	1.527220008	Arid3c;Atf5;Cebpa;Cebpb;Cebpd;Egr1;Egr4;Ehf;Esrra;Ets1;Etv1;Etv4;Fos;Foxc1;Gata3;Gm13212;Gsx1;Hmga2;Jund;Klf5;Mecom;Mga;Mitf;Mybl1;Myc;Nfat5;Npas4;Nr1h3;Onecut1;Onecut2;Pgr;Plag1;Plagl1;Pou3f2;Prrx1;Six2;Six5;Sox17;Spi1;Stat4;Tbx20;Zfp292;Zfp40;Zfp458;Zfp51;Zfp52;Zfp595;Zfp677;Zfp729a;Zfp738;Zfp758;Zfp760;Zfp771;Zfp788;Zfp808;Zfp945;Zfp982;Zic1;Zic3
GO:0014002	astrocyte development	biological_process	6	1579	16	20845	0.000771713	0.055018332	4.950522483	Ager;Gfap;Plp1;S100a8;S100a9;Tlr4
GO:0042759	long-chain fatty acid biosynthetic process	biological_process	5	1579	11	20845	0.000777034	0.055018332	6.000633312	Acsbg1;Acsbg2;Asah2;Plp1;Qk
GO:0060252	positive regulation of glial cell proliferation	biological_process	8	1579	28	20845	0.000838169	0.058534083	3.771826653	E2f1;Gfap;Igf1;Il1b;Myc;Plag1;Tnf;Tspo
GO:0015631	tubulin binding	molecular_function	14	1579	72	20845	0.000894209	0.061603745	2.566937584	Atf5;Gja1;Phf6;Rps3;Stmn3;Tbcc;Tcp10c;Tpgs1;Tppp3;Ttll11;Ttll6;Ttll9;Unc5c;Vbp1
GO:0097228	sperm principal piece	cellular_component	10	1579	42	20845	0.000943245	0.063917555	3.143188878	Akap3;Akap4;Cabs1;Catsper1;Catsperg1;Fscb;Fsip2;Gapdhs;Nme8;Ropn1
GO:0031622	positive regulation of fever generation	biological_process	4	1579	7	20845	0.000952871	0.063917555	7.543653307	Ccl5;Il1b;Ptgs2;Tnf
GO:0004888	transmembrane signaling receptor activity	molecular_function	28	1579	198	20845	0.001013895	0.067127725	1.866863697	Adgrd1;Adgrf1;Adgrf5;Adgrg2;Adgrl4;Calcrl;Cd247;Cd300a;Cd300c2;Cd300ld;Cd300lf;Fcgr4;Fzd3;Gabra2;Gabra4;Gabrb1;Gabrb2;Gabrg1;Gipr;Glp2r;Glra1;Glra3;Lepr;Nfam1;Nrxn1;Thbd;Tlr3;Tlr4
GO:0008305	integrin complex	cellular_component	8	1579	29	20845	0.001081393	0.070678706	3.641763665	Itga1;Itga10;Itga4;Itga6;Itga8;Itgb4;Itgb8;Itgbl1
GO:0045670	regulation of osteoclast differentiation	biological_process	6	1579	17	20845	0.00111663	0.072057967	4.659315278	Apc;Cebpb;Esrra;Fgfr3;Mitf;Tnf
GO:2000249	regulation of actin cytoskeleton reorganization	biological_process	7	1579	23	20845	0.001173439	0.073969546	4.017815348	Abi3bp;Arhgdib;Cd2ap;Gmfg;Iqgap2;Phpt1;Rnh1
GO:0030593	neutrophil chemotaxis	biological_process	14	1579	74	20845	0.001183991	0.073969546	2.497560892	C5ar1;Ccl3;Ccl5;Csf3r;Cxadr;Cxcl2;Cxcr2;Edn3;Il1b;Itga1;S100a8;S100a9;Trem1;Vav1
GO:0030175	filopodium	cellular_component	13	1579	66	20845	0.001189781	0.073969546	2.600274435	Cxadr;Dmd;Ermn;Fat1;Fgd4;Iqgap2;Itga6;Kitl;Lrrc7;Myo1g;Pdpn;Tubb3;Unc5c
GO:0060013	righting reflex	biological_process	5	1579	12	20845	0.001249197	0.076727765	5.500580536	Cdh23;Foxp2;Glra1;Npsr1;Pcdh15
GO:0007275	multicellular organism development	biological_process	110	1579	1097	20845	0.00142353	0.086394684	1.323749555	4930447C04Rik;Acsbg2;Adam24;Ago2;Angptl6;Bex1;C1galt1;Catsper1;Ccbe1;Cdh1;Cdh12;Cdh15;Cdh19;Cdh3;Cdh6;Cdh7;Cebpa;Churc1;D1Pas1;Dab2;Dach1;Dach2;Dcc;Dcx;Ddr2;Diaph2;Egfl6;Erbb4;Eya4;Fat3;Fgfr2;Fgfr3;Flrt2;Foxc1;Frem1;Fzd3;G2e3;Gap43;Greb1l;Gsx1;H1f7;H1f9;Hells;Hook1;Itga8;Lnpk;Mael;Mbnl3;Mctp2;Mecom;Met;Metrn;Mgp;Mitf;N4bp3;Nanos2;Neurod4;Nexmif;Nipbl;Nme8;Ntrk3;Odf1;Odf3;Pak3;Pdilt;Pdpn;Piwil1;Pl…
GO:0005840	ribosome	cellular_component	26	1579	184	20845	0.0015216	0.088790793	1.865414269	Dmd;Fau;Mrpl12;Mrpl54;Mrps24;Rpl11;Rpl13a;Rpl14;Rpl18a;Rpl26;Rpl29;Rpl36a;Rpl37rt;Rpl41;Rpl8;Rplp1;Rplp2;Rps14;Rps18;Rps2;Rps23;Rps29;Rps3;Rps5;Rsl24d1;Uba52
GO:0050839	cell adhesion molecule binding	molecular_function	14	1579	76	20845	0.001548561	0.088790793	2.431835605	Cdh1;Cldn7;Cxadr;Dsg2;Dsp;Grin2a;Grin2b;Itga4;Nectin3;Nrxn1;Postn;Ptprd;Tenm1;Tgfbi
GO:0016209	antioxidant activity	molecular_function	7	1579	24	20845	0.001549347	0.088790793	3.850406375	Hp;Prdx2;Prdx5;S100a8;S100a9;Selenow;Trp53inp1
GO:0005743	mitochondrial inner membrane	cellular_component	58	1579	515	20845	0.001567922	0.088790793	1.486758856	Abcb7;Alas2;Atp5e;COX1;COX2;COX3;CYTB;Cabs1;Chchd6;Coa3;Coq7;Cox4i1;Cox4i2;Cox5b;Cox7a1;Cox8c;Cyb5r3;Cyc1;Endog;Fgr;Hmgcs2;Immp2l;Ldhb;Micos13;Mrpl12;Mrpl54;Mrps24;Mtln;ND1;ND2;ND3;ND4;ND4L;ND5;ND6;Ndufa13;Ndufa2;Ndufa7;Ndufb2;Ndufb7;Ndufb8;Ndufs6;Ndufs8;Pet100;Phb;Romo1;Rps3;Sirt3;Slc25a24;Slc41a3;Smdt1;Timm10;Timm13;Timm17b;Tmem242;Uqcr11;Uqcrc1;Uqcrq
GO:0030851	granulocyte differentiation	biological_process	6	1579	18	20845	0.001568359	0.088790793	4.400464429	Cebpa;Csf3;Sp3;Spi1;Srp54a;Srp54b
GO:0035092	sperm DNA condensation	biological_process	6	1579	18	20845	0.001568359	0.088790793	4.400464429	H1f7;Piwil1;Prm1;Rnf8;Tnp1;Tnp2
GO:0045296	cadherin binding	molecular_function	13	1579	68	20845	0.001584928	0.088790793	2.523795775	Ank3;Bmpr2;Cd2ap;Cd46;Cdh1;Cdh12;Cdh15;Cdh19;Cdh23;Cdh3;Cdh6;Cdh7;Ctnna3
GO:0060078	regulation of postsynaptic membrane potential	biological_process	8	1579	31	20845	0.001735256	0.096155813	3.406811171	Fgf14;Gabra2;Gabra4;Gabrg1;Gria3;Grin2a;Grin2b;Rgs7bp
GO:0045986	negative regulation of smooth muscle contraction	biological_process	4	1579	8	20845	0.00179145	0.098202289	6.600696643	Calca;Calcrl;Ncf1;Ptgs2
GO:1901224	positive regulation of NIK/NF-kappaB signaling	biological_process	13	1579	69	20845	0.001819939	0.098702662	2.487219025	1700037H04Rik;Ager;Ank3;C1qtnf4;D1Pas1;Il1b;Nfat5;Phb;Rc3h2;Rps3;Tlr3;Tlr4;Tnf
GO:0098794	postsynapse	cellular_component	33	1579	256	20845	0.001899621	0.100064299	1.701742103	C1qb;Camk4;Cdh1;Cpeb4;Dcc;Dock10;Eea1;Fmr1;Gabra2;Gabra4;Gabrg1;Grin2a;Grin2b;Nrgn;Pin1;Pura;Rgs7bp;Rpl13a;Rpl14;Rpl26;Rpl29;Rpl36a;Rpl8;Rplp1;Rplp2;Rps14;Rps18;Rps2;Rps23;Rps3;Rps5;Slc8a1;Uba52
GO:0006122	mitochondrial electron transport, ubiquinol to cytochrome c	biological_process	5	1579	13	20845	0.00190393	0.100064299	5.077458956	CYTB;Cyc1;Uqcr11;Uqcrc1;Uqcrq
GO:0022851	GABA-gated chloride ion channel activity	molecular_function	5	1579	13	20845	0.00190393	0.100064299	5.077458956	Gabra2;Gabra4;Gabrb1;Gabrb2;Gabrg1
GO:1904315	transmitter-gated monoatomic ion channel activity involved in regulation of postsynaptic membrane potential	molecular_function	10	1579	46	20845	0.001981026	0.103053784	2.869868106	Gabra2;Gabra4;Gabrb1;Gabrb2;Glra1;Gria2;Gria3;Grik2;Grin2a;Grin2b
GO:0045333	cellular respiration	biological_process	7	1579	25	20845	0.002012715	0.103237902	3.69639012	CYTB;Cyc1;Mtln;Sdhaf4;Uqcr11;Uqcrc1;Uqcrq
GO:0016323	basolateral plasma membrane	cellular_component	33	1579	257	20845	0.002025067	0.103237902	1.695120539	Abca1;Abcc3;Abcc4;Ank3;Aqp3;Aqp7;Atp7a;C5ar1;Cd46;Cdh1;Ceacam1;Cldn1;Cldn7;Cxadr;Dsp;Erbb4;Ide;Itga6;Nkd2;P2ry6;Pdpn;Slc16a12;Slc22a28;Slc22a30;Slc22a8;Slc26a7;Slc2a9;Slc39a8;Slc47a2;Slc4a4;Slc4a7;Slc5a3;Slc8a1
GO:0032722	positive regulation of chemokine production	biological_process	11	1579	54	20845	0.00209542	0.105766824	2.689172707	Ager;Aif1;Chia1;Chil3;Egr1;Il16;Il1b;Pycard;Tlr3;Tlr4;Tnf
GO:0001953	negative regulation of cell-matrix adhesion	biological_process	6	1579	19	20845	0.002146589	0.107287364	4.168861038	Muc4;Nexmif;Plet1;Postn;Rasa1;Thbs1
GO:0007160	cell-matrix adhesion	biological_process	16	1579	96	20845	0.00221476	0.109619844	2.200232214	Col3a1;Fgl1;Frem1;Itga1;Itga10;Itga4;Itga6;Itga8;Itgb4;Itgb8;Itgbl1;Lypd3;Muc4;Nid1;Nid2;Sned1
GO:0140236	translation at presynapse	biological_process	10	1579	47	20845	0.002348481	0.114541528	2.808807082	Rpl13a;Rpl14;Rpl26;Rpl29;Rpl36a;Rpl8;Rplp2;Rps14;Rps5;Uba52
GO:0030154	cell differentiation	biological_process	98	1579	975	20845	0.002359133	0.114541528	1.326909274	4930447C04Rik;Acsbg2;Adam24;Ago2;Amh;Angptl6;Armc12;Bex1;Braf;C1galt1;Catsper1;Ccdc85b;Cebpb;Cfap43;D1Pas1;Dab2;Dcx;Ddx3y;Diaph2;Egfl6;Ehf;Ets1;Etv1;Etv4;Eya4;Fgr;Foxc1;Foxe3;Frk;Galntl5;Gap43;Gk2;H1f7;H1f9;Hck;Hfm1;Hook1;Itga8;Klc3;Lrrc34;Mael;Mecom;Metrn;Mgp;Mitf;Mroh2b;Mybl1;Nanos2;Neurod4;Nhs;Nme8;Npas4;Nr1h3;Ntrk3;Odf1;Odf3;Pdilt;Piwil1;Pld6;Plet1;Pou3f2;Prm1;Prm2;Prm3;Psmb8;Ptbp3;Pura;Qk;Rb…
GO:0009986	cell surface	cellular_component	78	1579	748	20845	0.002460478	0.118335055	1.376615878	Abca1;Ace2;Acvr2a;Adam2;Adam3;Adgrf5;Ager;Ank3;Bmpr2;C5ar1;Cd46;Cd55;Cdh1;Ceacam1;Cxcr2;Cxcr4;Dcc;Dmd;Dpp4;Fcgr4;Fgfr2;Fgfr3;Flt3l;Gpc2;Gria2;Grin2a;Grin2b;H2-D1;H2-Q10;H2-Q4;H2-Q9;H2-T23;Hhip;Ide;Il1rapl1;Iqgap2;Itga1;Itga4;Itga6;Itga8;Itgb4;Itgb8;Itgbl1;Kcnh5;Kcnq3;Krt4;Lmo7;Lnpep;Ltf;Meltf;Mill2;Muc1;Nfam1;Nid2;Nrxn1;Phb;Prlr;Ramp1;Rc3h2;Sema6d;Sfrp1;Slc4a4;Slc7a11;Slitrk6;Tgfbr3;Thbd;Thbs1;Tl…
GO:0048661	positive regulation of smooth muscle cell proliferation	biological_process	14	1579	80	20845	0.002560457	0.120498759	2.310243825	Abcc4;Ager;Aif1;Ccl5;Cyba;Egr1;Hmox1;Igf1;Myc;Phb;Ptgs2;Thbs1;Tlr4;Tnf
GO:0016477	cell migration	biological_process	34	1579	271	20845	0.002569388	0.120498759	1.656263364	Apc;Arhgap5;Ccdc88a;Cd2ap;Col5a1;Coro1a;Ctnna3;Cxcr4;Dock5;Epha3;Erbb4;Foxc1;Gpc2;Itga4;Itgb4;Itgb8;Itgbl1;Lama3;Met;Onecut1;Onecut2;Pdpn;Phldb2;Pik3c2a;Prpf40a;Reln;Rhof;Rnh1;Rras;Six2;Thbs1;Usp45;Usp9x;Vav1
GO:0001964	startle response	biological_process	7	1579	26	20845	0.002576376	0.120498759	3.55422127	Csmd1;Glra1;Grin2a;Grin2b;Pcdh15;Penk;Slitrk6
GO:0034332	adherens junction organization	biological_process	8	1579	33	20845	0.002667245	0.123614671	3.200337767	Cdh1;Cdh12;Cdh15;Cdh19;Cdh3;Cdh6;Cdh7;Dsp
GO:0140242	translation at postsynapse	biological_process	10	1579	48	20845	0.002768678	0.125338649	2.750290268	Rpl13a;Rpl14;Rpl26;Rpl29;Rpl36a;Rpl8;Rplp2;Rps14;Rps5;Uba52
GO:0098839	postsynaptic density membrane	cellular_component	17	1579	107	20845	0.002772216	0.125338649	2.097417625	Dcc;Erbb4;Gria2;Gria3;Grik2;Grin2a;Grin2b;Grm1;Grm5;Il1rapl1;Itga8;Lrrc7;Nectin3;Neto1;Neto2;Rgs7bp;Slc16a7
GO:0098553	lumenal side of endoplasmic reticulum membrane	cellular_component	5	1579	14	20845	0.002778201	0.125338649	4.714783317	H2-D1;H2-Q10;H2-Q9;H2-T23;Sppl2c
GO:0033268	node of Ranvier	cellular_component	6	1579	20	20845	0.002872059	0.127861819	3.960417986	Ank3;Cdh1;Hapln2;Kcnq3;Scn1a;Scn2a
GO:0014068	positive regulation of phosphatidylinositol 3-kinase signaling	biological_process	14	1579	81	20845	0.00288429	0.127861819	2.281722296	Ccl5;Csf3;Dcn;Ddr2;Erbb4;Fgr;Hgf;Igf1;Ntrk3;Reln;Sirt1;Tnf;Ube3a;Wnt16
GO:0070192	chromosome organization involved in meiotic cell cycle	biological_process	4	1579	9	20845	0.003031761	0.133159408	5.867285905	Atrx;Ccne2;Haspin;Meioc
GO:0009925	basal plasma membrane	cellular_component	13	1579	73	20845	0.003065518	0.133159408	2.350933051	Abcc3;Ager;Ank3;Bmpr2;Ceacam1;Cldn4;Erbb4;Itga6;Itgb4;Met;Slco1a4;Slco1a5;Tacstd2
GO:0045202	synapse	cellular_component	91	1579	903	20845	0.003082152	0.133159408	1.330372967	Ank3;Ap1s2;Apc;Atp7a;Bcas1;C1qb;Cacnb4;Cadm2;Cdh23;Cdh6;Cdkl5;Chrm2;Coro1a;Cpeb4;Dgki;Dmd;Dmxl2;Dnm1l;Dnm3;Dock10;Eif6;Elavl2;Flrt2;Fmr1;Frmpd4;Fubp1;Gabra2;Gabra4;Gabrb1;Gabrb2;Gabrg1;Gap43;Glra1;Glra3;Gpc2;Gria2;Gria3;Grik2;Grin2a;Grin2b;Hapln1;Homer2;Il1rap;Kctd12;Kctd16;Lrrc7;Map1b;Map1lc3a;Mme;Muc3a;Nectin3;Neto1;Neto2;Nrgn;Nrxn1;Olfm3;Palmd;Pcdh15;Pcdhb16;Pclo;Phb;Pin1;Plcxd3;Ptchd1;Ptprd;Q…
GO:0051649	establishment of localization in cell	biological_process	27	1579	204	20845	0.003235833	0.138494809	1.747243229	Abca1;Akap4;Ano3;Ap1s2;Aqp3;Atp1a4;Atp7a;Atp8b3;Cacna1e;Ccdc39;Cd300a;Cfap43;Coro1a;Cubn;Cyba;Cysltr1;Dpcd;Edn3;Ireb2;Kcnq3;Met;Myo1g;Pon3;Scn1a;Slc24a2;Slc4a4;Unc13d
GO:0045595	regulation of cell differentiation	biological_process	8	1579	34	20845	0.00325998	0.138494809	3.106210185	Apc;Cebpb;Cebpd;Cela1;Pou3f2;Ptbp3;Sox17;Tnr
GO:0016324	apical plasma membrane	cellular_component	46	1579	402	20845	0.0033502	0.141151393	1.510607192	Abcc4;Ace2;Adcy10;Adgrg2;Ager;Atp6v0d2;Atp7a;Bmpr2;Cd55;Ceacam1;Cldn1;Cldn4;Cubn;Cyba;Cyp4a12b;Cyp4f15;Dab2;Ddr2;Dpp4;Dram2;Dsg1a;Dsg2;Fat1;Fzd3;Gja1;Lmo7;Mal;Muc1;Muc4;Nox4;P2ry6;Pdpn;Plet1;Rab27b;Slc22a8;Slc2a13;Slc2a5;Slc2a9;Slc39a8;Slc43a1;Slc47a2;Slc4a7;Slc5a3;Slc6a14;Stk26;Upk1b
GO:0007286	spermatid development	biological_process	21	1579	147	20845	0.003606811	0.145922544	1.885913327	Brip1;Ddias;Galntl5;Hook1;Klc3;Meioc;Nectin3;Oca2;Pdilt;Piwil1;Pld6;Prm1;Prm2;Qk;Rnf8;Rsph1;Six5;Tnp1;Tssk2;Xlr3b;Xlr4a
GO:0007218	neuropeptide signaling pathway	biological_process	15	1579	92	20845	0.003721127	0.145922544	2.152401079	Calca;Cysltr1;Gal;Gipr;Glra1;Gpr165;Mchr1;Nppa;Npsr1;Oprm1;Pcsk1n;Penk;Pomc;Sstr3;Tenm1
GO:0035234	ectopic germ cell programmed cell death	biological_process	6	1579	21	20845	0.003766287	0.145922544	3.771826653	Il1b;Kitl;Mael;Prkdc;Sycp2;Unc5c
GO:0005173	stem cell factor receptor binding	molecular_function	3	1579	5	20845	0.00386162	0.145922544	7.920835972	Kitl;Spred1;Spred3
GO:0008065	establishment of blood-nerve barrier	biological_process	3	1579	5	20845	0.00386162	0.145922544	7.920835972	Cldn1;Dmd;Hapln2
GO:0048592	eye morphogenesis	biological_process	3	1579	5	20845	0.00386162	0.145922544	7.920835972	Col5a1;Col5a2;Nipbl
GO:0070052	collagen V binding	molecular_function	3	1579	5	20845	0.00386162	0.145922544	7.920835972	Ecm2;Hspg2;Thbs1
GO:0120317	sperm mitochondrial sheath assembly	biological_process	3	1579	5	20845	0.00386162	0.145922544	7.920835972	Armc12;Gk2;Klc3
GO:1901671	positive regulation of superoxide dismutase activity	biological_process	3	1579	5	20845	0.00386162	0.145922544	7.920835972	Atp7a;Sirt3;Tnf
GO:1990111	spermatoproteasome complex	cellular_component	3	1579	5	20845	0.00386162	0.145922544	7.920835972	Psmb10;Psmb8;Psmb9
GO:2000757	negative regulation of peptidyl-lysine acetylation	biological_process	3	1579	5	20845	0.00386162	0.145922544	7.920835972	Hint2;Sirt1;Sirt3
GO:0005886	plasma membrane	cellular_component	416	1579	4910	20845	0.003898685	0.145922544	1.118488718	4932438A13Rik;Abca1;Abca5;Abca6;Abcc3;Abcc4;Ace2;Acsbg1;Acvr2a;Adam1b;Adam2;Adam24;Adam3;Adam5;Adcy10;Adgrd1;Adgrf1;Adgrf5;Adgrg2;Adgrl4;Adh1;Adh7;Ager;Ahnak;Aif1;Aip;Aldh3b1;Alg10b;Alkal2;Alox12e;Ank3;Ano3;Apc;Apobr;Aqp3;Aqp7;Arf5;Arhgap5;Arhgdig;Art3;Asah2;Atp11c;Atp1a4;Atp7a;Atp8b3;Bin2;Blvrb;Bmpr2;Braf;Btla;C5ar1;Cacnb4;Cadm2;Calcrl;Capns2;Catsper1;Cavin2;Ccdc124;Ccdc88a;Cd164;Cd247;Cd2ap;Cd3…
GO:0030098	lymphocyte differentiation	biological_process	5	1579	15	20845	0.003909695	0.145922544	4.400464429	Cbfb;Flt3l;Hells;Prkdc;Spi1
GO:0042438	melanin biosynthetic process	biological_process	5	1579	15	20845	0.003909695	0.145922544	4.400464429	Oca2;Slc24a5;Slc45a2;Tyr;Tyrp1
GO:0044327	dendritic spine head	cellular_component	5	1579	15	20845	0.003909695	0.145922544	4.400464429	Dnm3;Fmr1;Gria2;Nrgn;Rgs7bp
GO:0042788	polysomal ribosome	cellular_component	8	1579	35	20845	0.003950041	0.145922544	3.017461323	Nufip2;Rpl11;Rpl18a;Rpl29;Rpl36a;Rpl8;Rps23;Rps29
GO:1905606	regulation of presynapse assembly	biological_process	8	1579	35	20845	0.003950041	0.145922544	3.017461323	Il1rap;Il1rapl1;Il1rapl2;Mdga2;Nrxn1;Ntrk3;Slitrk4;Slitrk6
GO:0031507	heterochromatin formation	biological_process	7	1579	28	20845	0.004059018	0.147806241	3.300348322	H1f9;Hells;Hmga2;L3mbtl1;Rb1;Sirt1;Uty
GO:0044331	cell-cell adhesion mediated by cadherin	biological_process	7	1579	28	20845	0.004059018	0.147806241	3.300348322	Cdh1;Cdh12;Cdh15;Cdh19;Cdh3;Cdh6;Cdh7
GO:0009791	post-embryonic development	biological_process	16	1579	102	20845	0.004138394	0.149627875	2.07080679	Ago2;Atf5;Cela1;Fgfr2;Foxp2;Gata3;Grcc10;Ireb2;Mecom;Rc3h2;Scn9a;Sema3c;Slc8a1;Tmtc3;Usp9x;Zfp950
GO:0001520	outer dense fiber	cellular_component	4	1579	10	20845	0.004751593	0.164786552	5.280557315	Odf1;Odf3;Rsph1;Txndc2
GO:0003954	NADH dehydrogenase activity	molecular_function	4	1579	10	20845	0.004751593	0.164786552	5.280557315	ND1;ND4;ND5;Ndufs8
GO:0045039	protein insertion into mitochondrial inner membrane	biological_process	4	1579	10	20845	0.004751593	0.164786552	5.280557315	Ndufa13;Romo1;Timm10;Timm13
GO:0046850	regulation of bone remodeling	biological_process	4	1579	10	20845	0.004751593	0.164786552	5.280557315	Fgfr3;Gja1;Inpp4b;Lepr
GO:0060736	prostate gland growth	biological_process	4	1579	10	20845	0.004751593	0.164786552	5.280557315	Igf1;Plag1;Prlr;Ube3a
GO:0070740	tubulin-glutamic acid ligase activity	molecular_function	4	1579	10	20845	0.004751593	0.164786552	5.280557315	Tpgs1;Ttll11;Ttll6;Ttll9
GO:0045944	positive regulation of transcription by RNA polymerase II	biological_process	114	1579	1187	20845	0.004838839	0.164879717	1.267867595	Acvr2a;Ago2;Arid3c;Asxl3;Atad2b;Atf5;Atrx;Bclaf3;Bex1;Bmpr2;Cavin2;Cbfb;Ccl3;Cebpa;Cebpb;Cebpd;Cela1;Chchd2;Churc1;Coq7;Csf3;D1Pas1;Dab2;Dcn;Dr1;E2f1;Egr1;Egr4;Ehf;Esrra;Ets1;Etv1;Etv4;Fgfr2;Fhl5;Flt3l;Fos;Foxc1;Foxp3;Gal;Gata3;Gsx1;Hmga2;Ifi203;Igf1;Il1b;Inhba;Itga6;Itga8;Jund;Klf5;Kmt2c;Lmo7;Lum;Macc1;Mecom;Med12l;Med13;Met;Mga;Mitf;Mlxipl;Mmp12;Mybl1;Myc;Mysm1;Nfat5;Nipbl;Npas4;Nr1h3;Nrip1;One…
GO:0001891	phagocytic cup	cellular_component	6	1579	22	20845	0.004851306	0.164879717	3.600379987	Aif1;Bin2;Coro1a;Myo1g;Tlr4;Tnf
GO:0022904	respiratory electron transport chain	biological_process	6	1579	22	20845	0.004851306	0.164879717	3.600379987	COX3;CYTB;Coq7;Etfb;Immp2l;Ndufs6
GO:0051959	dynein light intermediate chain binding	molecular_function	7	1579	29	20845	0.005006444	0.169025517	3.186543207	Ccdc88a;Dnah14;Dnah2;Dnah7a;Dnah8;Hook1;Hook3
GO:0014069	postsynaptic density	cellular_component	41	1579	357	20845	0.005062588	0.169796541	1.5161264	Abi3bp;Ank3;Bcas1;Bmpr2;Cnksr2;Cpeb4;Dgki;Dmd;Dnm3;Erbb4;Fmr1;Frmpd4;Gap43;Gria2;Gria3;Grik2;Grin2a;Grin2b;Grm1;Grm5;Homer2;Itga8;Kcnd1;Lrrc7;Map1b;Met;ND2;Neto1;Neto2;Nrgn;Pak3;Pclo;Phb;Pura;Rpl14;Rpl18a;Rpl8;Rps14;Rps18;Rps3;Slc8a1
GO:0016010	dystrophin-associated glycoprotein complex	cellular_component	5	1579	16	20845	0.00533605	0.175504408	4.125435402	Dmd;Krt19;Pgm5;Sgcd;Sntg1
GO:0070382	exocytic vesicle	cellular_component	5	1579	16	20845	0.00533605	0.175504408	4.125435402	Igf1;Nkd2;Syt10;Sytl5;Unc13d
GO:0097449	astrocyte projection	cellular_component	5	1579	16	20845	0.00533605	0.175504408	4.125435402	Dmd;Gfap;Gjb2;Grm5;Slc7a11
GO:0042734	presynaptic membrane	cellular_component	23	1579	172	20845	0.005509602	0.180050955	1.765302591	Cacna1e;Chrm2;Drd4;Erbb4;Glra1;Glra3;Gria2;Gria3;Grik2;Grin2a;Grin2b;Grm1;Kcna3;Kcnq5;Kctd12;Kctd16;Nrxn1;Oprm1;Pcdh17;Ptprd;Rgs7bp;Scn1a;Scn2a
GO:0050673	epithelial cell proliferation	biological_process	14	1579	87	20845	0.005604502	0.181985676	2.124362138	Apc;Ccl5;Col8a1;Dach1;Ehf;Esrp2;Fgfr2;Fgfr3;Foxe3;Hgf;Mki67;Ncf1;Pura;Rb1
GO:0007154	cell communication	biological_process	8	1579	37	20845	0.005662712	0.182712058	2.854355305	Fras1;Frem1;Gja1;Gja8;Gjb2;Gjc3;Itgb4;Slc8a1
GO:0048169	regulation of long-term neuronal synaptic plasticity	biological_process	7	1579	30	20845	0.006110812	0.192328356	3.0803251	Egr1;Grik2;Grin2a;Grin2b;Grm5;Lnpep;Neto1
GO:0051179	localization	biological_process	7	1579	30	20845	0.006110812	0.192328356	3.0803251	Cpsf6;Dnm1l;Hck;Muc1;Pin4;Prlr;Tgfbi
GO:0010763	positive regulation of fibroblast migration	biological_process	6	1579	23	20845	0.006149377	0.192328356	3.443841727	Ager;Apc;Ddr2;Pak3;Slc8a1;Thbs1
GO:0045821	positive regulation of glycolytic process	biological_process	6	1579	23	20845	0.006149377	0.192328356	3.443841727	Gapdhs;Igf1;Mlxipl;Myc;Slc4a4;Zbtb20
GO:0051090	regulation of DNA-binding transcription factor activity	biological_process	6	1579	23	20845	0.006149377	0.192328356	3.443841727	4930447C04Rik;Hck;Hmox1;Jund;Spi1;Zic3
GO:0014704	intercalated disc	cellular_component	11	1579	62	20845	0.006387305	0.198551703	2.34218268	Ank3;Cxadr;Dsc2;Dsg2;Dsp;Gja1;Pgm5;Scn1a;Scn2a;Slc8a1;Vamp5
GO:0002088	lens development in camera-type eye	biological_process	9	1579	46	20845	0.006848982	0.199774109	2.582881295	Birc7;Fat1;Foxe3;Gata3;Gja1;Gja8;Nhs;Six5;Slitrk6
GO:0005237	inhibitory extracellular ligand-gated monoatomic ion channel activity	molecular_function	4	1579	11	20845	0.00702277	0.199774109	4.80050665	Gabra2;Gabra4;Gabrb2;Gabrg1
GO:0008354	germ cell migration	biological_process	4	1579	11	20845	0.00702277	0.199774109	4.80050665	Cxadr;Cxcr4;Foxc1;Pdilt
GO:0008503	benzodiazepine receptor activity	molecular_function	4	1579	11	20845	0.00702277	0.199774109	4.80050665	Gabra2;Gabra4;Gabrg1;Tspo
GO:0019911	structural constituent of myelin sheath	molecular_function	4	1579	11	20845	0.00702277	0.199774109	4.80050665	Mal;Mall;Mobp;Plp1
GO:0043568	positive regulation of insulin-like growth factor receptor signaling pathway	biological_process	4	1579	11	20845	0.00702277	0.199774109	4.80050665	Cdh3;Igf1;Igfbp4;Phip
GO:0045277	respiratory chain complex IV	cellular_component	4	1579	11	20845	0.00702277	0.199774109	4.80050665	COX1;COX2;COX3;Cox8c
GO:0046651	lymphocyte proliferation	biological_process	4	1579	11	20845	0.00702277	0.199774109	4.80050665	Foxp3;Hells;Pura;Tlr4
GO:0048251	elastic fiber assembly	biological_process	4	1579	11	20845	0.00702277	0.199774109	4.80050665	Atp7a;Col3a1;Lox;Mfap4
GO:0060385	axonogenesis involved in innervation	biological_process	4	1579	11	20845	0.00702277	0.199774109	4.80050665	Col25a1;Fgfr3;Itga4;Sema3a
GO:0098911	regulation of ventricular cardiac muscle cell action potential	biological_process	4	1579	11	20845	0.00702277	0.199774109	4.80050665	Ctnna3;Dsc2;Dsg2;Dsp
GO:0030595	leukocyte chemotaxis	biological_process	5	1579	17	20845	0.007094142	0.199774109	3.882762731	Ccl3;Coro1a;Cxcl2;Il16;S100a9
GO:0060766	negative regulation of androgen receptor signaling pathway	biological_process	5	1579	17	20845	0.007094142	0.199774109	3.882762731	Dab2;Igf1;Phb;Sfrp1;Sirt1
GO:0002934	desmosome organization	biological_process	3	1579	6	20845	0.007288738	0.199774109	6.600696643	Dsg2;Dsp;Perp
GO:0004024	alcohol dehydrogenase activity, zinc-dependent	molecular_function	3	1579	6	20845	0.007288738	0.199774109	6.600696643	Adh1;Adh6a;Adh7
GO:0006069	ethanol oxidation	biological_process	3	1579	6	20845	0.007288738	0.199774109	6.600696643	Adh1;Adh6a;Adh7
GO:0031665	negative regulation of lipopolysaccharide-mediated signaling pathway	biological_process	3	1579	6	20845	0.007288738	0.199774109	6.600696643	Ltf;Nfkbil1;Prdx2
GO:0038132	neuregulin binding	molecular_function	3	1579	6	20845	0.007288738	0.199774109	6.600696643	Erbb4;Itga6;Itgb4
GO:0070487	monocyte aggregation	biological_process	3	1579	6	20845	0.007288738	0.199774109	6.600696643	Cfh;Il1b;Thbs1
GO:0090271	positive regulation of fibroblast growth factor production	biological_process	3	1579	6	20845	0.007288738	0.199774109	6.600696643	Aif1;Ccm2l;Ptgs2
GO:1902747	negative regulation of lens fiber cell differentiation	biological_process	3	1579	6	20845	0.007288738	0.199774109	6.600696643	Foxe3;Spred1;Spred3
GO:2000651	positive regulation of sodium ion transmembrane transporter activity	biological_process	3	1579	6	20845	0.007288738	0.199774109	6.600696643	Ank3;Dmd;Wnk3
GO:0006816	calcium ion transport	biological_process	20	1579	147	20845	0.007643648	0.206139506	1.79610793	Cacna1e;Cacna2d1;Cacnb4;Calcrl;Catsper1;Ccl5;Cdh23;Coro1a;Cysltr1;Dnm1l;Grin2a;Grin2b;Plcz1;Ramp1;Ryr1;Slc24a2;Slc24a5;Slc8a1;Smdt1;Trpm7
GO:0097191	extrinsic apoptotic signaling pathway	biological_process	10	1579	55	20845	0.00765126	0.206139506	2.400253325	Dab2;G0s2;Inhba;Ndufa13;Prdx2;Rb1cc1;Sfrp1;Siva1;Tlr3;Tnf
GO:0021591	ventricular system development	biological_process	6	1579	24	20845	0.00768272	0.206139506	3.300348322	Anp32b;Cenpf;Dpcd;Sema6d;Slc7a11;Ttn
GO:0030318	melanocyte differentiation	biological_process	6	1579	24	20845	0.00768272	0.206139506	3.300348322	Adamts20;Edn3;Mitf;Oca2;Slc24a5;Tyrp1
GO:0010628	positive regulation of gene expression	biological_process	57	1579	544	20845	0.00795098	0.212220407	1.383234223	Adam2;Adam3;Ager;Ago2;Amh;Ank3;Bmpr2;Braf;Ccl5;Cd46;Cdh3;Cebpa;Cebpb;D1Pas1;E2f1;Egr1;Ets1;Etv4;Fgfr2;Fmr1;Foxc1;Foxp3;Fubp1;Gata3;Gja1;Hmga2;Hmgn5;Igf1;Il16;Il1b;Inhba;Itgb8;Met;Mitf;Mmp12;Myc;Nfat5;Nrxn1;Ntrk3;Phb;Plag1;Plp1;Qk;Rgcc;Rock1;Rpl11;Rps3;Sox17;Spi1;Stat4;Tlr3;Tlr4;Tnf;Trp53inp1;Ttn;Tyrobp;Wnt16
GO:0045840	positive regulation of mitotic nuclear division	biological_process	7	1579	32	20845	0.008849989	0.234985645	2.887804782	Edn3;Igf1;Il1b;Met;Phip;Rgcc;Tnf
GO:0004970	ionotropic glutamate receptor activity	molecular_function	5	1579	18	20845	0.009219443	0.239848095	3.667053691	Gria2;Gria3;Grik2;Grin2a;Grin2b
GO:0010737	protein kinase A signaling	biological_process	5	1579	18	20845	0.009219443	0.239848095	3.667053691	Fbn1;Gal;Mroh2b;Rab13;Ttn
GO:0001835	blastocyst hatching	biological_process	8	1579	40	20845	0.009221308	0.239848095	2.640278657	Akap3;Arhgdig;Ndufa2;Necab1;Pemt;Phf6;Stmn3;Zbed6
GO:2000134	negative regulation of G1/S transition of mitotic cell cycle	biological_process	8	1579	40	20845	0.009221308	0.239848095	2.640278657	Apc;Cacnb4;Cdc73;Cdkn2b;Haspin;Inhba;Rb1;Slfn1
GO:0030057	desmosome	cellular_component	6	1579	25	20845	0.009473248	0.243912207	3.168334389	Dsc2;Dsc3;Dsg1a;Dsg2;Dsg3;Dsp
GO:2000573	positive regulation of DNA biosynthetic process	biological_process	6	1579	25	20845	0.009473248	0.243912207	3.168334389	Hgf;Myc;Nox4;Pak3;Rgcc;Tnf
GO:0031402	sodium ion binding	molecular_function	4	1579	12	20845	0.009909557	0.252594605	4.400464429	Scn1a;Scn2a;Scn3a;Scn9a
GO:0043020	NADPH oxidase complex	cellular_component	4	1579	12	20845	0.009909557	0.252594605	4.400464429	Cyba;Ncf1;Ncf4;Nox4
GO:0001673	male germ cell nucleus	cellular_component	13	1579	84	20845	0.010293861	0.261085085	2.043072771	Actl7a;Csnka2ip;H1f7;H1f9;Haspin;Hmga2;Mael;Prm1;Prm2;Rgs22;Tnp1;Tnp2;Top2a
GO:0005261	monoatomic cation channel activity	molecular_function	9	1579	49	20845	0.010419999	0.262307983	2.424745706	Grin2a;Grin2b;Mcoln3;Scn1a;Scn2a;Scn3a;Scn9a;Trpm7;Unc80
GO:0005102	signaling receptor binding	molecular_function	44	1579	406	20845	0.010444982	0.262307983	1.430692869	Abca1;Amh;Angptl6;Bex1;Calca;Cxadr;Dpp4;Fgl1;Fgr;Frk;Gja1;Grin2a;Grin2b;H2-D1;H2-Q10;H2-Q4;H2-Q9;H2-T23;Hck;Hgf;Il1rapl1;Inhba;Itga1;Itgb8;Lama2;Lama3;Mchr1;Nppa;Nrip1;Nrxn1;Nxph1;Pdpn;Pecr;Pgr;Pomc;Prdx5;Prtn3;Ptprd;Rasa1;Sstr3;Tlr4;Tyrobp;Wif1;Wnt16
GO:0001618	virus receptor activity	molecular_function	8	1579	41	20845	0.010714454	0.267756306	2.575881617	Ace2;Cd300ld;Cd300lf;Cd55;Cldn1;Dpp4;Serpinb3a;Siva1
GO:1990904	ribonucleoprotein complex	cellular_component	21	1579	162	20845	0.010915016	0.271437809	1.711291722	Ago2;Aqp7;Cpsf6;Elavl2;Esrp2;Fmr1;Pabpc1l;Pabpc2;Pabpc6;Rbm12b2;Ro60;Rpl13a;Rpl26;Rps2;Rps3;Rps5;Syncrip;Tia1;Tial1;Top2a;Xpo1
GO:0050966	detection of mechanical stimulus involved in sensory perception of pain	biological_process	6	1579	26	20845	0.011542309	0.271606955	3.046475374	Cxcr4;Grin2a;Grin2b;Scn1a;Tlr4;Tnf
GO:2001222	regulation of neuron migration	biological_process	6	1579	26	20845	0.011542309	0.271606955	3.046475374	Cdh1;Cxcr4;Flrt2;Kif20b;Reln;Unc5c
GO:0007605	sensory perception of sound	biological_process	21	1579	163	20845	0.011662725	0.271606955	1.700793	Alg10b;Cdh1;Cdh23;Clic5;Col11a1;Col11a2;Col1a1;Crym;Eya4;Gabrb2;Gjb2;Gjc3;Homer2;Mcoln3;Nipbl;Pcdh15;Pgap1;Ppip5k2;Slc4a7;Slitrk6;Usp53
GO:0004890	GABA-A receptor activity	molecular_function	5	1579	19	20845	0.011745462	0.271606955	3.474050865	Gabra2;Gabra4;Gabrb1;Gabrb2;Gabrg1
GO:0015935	small ribosomal subunit	cellular_component	5	1579	19	20845	0.011745462	0.271606955	3.474050865	Rps18;Rps2;Rps23;Rps3;Rps5
GO:0031492	nucleosomal DNA binding	molecular_function	5	1579	19	20845	0.011745462	0.271606955	3.474050865	H1f10;H1f8;H1f9;Hmga2;Hmgn5
GO:1902711	GABA-A receptor complex	cellular_component	5	1579	19	20845	0.011745462	0.271606955	3.474050865	Gabra2;Gabra4;Gabrb1;Gabrb2;Gabrg1
GO:0007157	heterophilic cell-cell adhesion via plasma membrane cell adhesion molecules	biological_process	9	1579	50	20845	0.011875723	0.271606955	2.376250792	Cd164;Cxadr;Hmcn1;Il1rapl1;Itga4;Nectin3;Nrxn1;Ptprd;Tenm1
GO:0009636	response to toxic substance	biological_process	9	1579	50	20845	0.011875723	0.271606955	2.376250792	Ccl5;Ces1d;Cyp2f2;Gabrb1;Pon3;Scn9a;Slc22a8;Slc6a14;Slc7a11
GO:0000054	ribosomal subunit export from nucleus	biological_process	3	1579	7	20845	0.012040638	0.271606955	5.65773998	1700009N14Rik;Eif6;Xpo1
GO:0002327	immature B cell differentiation	biological_process	3	1579	7	20845	0.012040638	0.271606955	5.65773998	Fnip1;Prkdc;Spi1
GO:0030728	ovulation	biological_process	3	1579	7	20845	0.012040638	0.271606955	5.65773998	Immp2l;Nrip1;Ptgs2
GO:0033092	positive regulation of immature T cell proliferation in thymus	biological_process	3	1579	7	20845	0.012040638	0.271606955	5.65773998	Bmi1;Foxp3;Il1b
GO:0045652	regulation of megakaryocyte differentiation	biological_process	3	1579	7	20845	0.012040638	0.271606955	5.65773998	Eif6;L3mbtl1;Lox
GO:0050672	negative regulation of lymphocyte proliferation	biological_process	3	1579	7	20845	0.012040638	0.271606955	5.65773998	Foxp3;Gal;Lst1
GO:0050957	equilibrioception	biological_process	3	1579	7	20845	0.012040638	0.271606955	5.65773998	Ankfn1;Cdh23;Pcdh15
GO:0051647	nucleus localization	biological_process	3	1579	7	20845	0.012040638	0.271606955	5.65773998	4932438A13Rik;Dmd;Pabpc1l
GO:0060501	positive regulation of epithelial cell proliferation involved in lung morphogenesis	biological_process	3	1579	7	20845	0.012040638	0.271606955	5.65773998	Fgfr2;Foxp2;Hmga2
GO:0060527	prostate epithelial cord arborization involved in prostate glandular acinus morphogenesis	biological_process	3	1579	7	20845	0.012040638	0.271606955	5.65773998	Fgfr2;Igf1;Sfrp1
GO:0097120	receptor localization to synapse	biological_process	3	1579	7	20845	0.012040638	0.271606955	5.65773998	Neto1;Nrxn1;Reln
GO:0120200	rod photoreceptor outer segment	cellular_component	3	1579	7	20845	0.012040638	0.271606955	5.65773998	Atp1a4;Cep290;Gucy2f
GO:0031267	small GTPase binding	molecular_function	33	1579	290	20845	0.012551068	0.281873763	1.502227512	Abca1;Als2cl;Arhgdib;Atp7a;Bicd1;Braf;Cdkl5;Chm;Chml;Dennd1b;Dennd5b;Dgki;Diaph2;Dmxl2;Dnm1l;Dock10;Dock11;Dock4;Dock5;Exoc5;Iqgap2;Itpka;Kntc1;Pak3;Rabgap1l;Ranbp2;Rasgrp3;Rock1;Sytl5;Tnpo1;Unc13d;Was;Xpo1
GO:0043235	receptor complex	cellular_component	25	1579	206	20845	0.013134966	0.293633649	1.602110836	Acvr2a;Bmpr2;Cubn;Ddr2;Erbb4;Fgfr2;Fgfr3;Gabrb1;Gabrg1;Gpr62;Gprc5a;Il13ra1;Itgb4;Kctd12;Kctd12b;Kctd16;Lepr;Lrp1b;Met;Nr1h3;Ntrk3;Prlr;Ramp1;Tgfbr3;Tlr4
GO:0007341	penetration of zona pellucida	biological_process	4	1579	13	20845	0.013467613	0.293633649	4.061967165	Dkkl1;Ppp3r2;Smcp;Tnp2
GO:0018095	protein polyglutamylation	biological_process	4	1579	13	20845	0.013467613	0.293633649	4.061967165	Tpgs1;Ttll11;Ttll6;Ttll9
GO:0033162	melanosome membrane	cellular_component	4	1579	13	20845	0.013467613	0.293633649	4.061967165	Atp7a;Oca2;Slc45a2;Tyrp1
GO:0036376	sodium ion export across plasma membrane	biological_process	4	1579	13	20845	0.013467613	0.293633649	4.061967165	Atp1a4;Nppa;Slc4a4;Slc8a1
GO:0097475	motor neuron migration	biological_process	4	1579	13	20845	0.013467613	0.293633649	4.061967165	Fzd3;Neurod4;Reln;Tbx20
GO:0034707	chloride channel complex	cellular_component	9	1579	51	20845	0.013477888	0.293633649	2.329657639	Cldn4;Clic5;Gabra2;Gabra4;Gabrb1;Gabrb2;Gabrg1;Glra1;Glra3
GO:0005244	voltage-gated monoatomic ion channel activity	molecular_function	18	1579	136	20845	0.014383137	0.312022258	1.747243229	Cacna1e;Cacna2d1;Cacnb4;Catsper1;Clic5;Kcna3;Kcnb2;Kcnd1;Kcng3;Kcnh5;Kcnh7;Kcnj13;Kcnq3;Kcnq5;Scn1a;Scn2a;Scn3a;Scn9a
GO:0035641	locomotory exploration behavior	biological_process	5	1579	20	20845	0.014703264	0.314946377	3.300348322	Dpp4;Penk;Slc4a7;Tnr;Ube3a
GO:0042554	superoxide anion generation	biological_process	5	1579	20	20845	0.014703264	0.314946377	3.300348322	Acp5;Cyba;Ncf1;Ncf4;Nox4
GO:0043034	costamere	cellular_component	5	1579	20	20845	0.014703264	0.314946377	3.300348322	Ahnak;Ank3;Dmd;Krt19;Pgm5
GO:0001669	acrosomal vesicle	cellular_component	19	1579	147	20845	0.015382131	0.328109215	1.706302534	Acrv1;Actl7a;Adam2;Akap3;Atp8b3;Cabs1;Capn11;Capza3;Cd46;Cfap65;Cxadr;Dkkl1;Dpep3;Itga1;Mroh2b;Spata31;Spesp1;Tex101;Tssk2
GO:0006811	monoatomic ion transport	biological_process	60	1579	598	20845	0.015579295	0.330930187	1.32455451	ATP8;Atox1;Atp1a4;Atp5e;Atp6v0d2;Atp7a;Cacna1e;Cacna2d1;Cacnb4;Catsper1;Cldn4;Clic5;Gabra2;Gabra4;Gabrb1;Gabrb2;Gabrg1;Glra1;Glra3;Gria2;Gria3;Grik2;Grin2a;Grin2b;Kcna3;Kcnb2;Kcnd1;Kcng3;Kcnh5;Kcnh7;Kcnj13;Kcnmb4;Kcnq3;Kcnq5;Ltf;Mcoln3;Meltf;Ryr1;Scn1a;Scn2a;Scn3a;Scn9a;Slc22a16;Slc22a8;Slc24a2;Slc24a5;Slc26a7;Slc38a11;Slc39a10;Slc39a8;Slc41a3;Slc4a4;Slc4a7;Slc5a3;Slc8a1;Slco1a4;Slco1a5;Smdt1;Trp…
GO:0005615	extracellular space	cellular_component	147	1579	1638	20845	0.016128064	0.341165438	1.184740423	Ace2;Acp5;Adamts20;Ager;Alkal2;Amh;Angptl6;Asah2;Aspn;C1qb;C1qtnf4;Calca;Ccbe1;Ccl3;Ccl5;Cd46;Ceacam1;Cela1;Cfh;Cfi;Chia1;Chil3;Cmtm2a;Cmtm2b;Col11a1;Col11a2;Col16a1;Col1a1;Col22a1;Col24a1;Col25a1;Col27a1;Col28a1;Col3a1;Col4a1;Col4a2;Col4a5;Col4a6;Col5a1;Col5a2;Col6a1;Col7a1;Col8a1;Crisp2;Crispld1;Csf3;Cstdc5;Cxadr;Cxcl2;Cyp4a12b;Dcn;Defb1;Dipk2a;Dkkl1;Edn3;F11;F5;F8;Fau;Fbn1;Fbp1;Fcgr4;Fgl1;Flrt…
GO:0034765	regulation of monoatomic ion transmembrane transport	biological_process	18	1579	138	20845	0.016523697	0.348090112	1.721920864	Cacna1e;Cacna2d1;Cacnb4;Catsper1;Clic5;Kcna3;Kcnb2;Kcnd1;Kcng3;Kcnh5;Kcnh7;Kcnj13;Kcnq3;Kcnq5;Scn1a;Scn2a;Scn3a;Scn9a
GO:0043525	positive regulation of neuron apoptotic process	biological_process	12	1579	80	20845	0.016912296	0.354810233	1.980208993	Ager;Bbc3;Ccl3;Egr1;Fgfr3;Fis1;Grik2;Il1b;Itga1;Pak3;Pin1;Tnf
GO:0030324	lung development	biological_process	15	1579	109	20845	0.017401095	0.356666874	1.816705498	Ccbe1;Ccdc39;Cebpa;Col3a1;Fgfr2;Foxp2;Igf1;Lox;Mgp;Pdpn;Sp3;Tmtc3;Tshz3;Wwp1;Zic3
GO:0005092	GDP-dissociation inhibitor activity	molecular_function	4	1579	14	20845	0.017743378	0.356666874	3.771826653	Arhgdig;Ccdc88a;Chm;Chml
GO:0005523	tropomyosin binding	molecular_function	4	1579	14	20845	0.017743378	0.356666874	3.771826653	Nebl;Pycard;Tmod4;Tnnt2
GO:0005865	striated muscle thin filament	cellular_component	4	1579	14	20845	0.017743378	0.356666874	3.771826653	Neb;Tmod4;Tnnt2;Ttn
GO:2000146	negative regulation of cell motility	biological_process	4	1579	14	20845	0.017743378	0.356666874	3.771826653	Gata3;Pin1;Tacstd2;Was
GO:2000343	positive regulation of chemokine (C-X-C motif) ligand 2 production	biological_process	4	1579	14	20845	0.017743378	0.356666874	3.771826653	Ccl5;Postn;Tlr4;Tnf
GO:0008285	negative regulation of cell population proliferation	biological_process	41	1579	386	20845	0.017773686	0.356666874	1.40222053	4930503L19Rik;Abi3bp;Apc;Atf5;Atg101;Brip1;Cacnb4;Cdc73;Cdkn2b;Cebpa;Erbb4;Fbxo2;Fgfr3;Fnip1;Foxp3;Gal;Gata3;Gja1;Hmox1;Hspg2;Igf1;Il1b;Inhba;Itga1;Muc2;Nox4;P3h3;Pdpn;Pemt;Phb;Ptgs2;Rb1;Rb1cc1;Rgcc;Sfrp1;Six5;Slfn1;Thbs1;Tial1;Tnf;Trp53inp1
GO:0030027	lamellipodium	cellular_component	21	1579	170	20845	0.01811021	0.356666874	1.630760347	Abi3bp;Aif1;Apc;Ccdc88a;Cdh1;Coro1a;Ctnna3;Dmd;Dpp4;Fat1;Fgd4;Iqgap2;Kitl;Myo1g;Pdpn;Rab13;Rac2;Rnh1;Rock1;Tubb3;Unc5c
GO:0001046	core promoter sequence-specific DNA binding	molecular_function	5	1579	21	20845	0.018121069	0.356666874	3.143188878	Ago2;Dr1;Mmp12;Myc;Snapc3
GO:0034587	piRNA processing	biological_process	5	1579	21	20845	0.018121069	0.356666874	3.143188878	Mael;Piwil1;Pld6;Tdrd9;Tex15
GO:0001775	cell activation	biological_process	3	1579	8	20845	0.018190151	0.356666874	4.950522483	Igf1;Timp1;Tnf
GO:0002474	antigen processing and presentation of peptide antigen via MHC class I	biological_process	3	1579	8	20845	0.018190151	0.356666874	4.950522483	H2-D1;H2-Q10;H2-T23
GO:0006020	inositol metabolic process	biological_process	3	1579	8	20845	0.018190151	0.356666874	4.950522483	Itpka;Ppip5k2;Slc5a3
GO:0008379	thioredoxin peroxidase activity	molecular_function	3	1579	8	20845	0.018190151	0.356666874	4.950522483	Prdx2;Prdx5;Prxl2b
GO:0045730	respiratory burst	biological_process	3	1579	8	20845	0.018190151	0.356666874	4.950522483	Cyba;Ncf1;Ncf4
GO:0071578	zinc ion import across plasma membrane	biological_process	3	1579	8	20845	0.018190151	0.356666874	4.950522483	Slc39a10;Slc39a12;Slc39a8
GO:0072574	hepatocyte proliferation	biological_process	3	1579	8	20845	0.018190151	0.356666874	4.950522483	Cebpb;Fgl1;Mki67
GO:0010811	positive regulation of cell-substrate adhesion	biological_process	8	1579	45	20845	0.018506655	0.359176146	2.346914362	Abi3bp;Col8a1;Ecm2;Egfl6;Fbln2;Itga6;Nid1;Thbs1
GO:0045471	response to ethanol	biological_process	8	1579	45	20845	0.018506655	0.359176146	2.346914362	Adh7;Grin2a;Grin2b;Igf1;Lct;Oprm1;Sirt1;Tlr4
GO:0043406	positive regulation of MAP kinase activity	biological_process	12	1579	81	20845	0.018529487	0.359176146	1.955761968	Ceacam1;Drd4;Edn3;Il1b;Kitl;Nox4;Ntrk3;Pde5a;Tenm1;Thbs1;Tlr4;Tnf
GO:0002476	antigen processing and presentation of endogenous peptide antigen via MHC class Ib	biological_process	7	1579	37	20845	0.019475673	0.370471389	2.497560892	H2-D1;H2-Q10;H2-Q4;H2-Q9;H2-T23;H60c;Mill2
GO:0002486	antigen processing and presentation of endogenous peptide antigen via MHC class I via ER pathway, TAP-independent	biological_process	7	1579	37	20845	0.019475673	0.370471389	2.497560892	H2-D1;H2-Q10;H2-Q4;H2-Q9;H2-T23;H60c;Mill2
GO:0007043	cell-cell junction assembly	biological_process	7	1579	37	20845	0.019475673	0.370471389	2.497560892	Cdh1;Cdh12;Cdh15;Cdh19;Cdh3;Cdh6;Cdh7
GO:0015276	ligand-gated monoatomic ion channel activity	molecular_function	6	1579	29	20845	0.019620886	0.370471389	2.731322749	Gabrb1;Gria2;Gria3;Grik2;Grin2a;Grin2b
GO:0045499	chemorepellent activity	molecular_function	6	1579	29	20845	0.019620886	0.370471389	2.731322749	Dpp4;Flrt2;Sema3a;Sema3c;Sema3d;Sema6d
GO:0048266	behavioral response to pain	biological_process	6	1579	29	20845	0.019620886	0.370471389	2.731322749	Cacna1e;Grin2b;Scn3a;Scn9a;Thbs1;Tspo
GO:0098992	neuronal dense core vesicle	cellular_component	6	1579	29	20845	0.019620886	0.370471389	2.731322749	Cacna2d1;Calca;Calcrl;Dmxl2;Sst;Stxbp5l
GO:0000902	cell morphogenesis	biological_process	15	1579	111	20845	0.020250921	0.375895741	1.783972066	Cdh1;Cdh12;Cdh15;Cdh19;Cdh3;Cdh6;Cdh7;Gata3;Hgf;Lst1;Mael;Nox4;Pdpn;Psmb10;Thoc2
GO:0006909	phagocytosis	biological_process	12	1579	82	20845	0.020259585	0.375895741	1.931911213	4932438A13Rik;Coro1a;Gulp1;Hck;Lepr;Met;Myo1g;Ncf4;P2ry6;Tlr4;Unc13d;Vav1
GO:0050680	negative regulation of epithelial cell proliferation	biological_process	12	1579	82	20845	0.020259585	0.375895741	1.931911213	Apc;Cdc73;Cdh1;Cdkn2b;Dab2;Fgfr2;Fgfr3;Krt4;Nlrc3;Rb1;Sfrp1;Tgfbr3
GO:0051213	dioxygenase activity	molecular_function	12	1579	82	20845	0.020259585	0.375895741	1.931911213	Alkbh7;Alox12e;Asphd1;Haao;Kdm5d;Kdm7a;P3h3;Plod2;Ptgs2;Rsbn1;Tet1;Uty
GO:0043565	sequence-specific DNA binding	molecular_function	49	1579	480	20845	0.02027684	0.375895741	1.347642231	Atf5;Bmi1;Cbfb;Cebpa;Cebpb;Cebpd;Chchd2;E2f1;Egr1;Egr4;Ehf;Esrra;Ets1;Etv1;Etv4;Fos;Foxc1;Foxe3;Foxp2;Foxp3;Gata3;Gsc2;Gsx1;Jund;Klf5;Mael;Mitf;Mlxipl;Mmp12;Mybl1;Myc;Nr1h3;Pgr;Pou3f2;Sirt3;Six2;Six5;Sox17;Spi1;Stat4;Top2a;Zbtb33;Zfp148;Zfp281;Zfp677;Zfp711;Zfp758;Zfp982;Zic3
GO:0007339	binding of sperm to zona pellucida	biological_process	8	1579	46	20845	0.020960902	0.384761056	2.295894485	Adam1b;Adam2;Adam3;Adam5;Atp8b3;Smcp;Tex101;Tnp2
GO:0019228	neuronal action potential	biological_process	8	1579	46	20845	0.020960902	0.384761056	2.295894485	Ank3;Glra1;Grik2;Kcnmb4;Scn1a;Scn2a;Scn3a;Scn9a
GO:0005254	chloride channel activity	molecular_function	11	1579	73	20845	0.020981478	0.384761056	1.989251043	Ano3;Cldn4;Clic5;Gabra2;Gabra4;Gabrb1;Gabrb2;Gabrg1;Glra1;Glra3;Slc26a7
GO:0009566	fertilization	biological_process	10	1579	64	20845	0.021447421	0.387237752	2.062717701	Actl7a;Adam3;Atp1a4;Mael;Nectin3;Spesp1;Sycp2;Tdrd9;Tex101;Tex15
GO:0006935	chemotaxis	biological_process	17	1579	132	20845	0.021760035	0.387237752	1.700179438	C5ar1;Ccl3;Ccl5;Cmtm2a;Cmtm2b;Cxcl2;Cxcr2;Cxcr4;Cysltr1;Fpr1;Fpr2;Il16;Mospd2;Rac2;Robo3;S100a8;S100a9
GO:0004175	endopeptidase activity	molecular_function	15	1579	112	20845	0.021801982	0.387237752	1.768043744	Ace2;Adamts20;Cd46;Gzmm;Hgf;Ide;Immp2l;Mme;Pappa;Psmb10;Psmb3;Psmb5;Psmb6;Psmb8;Psmb9
GO:0050728	negative regulation of inflammatory response	biological_process	15	1579	112	20845	0.021801982	0.387237752	1.768043744	Acp5;Aoah;Calcrl;Enpp3;Ets1;Foxp3;Gata3;Hgf;Krt1;Nlrc3;Nr1h3;Rb1;Siglece;Slc39a8;Tnfaip8l2
GO:0009055	electron transfer activity	molecular_function	5	1579	22	20845	0.02202394	0.387237752	3.000316656	COX3;CYTB;Cyba;Cyc1;Etfb
GO:0030670	phagocytic vesicle membrane	cellular_component	5	1579	22	20845	0.02202394	0.387237752	3.000316656	H2-D1;H2-Q10;H2-Q9;H2-T23;Lamp2
GO:0031589	cell-substrate adhesion	biological_process	5	1579	22	20845	0.02202394	0.387237752	3.000316656	Coro1a;Fat2;Itga6;Myo1g;Rpl29
GO:0042562	hormone binding	molecular_function	5	1579	22	20845	0.02202394	0.387237752	3.000316656	Crym;Hk3;Mchr1;Pgr;Ucn2
GO:2000406	positive regulation of T cell migration	biological_process	5	1579	22	20845	0.02202394	0.387237752	3.000316656	Aif1;Ccl5;Coro1a;Itga4;Pycard
GO:0007229	integrin-mediated signaling pathway	biological_process	12	1579	83	20845	0.022106925	0.387237752	1.908635174	Col3a1;Fgr;Itga1;Itga10;Itga4;Itga6;Itga8;Itgb4;Itgb8;Itgbl1;Tyrobp;Vav1
GO:0051924	regulation of calcium ion transport	biological_process	7	1579	38	20845	0.02235909	0.387237752	2.431835605	Cacna2d1;Catsper1;Cxcr4;Gja1;Igf1;Il16;Slc8a1
GO:0051968	positive regulation of synaptic transmission, glutamatergic	biological_process	7	1579	38	20845	0.02235909	0.387237752	2.431835605	Grin2a;Grin2b;Nrxn1;Ptgs2;Reln;Tnr;Tshz3
GO:0043066	negative regulation of apoptotic process	biological_process	53	1579	529	20845	0.022478135	0.387237752	1.322634866	Adamts20;Aif1;Anp32b;Apc;Atf5;Atox1;Birc6;Birc7;Braf;Cdc73;Cldn7;Cxcr2;D1Pas1;Dab2;Ddr2;Erbb4;Foxe3;Hck;Hells;Hgf;Hhip;Hmga2;Hmgn5;Hypk;Igf1;Kitl;Mael;Mgmt;Mitf;Muc4;Naa38;Pde3a;Pdpn;Pgr;Phb;Phip;Prdx5;Prkdc;Prlr;Ptgs2;Ptms;Rasa1;Rb1cc1;Rictor;Sfrp1;Sh3rf2;Sirt1;Sycp2;Thbs1;Timp1;Tnf;Wnk3;Xiap
GO:0043204	perikaryon	cellular_component	19	1579	153	20845	0.022574347	0.387237752	1.639388709	Aif1;Atp7a;Cacna1e;Cntnap3;Endog;Fmr1;Gria2;Gria3;Grik2;Itga1;Itga8;Map1b;Ngb;Oprm1;Pde10a;Penk;Pgr;Reln;Rgs7bp
GO:0008066	glutamate receptor activity	molecular_function	4	1579	15	20845	0.022773808	0.387237752	3.520371543	Grik2;Grin2a;Grm1;Grm5
GO:0010564	regulation of cell cycle process	biological_process	4	1579	15	20845	0.022773808	0.387237752	3.520371543	Hmga2;Myc;Sfrp1;Txlng
GO:0045295	gamma-catenin binding	molecular_function	4	1579	15	20845	0.022773808	0.387237752	3.520371543	Apc;Cdh1;Dsc3;Dsg1a
GO:0050805	negative regulation of synaptic transmission	biological_process	4	1579	15	20845	0.022773808	0.387237752	3.520371543	Drd4;Il1b;Pcdh17;Tnr
GO:0099151	regulation of postsynaptic density assembly	biological_process	4	1579	15	20845	0.022773808	0.387237752	3.520371543	Abi3bp;Il1rap;Nrxn1;Ptprd
GO:0045444	fat cell differentiation	biological_process	13	1579	93	20845	0.022841261	0.387237752	1.845356051	4932438A13Rik;Adgrf1;Adgrf5;Ap1s2;Arxes2;Atf5;Cebpa;Cebpb;Cebpd;Hmga2;Nipbl;Osbpl8;Psmb8
GO:0001774	microglial cell activation	biological_process	6	1579	30	20845	0.022998404	0.387237752	2.640278657	Ager;Aif1;C5ar1;Tlr3;Tlr4;Tnf
GO:0007214	gamma-aminobutyric acid signaling pathway	biological_process	6	1579	30	20845	0.022998404	0.387237752	2.640278657	Cacnb4;Gabra2;Gabra4;Gabrb1;Gabrb2;Gabrg1
GO:0090023	positive regulation of neutrophil chemotaxis	biological_process	6	1579	30	20845	0.022998404	0.387237752	2.640278657	C5ar1;Cxcr2;Dnm1l;Il1b;Mospd2;Rac2
GO:0099560	synaptic membrane adhesion	biological_process	6	1579	30	20845	0.022998404	0.387237752	2.640278657	Cdh6;Epha3;Il1rap;Nrxn1;Pcdh17;Ptprd
GO:0001932	regulation of protein phosphorylation	biological_process	11	1579	74	20845	0.023015504	0.387237752	1.962369272	Ccdc88a;Fnip1;Grm5;Igf1;Lox;Phip;Pin1;Rictor;Ropn1;Ropn1l;Tnf
GO:0030335	positive regulation of cell migration	biological_process	28	1579	249	20845	0.023252087	0.389931387	1.484494024	Acp5;Ager;Aif1;Apc;Ccl5;Cldn1;Cldn4;Col1a1;Cxcr4;Dab2;Erbb4;Ets1;Fgr;Hgf;Igf1;Il1b;Itga6;Lamc2;Ntrk3;Onecut1;Pdpn;Plet1;Plp1;Sema3c;Sema3d;Sema6d;Sh3rf2;Thbs1
GO:0010718	positive regulation of epithelial to mesenchymal transition	biological_process	8	1579	47	20845	0.023637007	0.393795618	2.247045666	Ager;Col1a1;Dab2;Foxc1;Il1b;Pdpn;Rgcc;Tbx20
GO:0060048	cardiac muscle contraction	biological_process	8	1579	47	20845	0.023637007	0.393795618	2.247045666	Cxcr4;Dmd;Met;Myl4;Sgcd;Slc8a1;Tnnt2;Ttn
GO:0098982	GABA-ergic synapse	cellular_component	17	1579	134	20845	0.024818024	0.402981972	1.674803626	Cacna1e;Camk4;Drd4;Epha3;Erbb4;Gabra2;Gabra4;Gabrb1;Gabrb2;Gap43;Mdga2;Nrxn1;Oprm1;Pcdh17;Pclo;Phb;Sst
GO:0030334	regulation of cell migration	biological_process	15	1579	114	20845	0.025170469	0.402981972	1.737025432	Apc;Cxcr4;Dock10;Edn3;Epha3;Erbb4;Lama2;Lama3;Mysm1;Plxna3;Rock1;Sst;Tnr;Ttbk2;Unc5c
GO:0005230	extracellular ligand-gated monoatomic ion channel activity	molecular_function	7	1579	39	20845	0.025524456	0.402981972	2.369480846	Gabra2;Gabra4;Gabrb1;Gabrb2;Gabrg1;Glra1;Glra3
GO:2000463	positive regulation of excitatory postsynaptic potential	biological_process	7	1579	39	20845	0.025524456	0.402981972	2.369480846	Drd4;Grin2a;Grin2b;Neto1;Neto2;Nrxn1;Reln
GO:0016175	superoxide-generating NAD(P)H oxidase activity	molecular_function	3	1579	9	20845	0.025769345	0.402981972	4.400464429	Cyba;Ncf1;Nox4
GO:0022898	regulation of transmembrane transporter activity	biological_process	3	1579	9	20845	0.025769345	0.402981972	4.400464429	Ace2;Cltrn;Gja1
GO:0031017	exocrine pancreas development	biological_process	3	1579	9	20845	0.025769345	0.402981972	4.400464429	Cela1;Igf1;Wls
GO:0032964	collagen biosynthetic process	biological_process	3	1579	9	20845	0.025769345	0.402981972	4.400464429	Col1a1;Col5a1;P3h3
GO:0042428	serotonin metabolic process	biological_process	3	1579	9	20845	0.025769345	0.402981972	4.400464429	Atp7a;Grin2a;Spr
GO:0042596	fear response	biological_process	3	1579	9	20845	0.025769345	0.402981972	4.400464429	Cacna1e;Drd4;Grin2b
GO:0060054	positive regulation of epithelial cell proliferation involved in wound healing	biological_process	3	1579	9	20845	0.025769345	0.402981972	4.400464429	Cldn1;Cxadr;Mmp12
GO:0061032	visceral serous pericardium development	biological_process	3	1579	9	20845	0.025769345	0.402981972	4.400464429	Itga4;Pdpn;Tgfbr3
GO:0061617	MICOS complex	cellular_component	3	1579	9	20845	0.025769345	0.402981972	4.400464429	Chchd10;Chchd6;Micos13
GO:0071636	positive regulation of transforming growth factor beta production	biological_process	3	1579	9	20845	0.025769345	0.402981972	4.400464429	Cd46;Ptgs2;Thbs1
GO:0071864	positive regulation of cell proliferation in bone marrow	biological_process	3	1579	9	20845	0.025769345	0.402981972	4.400464429	Fgfr3;Flt3l;Hmga2
GO:0072577	endothelial cell apoptotic process	biological_process	3	1579	9	20845	0.025769345	0.402981972	4.400464429	Bmpr2;Braf;Tnf
GO:0097105	presynaptic membrane assembly	biological_process	3	1579	9	20845	0.025769345	0.402981972	4.400464429	Il1rapl1;Nrxn1;Ptprd
GO:1901537	positive regulation of DNA demethylation	biological_process	3	1579	9	20845	0.025769345	0.402981972	4.400464429	Otud4;Syncrip;Usp9x
GO:1903140	regulation of establishment of endothelial barrier	biological_process	3	1579	9	20845	0.025769345	0.402981972	4.400464429	Il1b;Rock1;Tnf
GO:2000270	negative regulation of fibroblast apoptotic process	biological_process	3	1579	9	20845	0.025769345	0.402981972	4.400464429	Ddias;Sfrp1;Sirt1
GO:0051216	cartilage development	biological_process	12	1579	85	20845	0.026170291	0.40800044	1.863726111	Atp7a;Cfh;Col11a1;Col11a2;Col3a1;Esrra;Fgfr3;Gata3;Itgb8;Matn3;Mgp;Prrx1
GO:0006936	muscle contraction	biological_process	8	1579	48	20845	0.026543912	0.410682862	2.200232214	Glra1;Mybpc2;Ndufs6;Ryr1;Tbx20;Tmod4;Tnnt2;Ttn
GO:0043588	skin development	biological_process	9	1579	57	20845	0.02661249	0.410682862	2.084430519	Apc;Atp7a;Col1a1;Col3a1;Col5a1;Col5a2;Dsp;Fras1;Ryr1
GO:0050877	nervous system process	biological_process	9	1579	57	20845	0.02661249	0.410682862	2.084430519	Cacna1e;Cacnb4;Gabra2;Gabra4;Gabrb1;Gabrb2;Gabrg1;Glra1;Glra3
GO:0008143	poly(A) binding	molecular_function	6	1579	31	20845	0.026745137	0.410682862	2.555108378	D1Pas1;Larp4;Pabpc1l;Pabpc2;Pabpc6;Syncrip
GO:0030511	positive regulation of transforming growth factor beta receptor signaling pathway	biological_process	6	1579	31	20845	0.026745137	0.410682862	2.555108378	1700037H04Rik;Cdkn2b;Dab2;Itga8;Tgfbr3;Thbs1
GO:0008237	metallopeptidase activity	molecular_function	19	1579	156	20845	0.027018284	0.413631261	1.607862003	Ace2;Adam1b;Adam2;Adam24;Adam3;Adam5;Adamts16;Adamts20;Amz1;Ide;Lnpep;Mme;Mmp12;Mmp16;Mmp23;Mpnd;Mysm1;Naalad2;Pappa
GO:0005243	gap junction channel activity	molecular_function	4	1579	16	20845	0.028586394	0.428392118	3.300348322	Gja1;Gja8;Gjb2;Gjc3
GO:0008301	DNA binding, bending	molecular_function	4	1579	16	20845	0.028586394	0.428392118	3.300348322	Foxc1;Hmga2;Hmgb4;Top2a
GO:0010631	epithelial cell migration	biological_process	4	1579	16	20845	0.028586394	0.428392118	3.300348322	Arhgap5;Coro1a;Fat2;Sema3a
GO:0035235	ionotropic glutamate receptor signaling pathway	biological_process	4	1579	16	20845	0.028586394	0.428392118	3.300348322	Cpeb4;Gria2;Grin2a;Grin2b
GO:0060080	inhibitory postsynaptic potential	biological_process	4	1579	16	20845	0.028586394	0.428392118	3.300348322	Drd4;Glra1;Grik2;Npas4
GO:0086010	membrane depolarization during action potential	biological_process	4	1579	16	20845	0.028586394	0.428392118	3.300348322	Scn1a;Scn2a;Scn3a;Scn9a
GO:0006979	response to oxidative stress	biological_process	16	1579	126	20845	0.028623327	0.428392118	1.676367402	Aldh3b1;Atox1;COX1;Coq7;Hmox1;Ide;ND3;Ndufs8;Prdx2;Prdx5;Prdx6b;Psmb5;Ptgs2;Sirt1;Tldc2;Tlr4
GO:0042098	T cell proliferation	biological_process	10	1579	67	20845	0.02865471	0.428392118	1.970357207	Coro1a;Cxcr4;Foxp3;Gja1;Kitl;Pde5a;Prdx2;Psmb10;Rc3h2;Slfn1
GO:0031410	cytoplasmic vesicle	cellular_component	80	1579	856	20845	0.029275599	0.436394753	1.233775074	Acsbg1;Actl7a;Adgrf1;Adgrf5;Adgrl4;Akap3;Als2cl;Aoah;Ap1g2;Ap1s2;Ap3s1;Aqp7;Arfgef3;Atp7a;Atp8b3;Bicd1;C5ar1;Cabs1;Capn11;Cby2;Ccdc88a;Cd46;Ceacam1;Cep290;Cfap65;Chil3;Coro1a;Cxcr4;Dab2;Dennd1b;Dgki;Dipk2a;Dkkl1;Dmxl2;Dnm1l;Dsc2;Eea1;Fgfr2;Fgfr3;Gabra2;Gabrb2;Grin2a;Hck;Lamp2;Lnpep;Mall;Man1a;Map1lc3a;Mcoln3;Mme;Mroh2b;N4bp3;Nkd2;Pdpn;Penk;Pik3c2a;Prdx5;Prss39;Rab13;Rab20;Rab39b;Rabac1;Rnd2;Serpi…
GO:0002009	morphogenesis of an epithelium	biological_process	6	1579	32	20845	0.030874787	0.456230909	2.475261241	Fgfr3;Fras1;Krt6a;Krt6b;Pcdh15;Serpinb5
GO:0006911	phagocytosis, engulfment	biological_process	6	1579	32	20845	0.030874787	0.456230909	2.475261241	Abca1;Aif1;Bin2;Gulp1;Siglece;Treml4
GO:0032839	dendrite cytoplasm	cellular_component	6	1579	32	20845	0.030874787	0.456230909	2.475261241	Cdkl5;Gria2;Grik2;Oprm1;Pura;Wls
GO:0000228	nuclear chromosome	cellular_component	5	1579	24	20845	0.031367967	0.458659138	2.750290268	Atrx;Baz1a;E2f1;Hmga2;Top2a
GO:0032398	MHC class Ib protein complex	cellular_component	5	1579	24	20845	0.031367967	0.458659138	2.750290268	H2-D1;H2-Q10;H2-Q4;H2-Q9;H2-T23
GO:0001786	phosphatidylserine binding	molecular_function	10	1579	68	20845	0.031398988	0.458659138	1.941381366	Cavin2;Cd300a;Cd300lf;Fcho2;Gap43;Mme;Osbpl8;Syt10;Thbs1;Trim72
GO:0045109	intermediate filament organization	biological_process	10	1579	68	20845	0.031398988	0.458659138	1.941381366	Dsp;Gfap;Krt1;Krt13;Krt15;Krt19;Krt4;Krt6a;Krt6b;Krt7
GO:0043025	neuronal cell body	cellular_component	62	1579	646	20845	0.032010592	0.466257139	1.267006786	Adcy10;Ager;Apc;Atp7a;Bmpr2;Cacna1e;Calca;Cfh;Chrm2;Cnksr2;Cyba;Cyp17a1;Dcx;Dgki;Dmd;Drd4;Erbb4;Ermn;Fmr1;Fzd3;Gabra2;Gal;Glra1;Glrx5;Gria2;Gria3;Grik2;Grin2b;Grm1;Homer2;Igf1;Ireb2;Itga4;Kcnb2;Kcnd1;Kcnq3;Klhl14;Lnpep;Map1b;Met;Mme;ND1;Ncf1;Nrgn;Nrxn1;Pclo;Pde10a;Penk;Pura;Pycard;Reln;Scn1a;Scn3a;Slc8a1;Sncg;Srd5a2;Sst;Syncrip;Tnf;Trpm7;Tubb3;Unc5c
GO:0002682	regulation of immune system process	biological_process	7	1579	41	20845	0.032743809	0.467672419	2.253896415	Ceacam1;Orm1;Zbtb20;Zbtb26;Zbtb33;Zbtb6;Zfp965
GO:0034614	cellular response to reactive oxygen species	biological_process	7	1579	41	20845	0.032743809	0.467672419	2.253896415	Fos;Nme8;Prdx5;Romo1;Rps3;Slc8a1;Txndc2
GO:0043005	neuron projection	cellular_component	55	1579	565	20845	0.033038897	0.467672419	1.285091382	Ank3;Apc;Atp7a;Braf;Calca;Cnksr2;Cpeb4;Cxadr;Dcx;Dmd;Epha3;Epha6;Flrt2;Fmr1;Fos;Gabra2;Gabra4;Gabrb1;Gabrb2;Gabrg1;Glra1;Glra3;Gria2;Grin2a;Grin2b;Grm1;Grm5;Itga1;Kcnq3;Klc3;Klhl14;Lrrc7;Lsm4;Mchr1;Met;ND5;Ngb;Oprm1;Pclo;Pgr;Pin1;Ptgs2;Rab13;Rab39b;Reln;Rgs17;Rgs7bp;Robo3;S100a1;Scn2a;Sstr3;Stmn3;Tenm1;Trpm7;Unc5c
GO:0043087	regulation of GTPase activity	biological_process	12	1579	88	20845	0.033248028	0.467672419	1.800189994	Als2cl;Dgki;Epha3;Iqgap2;Plxna3;Pycard;Rasa2;Rasgrp3;Rictor;Stmn3;Trappc6a;Vav1
GO:0050729	positive regulation of inflammatory response	biological_process	13	1579	98	20845	0.033473592	0.467672419	1.751205232	Ager;Ccl3;Cebpa;Cebpb;Ets1;Il16;Il1b;Pycard;S100a8;S100a9;Tlr3;Tlr4;Tnf
GO:0006869	lipid transport	biological_process	19	1579	160	20845	0.033931562	0.467672419	1.567665453	Abca5;Abca6;Abca9;Abcc3;Abcc4;Ano3;Apobr;Atp11c;Atp8b3;Esyt3;Gulp1;Osbpl8;Slc22a8;Slco1a5;Stard10;Tmem30a;Tspo;Vps13a;Vps13c
GO:0000904	cell morphogenesis involved in differentiation	biological_process	3	1579	10	20845	0.034776953	0.467672419	3.960417986	Dab2;Fat3;Reln
GO:0008015	blood circulation	biological_process	3	1579	10	20845	0.034776953	0.467672419	3.960417986	F5;Immp2l;Tbx20
GO:0008429	phosphatidylethanolamine binding	molecular_function	3	1579	10	20845	0.034776953	0.467672419	3.960417986	Cd300a;Esyt3;Pemt
GO:0010944	negative regulation of transcription by competitive promoter binding	biological_process	3	1579	10	20845	0.034776953	0.467672419	3.960417986	Dach1;Muc1;Phb
GO:0019941	modification-dependent protein catabolic process	biological_process	3	1579	10	20845	0.034776953	0.467672419	3.960417986	Fau;Nedd8;Uba52
GO:0030056	hemidesmosome	cellular_component	3	1579	10	20845	0.034776953	0.467672419	3.960417986	Itga6;Itgb4;Lama3
GO:0034706	sodium channel complex	cellular_component	3	1579	10	20845	0.034776953	0.467672419	3.960417986	Scn1a;Scn2a;Unc80
GO:0042058	regulation of epidermal growth factor receptor signaling pathway	biological_process	3	1579	10	20845	0.034776953	0.467672419	3.960417986	Ceacam1;Mvb12a;Wdr54
GO:0048023	positive regulation of melanin biosynthetic process	biological_process	3	1579	10	20845	0.034776953	0.467672419	3.960417986	Atp7a;Cdh3;Tyrp1
GO:0050847	progesterone receptor signaling pathway	biological_process	3	1579	10	20845	0.034776953	0.467672419	3.960417986	Pgr;Phb;Ube3a
GO:0062061	TAP complex binding	molecular_function	3	1579	10	20845	0.034776953	0.467672419	3.960417986	H2-D1;H2-Q10;H2-Q4
GO:0070852	cell body fiber	cellular_component	3	1579	10	20845	0.034776953	0.467672419	3.960417986	Apc;Penk;Srd5a2
GO:0097503	sialylation	biological_process	3	1579	10	20845	0.034776953	0.467672419	3.960417986	St3gal6;St6gal2;St8sia4
GO:2001056	positive regulation of cysteine-type endopeptidase activity	biological_process	3	1579	10	20845	0.034776953	0.467672419	3.960417986	Bbc3;Grin2b;Pycard
GO:0001518	voltage-gated sodium channel complex	cellular_component	4	1579	17	20845	0.035199395	0.467672419	3.106210185	Scn1a;Scn2a;Scn3a;Scn9a
GO:0043186	P granule	cellular_component	4	1579	17	20845	0.035199395	0.467672419	3.106210185	D1Pas1;Ddx3y;Mael;Piwil1
GO:0045047	protein targeting to ER	biological_process	4	1579	17	20845	0.035199395	0.467672419	3.106210185	Arxes2;Man1a;Srp54a;Srp54b
GO:0048712	negative regulation of astrocyte differentiation	biological_process	4	1579	17	20845	0.035199395	0.467672419	3.106210185	Atf5;Fgfr3;Hmga2;Ntrk3
GO:0050918	positive chemotaxis	biological_process	4	1579	17	20845	0.035199395	0.467672419	3.106210185	Coro1a;Fpr2;Met;Saa3
GO:0099508	voltage-gated monoatomic ion channel activity involved in regulation of presynaptic membrane potential	molecular_function	4	1579	17	20845	0.035199395	0.467672419	3.106210185	Kcnmb4;Kcnq5;Scn1a;Scn2a
GO:2000379	positive regulation of reactive oxygen species metabolic process	biological_process	6	1579	33	20845	0.035399279	0.467672419	2.400253325	Ager;Dcxr;Nox4;Romo1;Thbs1;Tspo
GO:0000502	proteasome complex	cellular_component	9	1579	60	20845	0.035774975	0.467672419	1.980208993	Psmb10;Psmb3;Psmb4;Psmb5;Psmb6;Psmb8;Psmb9;Psme1;Ube3a
GO:0010942	positive regulation of cell death	biological_process	9	1579	60	20845	0.035774975	0.467672419	1.980208993	Apc;Cideb;Egr1;Grin2a;Grin2b;Hp;Il1b;Phb;Ptgs2
GO:0048839	inner ear development	biological_process	9	1579	60	20845	0.035774975	0.467672419	1.980208993	Anp32b;C1qb;Cdh23;Cebpa;Cebpd;Fgfr3;H2-T23;Igf1;Pcdh15
GO:0001755	neural crest cell migration	biological_process	8	1579	51	20845	0.036730753	0.467672419	2.07080679	Edn3;Erbb4;Kitl;Nrtn;Sema3a;Sema3c;Sema3d;Sema6d
GO:0048147	negative regulation of fibroblast proliferation	biological_process	7	1579	42	20845	0.036816762	0.467672419	2.200232214	Cd300a;Cdc73;Dach1;Myc;Nlrc3;Sfrp1;Trp53inp1
GO:0048675	axon extension	biological_process	7	1579	42	20845	0.036816762	0.467672419	2.200232214	Dcx;Edn3;Map1b;Sema3a;Ssna1;Tnr;Usp9x
GO:0072593	reactive oxygen species metabolic process	biological_process	7	1579	42	20845	0.036816762	0.467672419	2.200232214	Cyba;Ddit4;Met;ND2;Ndufa13;Nox4;Vav1
GO:0046928	regulation of neurotransmitter secretion	biological_process	5	1579	25	20845	0.036841647	0.467672419	2.640278657	Drd4;Edn3;Fmr1;Mctp2;Sncg
GO:0045766	positive regulation of angiogenesis	biological_process	18	1579	151	20845	0.036997173	0.467672419	1.573676021	Ago2;C5ar1;Ccbe1;Ccl5;Cela1;Cxcr2;Cysltr1;Emc10;Ets1;Hgf;Hmga2;Hmox1;Il1b;Itgb8;Rras;Sirt1;Thbs1;Tlr3
GO:0034220	monoatomic ion transmembrane transport	biological_process	10	1579	70	20845	0.03743174	0.467672419	1.885913327	Gabra2;Gabra4;Gabrb1;Gabrb2;Gabrg1;Glra3;Gria3;Kcnq3;Slc24a2;Slc24a5
GO:0031526	brush border membrane	cellular_component	11	1579	80	20845	0.038328732	0.467672419	1.815191577	Ace2;Aqp7;Atp7a;Cltrn;Cubn;Pemt;Plb1;Slc28a3;Slc6a14;Slc7a11;Slco1a5
GO:0043197	dendritic spine	cellular_component	21	1579	184	20845	0.03900141	0.467672419	1.506680756	Abi3bp;Dgki;Dnm3;Dock10;Drd4;Fbxo2;Fmr1;Frmpd4;Gria2;Gria3;Grin2a;Grin2b;Grm1;Grm5;Itpka;Lama2;Lrrc7;Palmd;Pgr;Slc8a1;Tanc2
GO:0016491	oxidoreductase activity	molecular_function	57	1579	595	20845	0.039592282	0.467672419	1.26467129	Adh1;Adh7;Akr1b7;Akr1c13;Akr1c18;Aldh1l1;Aldh3b1;Alkbh7;Alox12e;Asphd1;Blvrb;COX2;CYTB;Cbr2;Cmah;Coq7;Cox7a1;Cryl1;Crym;Cyb5r3;Cyba;Cyp17a1;Cyp2f2;Cyp4a12b;Dcxr;F8;Fa2h;Far1;Frrs1;Gapdhs;Haao;Hmox1;Kdm5d;Kdm7a;Ldhb;Ldhc;Lox;Mgst3;Ndufs8;Nox4;P3h3;Pecr;Plod2;Prdx2;Prdx5;Prxl2b;Ptgs2;Pycr2;Rsbn1;Selenow;Spr;Srd5a2;Tecrl;Tet1;Tyr;Tyrp1;Uty
GO:0001937	negative regulation of endothelial cell proliferation	biological_process	6	1579	34	20845	0.040328682	0.467672419	2.329657639	Ager;Apc;Gja1;Rgcc;Thbs1;Tnf
GO:0030280	structural constituent of skin epidermis	molecular_function	6	1579	34	20845	0.040328682	0.467672419	2.329657639	Krt1;Krt4;Krt6a;Krt6b;Krt7;Lor
GO:0001764	neuron migration	biological_process	17	1579	142	20845	0.040349657	0.467672419	1.580448492	Cdkl5;Cep85l;Col3a1;Cxcr4;Dcc;Dcx;Ddit4;Gata3;Gja1;Mdga2;Met;Ntrk3;Pcm1;Reln;Robo3;Sema3a;Usp9x
GO:0001662	behavioral fear response	biological_process	7	1579	43	20845	0.041209467	0.467672419	2.149064023	Ankfn1;Cacna1e;Dpp4;Drd4;Grik2;Grin2b;Penk
GO:0060079	excitatory postsynaptic potential	biological_process	7	1579	43	20845	0.041209467	0.467672419	2.149064023	Dgki;Grik2;Grin2a;Grin2b;Met;Npas4;Oprm1
GO:0010494	cytoplasmic stress granule	cellular_component	11	1579	81	20845	0.041440042	0.467672419	1.792781804	D1Pas1;Fmr1;Larp4;Nufip2;Pabpc1l;Pabpc2;Pabpc6;Rock1;Tia1;Tial1;Ythdf3
GO:0035725	sodium ion transmembrane transport	biological_process	12	1579	91	20845	0.041595556	0.467672419	1.740843071	Atp1a4;Scn1a;Scn2a;Scn3a;Scn9a;Slc24a2;Slc24a5;Slc28a3;Slc4a4;Slc6a14;Slc6a21;Slc8a1
GO:0001508	action potential	biological_process	4	1579	18	20845	0.042622239	0.467672419	2.933642953	Grin2a;Grin2b;Kcnmb4;Usp53
GO:0007614	short-term memory	biological_process	4	1579	18	20845	0.042622239	0.467672419	2.933642953	Drd4;Npas4;Pde5a;Ptchd1
GO:0008028	monocarboxylic acid transmembrane transporter activity	molecular_function	4	1579	18	20845	0.042622239	0.467672419	2.933642953	Slc16a12;Slc16a4;Slc16a7;Slco1a5
GO:0010954	positive regulation of protein processing	biological_process	4	1579	18	20845	0.042622239	0.467672419	2.933642953	Ccbe1;Nkd2;Tnp1;Tnp2
GO:0015701	bicarbonate transport	biological_process	4	1579	18	20845	0.042622239	0.467672419	2.933642953	Slc26a7;Slc39a8;Slc4a4;Slc4a7
GO:0015718	monocarboxylic acid transport	biological_process	4	1579	18	20845	0.042622239	0.467672419	2.933642953	Slc16a12;Slc16a4;Slc16a7;Slco1a5
GO:0030140	trans-Golgi network transport vesicle	cellular_component	4	1579	18	20845	0.042622239	0.467672419	2.933642953	Atp7a;Lyz2;Rab13;Rab27b
GO:0035254	glutamate receptor binding	molecular_function	4	1579	18	20845	0.042622239	0.467672419	2.933642953	Gria2;Grin2a;Homer2;Ptpn4
GO:0048745	smooth muscle tissue development	biological_process	4	1579	18	20845	0.042622239	0.467672419	2.933642953	Foxp2;Itga8;Tshz3;Zfp950
GO:0060216	definitive hemopoiesis	biological_process	4	1579	18	20845	0.042622239	0.467672419	2.933642953	Cbfb;Lyl1;Sp3;Tgfbr3
GO:1901387	positive regulation of voltage-gated calcium channel activity	biological_process	4	1579	18	20845	0.042622239	0.467672419	2.933642953	Cacna2d1;Cacnb4;Ppp3r2;S100a1
GO:1905370	serine-type endopeptidase complex	cellular_component	4	1579	18	20845	0.042622239	0.467672419	2.933642953	Cfh;Cfi;F11;Thbd
GO:2000310	regulation of NMDA receptor activity	biological_process	4	1579	18	20845	0.042622239	0.467672419	2.933642953	Grin2a;Nrxn1;Oprm1;Reln
GO:0007276	gamete generation	biological_process	5	1579	26	20845	0.042865299	0.467672419	2.538729478	D1Pas1;Ddx3y;Morc2b;Spin4;Zfp148
GO:0017134	fibroblast growth factor binding	molecular_function	5	1579	26	20845	0.042865299	0.467672419	2.538729478	Fgfr2;Fgfr3;Rps2;Tgfbr3;Thbs1
GO:0034063	stress granule assembly	biological_process	5	1579	26	20845	0.042865299	0.467672419	2.538729478	Bicd1;D1Pas1;Rps23;Tia1;Ythdf3
GO:0044291	cell-cell contact zone	cellular_component	5	1579	26	20845	0.042865299	0.467672419	2.538729478	Ahnak;Gja1;Nectin3;Pcdh9;Rap2c
GO:0046847	filopodium assembly	biological_process	5	1579	26	20845	0.042865299	0.467672419	2.538729478	Dnm3;Fgd4;Itga6;Itgb4;Nrxn1
GO:0055001	muscle cell development	biological_process	5	1579	26	20845	0.042865299	0.467672419	2.538729478	Cacnb4;Dmd;Lox;Slc8a1;Tmtc3
GO:0005911	cell-cell junction	cellular_component	24	1579	219	20845	0.043464158	0.467672419	1.446728031	Ahnak;Aqp3;Aqp7;Cd2ap;Cdh1;Ceacam1;Cldn1;Cldn4;Coro1a;Cxadr;Cxcr4;Dsg1a;Dsp;Fat1;Flrt2;Gja1;Itga4;Nectin3;Perp;Rab13;Tmem47;Usp53;Vav1;Was
GO:0001822	kidney development	biological_process	18	1579	154	20845	0.043615442	0.467672419	1.543019995	Adamts6;Apc;C1galt1;Cenpf;Cep290;Cfh;Cxcr4;Cyp4a12b;Fbn1;Foxc1;Gata3;Greb1l;Hells;Itga8;Ndufs6;Nek1;Six2;Zfp950
GO:0006821	chloride transport	biological_process	11	1579	82	20845	0.044721521	0.467672419	1.770918612	Cldn4;Clic5;Gabra2;Gabra4;Gabrb1;Gabrb2;Gabrg1;Glra1;Glra3;Slc26a7;Tspo
GO:0004714	transmembrane receptor protein tyrosine kinase activity	molecular_function	8	1579	53	20845	0.044814256	0.467672419	1.992663138	Ddr2;Epha3;Epha6;Erbb4;Fgfr2;Fgfr3;Met;Ntrk3
GO:0006879	intracellular iron ion homeostasis	biological_process	8	1579	53	20845	0.044814256	0.467672419	1.992663138	Abcb7;Alas2;Bola2;Frrs1;Hmox1;Ireb2;Meltf;Myc
GO:1902895	positive regulation of miRNA transcription	biological_process	8	1579	53	20845	0.044814256	0.467672419	1.992663138	Egr1;Ets1;Fos;Gata3;Klf5;Myc;Spi1;Tnf
GO:1990782	protein tyrosine kinase binding	molecular_function	8	1579	53	20845	0.044814256	0.467672419	1.992663138	Bmpr2;Cd247;Cdh1;Ceacam1;Gja1;Grm5;Nox4;Rasa1
GO:0006855	xenobiotic transmembrane transport	biological_process	3	1579	11	20845	0.045184772	0.467672419	3.600379987	Abcc3;Abcc4;Tmem30a
GO:0010656	negative regulation of muscle cell apoptotic process	biological_process	3	1579	11	20845	0.045184772	0.467672419	3.600379987	Erbb4;Hmox1;Igf1
GO:0010738	regulation of protein kinase A signaling	biological_process	3	1579	11	20845	0.045184772	0.467672419	3.600379987	Aip;Grin2b;Pde10a
GO:0019227	neuronal action potential propagation	biological_process	3	1579	11	20845	0.045184772	0.467672419	3.600379987	Cacnb4;Ntrk3;Scn1a
GO:0030856	regulation of epithelial cell differentiation	biological_process	3	1579	11	20845	0.045184772	0.467672419	3.600379987	Apc;Gata3;Prlr
GO:0032958	inositol phosphate biosynthetic process	biological_process	3	1579	11	20845	0.045184772	0.467672419	3.600379987	Ip6k3;Itpka;Ppip5k2
GO:0034392	negative regulation of smooth muscle cell apoptotic process	biological_process	3	1579	11	20845	0.045184772	0.467672419	3.600379987	Dipk2a;Igf1;Lypd3
GO:0048762	mesenchymal cell differentiation	biological_process	3	1579	11	20845	0.045184772	0.467672419	3.600379987	Fgfr2;Foxc1;Hmga2
GO:0050135	NAD(P)+ nucleosidase activity	molecular_function	3	1579	11	20845	0.045184772	0.467672419	3.600379987	Il1rap;Il1rapl1;Il1rapl2
GO:0050253	retinyl-palmitate esterase activity	molecular_function	3	1579	11	20845	0.045184772	0.467672419	3.600379987	Ces1d;Ces2f;Plb1
GO:0050786	RAGE receptor binding	molecular_function	3	1579	11	20845	0.045184772	0.467672419	3.600379987	Fpr1;Fpr2;S100a8
GO:0051450	myoblast proliferation	biological_process	3	1579	11	20845	0.045184772	0.467672419	3.600379987	Hgf;Igf1;Met
GO:0061809	NAD+ nucleotidase, cyclic ADP-ribose generating	molecular_function	3	1579	11	20845	0.045184772	0.467672419	3.600379987	Il1rap;Il1rapl1;Il1rapl2
GO:0090091	positive regulation of extracellular matrix disassembly	biological_process	3	1579	11	20845	0.045184772	0.467672419	3.600379987	Ddr2;Meltf;Pdpn
GO:0097435	supramolecular fiber organization	biological_process	3	1579	11	20845	0.045184772	0.467672419	3.600379987	Col3a1;Col5a1;Mfap4
GO:0140115	export across plasma membrane	biological_process	3	1579	11	20845	0.045184772	0.467672419	3.600379987	Abca1;Abcc4;Gja1
GO:1990229	iron-sulfur cluster assembly complex	cellular_component	3	1579	11	20845	0.045184772	0.467672419	3.600379987	Bola1;Bola2;Glrx5
GO:0042383	sarcolemma	cellular_component	15	1579	123	20845	0.045249976	0.467672419	1.609926011	Ahnak;Ank3;Col6a1;Dmd;Krt19;Lama2;Oprm1;Pemt;Pgm5;Ryr1;Sgcd;Sgcz;Slc2a5;Slc8a1;Trim72
GO:0018149	peptide cross-linking	biological_process	6	1579	35	20845	0.045671155	0.467672419	2.263095992	Col3a1;Cstdc5;Dsp;Krt1;Lor;Thbs1
GO:0046703	natural killer cell lectin-like receptor binding	molecular_function	6	1579	35	20845	0.045671155	0.467672419	2.263095992	H2-D1;H2-Q10;H2-Q4;H2-T23;H60c;Mill2
GO:0036211	protein modification process	biological_process	7	1579	44	20845	0.045928718	0.467672419	2.100221659	Pcmtd1;St3gal6;Ttll10;Ttll11;Ttll6;Ttll9;Uba6
GO:0140359	ABC-type transporter activity	molecular_function	7	1579	44	20845	0.045928718	0.467672419	2.100221659	Abca1;Abca5;Abca6;Abca9;Abcb7;Abcc3;Abcc4
GO:1900087	positive regulation of G1/S transition of mitotic cell cycle	biological_process	7	1579	44	20845	0.045928718	0.467672419	2.100221659	Aif1;Anp32b;Cul4b;D1Pas1;Ddr2;Mblac1;Rgcc
GO:0030308	negative regulation of cell growth	biological_process	16	1579	134	20845	0.046619587	0.467672419	1.576285766	Bbc3;Bmpr2;Ccdc85b;Cgref1;D1Pas1;Dab2;Fbp1;Gja1;Inhba;Ndufa13;Nppa;Phb;Rb1;Sfrp1;Sirt1;Sox17
GO:0046330	positive regulation of JNK cascade	biological_process	13	1579	103	20845	0.047266564	0.467672419	1.666195269	Ager;Birc7;Dab2;Fgd4;Il1b;Pycard;Rb1cc1;Sh3rf2;Taok1;Tlr3;Tlr4;Tnf;Wnt16
GO:0008017	microtubule binding	molecular_function	27	1579	255	20845	0.048642002	0.467672419	1.397794583	Apc;Ccdc88a;Cep295nl;Cep350;Cetn1;Dcx;Dnm1l;Dnm3;Fmr1;Gas2l3;Hook1;Hook3;Kif20b;Kif2b;Klc3;Map1b;Map1lc3a;Mid2;Nme8;Rmdn1;Rp1;Rps3;S100a8;Saxo2;Spata4;Ssna1;Tpgs1
GO:0005929	cilium	cellular_component	39	1579	392	20845	0.048999233	0.467672419	1.313403924	Abcc4;Akap4;Cabs1;Catsper1;Ccdc39;Cep290;Cep295nl;Cetn1;Cfap43;Cfap47;Cfap65;Dnah2;Dnah7a;Dnah8;Fam71d;Fscb;Gapdhs;Ldhc;Lztfl1;Mchr1;Mroh2b;Pgk2;Ropn1;Ropn1l;Rp1;Rsph1;Ssna1;Sstr3;Stard10;Tedc1;Tekt3;Tpgs1;Ttll10;Ttll11;Ttll6;Ttll9;Tuba3a;Tulp2;Usp9x
GO:0000828	inositol hexakisphosphate kinase activity	molecular_function	2	1579	5	20845	0.04915086	0.467672419	5.280557315	Ip6k3;Ppip5k2
GO:0002175	protein localization to paranode region of axon	biological_process	2	1579	5	20845	0.04915086	0.467672419	5.280557315	Mal;Ugt8a
GO:0002246	wound healing involved in inflammatory response	biological_process	2	1579	5	20845	0.04915086	0.467672419	5.280557315	Hmox1;Tlr4
GO:0002520	immune system development	biological_process	2	1579	5	20845	0.04915086	0.467672419	5.280557315	Gata3;Ro60
GO:0002793	positive regulation of peptide secretion	biological_process	2	1579	5	20845	0.04915086	0.467672419	5.280557315	S100a8;S100a9
GO:0002904	positive regulation of B cell apoptotic process	biological_process	2	1579	5	20845	0.04915086	0.467672419	5.280557315	Fnip1;Myc
GO:0004464	leukotriene-C4 synthase activity	molecular_function	2	1579	5	20845	0.04915086	0.467672419	5.280557315	Alox5ap;Mgst3
GO:0005007	fibroblast growth factor receptor activity	molecular_function	2	1579	5	20845	0.04915086	0.467672419	5.280557315	Fgfr2;Fgfr3
GO:0005253	monoatomic anion channel activity	molecular_function	2	1579	5	20845	0.04915086	0.467672419	5.280557315	Gabrb1;Slc26a7
GO:0005275	amine transmembrane transporter activity	molecular_function	2	1579	5	20845	0.04915086	0.467672419	5.280557315	Slc22a16;Slc6a14
GO:0007290	spermatid nucleus elongation	biological_process	2	1579	5	20845	0.04915086	0.467672419	5.280557315	H1f7;Tnp1
GO:0008273	calcium, potassium:sodium antiporter activity	molecular_function	2	1579	5	20845	0.04915086	0.467672419	5.280557315	Slc24a2;Slc24a5
GO:0008366	axon ensheathment	biological_process	2	1579	5	20845	0.04915086	0.467672419	5.280557315	Plp1;Qk
GO:0008517	folic acid transmembrane transporter activity	molecular_function	2	1579	5	20845	0.04915086	0.467672419	5.280557315	Pdpn;Slc19a3
GO:0010273	detoxification of copper ion	biological_process	2	1579	5	20845	0.04915086	0.467672419	5.280557315	Atp7a;Muc2
GO:0010961	intracellular magnesium ion homeostasis	biological_process	2	1579	5	20845	0.04915086	0.467672419	5.280557315	Edn3;Trpm7
GO:0015204	urea transmembrane transporter activity	molecular_function	2	1579	5	20845	0.04915086	0.467672419	5.280557315	Aqp3;Aqp7
GO:0015755	fructose transmembrane transport	biological_process	2	1579	5	20845	0.04915086	0.467672419	5.280557315	Slc2a5;Slc2a9
GO:0015793	glycerol transmembrane transport	biological_process	2	1579	5	20845	0.04915086	0.467672419	5.280557315	Aqp3;Aqp7
GO:0015884	folic acid transport	biological_process	2	1579	5	20845	0.04915086	0.467672419	5.280557315	Pdpn;Slc19a3
GO:0018119	peptidyl-cysteine S-nitrosylation	biological_process	2	1579	5	20845	0.04915086	0.467672419	5.280557315	S100a8;S100a9
GO:0019640	glucuronate catabolic process to xylulose 5-phosphate	biological_process	2	1579	5	20845	0.04915086	0.467672419	5.280557315	Cryl1;Dcxr
GO:0021637	trigeminal nerve structural organization	biological_process	2	1579	5	20845	0.04915086	0.467672419	5.280557315	Plxna3;Sema3a
GO:0021678	third ventricle development	biological_process	2	1579	5	20845	0.04915086	0.467672419	5.280557315	Dpcd;Grcc10
GO:0022849	glutamate-gated calcium ion channel activity	molecular_function	2	1579	5	20845	0.04915086	0.467672419	5.280557315	Grin2a;Grin2b
GO:0030298	receptor signaling protein tyrosine kinase activator activity	molecular_function	2	1579	5	20845	0.04915086	0.467672419	5.280557315	Alkal2;Ccl5
GO:0030666	endocytic vesicle membrane	cellular_component	2	1579	5	20845	0.04915086	0.467672419	5.280557315	Csf3r;Cubn
GO:0030942	endoplasmic reticulum signal peptide binding	molecular_function	2	1579	5	20845	0.04915086	0.467672419	5.280557315	Srp54a;Srp54b
GO:0032280	symmetric synapse	cellular_component	2	1579	5	20845	0.04915086	0.467672419	5.280557315	Chrm2;Penk
GO:0032310	prostaglandin secretion	biological_process	2	1579	5	20845	0.04915086	0.467672419	5.280557315	Abcc4;Ptgs2
GO:0032634	interleukin-5 production	biological_process	2	1579	5	20845	0.04915086	0.467672419	5.280557315	Foxp3;Gata3
GO:0032914	positive regulation of transforming growth factor beta1 production	biological_process	2	1579	5	20845	0.04915086	0.467672419	5.280557315	Foxp3;Lum
GO:0032929	negative regulation of superoxide anion generation	biological_process	2	1579	5	20845	0.04915086	0.467672419	5.280557315	Acp5;Pon3
GO:0033007	negative regulation of mast cell activation involved in immune response	biological_process	2	1579	5	20845	0.04915086	0.467672419	5.280557315	Cd300a;Enpp3
GO:0033564	anterior/posterior axon guidance	biological_process	2	1579	5	20845	0.04915086	0.467672419	5.280557315	Dcc;Unc5c
GO:0033762	response to glucagon	biological_process	2	1579	5	20845	0.04915086	0.467672419	5.280557315	CYTB;Cyc1
GO:0034112	positive regulation of homotypic cell-cell adhesion	biological_process	2	1579	5	20845	0.04915086	0.467672419	5.280557315	Ank3;Ccl5
GO:0034634	glutathione transmembrane transporter activity	molecular_function	2	1579	5	20845	0.04915086	0.467672419	5.280557315	Abcc4;Gja1
GO:0035469	determination of pancreatic left/right asymmetry	biological_process	2	1579	5	20845	0.04915086	0.467672419	5.280557315	Ccdc39;Zic3
GO:0035662	Toll-like receptor 4 binding	molecular_function	2	1579	5	20845	0.04915086	0.467672419	5.280557315	S100a8;Saa3
GO:0035821	modulation of process of another organism	biological_process	2	1579	5	20845	0.04915086	0.467672419	5.280557315	Pomc;S100a9
GO:0035976	transcription factor AP-1 complex	cellular_component	2	1579	5	20845	0.04915086	0.467672419	5.280557315	Fos;Jund
GO:0036343	psychomotor behavior	biological_process	2	1579	5	20845	0.04915086	0.467672419	5.280557315	Dpp4;Grcc10
GO:0042719	mitochondrial intermembrane space protein transporter complex	cellular_component	2	1579	5	20845	0.04915086	0.467672419	5.280557315	Timm10;Timm13
GO:0043320	natural killer cell degranulation	biological_process	2	1579	5	20845	0.04915086	0.467672419	5.280557315	Coro1a;Unc13d
GO:0044857	plasma membrane raft organization	biological_process	2	1579	5	20845	0.04915086	0.467672419	5.280557315	Colec12;Fa2h
GO:0045053	protein retention in Golgi apparatus	biological_process	2	1579	5	20845	0.04915086	0.467672419	5.280557315	Vps13a;Vps13c
GO:0045636	positive regulation of melanocyte differentiation	biological_process	2	1579	5	20845	0.04915086	0.467672419	5.280557315	Adamts20;Kitl
GO:0048210	Golgi vesicle fusion to target membrane	biological_process	2	1579	5	20845	0.04915086	0.467672419	5.280557315	Nkd2;Rab13
GO:0050999	regulation of nitric-oxide synthase activity	biological_process	2	1579	5	20845	0.04915086	0.467672419	5.280557315	Acvr2a;Il1b
GO:0060512	prostate gland morphogenesis	biological_process	2	1579	5	20845	0.04915086	0.467672419	5.280557315	Fgfr2;Serpinb5
GO:0060665	regulation of branching involved in salivary gland morphogenesis by mesenchymal-epithelial signaling	biological_process	2	1579	5	20845	0.04915086	0.467672419	5.280557315	Hgf;Met
GO:0060666	dichotomous subdivision of terminal units involved in salivary gland branching	biological_process	2	1579	5	20845	0.04915086	0.467672419	5.280557315	Sema3a;Sema3c
GO:0060964	regulation of miRNA-mediated gene silencing	biological_process	2	1579	5	20845	0.04915086	0.467672419	5.280557315	Fmr1;Mael
GO:0060977	coronary vasculature morphogenesis	biological_process	2	1579	5	20845	0.04915086	0.467672419	5.280557315	Sgcd;Tgfbr3
GO:0070695	FHF complex	cellular_component	2	1579	5	20845	0.04915086	0.467672419	5.280557315	Hook1;Hook3
GO:0070873	regulation of glycogen metabolic process	biological_process	2	1579	5	20845	0.04915086	0.467672419	5.280557315	Khk;Pomc
GO:0071073	positive regulation of phospholipid biosynthetic process	biological_process	2	1579	5	20845	0.04915086	0.467672419	5.280557315	Adgrf5;Erbb4
GO:0071236	cellular response to antibiotic	biological_process	2	1579	5	20845	0.04915086	0.467672419	5.280557315	Crip1;Scn3a
GO:0071547	piP-body	cellular_component	2	1579	5	20845	0.04915086	0.467672419	5.280557315	Mael;Tdrd9
GO:0071558	histone H3K27me2/H3K27me3 demethylase activity	molecular_function	2	1579	5	20845	0.04915086	0.467672419	5.280557315	Kdm7a;Uty
GO:0071704	organic substance metabolic process	biological_process	2	1579	5	20845	0.04915086	0.467672419	5.280557315	Pgm2l1;Pgm5
GO:0090188	negative regulation of pancreatic juice secretion	biological_process	2	1579	5	20845	0.04915086	0.467672419	5.280557315	Nr1h3;Wnk3
GO:0090402	oncogene-induced cell senescence	biological_process	2	1579	5	20845	0.04915086	0.467672419	5.280557315	Hmga2;Spi1
GO:0098639	collagen binding involved in cell-matrix adhesion	molecular_function	2	1579	5	20845	0.04915086	0.467672419	5.280557315	Itga1;Itga10
GO:0098977	inhibitory chemical synaptic transmission	biological_process	2	1579	5	20845	0.04915086	0.467672419	5.280557315	Fmr1;Ptchd1
GO:0099576	regulation of protein catabolic process at postsynapse, modulating synaptic transmission	biological_process	2	1579	5	20845	0.04915086	0.467672419	5.280557315	Cdh1;Fbxo2
GO:0140824	thioredoxin-dependent peroxiredoxin activity	molecular_function	2	1579	5	20845	0.04915086	0.467672419	5.280557315	Prdx2;Prdx5
GO:1901164	negative regulation of trophoblast cell migration	biological_process	2	1579	5	20845	0.04915086	0.467672419	5.280557315	Arhgdib;Timp1
GO:1901534	positive regulation of hematopoietic progenitor cell differentiation	biological_process	2	1579	5	20845	0.04915086	0.467672419	5.280557315	Foxc1;Kitl
GO:1901843	positive regulation of high voltage-gated calcium channel activity	biological_process	2	1579	5	20845	0.04915086	0.467672419	5.280557315	Cacna2d1;Fgf14
GO:1903059	regulation of protein lipidation	biological_process	2	1579	5	20845	0.04915086	0.467672419	5.280557315	Atg101;Rb1cc1
GO:1903347	negative regulation of bicellular tight junction assembly	biological_process	2	1579	5	20845	0.04915086	0.467672419	5.280557315	Rock1;Tnf
GO:1903423	positive regulation of synaptic vesicle recycling	biological_process	2	1579	5	20845	0.04915086	0.467672419	5.280557315	Dnm3;Pclo
GO:1903763	gap junction channel activity involved in cell communication by electrical coupling	molecular_function	2	1579	5	20845	0.04915086	0.467672419	5.280557315	Gja1;Gjb2
GO:1990776	response to angiotensin	biological_process	2	1579	5	20845	0.04915086	0.467672419	5.280557315	Col3a1;Rock1
GO:2000301	negative regulation of synaptic vesicle exocytosis	biological_process	2	1579	5	20845	0.04915086	0.467672419	5.280557315	Braf;Fmr1
GO:2000312	regulation of kainate selective glutamate receptor activity	biological_process	2	1579	5	20845	0.04915086	0.467672419	5.280557315	Neto1;Neto2
GO:2000435	negative regulation of protein neddylation	biological_process	2	1579	5	20845	0.04915086	0.467672419	5.280557315	Cops9;Rpl11
GO:0031424	keratinization	biological_process	8	1579	54	20845	0.049261254	0.467672419	1.955761968	Cdh3;Krt1;Krt4;Krt6a;Krt6b;Krt7;Lor;Ppl
GO:0005689	U12-type spliceosomal complex	cellular_component	5	1579	27	20845	0.049445946	0.467672419	2.444702461	Lsm7;Rbm41;Rnpc3;Snrnp25;Snrpd2
GO:0015721	bile acid and bile salt transport	biological_process	5	1579	27	20845	0.049445946	0.467672419	2.444702461	Abcc3;Abcc4;Ceacam1;Slco1a4;Slco1a5
GO:0016327	apicolateral plasma membrane	cellular_component	5	1579	27	20845	0.049445946	0.467672419	2.444702461	Cldn4;Cldn7;Cxadr;Krt19;Thbd
GO:0016788	hydrolase activity, acting on ester bonds	molecular_function	5	1579	27	20845	0.049445946	0.467672419	2.444702461	Aoah;Aspa;Lipm;Pgap1;Plb1
GO:0030500	regulation of bone mineralization	biological_process	5	1579	27	20845	0.049445946	0.467672419	2.444702461	Ddr2;Gja1;Mgp;Sgms2;Txlng
GO:0031116	positive regulation of microtubule polymerization	biological_process	5	1579	27	20845	0.049445946	0.467672419	2.444702461	Apc;Gda;Map1b;Met;Rps3
GO:0048027	mRNA 5'-UTR binding	molecular_function	5	1579	27	20845	0.049445946	0.467672419	2.444702461	D1Pas1;Fmr1;Rpl26;Rps14;Syncrip
GO:0048843	negative regulation of axon extension involved in axon guidance	biological_process	5	1579	27	20845	0.049445946	0.467672419	2.444702461	Plxna3;Sema3a;Sema3c;Sema3d;Sema6d
GO:0050678	regulation of epithelial cell proliferation	biological_process	5	1579	27	20845	0.049445946	0.467672419	2.444702461	Fgfr2;Pgr;Prkdc;Serpinb5;Tacstd2
GO:0042391	regulation of membrane potential	biological_process	13	1579	104	20845	0.050436568	0.474264243	1.650174161	Atp1a4;Cacnb4;Dmd;Gabrb1;Gabrb2;Glra1;Glra3;Grik2;Grin2a;Kcnh5;Scn1a;Slc39a8;Slc4a4
GO:0007340	acrosome reaction	biological_process	4	1579	19	20845	0.050856046	0.474264243	2.779240692	Fam71f1;Glra1;Spesp1;Tnp2
GO:0010529	negative regulation of transposition	biological_process	4	1579	19	20845	0.050856046	0.474264243	2.779240692	Mybl1;Piwil1;Tdrd9;Tex15
GO:0051896	regulation of protein kinase B signaling	biological_process	4	1579	19	20845	0.050856046	0.474264243	2.779240692	Inpp4b;Ntrk3;Rictor;Rras
GO:0071711	basement membrane organization	biological_process	4	1579	19	20845	0.050856046	0.474264243	2.779240692	Col3a1;Col4a1;Flrt2;Hmcn1
GO:2000353	positive regulation of endothelial cell apoptotic process	biological_process	4	1579	19	20845	0.050856046	0.474264243	2.779240692	Ager;Itga4;Rgcc;Thbs1
GO:0042626	ATPase-coupled transmembrane transporter activity	molecular_function	7	1579	45	20845	0.05098015	0.474264243	2.053550067	Abca1;Abca5;Abca6;Abca9;Abcb7;Abcc3;Abcc4
GO:0043473	pigmentation	biological_process	7	1579	45	20845	0.05098015	0.474264243	2.053550067	Atp7a;Mitf;Myc;Mysm1;Oca2;Tyr;Tyrp1
GO:2001237	negative regulation of extrinsic apoptotic signaling pathway	biological_process	7	1579	45	20845	0.05098015	0.474264243	2.053550067	Birc6;Dab2;Igf1;Itga6;Phip;Prdx2;Rb1cc1
GO:0070374	positive regulation of ERK1 and ERK2 cascade	biological_process	25	1579	234	20845	0.051410718	0.47673626	1.410405266	Ager;Alkal2;Braf;C5ar1;Ccl3;Ccl5;Cxcr4;Dcc;Ddr2;Dusp15;Erbb4;Fgfr2;Fgfr3;Igf1;Il1b;Inhba;Nox4;Npsr1;Nrxn1;Ntrk3;Oprm1;P2ry6;Phb;Pycard;Tlr4
GO:0004521	RNA endonuclease activity	molecular_function	6	1579	36	20845	0.051432904	0.47673626	2.200232214	Ago2;Endog;Endou;Lactb2;Mblac1;Piwil1
GO:0051965	positive regulation of synapse assembly	biological_process	10	1579	74	20845	0.051799721	0.479264928	1.783972066	Flrt2;Il1rap;Il1rapl1;Lingo4;Nrxn1;Ntrk3;Ptprd;Slitrk4;Slitrk6;Xlr3b
GO:0051592	response to calcium ion	biological_process	8	1579	55	20845	0.053984503	0.497705567	1.92020266	CYTB;Gipr;Itpka;Pcdh15;S100a16;Thbs1;Tnnt2;Ttn
GO:0007399	nervous system development	biological_process	42	1579	430	20845	0.05398807	0.497705567	1.289438414	Apc;Bex1;Ccdc88a;Cxcr4;Dcc;Dcx;Erbb4;Fgf14;Fmr1;Fos;Fut9;Fzd3;Gal;Gap43;Gata3;Igf1;Itga8;Kdm7a;Map1b;Mdga2;Met;Metrn;N4bp3;Neurod4;Nexmif;Npas4;Nrbp2;Nrn1l;Ntrk3;Pou3f2;Pura;Robo3;Scn2a;Sema3a;Sema3c;Sema3d;Sema6d;Ssna1;Sspo;Vps13a;Zic1;Zic3
GO:0005802	trans-Golgi network	cellular_component	23	1579	213	20845	0.054202869	0.498783805	1.425502561	Ap1g2;Ap3s1;Atp7a;Atp8b3;Bicd1;Birc6;Cdh1;Fut9;Lamp2;Mme;Pclo;Pcsk1n;Pik3c2a;Postn;Rab13;Rab30;Scoc;Slc24a5;Sys1;Tgfbi;Trappc6a;Vamp5;Wls
GO:0005814	centriole	cellular_component	16	1579	137	20845	0.055077483	0.500482998	1.541768559	Ccdc88a;Cep170;Cep290;Cep295nl;Cep350;Cetn1;Crocc2;Pcm1;Ppp1r35;Saxo2;Ssna1;Tcp10c;Tedc1;Top2a;Tssk2;Ttbk2
GO:0005507	copper ion binding	molecular_function	9	1579	65	20845	0.055457199	0.500482998	1.827885224	Atox1;Atp7a;COX2;Ccs;Cox17;F5;F8;Lox;Tyr
GO:0048146	positive regulation of fibroblast proliferation	biological_process	10	1579	75	20845	0.055893554	0.500482998	1.760185772	Ager;Ddr2;E2f1;Hmga2;Igf1;Kmt2c;Myc;Phip;Prkdc;Rasa1
GO:0031122	cytoplasmic microtubule organization	biological_process	7	1579	46	20845	0.05636822	0.500482998	2.008907674	Apc;Ccdc13;Ccdc88a;Hook1;Hook3;Pcm1;Stmn3
GO:0008016	regulation of heart contraction	biological_process	5	1579	28	20845	0.056586976	0.500482998	2.357391658	Calca;Chrm2;Gja1;S100a1;Tnnt2
GO:0051932	synaptic transmission, GABAergic	biological_process	5	1579	28	20845	0.056586976	0.500482998	2.357391658	Cacnb4;Gabra2;Gabra4;Gabrb2;Gabrg1
GO:0055010	ventricular cardiac muscle tissue morphogenesis	biological_process	5	1579	28	20845	0.056586976	0.500482998	2.357391658	Col11a1;Fgfr2;Foxc1;Tgfbr3;Tnnt2
GO:0000012	single strand break repair	biological_process	3	1579	12	20845	0.056943177	0.500482998	3.300348322	Sirt1;Smc4;Tnp1
GO:0006977	DNA damage response, signal transduction by p53 class mediator resulting in cell cycle arrest	biological_process	3	1579	12	20845	0.056943177	0.500482998	3.300348322	Cradd;Muc1;Rpl26
GO:0015250	water channel activity	molecular_function	3	1579	12	20845	0.056943177	0.500482998	3.300348322	Aqp3;Aqp7;Pdpn
GO:0017145	stem cell division	biological_process	3	1579	12	20845	0.056943177	0.500482998	3.300348322	Samd9l;Thoc2;Tial1
GO:0035313	wound healing, spreading of epidermal cells	biological_process	3	1579	12	20845	0.056943177	0.500482998	3.300348322	Col5a1;Mmp12;Plet1
GO:0043281	regulation of cysteine-type endopeptidase activity involved in apoptotic process	biological_process	3	1579	12	20845	0.056943177	0.500482998	3.300348322	Cdh1;Mgmt;Pycard
GO:0043652	engulfment of apoptotic cell	biological_process	3	1579	12	20845	0.056943177	0.500482998	3.300348322	Thbs1;Xkr4;Xkr6
GO:0043653	mitochondrial fragmentation involved in apoptotic process	biological_process	3	1579	12	20845	0.056943177	0.500482998	3.300348322	Dnm1l;Erbb4;Fis1
GO:0045869	negative regulation of single stranded viral RNA replication via double stranded DNA intermediate	biological_process	3	1579	12	20845	0.056943177	0.500482998	3.300348322	Hmga2;Morc2b;Tasor
GO:0060644	mammary gland epithelial cell differentiation	biological_process	3	1579	12	20845	0.056943177	0.500482998	3.300348322	Cebpb;Erbb4;Prlr
GO:0061827	sperm head	cellular_component	3	1579	12	20845	0.056943177	0.500482998	3.300348322	Adam3;Pcdh11x;Plcz1
GO:0071361	cellular response to ethanol	biological_process	3	1579	12	20845	0.056943177	0.500482998	3.300348322	Glra1;Glra3;Trp53inp1
GO:0097224	sperm connecting piece	cellular_component	3	1579	12	20845	0.056943177	0.500482998	3.300348322	Akap4;Cfap47;Fsip2
GO:1902166	negative regulation of intrinsic apoptotic signaling pathway in response to DNA damage by p53 class mediator	biological_process	3	1579	12	20845	0.056943177	0.500482998	3.300348322	Marchf7;Muc1;Sirt1
GO:1904996	positive regulation of leukocyte adhesion to vascular endothelial cell	biological_process	3	1579	12	20845	0.056943177	0.500482998	3.300348322	Ets1;Nfat5;Tnf
GO:0007169	transmembrane receptor protein tyrosine kinase signaling pathway	biological_process	13	1579	106	20845	0.057207461	0.500482998	1.619038799	Ddr2;Dok6;Epha3;Epha6;Erbb4;Fgfr2;Fgfr3;Fgr;Frk;Hck;Met;Nrtn;Ntrk3
GO:0003755	peptidyl-prolyl cis-trans isomerase activity	molecular_function	6	1579	37	20845	0.057618174	0.500482998	2.140766479	Aip;Fkbp11;Pin1;Pin4;Ppig;Ranbp2
GO:0007416	synapse assembly	biological_process	8	1579	56	20845	0.058987596	0.500482998	1.885913327	Adgrf1;Cdh1;Dnm3;Erbb4;Nrxn1;Pcdhb16;Pclo;Slitrk6
GO:1902476	chloride transmembrane transport	biological_process	8	1579	56	20845	0.058987596	0.500482998	1.885913327	Ano3;Gabra2;Gabra4;Gabrb1;Gabrb2;Gabrg1;Glra1;Glra3
GO:0005922	connexin complex	cellular_component	4	1579	20	20845	0.059894241	0.500482998	2.640278657	Gja1;Gja8;Gjb2;Gjc3
GO:0006691	leukotriene metabolic process	biological_process	4	1579	20	20845	0.059894241	0.500482998	2.640278657	Alox5ap;Cyp4a12b;Ncf1;Tlr4
GO:0006801	superoxide metabolic process	biological_process	4	1579	20	20845	0.059894241	0.500482998	2.640278657	Ccs;Cyba;Immp2l;Nox4
GO:0008569	minus-end-directed microtubule motor activity	molecular_function	4	1579	20	20845	0.059894241	0.500482998	2.640278657	Dnah14;Dnah2;Dnah7a;Dnah8
GO:0010001	glial cell differentiation	biological_process	4	1579	20	20845	0.059894241	0.500482998	2.640278657	Igf1;Metrn;Plp1;Reln
GO:0097386	glial cell projection	cellular_component	4	1579	20	20845	0.059894241	0.500482998	2.640278657	Aif1;Ermn;Fmr1;Gfap
GO:1904754	positive regulation of vascular associated smooth muscle cell migration	biological_process	4	1579	20	20845	0.059894241	0.500482998	2.640278657	Atp7a;Ddr2;Dock4;Dock5
GO:0032720	negative regulation of tumor necrosis factor production	biological_process	9	1579	66	20845	0.060094911	0.500482998	1.800189994	Acp5;Foxp3;Igf1;Nfkbil1;Nlrc3;Pomc;Sirt1;Tlr4;Tspo
GO:0001568	blood vessel development	biological_process	10	1579	76	20845	0.06019421	0.500482998	1.737025432	Atp7a;Bmpr2;Ceacam1;Chm;Col1a1;Col3a1;Col5a1;Foxc1;Lox;Tgfbr3
GO:0007411	axon guidance	biological_process	20	1579	183	20845	0.062408476	0.500482998	1.442775223	Ank3;Dcc;Edn3;Epha3;Epha6;Etv1;Flrt2;Gap43;Gata3;Lama2;Lama3;Plxna3;Reln;Robo3;Sema3a;Sema3c;Sema3d;Sema6d;Tubb3;Unc5c
GO:0008201	heparin binding	molecular_function	19	1579	172	20845	0.062434592	0.500482998	1.458293444	Abi3bp;Ccl5;Cfh;Col11a1;Col25a1;Col5a1;Ecm2;F11;Fbn1;Fgf12;Fgf14;Fgfr2;Lamc2;Ltf;Postn;Rpl29;Sfrp1;Tgfbr3;Thbs1
GO:0007626	locomotory behavior	biological_process	14	1579	118	20845	0.062490016	0.500482998	1.566267	Atp7a;Cacna1e;Cdh23;Fign;Grin2a;Grm1;Grm5;Mcoln3;Oprm1;Pcdh15;Penk;Reln;Uba6;Vps13a
GO:0036126	sperm flagellum	cellular_component	11	1579	87	20845	0.063789175	0.500482998	1.66914168	Cfap65;Dnah2;Dnah8;Met;Mroh2b;Oaz3;Ppp3r2;Rsph1;Saxo2;Tekt3;Txndc2
GO:0098978	glutamatergic synapse	cellular_component	60	1579	650	20845	0.064134406	0.500482998	1.21859015	Cacna2d1;Cacnb4;Camk4;Cdh1;Cdh6;Cdkl5;Chrm2;Cnksr2;Coro1a;Dgki;Dnm3;Dock10;Drd4;Eea1;Erbb4;Fbxo2;Fmr1;Frmpd4;Gabrb2;Gria2;Gria3;Grik2;Grin2a;Grin2b;Grm1;Grm5;Homer2;Igf1;Il1rap;Il1rapl1;Il1rapl2;Itga8;Itgb4;Itpka;Kcna3;Lrrc7;Map1lc3a;Mdga2;Neto1;Neto2;Nrgn;Nrxn1;Ntrk3;Pak3;Pcdh17;Pclo;Phb;Pin1;Plcxd3;Ptprd;Pura;Rgs7bp;Scn2a;Sema3a;Slc16a7;Slitrk4;Syt10;Tanc2;Tnr;Ube3a
GO:0007129	homologous chromosome pairing at meiosis	biological_process	6	1579	38	20845	0.064229252	0.500482998	2.084430519	4930447C04Rik;Brip1;Ccne2;Mael;Morc2b;Tex15
GO:0070372	regulation of ERK1 and ERK2 cascade	biological_process	6	1579	38	20845	0.064229252	0.500482998	2.084430519	Ceacam1;Fgfr2;Il1b;Rras;Styx;Tgfbr3
GO:0071526	semaphorin-plexin signaling pathway	biological_process	6	1579	38	20845	0.064229252	0.500482998	2.084430519	Met;Plxna3;Sema3a;Sema3c;Sema3d;Sema6d
GO:0043280	positive regulation of cysteine-type endopeptidase activity involved in apoptotic process	biological_process	8	1579	57	20845	0.064273327	0.500482998	1.852827128	D1Pas1;Fis1;Myc;Ndufa13;Pycard;Sirt1;Tnf;Tnfsf10
GO:0006820	monoatomic anion transport	biological_process	5	1579	29	20845	0.064288245	0.500482998	2.276102291	Glra1;Slc26a7;Slc4a4;Slc4a7;Slco1a4
GO:0043194	axon initial segment	cellular_component	5	1579	29	20845	0.064288245	0.500482998	2.276102291	Ank3;Kcnq3;Lrrc7;Scn1a;Scn2a
GO:0045332	phospholipid translocation	biological_process	5	1579	29	20845	0.064288245	0.500482998	2.276102291	Abca1;Atp11c;Atp8b3;Tmem30a;Tmem30c
GO:0050840	extracellular matrix binding	molecular_function	5	1579	29	20845	0.064288245	0.500482998	2.276102291	Dcn;Fbln2;Nid1;Tgfbi;Thbs1
GO:0060077	inhibitory synapse	cellular_component	5	1579	29	20845	0.064288245	0.500482998	2.276102291	Erbb4;Gabra2;Glra1;Nrxn1;Pclo
GO:0001889	liver development	biological_process	10	1579	77	20845	0.064704031	0.500482998	1.714466661	Cebpa;Hgf;Hp;Man2a1;Met;Onecut1;Onecut2;Rb1cc1;Sp3;Tgfbr3
GO:0043154	negative regulation of cysteine-type endopeptidase activity involved in apoptotic process	biological_process	9	1579	67	20845	0.064973563	0.500482998	1.773321486	D1Pas1;Fnip1;Hgf;Igf1;Ptgs2;Rps6ka3;Thbs1;Tnf;Xiap
GO:0005737	cytoplasm	cellular_component	572	1579	7184	20845	0.066603802	0.500482998	1.051113163	1110008P14Rik;1700009N14Rik;AW549877;Ace2;Acsbg1;Acsbg2;Actl7a;Actl7b;Actrt2;Acvr2a;Adcy10;Adh1;Adh7;Ager;Ago2;Ahnak;Aif1;Aip;Akap3;Akap4;Akr1b7;Akr1c18;Aldh1l1;Aldh3b1;Alox12e;Als2cl;Amh;Anapc11;Ank3;Ankrd34b;Anp32b;Apc;Aqp3;Aqp7;Arap2;Arf5;Arhgap29;Arhgap5;Arhgdib;Arhgdig;Arid3c;Aspa;Atf5;Atg101;Atrx;Bcas1;Bex1;Birc6;Birc7;Bloc1s1;Blvrb;Bmi1;Bmpr2;Bola2;Braf;Brip1;Cabs1;Cacnb4;Cadm2;Calca;Calcr…
GO:0045184	establishment of protein localization	biological_process	7	1579	48	20845	0.068166083	0.500482998	1.925203188	Akap4;Ank3;Gria2;Itga8;Nrxn1;Phldb2;Uty
GO:0045429	positive regulation of nitric oxide biosynthetic process	biological_process	7	1579	48	20845	0.068166083	0.500482998	1.925203188	Aif1;Ddah2;Il1b;Oprm1;Ptgs2;Tlr4;Tnf
GO:0032755	positive regulation of interleukin-6 production	biological_process	13	1579	109	20845	0.06847019	0.500482998	1.574478098	Ager;Aif1;C1qtnf4;Cyba;Il16;Il1b;Il1rap;Pycard;Tlr3;Tlr4;Tnf;Tyrobp;Zbtb20
GO:0019897	extrinsic component of plasma membrane	cellular_component	4	1579	21	20845	0.069723223	0.500482998	2.514551102	Eea1;Fmr1;Ppl;Rab13
GO:0030278	regulation of ossification	biological_process	4	1579	21	20845	0.069723223	0.500482998	2.514551102	Esrra;Fgfr3;Sfrp1;Six2
GO:0043032	positive regulation of macrophage activation	biological_process	4	1579	21	20845	0.069723223	0.500482998	2.514551102	Cebpa;Jund;Thbs1;Tlr4
GO:0046849	bone remodeling	biological_process	4	1579	21	20845	0.069723223	0.500482998	2.514551102	Dock5;Gja1;Mitf;Wnt16
GO:0008630	intrinsic apoptotic signaling pathway in response to DNA damage	biological_process	8	1579	58	20845	0.069843682	0.500482998	1.820881833	Crip1;E2f1;Hmox1;Mael;Myc;Prkdc;Sirt1;Tnf
GO:0002430	complement receptor mediated signaling pathway	biological_process	3	1579	13	20845	0.069985846	0.500482998	3.046475374	C5ar1;Fpr1;Fpr2
GO:0004520	DNA endonuclease activity	molecular_function	3	1579	13	20845	0.069985846	0.500482998	3.046475374	Endog;N4bp2;Rps3
GO:0004875	complement receptor activity	molecular_function	3	1579	13	20845	0.069985846	0.500482998	3.046475374	C5ar1;Fpr1;Fpr2
GO:0005452	solute:inorganic anion antiporter activity	molecular_function	3	1579	13	20845	0.069985846	0.500482998	3.046475374	Slc22a8;Slc4a4;Slc4a7
GO:0005916	fascia adherens	cellular_component	3	1579	13	20845	0.069985846	0.500482998	3.046475374	Ctnna3;Dsp;Gja1
GO:0007035	vacuolar acidification	biological_process	3	1579	13	20845	0.069985846	0.500482998	3.046475374	Atp6v0d2;Dmxl1;Dmxl2
GO:0016655	oxidoreductase activity, acting on NAD(P)H, quinone or similar compound as acceptor	molecular_function	3	1579	13	20845	0.069985846	0.500482998	3.046475374	Akr1c13;Akr1c18;Dcxr
GO:0019430	removal of superoxide radicals	biological_process	3	1579	13	20845	0.069985846	0.500482998	3.046475374	Atp7a;Ccs;Prdx2
GO:0031386	protein tag	molecular_function	3	1579	13	20845	0.069985846	0.500482998	3.046475374	Fau;Nedd8;Uba52
GO:0031994	insulin-like growth factor I binding	molecular_function	3	1579	13	20845	0.069985846	0.500482998	3.046475374	Igfbp4;Itga6;Itgb4
GO:0032675	regulation of interleukin-6 production	biological_process	3	1579	13	20845	0.069985846	0.500482998	3.046475374	Cd300ld;Cebpb;Met
GO:0044754	autolysosome	cellular_component	3	1579	13	20845	0.069985846	0.500482998	3.046475374	Ftl1;Lamp2;Map1lc3a
GO:0048103	somatic stem cell division	biological_process	3	1579	13	20845	0.069985846	0.500482998	3.046475374	Bmi1;Fgfr2;Fubp1
GO:0060576	intestinal epithelial cell development	biological_process	3	1579	13	20845	0.069985846	0.500482998	3.046475374	C1galt1;Cdh1;Klf5
GO:0071294	cellular response to zinc ion	biological_process	3	1579	13	20845	0.069985846	0.500482998	3.046475374	Glra1;Glra3;Grin2a
GO:0071493	cellular response to UV-B	biological_process	3	1579	13	20845	0.069985846	0.500482998	3.046475374	Crip1;Mfap4;Mme
GO:0071901	negative regulation of protein serine/threonine kinase activity	biological_process	3	1579	13	20845	0.069985846	0.500482998	3.046475374	Pycard;Rb1;Slc8a1
GO:1901385	regulation of voltage-gated calcium channel activity	biological_process	3	1579	13	20845	0.069985846	0.500482998	3.046475374	Ahnak;Cacnb4;Dmd
GO:1902043	positive regulation of extrinsic apoptotic signaling pathway via death domain receptors	biological_process	3	1579	13	20845	0.069985846	0.500482998	3.046475374	Mal;Sfrp1;Thbs1
GO:2000271	positive regulation of fibroblast apoptotic process	biological_process	3	1579	13	20845	0.069985846	0.500482998	3.046475374	Apc;Bbc3;Sfrp1
GO:0000347	THO complex	cellular_component	2	1579	6	20845	0.070081921	0.500482998	4.400464429	Thoc2;Thoc2l
GO:0001640	adenylate cyclase inhibiting G protein-coupled glutamate receptor activity	molecular_function	2	1579	6	20845	0.070081921	0.500482998	4.400464429	Grm1;Grm5
GO:0002457	T cell antigen processing and presentation	biological_process	2	1579	6	20845	0.070081921	0.500482998	4.400464429	Kdm5d;Treml4
GO:0002544	chronic inflammatory response	biological_process	2	1579	6	20845	0.070081921	0.500482998	4.400464429	Gja1;S100a9
GO:0004030	aldehyde dehydrogenase [NAD(P)+] activity	molecular_function	2	1579	6	20845	0.070081921	0.500482998	4.400464429	Aldh1l1;Aldh3b1
GO:0004112	cyclic-nucleotide phosphodiesterase activity	molecular_function	2	1579	6	20845	0.070081921	0.500482998	4.400464429	Pde10a;Pde5a
GO:0005042	netrin receptor activity	molecular_function	2	1579	6	20845	0.070081921	0.500482998	4.400464429	Dcc;Unc5c
GO:0006101	citrate metabolic process	biological_process	2	1579	6	20845	0.070081921	0.500482998	4.400464429	Csl;Ireb2
GO:0006525	arginine metabolic process	biological_process	2	1579	6	20845	0.070081921	0.500482998	4.400464429	Ddah2;Slc39a8
GO:0006682	galactosylceramide biosynthetic process	biological_process	2	1579	6	20845	0.070081921	0.500482998	4.400464429	Fa2h;Ugt8a
GO:0007231	osmosensory signaling pathway	biological_process	2	1579	6	20845	0.070081921	0.500482998	4.400464429	Pycard;Wnk3
GO:0007501	mesodermal cell fate specification	biological_process	2	1579	6	20845	0.070081921	0.500482998	4.400464429	Six2;Tbx6
GO:0008121	ubiquinol-cytochrome-c reductase activity	molecular_function	2	1579	6	20845	0.070081921	0.500482998	4.400464429	CYTB;Cyc1
GO:0008510	sodium:bicarbonate symporter activity	molecular_function	2	1579	6	20845	0.070081921	0.500482998	4.400464429	Slc4a4;Slc4a7
GO:0010754	negative regulation of cGMP-mediated signaling	biological_process	2	1579	6	20845	0.070081921	0.500482998	4.400464429	Pde10a;Thbs1
GO:0014731	spectrin-associated cytoskeleton	cellular_component	2	1579	6	20845	0.070081921	0.500482998	4.400464429	Ank3;Spta1
GO:0014904	myotube cell development	biological_process	2	1579	6	20845	0.070081921	0.500482998	4.400464429	Dmd;Igf1
GO:0015277	kainate selective glutamate receptor activity	molecular_function	2	1579	6	20845	0.070081921	0.500482998	4.400464429	Gria2;Grik2
GO:0015840	urea transport	biological_process	2	1579	6	20845	0.070081921	0.500482998	4.400464429	Aqp3;Aqp7
GO:0016012	sarcoglycan complex	cellular_component	2	1579	6	20845	0.070081921	0.500482998	4.400464429	Sgcd;Sgcz
GO:0016202	regulation of striated muscle tissue development	biological_process	2	1579	6	20845	0.070081921	0.500482998	4.400464429	Cenpf;Lox
GO:0016934	extracellularly glycine-gated chloride channel activity	molecular_function	2	1579	6	20845	0.070081921	0.500482998	4.400464429	Glra1;Glra3
GO:0017040	N-acylsphingosine amidohydrolase activity	molecular_function	2	1579	6	20845	0.070081921	0.500482998	4.400464429	Acer3;Asah2
GO:0018344	protein geranylgeranylation	biological_process	2	1579	6	20845	0.070081921	0.500482998	4.400464429	Chm;Chml
GO:0018394	peptidyl-lysine acetylation	biological_process	2	1579	6	20845	0.070081921	0.500482998	4.400464429	Bloc1s1;Sirt1
GO:0021785	branchiomotor neuron axon guidance	biological_process	2	1579	6	20845	0.070081921	0.500482998	4.400464429	Plxna3;Sema3a
GO:0030055	cell-substrate junction	cellular_component	2	1579	6	20845	0.070081921	0.500482998	4.400464429	Dmd;Pgm5
GO:0031581	hemidesmosome assembly	biological_process	2	1579	6	20845	0.070081921	0.500482998	4.400464429	Itgb4;Lama3
GO:0032100	positive regulation of appetite	biological_process	2	1579	6	20845	0.070081921	0.500482998	4.400464429	Fbn1;Oprm1
GO:0032911	negative regulation of transforming growth factor beta1 production	biological_process	2	1579	6	20845	0.070081921	0.500482998	4.400464429	Cd2ap;Tyrobp
GO:0033592	RNA strand annealing activity	molecular_function	2	1579	6	20845	0.070081921	0.500482998	4.400464429	D1Pas1;Fmr1
GO:0033600	negative regulation of mammary gland epithelial cell proliferation	biological_process	2	1579	6	20845	0.070081921	0.500482998	4.400464429	Etv4;Gata3
GO:0034979	NAD-dependent protein deacetylase activity	molecular_function	2	1579	6	20845	0.070081921	0.500482998	4.400464429	Sirt1;Sirt3
GO:0034987	immunoglobulin receptor binding	molecular_function	2	1579	6	20845	0.070081921	0.500482998	4.400464429	Clec4d;Fgr
GO:0035509	negative regulation of myosin-light-chain-phosphatase activity	biological_process	2	1579	6	20845	0.070081921	0.500482998	4.400464429	Rock1;Tnf
GO:0035878	nail development	biological_process	2	1579	6	20845	0.070081921	0.500482998	4.400464429	Itga6;Itgb4
GO:0038094	Fc-gamma receptor signaling pathway	biological_process	2	1579	6	20845	0.070081921	0.500482998	4.400464429	Cd247;Clec4d
GO:0042629	mast cell granule	cellular_component	2	1579	6	20845	0.070081921	0.500482998	4.400464429	Cxcr2;Nppa
GO:0043067	regulation of programmed cell death	biological_process	2	1579	6	20845	0.070081921	0.500482998	4.400464429	Acer3;Cxcr4
GO:0043305	negative regulation of mast cell degranulation	biological_process	2	1579	6	20845	0.070081921	0.500482998	4.400464429	Cd300a;Hmox1
GO:0044830	modulation by host of viral RNA genome replication	biological_process	2	1579	6	20845	0.070081921	0.500482998	4.400464429	Fmr1;Phb
GO:0045123	cellular extravasation	biological_process	2	1579	6	20845	0.070081921	0.500482998	4.400464429	Itga1;Tnf
GO:0046514	ceramide catabolic process	biological_process	2	1579	6	20845	0.070081921	0.500482998	4.400464429	Acer3;Asah2
GO:0048070	regulation of developmental pigmentation	biological_process	2	1579	6	20845	0.070081921	0.500482998	4.400464429	Adamts20;Edn3
GO:0048333	mesodermal cell differentiation	biological_process	2	1579	6	20845	0.070081921	0.500482998	4.400464429	Hmga2;Inhba
GO:0050819	negative regulation of coagulation	biological_process	2	1579	6	20845	0.070081921	0.500482998	4.400464429	Procr;Thbd
GO:0051013	microtubule severing	biological_process	2	1579	6	20845	0.070081921	0.500482998	4.400464429	Ttll11;Ttll6
GO:0051525	NFAT protein binding	molecular_function	2	1579	6	20845	0.070081921	0.500482998	4.400464429	Foxp3;Spi1
GO:0052869	arachidonic acid omega-hydroxylase activity	molecular_function	2	1579	6	20845	0.070081921	0.500482998	4.400464429	Cyp4a12b;Cyp4f15
GO:0070087	chromo shadow domain binding	molecular_function	2	1579	6	20845	0.070081921	0.500482998	4.400464429	Atrx;Nipbl
GO:0070295	renal water absorption	biological_process	2	1579	6	20845	0.070081921	0.500482998	4.400464429	Aqp3;Aqp7
GO:0070662	mast cell proliferation	biological_process	2	1579	6	20845	0.070081921	0.500482998	4.400464429	Kitl;Rac2
GO:0070668	positive regulation of mast cell proliferation	biological_process	2	1579	6	20845	0.070081921	0.500482998	4.400464429	Kitl;Rac2
GO:0071286	cellular response to magnesium ion	biological_process	2	1579	6	20845	0.070081921	0.500482998	4.400464429	Ank3;Fbp1
GO:0071459	protein localization to chromosome, centromeric region	biological_process	2	1579	6	20845	0.070081921	0.500482998	4.400464429	Haspin;Rb1
GO:0071716	leukotriene transport	biological_process	2	1579	6	20845	0.070081921	0.500482998	4.400464429	Abcc3;Abcc4
GO:0071907	determination of digestive tract left/right asymmetry	biological_process	2	1579	6	20845	0.070081921	0.500482998	4.400464429	Ccdc39;Zic3
GO:0071910	determination of liver left/right asymmetry	biological_process	2	1579	6	20845	0.070081921	0.500482998	4.400464429	Ccdc39;Zic3
GO:0072672	neutrophil extravasation	biological_process	2	1579	6	20845	0.070081921	0.500482998	4.400464429	Prtn3;Trem1
GO:0086003	cardiac muscle cell contraction	biological_process	2	1579	6	20845	0.070081921	0.500482998	4.400464429	Sgcd;Uty
GO:0090031	positive regulation of steroid hormone biosynthetic process	biological_process	2	1579	6	20845	0.070081921	0.500482998	4.400464429	Cyp17a1;Igf1
GO:0097114	NMDA glutamate receptor clustering	biological_process	2	1579	6	20845	0.070081921	0.500482998	4.400464429	Nrxn1;Reln
GO:0097119	postsynaptic density protein 95 clustering	biological_process	2	1579	6	20845	0.070081921	0.500482998	4.400464429	Nrxn1;Reln
GO:0097226	sperm mitochondrial sheath	cellular_component	2	1579	6	20845	0.070081921	0.500482998	4.400464429	Gk2;Ppp3r2
GO:0097444	spine apparatus	cellular_component	2	1579	6	20845	0.070081921	0.500482998	4.400464429	Fmr1;Oprm1
GO:0097450	astrocyte end-foot	cellular_component	2	1579	6	20845	0.070081921	0.500482998	4.400464429	Gfap;Slc2a13
GO:0097526	spliceosomal tri-snRNP complex	cellular_component	2	1579	6	20845	0.070081921	0.500482998	4.400464429	Lsm4;Lsm7
GO:0098591	external side of apical plasma membrane	cellular_component	2	1579	6	20845	0.070081921	0.500482998	4.400464429	Abcc4;Lct
GO:0098908	regulation of neuronal action potential	biological_process	2	1579	6	20845	0.070081921	0.500482998	4.400464429	Fgf12;Fmr1
GO:0099150	regulation of postsynaptic specialization assembly	biological_process	2	1579	6	20845	0.070081921	0.500482998	4.400464429	Gap43;Nrxn1
GO:0102121	ceramidase activity	molecular_function	2	1579	6	20845	0.070081921	0.500482998	4.400464429	Acer3;Asah2
GO:0110011	regulation of basement membrane organization	biological_process	2	1579	6	20845	0.070081921	0.500482998	4.400464429	Lama2;Nid1
GO:0140031	phosphorylation-dependent protein binding	molecular_function	2	1579	6	20845	0.070081921	0.500482998	4.400464429	Ank3;Vav1
GO:0160040	mitocytosis	biological_process	2	1579	6	20845	0.070081921	0.500482998	4.400464429	Dnm1l;Tspan4
GO:1902514	regulation of calcium ion transmembrane transport via high voltage-gated calcium channel	biological_process	2	1579	6	20845	0.070081921	0.500482998	4.400464429	Cacna2d1;Nppa
GO:1903999	negative regulation of eating behavior	biological_process	2	1579	6	20845	0.070081921	0.500482998	4.400464429	Lepr;Npsr1
GO:1904062	regulation of monoatomic cation transmembrane transport	biological_process	2	1579	6	20845	0.070081921	0.500482998	4.400464429	Grin2a;Wnk3
GO:1904692	positive regulation of type B pancreatic cell proliferation	biological_process	2	1579	6	20845	0.070081921	0.500482998	4.400464429	Igf1;Phip
GO:1904960	positive regulation of cytochrome-c oxidase activity	biological_process	2	1579	6	20845	0.070081921	0.500482998	4.400464429	Atp7a;Cox17
GO:0032956	regulation of actin cytoskeleton organization	biological_process	9	1579	68	20845	0.070095108	0.500482998	1.747243229	Ccdc88a;Coro1a;Epha3;Fgr;Iqgap2;Pak3;Rictor;Rock1;Taok1
GO:0030018	Z disc	cellular_component	15	1579	131	20845	0.070842597	0.505112669	1.511609918	Akap4;Ank3;Dmd;Fhl5;Grin2b;Krt19;Neb;Nebl;Pgm5;Rtl1;Ryr1;S100a1;Scn1a;Slc8a1;Ttn
GO:0005245	voltage-gated calcium channel activity	molecular_function	6	1579	39	20845	0.071266488	0.506717652	2.030983583	Cacna1e;Cacna2d1;Cacnb4;Catsper1;Oprm1;Ryr1
GO:0017046	peptide hormone binding	molecular_function	6	1579	39	20845	0.071266488	0.506717652	2.030983583	Gipr;Glp2r;Ide;Inhba;Lepr;Prlr
GO:0001892	embryonic placenta development	biological_process	5	1579	30	20845	0.072546213	0.511225598	2.200232214	Cebpa;Cebpb;Rtl1;Slc8a1;Sp3
GO:0008514	organic anion transmembrane transporter activity	molecular_function	5	1579	30	20845	0.072546213	0.511225598	2.200232214	Slc22a28;Slc22a30;Slc22a8;Slco1a4;Slco1a5
GO:0055013	cardiac muscle cell development	biological_process	5	1579	30	20845	0.072546213	0.511225598	2.200232214	Cxadr;Met;Sgcd;Slc8a1;Ttn
GO:0061003	positive regulation of dendritic spine morphogenesis	biological_process	5	1579	30	20845	0.072546213	0.511225598	2.200232214	Dnm1l;Itpka;Pak3;Reln;Xlr3b
GO:0090200	positive regulation of release of cytochrome c from mitochondria	biological_process	5	1579	30	20845	0.072546213	0.511225598	2.200232214	Bbc3;Cideb;Dnm1l;Pycard;Tnfsf10
GO:0043195	terminal bouton	cellular_component	11	1579	89	20845	0.072702738	0.511225598	1.631632878	Blvrb;Calca;Drd4;Fmr1;Gria2;Gria3;Grik2;Grin2a;Grin2b;Pclo;Rpl26
GO:0050679	positive regulation of epithelial cell proliferation	biological_process	11	1579	89	20845	0.072702738	0.511225598	1.631632878	Atp7a;C5ar1;Ccl5;Erbb4;Esrp2;Fgfr2;Foxe3;Foxp2;Igf1;Myc;Sfrp1
GO:0097110	scaffold protein binding	molecular_function	11	1579	89	20845	0.072702738	0.511225598	1.631632878	Braf;Dsp;Gja1;Gria2;Grik2;Grin2a;Grin2b;Krt15;Phf6;Trem1;Xiap
GO:0006508	proteolysis	biological_process	54	1579	584	20845	0.073863446	0.518671967	1.220676777	Ace2;Adam1b;Adam2;Adam24;Adam3;Adam5;Adamts16;Adamts20;Amz1;Capn11;Cela1;Cfh;Cfi;Cntnap5a;Dpep3;Dpp4;Endou;F11;F5;F8;Hgf;Hp;Ide;Immp2l;Lnpep;Ltf;Mme;Mmp12;Mmp16;Mmp23;Mpnd;Mysm1;Naalad2;Otud4;Pappa;Prss27;Prss39;Prtn3;Psmb10;Psmb5;Psmb6;Psmb8;Psmb9;Pycard;Reln;Sppl2c;Tmprss11a;Tmprss11b;Tmprss11d;Tmprss11e;Usp45;Usp9x;Vcpip1;Yod1
GO:0001916	positive regulation of T cell mediated cytotoxicity	biological_process	7	1579	49	20845	0.074578756	0.522256179	1.885913327	H2-D1;H2-Q10;H2-Q4;H2-Q9;H2-T23;H60c;Mill2
GO:0005844	polysome	cellular_component	7	1579	49	20845	0.074578756	0.522256179	1.885913327	Ago2;Fmr1;Larp4;Naa30;Naa38;Rps3;Vbp1
GO:0007166	cell surface receptor signaling pathway	biological_process	19	1579	176	20845	0.07481385	0.523183825	1.425150412	Adgrd1;Adgrf1;Adgrf5;Adgrg2;Adgrl4;Btla;Calcrl;Cd247;Cxcr2;Cysltr1;Edn3;Erbb4;Fcgr4;Fzd3;Gipr;Glp2r;Mchr1;Ms4a14;Pappa
GO:0006955	immune response	biological_process	28	1579	278	20845	0.075000857	0.523773111	1.329636734	Ccl3;Ccl5;Cfh;Colec12;Csf3;Cxcl2;Cxcr2;Cxcr4;Endou;H2-D1;H2-Q10;H2-Q4;H2-Q9;H2-T23;H60c;Ifi44;Il1b;Itgb8;Lst1;Mill2;Tgfbr3;Tlr3;Tlr4;Tnf;Tnfsf10;Tnfsf8;Vav1;Was
GO:0003151	outflow tract morphogenesis	biological_process	8	1579	59	20845	0.075699827	0.527209996	1.790019429	Bmpr2;Nipbl;Ryr1;Sema3c;Sox17;Tbx20;Tgfbr3;Thbs1
GO:0098686	hippocampal mossy fiber to CA3 synapse	cellular_component	8	1579	59	20845	0.075699827	0.527209996	1.790019429	Calca;Fmr1;Grik2;Grin2b;Nectin3;Ptprd;Slc16a7;Tnr
GO:0006915	apoptotic process	biological_process	59	1579	646	20845	0.076988554	0.535453814	1.205700006	Adamts20;Apc;Asah2;Bbc3;Birc6;Birc7;C5ar1;Chia1;Cideb;Cradd;Dab2;Dcc;Ddias;Ddit4;Dram2;E2f1;Erbb4;Fgfr2;Fgfr3;Fis1;G0s2;G2e3;Gja1;Gulp1;Hells;Hint2;Hmox1;Kitl;Mael;Mecom;Muc2;Ncf1;Ndufa13;Ngb;Peg3;Perp;Phlda3;Pycard;Rb1;Rb1cc1;Rock1;Rps3;S100a8;S100a9;Scml2;Sema3a;Sirt1;Siva1;Stk26;Sycp2;Taok1;Tia1;Tial1;Tnf;Tnfsf10;Trp53inp1;Unc5c;Xiap;Xkr4
GO:0009617	response to bacterium	biological_process	19	1579	177	20845	0.078148338	0.542374382	1.417098714	Adh7;Cubn;Defb1;Gas2l3;Hmcn1;Hp;Ifi44;Mecom;Naaladl2;Ncf1;Penk;Prlr;Psmb9;Pycard;Saa3;Tlr4;Tnnt2;Upk1b;Zfp983
GO:0001656	metanephros development	biological_process	6	1579	40	20845	0.078728333	0.542374382	1.980208993	Fbn1;Greb1l;Itga8;Six2;Sox17;Tshz3
GO:0008047	enzyme activator activity	molecular_function	6	1579	40	20845	0.078728333	0.542374382	1.980208993	Alox5ap;Cox17;Dpm3;Sdhaf4;Sirt3;Wfdc21
GO:0045505	dynein intermediate chain binding	molecular_function	6	1579	40	20845	0.078728333	0.542374382	1.980208993	Bicd1;Dnah14;Dnah2;Dnah7a;Dnah8;Hook3
GO:0061436	establishment of skin barrier	biological_process	6	1579	40	20845	0.078728333	0.542374382	1.980208993	Cdh1;Cldn1;Cldn4;Fa2h;Krt1;Met
GO:0071310	cellular response to organic substance	biological_process	6	1579	40	20845	0.078728333	0.542374382	1.980208993	Cyba;Egr1;Il1b;Lox;Pou3f2;Stat4
GO:0071345	cellular response to cytokine stimulus	biological_process	6	1579	40	20845	0.078728333	0.542374382	1.980208993	Csf3;Cxcr4;Ddias;Gata3;Mme;Nfat5
GO:0015630	microtubule cytoskeleton	cellular_component	22	1579	211	20845	0.079139042	0.544468062	1.376448589	Adcy10;Apc;Ckap2l;Cxcr2;Esrra;Fmr1;Gas2l3;Hook1;Hypk;Kif20b;Kif2b;Lrrc25;Map1lc3a;Sac3d1;Septin12;Taok1;Tekt3;Ttll10;Tuba3a;Tuba3b;Tubb3;Zfp397
GO:0007264	small GTPase mediated signal transduction	biological_process	12	1579	101	20845	0.079620726	0.54704375	1.568482371	Ccdc88a;Chm;Chml;Dock10;Dock11;Dock4;Dock5;Hmox1;Rac2;Rhof;Rnd2;Vav1
GO:0005798	Golgi-associated vesicle	cellular_component	4	1579	22	20845	0.080323064	0.547154705	2.400253325	Ap1g2;Cubn;Pclo;Stk26
GO:0007178	transmembrane receptor protein serine/threonine kinase signaling pathway	biological_process	4	1579	22	20845	0.080323064	0.547154705	2.400253325	Acvr2a;Akap3;Akap4;Bmpr2
GO:0015179	L-amino acid transmembrane transporter activity	molecular_function	4	1579	22	20845	0.080323064	0.547154705	2.400253325	Slc38a11;Slc43a1;Slc47a2;Slc7a11
GO:0030215	semaphorin receptor binding	molecular_function	4	1579	22	20845	0.080323064	0.547154705	2.400253325	Sema3a;Sema3c;Sema3d;Sema6d
GO:0031929	TOR signaling	biological_process	4	1579	22	20845	0.080323064	0.547154705	2.400253325	Ccdc88a;Fnip1;Gata3;Rictor
GO:0035584	calcium-mediated signaling using intracellular calcium source	biological_process	4	1579	22	20845	0.080323064	0.547154705	2.400253325	Defb1;Fis1;Grm5;Homer2
GO:0007612	learning	biological_process	9	1579	70	20845	0.081071782	0.547154705	1.697321994	Grin2a;Grin2b;Grm5;Npas4;Nrxn1;Ptgs2;Reln;Slc24a2;Uba6
GO:0005882	intermediate filament	cellular_component	13	1579	112	20845	0.081096628	0.547154705	1.532304578	1110008P14Rik;Dsp;Eif6;Gfap;Gja1;Krt1;Krt13;Krt15;Krt19;Krt4;Krt6a;Krt7;Ppl
GO:0007189	adenylate cyclase-activating G protein-coupled receptor signaling pathway	biological_process	13	1579	112	20845	0.081096628	0.547154705	1.532304578	Abca1;Adgrd1;Adgrf1;Adgrf5;Adgrg2;Adgrl4;Calca;Calcrl;Gipr;Gpr26;Gpr62;Ramp1;Ucn2
GO:0030316	osteoclast differentiation	biological_process	7	1579	50	20845	0.081333839	0.547154705	1.84819506	Cd300lf;Fos;Ireb2;Mitf;Sfrp1;Tnf;Tyrobp
GO:0007288	sperm axoneme assembly	biological_process	5	1579	31	20845	0.081354113	0.547154705	2.129256982	Cfap43;Cfap47;Cfap65;Fsip2;Tpgs1
GO:0017147	Wnt-protein binding	molecular_function	5	1579	31	20845	0.081354113	0.547154705	2.129256982	Fzd3;Nid1;Sfrp1;Wif1;Wls
GO:0031090	organelle membrane	cellular_component	5	1579	31	20845	0.081354113	0.547154705	2.129256982	Map1lc3a;Slc2a13;Slc39a8;Vamp5;Wls
GO:0035035	histone acetyltransferase binding	molecular_function	5	1579	31	20845	0.081354113	0.547154705	2.129256982	Cebpb;Egr1;Ets1;Foxp3;Kansl1l
GO:0035050	embryonic heart tube development	biological_process	5	1579	31	20845	0.081354113	0.547154705	2.129256982	Foxc1;Gja1;Slc8a1;Sox17;Tbx20
GO:0060038	cardiac muscle cell proliferation	biological_process	5	1579	31	20845	0.081354113	0.547154705	2.129256982	Cxadr;Dipk2a;Fgfr2;Foxc1;Tgfbr3
GO:0031047	RNA-mediated gene silencing	biological_process	8	1579	60	20845	0.081842112	0.549711575	1.760185772	Ago2;Cnot6l;Fmr1;Lin28b;Mael;Piwil1;Tdrd9;Tex15
GO:0001946	lymphangiogenesis	biological_process	3	1579	14	20845	0.084233792	0.550503954	2.82886999	Bmpr2;Ccbe1;Pdpn
GO:0002064	epithelial cell development	biological_process	3	1579	14	20845	0.084233792	0.550503954	2.82886999	Cxcr4;Onecut1;Onecut2
GO:0002082	regulation of oxidative phosphorylation	biological_process	3	1579	14	20845	0.084233792	0.550503954	2.82886999	Atp7a;Cox7a1;Myc
GO:0003197	endocardial cushion development	biological_process	3	1579	14	20845	0.084233792	0.550503954	2.82886999	Bmpr2;Epha3;Thbs1
GO:0003215	cardiac right ventricle morphogenesis	biological_process	3	1579	14	20845	0.084233792	0.550503954	2.82886999	Gata3;Sema3c;Tbx20
GO:0004467	long-chain fatty acid-CoA ligase activity	molecular_function	3	1579	14	20845	0.084233792	0.550503954	2.82886999	Acsbg1;Acsbg2;Acsm1
GO:0007252	I-kappaB phosphorylation	biological_process	3	1579	14	20845	0.084233792	0.550503954	2.82886999	Saa3;Tlr3;Tlr4
GO:0010717	regulation of epithelial to mesenchymal transition	biological_process	3	1579	14	20845	0.084233792	0.550503954	2.82886999	Epha3;Phldb2;Tbx20
GO:0016594	glycine binding	molecular_function	3	1579	14	20845	0.084233792	0.550503954	2.82886999	Glra1;Glra3;Grin2b
GO:0019829	ATPase-coupled monoatomic cation transmembrane transporter activity	molecular_function	3	1579	14	20845	0.084233792	0.550503954	2.82886999	Atp13a3;Atp1a4;Atp7a
GO:0034116	positive regulation of heterotypic cell-cell adhesion	biological_process	3	1579	14	20845	0.084233792	0.550503954	2.82886999	Ager;Il1b;Tnf
GO:0035988	chondrocyte proliferation	biological_process	3	1579	14	20845	0.084233792	0.550503954	2.82886999	Ddr2;Hmga2;Mmp16
GO:0042119	neutrophil activation	biological_process	3	1579	14	20845	0.084233792	0.550503954	2.82886999	Ccl5;Cxcr2;Fcgr4
GO:0043589	skin morphogenesis	biological_process	3	1579	14	20845	0.084233792	0.550503954	2.82886999	Col1a1;Itga6;Itgb4
GO:0044548	S100 protein binding	molecular_function	3	1579	14	20845	0.084233792	0.550503954	2.82886999	Ager;Ahnak;S100a1
GO:0051310	metaphase plate congression	biological_process	3	1579	14	20845	0.084233792	0.550503954	2.82886999	Cenpf;Kif2b;Meioc
GO:0051764	actin crosslink formation	biological_process	3	1579	14	20845	0.084233792	0.550503954	2.82886999	Aif1;Gas2l3;Tnnt2
GO:0097194	execution phase of apoptosis	biological_process	3	1579	14	20845	0.084233792	0.550503954	2.82886999	Bbc3;Cideb;Taok1
GO:0097242	amyloid-beta clearance	biological_process	3	1579	14	20845	0.084233792	0.550503954	2.82886999	C5ar1;Ide;Mme
GO:1900025	negative regulation of substrate adhesion-dependent cell spreading	biological_process	3	1579	14	20845	0.084233792	0.550503954	2.82886999	Meltf;Postn;Tacstd2
GO:1904862	inhibitory synapse assembly	biological_process	3	1579	14	20845	0.084233792	0.550503954	2.82886999	Gabra2;Gabrb2;Npas4
GO:0003700	DNA-binding transcription factor activity	molecular_function	56	1579	614	20845	0.084603846	0.550503954	1.20403587	2010315B03Rik;5430403G16Rik;Atf5;Cebpa;Cebpb;Cebpd;Dach1;E2f1;Egr1;Ehf;Esrra;Ets1;Etv1;Etv4;Fos;Foxc1;Foxe3;Foxp2;Foxp3;Gata3;Gsc2;Jund;Klf5;Mecom;Mga;Mitf;Mlxipl;Mybl1;Myc;Nfat5;Nfe2l3;Nr1h3;Onecut1;Onecut2;Pgr;Plagl1;Pou3f2;Pura;Six2;Sox17;Sp3;Spi1;Spz1;Stat4;Tbx20;Tbx22;Tbx6;Zfp148;Zfp281;Zfp711;Zfp729a;Zfp950;Zfp966;Zfp976;Zic1;Zic3
GO:0045727	positive regulation of translation	biological_process	10	1579	81	20845	0.084866833	0.550503954	1.62980164	D1Pas1;Eif6;Fmr1;Larp4;Niban1;Prkdc;Rpl26;Syncrip;Thbs1;Ythdf3
GO:0001540	amyloid-beta binding	molecular_function	9	1579	71	20845	0.086927892	0.550503954	1.67341605	Ager;Col25a1;Fbxo2;Fpr2;Gria2;Gria3;Ide;Ldlrad3;Vbp1
GO:0003007	heart morphogenesis	biological_process	9	1579	71	20845	0.086927892	0.550503954	1.67341605	Ccm2l;Col11a1;Col5a1;Flrt2;Foxc1;Nipbl;Slc8a1;Ttn;Uty
GO:0005819	spindle	cellular_component	11	1579	92	20845	0.087489937	0.550503954	1.578427458	Ankfn1;Cenpf;Dcun1d5;Haspin;Kif2b;Myc;Mzt2;Pin4;Rb1;Sac3d1;Septin12
GO:0070062	extracellular exosome	cellular_component	11	1579	92	20845	0.087489937	0.550503954	1.578427458	Ago2;Ahnak;Asah2;Cubn;Gprc5a;Ide;Itga4;Krt13;Lamp2;Muc1;Serpinb3a
GO:0071944	cell periphery	cellular_component	11	1579	92	20845	0.087489937	0.550503954	1.578427458	Cdh1;Gap43;Krt19;Nid1;Nkd2;Nox4;Slc2a13;Slc8a1;Slitrk6;Stk26;Tubb3
GO:0001974	blood vessel remodeling	biological_process	7	1579	51	20845	0.088429785	0.550503954	1.811955941	Atp7a;Bmpr2;Foxc1;Igf1;Itga4;Sema3c;Tgfbr3
GO:0030054	cell junction	cellular_component	46	1579	496	20845	0.089384665	0.550503954	1.224322765	1110008P14Rik;Ager;Apc;Ccdc85b;Cd2ap;Cdh1;Cdh3;Cdh6;Ceacam1;Cldn1;Cldn4;Cldn7;Ctnna3;Cxadr;Cxcr4;Dmd;Dpp4;Dsc2;Dsc3;Dsg1a;Dsg2;Dsg3;Dsp;Fat1;Fat2;Flrt2;Gja1;Gja8;Gjb2;Gjc3;Hck;Hmcn1;Itgb4;Lpp;Nhs;Nox4;Pdpn;Perp;Pgm5;Ppl;Rab13;S100a9;Spta1;Tmem47;Usp53;Zfp185
GO:0065003	protein-containing complex assembly	biological_process	13	1579	114	20845	0.090284916	0.550503954	1.505422041	Adgrl4;Apc;Cd247;Chchd10;Dmd;Dnm1l;Gchfr;Mgp;Mitf;Slc24a2;Tgfbr3;Tspan4;Zfp148
GO:0002053	positive regulation of mesenchymal cell proliferation	biological_process	5	1579	32	20845	0.090702136	0.550503954	2.062717701	Arhgap5;Fgfr2;Foxp2;Myc;Prrx1
GO:2001238	positive regulation of extrinsic apoptotic signaling pathway	biological_process	5	1579	32	20845	0.090702136	0.550503954	2.062717701	G0s2;Pycard;Sfrp1;Tnf;Tnfsf10
GO:0004222	metalloendopeptidase activity	molecular_function	14	1579	125	20845	0.090815286	0.550503954	1.478556048	Adam1b;Adam2;Adam24;Adam3;Adam5;Adamts16;Adamts20;Adamts6;Ide;Mme;Mmp12;Mmp16;Mmp23;Pappa
GO:0019900	kinase binding	molecular_function	14	1579	125	20845	0.090815286	0.550503954	1.478556048	Atf5;Ceacam1;Cebpa;Cebpb;Chia1;Chil3;Dgkh;Gfap;Ldhb;Mob1b;Rasa1;Rasgrp3;Rb1;Rps3
GO:0005385	zinc ion transmembrane transporter activity	molecular_function	4	1579	23	20845	0.091668227	0.550503954	2.295894485	Slc39a10;Slc39a12;Slc39a2;Slc39a8
GO:0005797	Golgi medial cisterna	cellular_component	4	1579	23	20845	0.091668227	0.550503954	2.295894485	H2-D1;H2-Q10;H2-Q4;Man2a1
GO:0006809	nitric oxide biosynthetic process	biological_process	4	1579	23	20845	0.091668227	0.550503954	2.295894485	Acp5;Cyb5r3;Spr;Tlr4
GO:0015347	sodium-independent organic anion transmembrane transporter activity	molecular_function	4	1579	23	20845	0.091668227	0.550503954	2.295894485	Slc22a28;Slc22a30;Slco1a4;Slco1a5
GO:0042491	inner ear auditory receptor cell differentiation	biological_process	4	1579	23	20845	0.091668227	0.550503954	2.295894485	Cdh23;Fgfr3;Mcoln3;Pcdh15
GO:0044255	cellular lipid metabolic process	biological_process	4	1579	23	20845	0.091668227	0.550503954	2.295894485	Akr1b7;Fam135b;Mtln;Nr1h3
GO:0046328	regulation of JNK cascade	biological_process	4	1579	23	20845	0.091668227	0.550503954	2.295894485	Grik2;Mdfic;Sh3rf2;Tgfbr3
GO:0050965	detection of temperature stimulus involved in sensory perception of pain	biological_process	4	1579	23	20845	0.091668227	0.550503954	2.295894485	Calca;Cxcr4;Scn9a;Tlr4
GO:0071837	HMG box domain binding	molecular_function	4	1579	23	20845	0.091668227	0.550503954	2.295894485	Cebpa;Gata3;Pou3f2;Prrx1
GO:2001224	positive regulation of neuron migration	biological_process	4	1579	23	20845	0.091668227	0.550503954	2.295894485	Kif20b;Nipbl;Sema3a;Wdr62
GO:0045121	membrane raft	cellular_component	29	1579	296	20845	0.092689588	0.550503954	1.293379748	Abca1;Adam3;Ahnak;Arid3c;Asah2;Atp7a;Cavin2;Cd55;Cxadr;Dcc;Dmd;Erbb4;Gja1;H2-D1;Itga1;Kcna3;Kcnq3;Lamp2;Ldhb;Mal;Mall;Mme;Nfam1;Oprm1;Pdpn;Tex101;Tlr4;Tnf;Tnr
GO:0045785	positive regulation of cell adhesion	biological_process	9	1579	72	20845	0.093028858	0.550503954	1.650174161	Apc;Calca;Ccl5;Dab2;Lama2;Nid1;Tnf;Vav1;Zfhx3
GO:0000445	THO complex part of transcription export complex	cellular_component	2	1579	7	20845	0.093298434	0.550503954	3.771826653	Thoc2;Thoc2l
GO:0002573	myeloid leukocyte differentiation	biological_process	2	1579	7	20845	0.093298434	0.550503954	3.771826653	Kitl;Spi1
GO:0003176	aortic valve development	biological_process	2	1579	7	20845	0.093298434	0.550503954	3.771826653	Bmpr2;Tbx20
GO:0004022	alcohol dehydrogenase (NAD+) activity	molecular_function	2	1579	7	20845	0.093298434	0.550503954	3.771826653	Adh1;Adh7
GO:0004630	phospholipase D activity	molecular_function	2	1579	7	20845	0.093298434	0.550503954	3.771826653	Hmox1;Pld6
GO:0004982	N-formyl peptide receptor activity	molecular_function	2	1579	7	20845	0.093298434	0.550503954	3.771826653	Fpr1;Fpr2
GO:0005004	GPI-linked ephrin receptor activity	molecular_function	2	1579	7	20845	0.093298434	0.550503954	3.771826653	Epha3;Ntrk3
GO:0005024	transforming growth factor beta receptor activity	molecular_function	2	1579	7	20845	0.093298434	0.550503954	3.771826653	Bmpr2;Tgfbr3
GO:0005642	annulate lamellae	cellular_component	2	1579	7	20845	0.093298434	0.550503954	3.771826653	Ranbp2;Xpo1
GO:0005744	TIM23 mitochondrial import inner membrane translocase complex	cellular_component	2	1579	7	20845	0.093298434	0.550503954	3.771826653	Romo1;Timm17b
GO:0005746	mitochondrial respirasome	cellular_component	2	1579	7	20845	0.093298434	0.550503954	3.771826653	Cox7a1;Ndufa13
GO:0006000	fructose metabolic process	biological_process	2	1579	7	20845	0.093298434	0.550503954	3.771826653	Fbp1;Khk
GO:0006729	tetrahydrobiopterin biosynthetic process	biological_process	2	1579	7	20845	0.093298434	0.550503954	3.771826653	Pcbd2;Spr
GO:0010573	vascular endothelial growth factor production	biological_process	2	1579	7	20845	0.093298434	0.550503954	3.771826653	Il1b;Tnf
GO:0010729	positive regulation of hydrogen peroxide biosynthetic process	biological_process	2	1579	7	20845	0.093298434	0.550503954	3.771826653	COX2;Nox4
GO:0010815	bradykinin catabolic process	biological_process	2	1579	7	20845	0.093298434	0.550503954	3.771826653	Ide;Mme
GO:0010874	regulation of cholesterol efflux	biological_process	2	1579	7	20845	0.093298434	0.550503954	3.771826653	Abca5;Ttc39b
GO:0015143	urate transmembrane transporter activity	molecular_function	2	1579	7	20845	0.093298434	0.550503954	3.771826653	Abcc4;Slc2a9
GO:0015234	thiamine transmembrane transporter activity	molecular_function	2	1579	7	20845	0.093298434	0.550503954	3.771826653	Slc19a3;Slc47a2
GO:0015431	ABC-type glutathione S-conjugate transporter activity	molecular_function	2	1579	7	20845	0.093298434	0.550503954	3.771826653	Abcc3;Abcc4
GO:0021828	gonadotrophin-releasing hormone neuronal migration to the hypothalamus	biological_process	2	1579	7	20845	0.093298434	0.550503954	3.771826653	Plxna3;Sema3a
GO:0021889	olfactory bulb interneuron differentiation	biological_process	2	1579	7	20845	0.093298434	0.550503954	3.771826653	Atf5;Erbb4
GO:0022029	telencephalon cell migration	biological_process	2	1579	7	20845	0.093298434	0.550503954	3.771826653	Cxcr4;Tnr
GO:0022843	voltage-gated monoatomic cation channel activity	molecular_function	2	1579	7	20845	0.093298434	0.550503954	3.771826653	Cacna1e;Grin2a
GO:0030718	germ-line stem cell population maintenance	biological_process	2	1579	7	20845	0.093298434	0.550503954	3.771826653	Nanos2;Zic3
GO:0031726	CCR1 chemokine receptor binding	molecular_function	2	1579	7	20845	0.093298434	0.550503954	3.771826653	Ccl3;Ccl5
GO:0032808	lacrimal gland development	biological_process	2	1579	7	20845	0.093298434	0.550503954	3.771826653	Fgfr2;Foxc1
GO:0034157	positive regulation of toll-like receptor 7 signaling pathway	biological_process	2	1579	7	20845	0.093298434	0.550503954	3.771826653	D1Pas1;Treml4
GO:0034235	GPI anchor binding	molecular_function	2	1579	7	20845	0.093298434	0.550503954	3.771826653	Ceacam1;Fcgr4
GO:0034502	protein localization to chromosome	biological_process	2	1579	7	20845	0.093298434	0.550503954	3.771826653	Scml2;Tex15
GO:0035425	autocrine signaling	biological_process	2	1579	7	20845	0.093298434	0.550503954	3.771826653	S100a8;S100a9
GO:0035666	TRIF-dependent toll-like receptor signaling pathway	biological_process	2	1579	7	20845	0.093298434	0.550503954	3.771826653	Cd300lf;Tlr4
GO:0042256	cytosolic ribosome assembly	biological_process	2	1579	7	20845	0.093298434	0.550503954	3.771826653	D1Pas1;Eif6
GO:0042297	vocal learning	biological_process	2	1579	7	20845	0.093298434	0.550503954	3.771826653	Foxp2;Nrxn1
GO:0042634	regulation of hair cycle	biological_process	2	1579	7	20845	0.093298434	0.550503954	3.771826653	Fa2h;Nipbl
GO:0043031	negative regulation of macrophage activation	biological_process	2	1579	7	20845	0.093298434	0.550503954	3.771826653	Adgrf5;Nr1h3
GO:0043576	regulation of respiratory gaseous exchange	biological_process	2	1579	7	20845	0.093298434	0.550503954	3.771826653	Glra1;Slc5a3
GO:0060664	epithelial cell proliferation involved in salivary gland morphogenesis	biological_process	2	1579	7	20845	0.093298434	0.550503954	3.771826653	Fgfr2;Tnf
GO:0071253	connexin binding	molecular_function	2	1579	7	20845	0.093298434	0.550503954	3.771826653	Cxadr;Gja1
GO:0071800	podosome assembly	biological_process	2	1579	7	20845	0.093298434	0.550503954	3.771826653	Bin2;Dock5
GO:0072534	perineuronal net	cellular_component	2	1579	7	20845	0.093298434	0.550503954	3.771826653	Tnr;Vcan
GO:0090383	phagosome acidification	biological_process	2	1579	7	20845	0.093298434	0.550503954	3.771826653	Rab20;Slc4a7
GO:0097267	omega-hydroxylase P450 pathway	biological_process	2	1579	7	20845	0.093298434	0.550503954	3.771826653	Cyp4a12b;Cyp4f15
GO:0098821	BMP receptor activity	molecular_function	2	1579	7	20845	0.093298434	0.550503954	3.771826653	Acvr2a;Bmpr2
GO:0098835	presynaptic endocytic zone membrane	cellular_component	2	1579	7	20845	0.093298434	0.550503954	3.771826653	Dnm1l;Fcho2
GO:0099147	extrinsic component of postsynaptic density membrane	cellular_component	2	1579	7	20845	0.093298434	0.550503954	3.771826653	Cnksr2;Dgki
GO:0099538	synaptic signaling via neuropeptide	biological_process	2	1579	7	20845	0.093298434	0.550503954	3.771826653	Nppa;Penk
GO:0106274	NAD+-protein-arginine ADP-ribosyltransferase activity	molecular_function	2	1579	7	20845	0.093298434	0.550503954	3.771826653	Art3;Art5
GO:0120115	Lsm2-8 complex	cellular_component	2	1579	7	20845	0.093298434	0.550503954	3.771826653	Lsm4;Lsm7
GO:0140014	mitotic nuclear division	biological_process	2	1579	7	20845	0.093298434	0.550503954	3.771826653	Fgfr2;Fgfr3
GO:1900452	regulation of long-term synaptic depression	biological_process	2	1579	7	20845	0.093298434	0.550503954	3.771826653	Dgki;Penk
GO:1902255	positive regulation of intrinsic apoptotic signaling pathway by p53 class mediator	biological_process	2	1579	7	20845	0.093298434	0.550503954	3.771826653	Myc;Rpl11
GO:1903223	positive regulation of oxidative stress-induced neuron death	biological_process	2	1579	7	20845	0.093298434	0.550503954	3.771826653	Tlr4;Tnf
GO:1904037	positive regulation of epithelial cell apoptotic process	biological_process	2	1579	7	20845	0.093298434	0.550503954	3.771826653	Hmox1;Tia1
GO:1904781	positive regulation of protein localization to centrosome	biological_process	2	1579	7	20845	0.093298434	0.550503954	3.771826653	Apc;Bicd1
GO:1990349	gap junction-mediated intercellular transport	biological_process	2	1579	7	20845	0.093298434	0.550503954	3.771826653	Gja8;Gjb2
GO:2000144	positive regulation of DNA-templated transcription initiation	biological_process	2	1579	7	20845	0.093298434	0.550503954	3.771826653	Cebpa;Mitf
GO:2000766	negative regulation of cytoplasmic translation	biological_process	2	1579	7	20845	0.093298434	0.550503954	3.771826653	Cpeb4;Fmr1
GO:0032590	dendrite membrane	cellular_component	6	1579	42	20845	0.0949105	0.556575208	1.885913327	Gabra2;Gabra4;Gabrg1;Gria2;Oprm1;Wls
GO:0046854	phosphatidylinositol phosphate biosynthetic process	biological_process	6	1579	42	20845	0.0949105	0.556575208	1.885913327	Fam126b;Ip6k3;Itpka;Pik3c2a;Smg1;Socs6
GO:0099634	postsynaptic specialization membrane	cellular_component	6	1579	42	20845	0.0949105	0.556575208	1.885913327	Gabra2;Gabra4;Gabrb1;Gabrb2;Glra1;Glra3
GO:1904707	positive regulation of vascular associated smooth muscle cell proliferation	biological_process	6	1579	42	20845	0.0949105	0.556575208	1.885913327	Calcrl;Ddr2;Fgfr2;Igf1;P2ry6;Tnf
GO:0042552	myelination	biological_process	8	1579	62	20845	0.09498243	0.556575208	1.703405585	Acer3;Bcas1;Gjc3;Mal;Mall;Plp1;Qk;Ugt8a
GO:0060291	long-term synaptic potentiation	biological_process	8	1579	62	20845	0.09498243	0.556575208	1.703405585	Braf;Gfap;Grin2a;Grin2b;Reln;Slc24a2;Tnr;Tshz3
GO:0042130	negative regulation of T cell proliferation	biological_process	7	1579	52	20845	0.095863886	0.561095397	1.777110635	Btla;Ceacam1;Cebpb;Foxp3;Marchf7;Pde5a;Slfn1
GO:0070373	negative regulation of ERK1 and ERK2 cascade	biological_process	10	1579	83	20845	0.09623244	0.562606627	1.590529312	Ace2;Dab2;Dmd;Igf1;Phb;Pin1;Sirt3;Spred1;Spred3;Tlr4
GO:0006954	inflammatory response	biological_process	36	1579	380	20845	0.0972145	0.567697049	1.250658311	Acer3;Ager;C5ar1;Calca;Camk4;Ccl3;Ccl5;Cela1;Cfh;Chia1;Chil3;Cxcl2;Cyba;Cysltr1;Foxp3;Fpr1;Fpr2;Gal;Gata3;Hck;Il1b;Il1rap;Mecom;Ncf1;Plp1;Pstpip1;Ptgs2;Pycard;S100a8;S100a9;Scn9a;Siglece;Thbs1;Tlr3;Tlr4;Tnf
GO:0005149	interleukin-1 receptor binding	molecular_function	3	1579	15	20845	0.099598788	0.569870508	2.640278657	Grin2b;Il1b;Il1rap
GO:0007216	G protein-coupled glutamate receptor signaling pathway	biological_process	3	1579	15	20845	0.099598788	0.569870508	2.640278657	Grm1;Grm5;Homer2
GO:0010887	negative regulation of cholesterol storage	biological_process	3	1579	15	20845	0.099598788	0.569870508	2.640278657	Ces1d;Nr1h3;Ttc39b
GO:0021819	layer formation in cerebral cortex	biological_process	3	1579	15	20845	0.099598788	0.569870508	2.640278657	Col3a1;Dcx;Reln
GO:0032736	positive regulation of interleukin-13 production	biological_process	3	1579	15	20845	0.099598788	0.569870508	2.640278657	Gata3;Il1rap;Tlr4
GO:0042824	MHC class I peptide loading complex	cellular_component	3	1579	15	20845	0.099598788	0.569870508	2.640278657	H2-D1;H2-Q10;H2-Q4
GO:0043951	negative regulation of cAMP-mediated signaling	biological_process	3	1579	15	20845	0.099598788	0.569870508	2.640278657	Oprm1;Pde10a;Pde3a
GO:0048143	astrocyte activation	biological_process	3	1579	15	20845	0.099598788	0.569870508	2.640278657	Ager;C5ar1;Il1b
GO:0048545	response to steroid hormone	biological_process	3	1579	15	20845	0.099598788	0.569870508	2.640278657	Adh1;Dab2;Lox
GO:0051290	protein heterotetramerization	biological_process	3	1579	15	20845	0.099598788	0.569870508	2.640278657	Cpsf6;Grin2b;Krt1
GO:0060253	negative regulation of glial cell proliferation	biological_process	3	1579	15	20845	0.099598788	0.569870508	2.640278657	Cdkn2b;Rb1;Tspo
GO:0060979	vasculogenesis involved in coronary vascular morphogenesis	biological_process	3	1579	15	20845	0.099598788	0.569870508	2.640278657	Fgfr2;Spred1;Tgfbr3
GO:0071004	U2-type prespliceosome	cellular_component	3	1579	15	20845	0.099598788	0.569870508	2.640278657	Lsm7;Prpf39;Prpf40a
GO:0099558	maintenance of synapse structure	biological_process	3	1579	15	20845	0.099598788	0.569870508	2.640278657	Chchd10;Nrxn1;Sema3a
GO:0101005	deubiquitinase activity	molecular_function	3	1579	15	20845	0.099598788	0.569870508	2.640278657	Usp53;Usp9x;Yod1
GO:1901386	negative regulation of voltage-gated calcium channel activity	biological_process	3	1579	15	20845	0.099598788	0.569870508	2.640278657	Drd4;Fmr1;Ppp3r2
GO:2001022	positive regulation of response to DNA damage stimulus	biological_process	3	1579	15	20845	0.099598788	0.569870508	2.640278657	Endog;Fmr1;Myc
GO:2001046	positive regulation of integrin-mediated signaling pathway	biological_process	3	1579	15	20845	0.099598788	0.569870508	2.640278657	Dab2;Lama2;Nid1
GO:0001708	cell fate specification	biological_process	5	1579	33	20845	0.100577646	0.572259866	2.000211104	Apc;Mga;Tbx20;Tbx22;Tbx6
GO:0010719	negative regulation of epithelial to mesenchymal transition	biological_process	5	1579	33	20845	0.100577646	0.572259866	2.000211104	Gata3;Sfrp1;Spred1;Spred3;Tgfbr3
GO:0042572	retinol metabolic process	biological_process	5	1579	33	20845	0.100577646	0.572259866	2.000211104	Adh1;Adh6a;Adh7;Plb1;Rbp1
GO:0042771	intrinsic apoptotic signaling pathway in response to DNA damage by p53 class mediator	biological_process	5	1579	33	20845	0.100577646	0.572259866	2.000211104	Bbc3;Ddit4;Phlda3;Pycard;Sirt1
GO:0055072	iron ion homeostasis	biological_process	5	1579	33	20845	0.100577646	0.572259866	2.000211104	Abcb7;Hmox1;Ireb2;Ltf;Meltf
GO:0005262	calcium channel activity	molecular_function	10	1579	84	20845	0.102235722	0.580398343	1.571594439	Cacna1e;Cacna2d1;Cacnb4;Catsper1;Grin2a;Grin2b;Ryr1;Slc24a2;Slc24a5;Trpm7
GO:0018108	peptidyl-tyrosine phosphorylation	biological_process	10	1579	84	20845	0.102235722	0.580398343	1.571594439	Ddr2;Epha3;Erbb4;Fgfr2;Fgfr3;Fgr;Hck;Kitl;Ptpn4;Reln
GO:0048705	skeletal system morphogenesis	biological_process	7	1579	53	20845	0.103632308	0.581745615	1.743580245	Col11a1;Col11a2;Col1a1;Fgr;Hhip;Myc;Zfp950
GO:0000242	pericentriolar material	cellular_component	4	1579	24	20845	0.103728279	0.581745615	2.200232214	Cep85l;Hook3;Nek1;Pcm1
GO:0000413	protein peptidyl-prolyl isomerization	biological_process	4	1579	24	20845	0.103728279	0.581745615	2.200232214	Fkbp11;Pin1;Ppig;Ranbp2
GO:0005248	voltage-gated sodium channel activity	molecular_function	4	1579	24	20845	0.103728279	0.581745615	2.200232214	Scn1a;Scn2a;Scn3a;Scn9a
GO:0010765	positive regulation of sodium ion transport	biological_process	4	1579	24	20845	0.103728279	0.581745615	2.200232214	Ank3;Fgf12;Fgf14;Wnk3
GO:0033617	mitochondrial cytochrome c oxidase assembly	biological_process	4	1579	24	20845	0.103728279	0.581745615	2.200232214	Coa3;Cox14;Cox17;Pet100
GO:0042612	MHC class I protein complex	cellular_component	4	1579	24	20845	0.103728279	0.581745615	2.200232214	H2-D1;H2-Q10;H2-Q4;H2-T23
GO:0044342	type B pancreatic cell proliferation	biological_process	4	1579	24	20845	0.103728279	0.581745615	2.200232214	Dach1;Igf1;Igfbp4;Phip
GO:0070840	dynein complex binding	molecular_function	4	1579	24	20845	0.103728279	0.581745615	2.200232214	Apc;Bicd1;Cenpf;Fmr1
GO:1904019	epithelial cell apoptotic process	biological_process	4	1579	24	20845	0.103728279	0.581745615	2.200232214	Apc;Exoc5;Hmox1;Usp53
GO:2000010	positive regulation of protein localization to cell surface	biological_process	4	1579	24	20845	0.103728279	0.581745615	2.200232214	Cd247;Erbb4;Tnf;Tyrobp
GO:0006006	glucose metabolic process	biological_process	9	1579	74	20845	0.10596087	0.593613752	1.605574859	Cbr2;Dcxr;Fbn1;Gapdhs;Hk3;Myc;Onecut1;Pgm2l1;Tnf
GO:0043433	negative regulation of DNA-binding transcription factor activity	biological_process	10	1579	85	20845	0.108451261	0.597296461	1.553105093	E2f1;Foxp3;Hmox1;Med13;Pura;Rb1;Rpl11;Sirt1;Tbx6;Zfp932
GO:0005249	voltage-gated potassium channel activity	molecular_function	8	1579	64	20845	0.109251297	0.597296461	1.650174161	Kcna3;Kcnb2;Kcnd1;Kcng3;Kcnh5;Kcnh7;Kcnq3;Kcnq5
GO:0048787	presynaptic active zone membrane	cellular_component	8	1579	64	20845	0.109251297	0.597296461	1.650174161	Cacna2d1;Gabra2;Gabrb1;Gabrb2;Gria2;Gria3;Grin2b;Nrxn1
GO:0035264	multicellular organism growth	biological_process	14	1579	129	20845	0.110107703	0.597296461	1.432709349	Atf5;Atrx;Cela1;Col3a1;Igf1;Kmt2c;Ndufs6;Nek1;Pcdh15;Plag1;Rc3h2;Rpl29;Slitrk6;Zfp950
GO:0032496	response to lipopolysaccharide	biological_process	13	1579	118	20845	0.110522572	0.597296461	1.454390786	Acp5;Cebpb;Il1b;Nlrc3;Prdx2;Ptgs2;Rpl13a;Rps6ka3;S100a8;S100a9;Tlr4;Tnf;Wfdc21
GO:0050806	positive regulation of synaptic transmission	biological_process	5	1579	34	20845	0.110965398	0.597296461	1.941381366	Fmr1;Gria2;Grik2;Grin2b;Tnf
GO:1990138	neuron projection extension	biological_process	5	1579	34	20845	0.110965398	0.597296461	1.941381366	Itga4;Nrn1l;Plxna3;Postn;Usp9x
GO:0001541	ovarian follicle development	biological_process	7	1579	54	20845	0.111730124	0.597296461	1.711291722	Amh;Cebpb;Foxc1;Immp2l;Inhba;Kitl;Ube3a
GO:0030217	T cell differentiation	biological_process	7	1579	54	20845	0.111730124	0.597296461	1.711291722	Cacnb4;Egr1;Gata3;Lepr;Sp3;Vav1;Wwp1
GO:0035249	synaptic transmission, glutamatergic	biological_process	7	1579	54	20845	0.111730124	0.597296461	1.711291722	Cacnb4;Gria2;Gria3;Grik2;Grin2a;Grin2b;Tnr
GO:0045600	positive regulation of fat cell differentiation	biological_process	7	1579	54	20845	0.111730124	0.597296461	1.711291722	Cebpa;Cebpb;Dkkl1;Igf1;Klf5;Sfrp1;Wif1
GO:1901216	positive regulation of neuron death	biological_process	7	1579	54	20845	0.111730124	0.597296461	1.711291722	Ager;Ddit4;Ddr2;Egr1;Fos;Grin2b;Tyrobp
GO:0010975	regulation of neuron projection development	biological_process	6	1579	44	20845	0.112727732	0.597296461	1.800189994	Ccdc88a;Gata3;Il1rapl1;Pak3;Sfrp1;Slc39a12
GO:0043010	camera-type eye development	biological_process	9	1579	75	20845	0.112788231	0.597296461	1.584167194	Cep290;Fat1;Foxc1;Foxe3;Foxp2;Gja8;Mitf;Neurod4;Slitrk6
GO:0045669	positive regulation of osteoblast differentiation	biological_process	9	1579	75	20845	0.112788231	0.597296461	1.584167194	Acvr2a;Bmpr2;Cebpa;Cebpb;Cebpd;Ddr2;Igf1;Jund;Ltf
GO:0000028	ribosomal small subunit assembly	biological_process	3	1579	16	20845	0.115986264	0.597296461	2.475261241	Fau;Rps14;Rps5
GO:0002456	T cell mediated immunity	biological_process	3	1579	16	20845	0.115986264	0.597296461	2.475261241	Cd46;Foxp3;Myo1g
GO:0006833	water transport	biological_process	3	1579	16	20845	0.115986264	0.597296461	2.475261241	Aqp3;Aqp7;Pdpn
GO:0008509	monoatomic anion transmembrane transporter activity	molecular_function	3	1579	16	20845	0.115986264	0.597296461	2.475261241	Slc26a7;Slc4a4;Slc4a7
GO:0009311	oligosaccharide metabolic process	biological_process	3	1579	16	20845	0.115986264	0.597296461	2.475261241	St3gal6;St6gal2;St8sia4
GO:0015125	bile acid transmembrane transporter activity	molecular_function	3	1579	16	20845	0.115986264	0.597296461	2.475261241	Ceacam1;Slco1a4;Slco1a5
GO:0030194	positive regulation of blood coagulation	biological_process	3	1579	16	20845	0.115986264	0.597296461	2.475261241	Prdx2;S100a9;Thbs1
GO:0030705	cytoskeleton-dependent intracellular transport	biological_process	3	1579	16	20845	0.115986264	0.597296461	2.475261241	Ccdc88a;Hook1;Hook3
GO:0032611	interleukin-1 beta production	biological_process	3	1579	16	20845	0.115986264	0.597296461	2.475261241	Acp5;Il1b;Pycard
GO:0032680	regulation of tumor necrosis factor production	biological_process	3	1579	16	20845	0.115986264	0.597296461	2.475261241	Cd300ld;Ltf;Tlr4
GO:0033270	paranode region of axon	cellular_component	3	1579	16	20845	0.115986264	0.597296461	2.475261241	Ank3;Ermn;Scn2a
GO:0034138	toll-like receptor 3 signaling pathway	biological_process	3	1579	16	20845	0.115986264	0.597296461	2.475261241	Colec12;Tlr3;Tnf
GO:0035987	endodermal cell differentiation	biological_process	3	1579	16	20845	0.115986264	0.597296461	2.475261241	Hmga2;Inhba;Sox17
GO:0043046	DNA methylation involved in gamete generation	biological_process	3	1579	16	20845	0.115986264	0.597296461	2.475261241	Mael;Pld6;Tdrd9
GO:0044346	fibroblast apoptotic process	biological_process	3	1579	16	20845	0.115986264	0.597296461	2.475261241	Apc;Bbc3;Ddias
GO:0045814	negative regulation of gene expression, epigenetic	biological_process	3	1579	16	20845	0.115986264	0.597296461	2.475261241	Morc2b;Rif1;Tasor
GO:0046873	metal ion transmembrane transporter activity	molecular_function	3	1579	16	20845	0.115986264	0.597296461	2.475261241	Slc39a10;Slc39a12;Slc39a8
GO:0060044	negative regulation of cardiac muscle cell proliferation	biological_process	3	1579	16	20845	0.115986264	0.597296461	2.475261241	Apc;Cxadr;Gja1
GO:0070403	NAD+ binding	molecular_function	3	1579	16	20845	0.115986264	0.597296461	2.475261241	Cryl1;Sirt1;Sirt3
GO:0070742	C2H2 zinc finger domain binding	molecular_function	3	1579	16	20845	0.115986264	0.597296461	2.475261241	Hmga2;Srrm2;Zxdb
GO:1904659	glucose transmembrane transport	biological_process	3	1579	16	20845	0.115986264	0.597296461	2.475261241	Met;Slc2a5;Slc2a9
GO:2000114	regulation of establishment of cell polarity	biological_process	3	1579	16	20845	0.115986264	0.597296461	2.475261241	Gata3;Kif20b;Rictor
GO:2000679	positive regulation of transcription regulatory region DNA binding	biological_process	3	1579	16	20845	0.115986264	0.597296461	2.475261241	Gata3;Igf1;Rb1
GO:0030426	growth cone	cellular_component	17	1579	164	20845	0.116219113	0.597296461	1.368437109	Adcy10;Apc;Cxadr;Cxcr4;Dcx;Fmr1;Gria2;Itga4;Map1b;Pcdh9;Pclo;Sirt1;Slc2a13;Tshz3;Tubb3;Unc5c;Usp9x
GO:0010759	positive regulation of macrophage chemotaxis	biological_process	4	1579	25	20845	0.116468589	0.597296461	2.112222926	C5ar1;Ccl5;Thbs1;Trem1
GO:0030881	beta-2-microglobulin binding	molecular_function	4	1579	25	20845	0.116468589	0.597296461	2.112222926	H2-D1;H2-Q10;H2-Q4;H2-T23
GO:0032753	positive regulation of interleukin-4 production	biological_process	4	1579	25	20845	0.116468589	0.597296461	2.112222926	Cebpb;Foxp3;Gata3;Il1rap
GO:0043083	synaptic cleft	cellular_component	4	1579	25	20845	0.116468589	0.597296461	2.112222926	Dnm3;Gria3;Grin2b;Lama2
GO:0070509	calcium ion import	biological_process	4	1579	25	20845	0.116468589	0.597296461	2.112222926	Cacna1e;Slc24a2;Slc24a5;Slc8a1
GO:0097150	neuronal stem cell population maintenance	biological_process	4	1579	25	20845	0.116468589	0.597296461	2.112222926	Hook3;Pcm1;Prrx1;Wdr62
GO:1901981	phosphatidylinositol phosphate binding	molecular_function	4	1579	25	20845	0.116468589	0.597296461	2.112222926	Dennd1b;Gap43;Phlda3;Snx22
GO:0005200	structural constituent of cytoskeleton	molecular_function	8	1579	65	20845	0.116801345	0.597296461	1.624786866	Ank3;Gfap;Lor;Mybpc2;Tnnt2;Ttn;Tuba3a;Tubb3
GO:0044877	protein-containing complex binding	molecular_function	59	1579	666	20845	0.116841004	0.597296461	1.169492799	Ager;Aldh1l1;Alox5ap;Apc;Atg101;Atp5e;Braf;CYTB;Calca;Cd2ap;Ceacam1;Cebpa;Chm;Dmd;Dnm1l;Fbn1;Fis1;Fos;Gchfr;Glra1;Gria2;Grin2a;Grin2b;Gucy1a2;Gucy2f;H2-D1;H2-Q10;H2-Q4;Hgf;Homer2;Ide;Inhba;Itga6;Kcnh5;Kcnh7;Krt19;Lztfl1;Map1b;Met;Muc4;Myc;Npas4;Nr1h3;Nrxn1;Pcdh15;Plp1;Psmg3;Psmg4;Ranbp2;Rasa1;Rps2;Rps3;Rras;Six2;Slf1;Tnnt2;Tssk2;Tulp2;Uqcrc1
GO:0001919	regulation of receptor recycling	biological_process	2	1579	8	20845	0.118334528	0.597296461	3.300348322	Gria2;Gria3
GO:0003015	heart process	biological_process	2	1579	8	20845	0.118334528	0.597296461	3.300348322	Nox4;Sgcd
GO:0003223	ventricular compact myocardium morphogenesis	biological_process	2	1579	8	20845	0.118334528	0.597296461	3.300348322	Dsp;Tgfbr3
GO:0003356	regulation of cilium beat frequency	biological_process	2	1579	8	20845	0.118334528	0.597296461	3.300348322	Ccdc39;Cfap43
GO:0004090	carbonyl reductase (NADPH) activity	molecular_function	2	1579	8	20845	0.118334528	0.597296461	3.300348322	Cbr2;Dcxr
GO:0004568	chitinase activity	molecular_function	2	1579	8	20845	0.118334528	0.597296461	3.300348322	Chia1;Chil3
GO:0004972	NMDA glutamate receptor activity	molecular_function	2	1579	8	20845	0.118334528	0.597296461	3.300348322	Grin2a;Grin2b
GO:0005688	U6 snRNP	cellular_component	2	1579	8	20845	0.118334528	0.597296461	3.300348322	Lsm4;Lsm7
GO:0005786	signal recognition particle, endoplasmic reticulum targeting	cellular_component	2	1579	8	20845	0.118334528	0.597296461	3.300348322	Srp54a;Srp54b
GO:0007021	tubulin complex assembly	biological_process	2	1579	8	20845	0.118334528	0.597296461	3.300348322	Tbcc;Vbp1
GO:0007197	adenylate cyclase-inhibiting G protein-coupled acetylcholine receptor signaling pathway	biological_process	2	1579	8	20845	0.118334528	0.597296461	3.300348322	Chrm2;Oprm1
GO:0008064	regulation of actin polymerization or depolymerization	biological_process	2	1579	8	20845	0.118334528	0.597296461	3.300348322	Coro1a;Was
GO:0009247	glycolipid biosynthetic process	biological_process	2	1579	8	20845	0.118334528	0.597296461	3.300348322	St3gal6;Ugt8a
GO:0010518	positive regulation of phospholipase activity	biological_process	2	1579	8	20845	0.118334528	0.597296461	3.300348322	Fgfr2;Fgfr3
GO:0014031	mesenchymal cell development	biological_process	2	1579	8	20845	0.118334528	0.597296461	3.300348322	Foxc1;Tbx20
GO:0015636	short-chain fatty acid transmembrane transporter activity	molecular_function	2	1579	8	20845	0.118334528	0.597296461	3.300348322	Slc22a28;Slc22a30
GO:0015695	organic cation transport	biological_process	2	1579	8	20845	0.118334528	0.597296461	3.300348322	Slc22a16;Slc47a2
GO:0015747	urate transport	biological_process	2	1579	8	20845	0.118334528	0.597296461	3.300348322	Abcc4;Slc2a9
GO:0016176	superoxide-generating NADPH oxidase activator activity	molecular_function	2	1579	8	20845	0.118334528	0.597296461	3.300348322	Ncf1;Ncf4
GO:0016651	oxidoreductase activity, acting on NAD(P)H	molecular_function	2	1579	8	20845	0.118334528	0.597296461	3.300348322	ND4L;Ndufs8
GO:0016818	hydrolase activity, acting on acid anhydrides, in phosphorus-containing anhydrides	molecular_function	2	1579	8	20845	0.118334528	0.597296461	3.300348322	Brip1;Nudt14
GO:0016868	intramolecular transferase activity, phosphotransferases	molecular_function	2	1579	8	20845	0.118334528	0.597296461	3.300348322	Pgm2l1;Pgm5
GO:0017185	peptidyl-lysine hydroxylation	biological_process	2	1579	8	20845	0.118334528	0.597296461	3.300348322	P3h3;Plod2
GO:0022612	gland morphogenesis	biological_process	2	1579	8	20845	0.118334528	0.597296461	3.300348322	Fgfr2;Plag1
GO:0030492	hemoglobin binding	molecular_function	2	1579	8	20845	0.118334528	0.597296461	3.300348322	Cubn;Hp
GO:0031509	subtelomeric heterochromatin formation	biological_process	2	1579	8	20845	0.118334528	0.597296461	3.300348322	Atrx;Rif1
GO:0031730	CCR5 chemokine receptor binding	molecular_function	2	1579	8	20845	0.118334528	0.597296461	3.300348322	Ccl3;Ccl5
GO:0032036	myosin heavy chain binding	molecular_function	2	1579	8	20845	0.118334528	0.597296461	3.300348322	Coro1a;Nkd2
GO:0034983	peptidyl-lysine deacetylation	biological_process	2	1579	8	20845	0.118334528	0.597296461	3.300348322	Sirt1;Sirt3
GO:0036438	maintenance of lens transparency	biological_process	2	1579	8	20845	0.118334528	0.597296461	3.300348322	Foxc1;Muc5ac
GO:0038007	netrin-activated signaling pathway	biological_process	2	1579	8	20845	0.118334528	0.597296461	3.300348322	Tubb3;Unc5c
GO:0042541	hemoglobin biosynthetic process	biological_process	2	1579	8	20845	0.118334528	0.597296461	3.300348322	Alas2;Inhba
GO:0043304	regulation of mast cell degranulation	biological_process	2	1579	8	20845	0.118334528	0.597296461	3.300348322	Rac2;Unc13d
GO:0043353	enucleate erythrocyte differentiation	biological_process	2	1579	8	20845	0.118334528	0.597296461	3.300348322	Rb1;Sp3
GO:0045550	geranylgeranyl reductase activity	molecular_function	2	1579	8	20845	0.118334528	0.597296461	3.300348322	Akr1b7;Akr1c18
GO:0050861	positive regulation of B cell receptor signaling pathway	biological_process	2	1579	8	20845	0.118334528	0.597296461	3.300348322	Nfam1;Slc39a10
GO:0051055	negative regulation of lipid biosynthetic process	biological_process	2	1579	8	20845	0.118334528	0.597296461	3.300348322	Asxl3;Ceacam1
GO:0051152	positive regulation of smooth muscle cell differentiation	biological_process	2	1579	8	20845	0.118334528	0.597296461	3.300348322	Sirt1;Tshz3
GO:0060463	lung lobe morphogenesis	biological_process	2	1579	8	20845	0.118334528	0.597296461	3.300348322	Fgfr2;Igf1
GO:0061002	negative regulation of dendritic spine morphogenesis	biological_process	2	1579	8	20845	0.118334528	0.597296461	3.300348322	Dnm3;Ube3a
GO:0071313	cellular response to caffeine	biological_process	2	1579	8	20845	0.118334528	0.597296461	3.300348322	Ryr1;Slc8a1
GO:0071447	cellular response to hydroperoxide	biological_process	2	1579	8	20845	0.118334528	0.597296461	3.300348322	Ddias;Trp53inp1
GO:0071559	response to transforming growth factor beta	biological_process	2	1579	8	20845	0.118334528	0.597296461	3.300348322	Rock1;Zfhx3
GO:0072197	ureter morphogenesis	biological_process	2	1579	8	20845	0.118334528	0.597296461	3.300348322	Gata3;Mecom
GO:0090324	negative regulation of oxidative phosphorylation	biological_process	2	1579	8	20845	0.118334528	0.597296461	3.300348322	Mlxipl;Tnf
GO:0097402	neuroblast migration	biological_process	2	1579	8	20845	0.118334528	0.597296461	3.300348322	Gja1;Tnr
GO:0097733	photoreceptor cell cilium	cellular_component	2	1579	8	20845	0.118334528	0.597296461	3.300348322	Atp1a4;Rp1
GO:0150094	amyloid-beta clearance by cellular catabolic process	biological_process	2	1579	8	20845	0.118334528	0.597296461	3.300348322	Ide;Mme
GO:1900744	regulation of p38MAPK cascade	biological_process	2	1579	8	20845	0.118334528	0.597296461	3.300348322	Ager;Hgf
GO:1903608	protein localization to cytoplasmic stress granule	biological_process	2	1579	8	20845	0.118334528	0.597296461	3.300348322	D1Pas1;Tia1
GO:1905150	regulation of voltage-gated sodium channel activity	biological_process	2	1579	8	20845	0.118334528	0.597296461	3.300348322	Fgf12;Fgf14
GO:2000650	negative regulation of sodium ion transmembrane transporter activity	biological_process	2	1579	8	20845	0.118334528	0.597296461	3.300348322	Hecw1;Hecw2
GO:0009968	negative regulation of signal transduction	biological_process	7	1579	55	20845	0.120151361	0.605268417	1.680177327	Ddit4;Hhip;Rgs17;Rgs22;Rgs7bp;Scai;Socs6
GO:0048538	thymus development	biological_process	7	1579	55	20845	0.120151361	0.605268417	1.680177327	Apc;Braf;Cacnb4;Gata3;Prdx2;Prkdc;Tyr
GO:0042127	regulation of cell population proliferation	biological_process	19	1579	188	20845	0.121335921	0.610590363	1.334183364	Atf5;Birc6;Birc7;Bmpr2;Braf;Ccdc88a;Cebpa;Cela1;Esrra;Igf1;Jund;Mitf;Pin1;Ptgs2;Pura;Sirt1;Slc7a11;Stat4;Tnf
GO:0005179	hormone activity	molecular_function	13	1579	120	20845	0.121567128	0.610590363	1.430150939	Calca;Edn3;Enho;Fbn1;Gal;Igf1;Inhba;Metrn;Nppa;Pomc;Retnlg;Sst;Ucn2
GO:0071805	potassium ion transmembrane transport	biological_process	13	1579	120	20845	0.121567128	0.610590363	1.430150939	Alg10b;Atp1a4;Edn3;Kcna3;Kcnb2;Kcnd1;Kcng3;Kcnh5;Kcnh7;Kcnq3;Kcnq5;Slc24a2;Slc24a5
GO:0032635	interleukin-6 production	biological_process	5	1579	35	20845	0.121847772	0.611397582	1.885913327	Foxp3;Il1b;Tlr3;Tlr4;Tnf
GO:0030534	adult behavior	biological_process	6	1579	45	20845	0.12222736	0.612097328	1.760185772	Adam2;Met;Nrxn1;Pcdh17;Slc7a11;Tpgs1
GO:0045494	photoreceptor cell maintenance	biological_process	6	1579	45	20845	0.12222736	0.612097328	1.760185772	Cdh23;Cep290;Dram2;Pcdh15;Rp1;Usp45
GO:0006351	DNA-templated transcription	biological_process	16	1579	154	20845	0.12281164	0.614419766	1.371573329	Col4a2;E2f1;Fhl5;Foxp3;Klf5;Mga;Mitf;Myc;Nfat5;Nr1h3;Plag1;Polr2f;Slc39a8;Spz1;Zbtb33;Zfp148
GO:0007420	brain development	biological_process	21	1579	212	20845	0.125138836	0.62544881	1.307685184	Bmi1;Cadm2;Ccdc39;Cfap43;Col4a1;Cxcr4;Dcx;Ddit4;Dmxl2;Foxc1;Hspg2;Immp2l;Met;Nipbl;Pou3f2;Prkdc;Reln;Slc7a11;Unc5c;Zfhx3;Zic1
GO:0019233	sensory perception of pain	biological_process	9	1579	77	20845	0.127152241	0.634889447	1.543019995	Cacna1e;Grin2a;Grm1;Mme;Oprm1;Penk;Ptgs2;Scn3a;Scn9a
GO:0008013	beta-catenin binding	molecular_function	11	1579	99	20845	0.128619667	0.641453902	1.466821476	Apc;Cd2ap;Cdh1;Ctnna3;Cxadr;Gja1;Grin2b;Med12l;Met;Pin1;Sox17
GO:0001558	regulation of cell growth	biological_process	7	1579	56	20845	0.128889042	0.641453902	1.650174161	4932438A13Rik;Cdc73;Ceacam1;Dcun1d5;Igfbp4;Lamtor2;Rb1
GO:0003351	epithelial cilium movement involved in extracellular fluid movement	biological_process	4	1579	26	20845	0.129851006	0.641453902	2.030983583	Adcy10;Ccdc39;Cfap43;Dpcd
GO:0004745	NAD-retinol dehydrogenase activity	molecular_function	4	1579	26	20845	0.129851006	0.641453902	2.030983583	Adh1;Adh6a;Adh7;Akr1c18
GO:0010575	positive regulation of vascular endothelial growth factor production	biological_process	4	1579	26	20845	0.129851006	0.641453902	2.030983583	C5ar1;Ccbe1;Il1b;Ptgs2
GO:0031018	endocrine pancreas development	biological_process	4	1579	26	20845	0.129851006	0.641453902	2.030983583	Gipr;Onecut1;Onecut2;Zfp800
GO:0042474	middle ear morphogenesis	biological_process	4	1579	26	20845	0.129851006	0.641453902	2.030983583	Eya4;Myc;Prrx1;Six2
GO:0043236	laminin binding	molecular_function	4	1579	26	20845	0.129851006	0.641453902	2.030983583	Itga6;Lypd3;Nid1;Thbs1
GO:0060441	epithelial tube branching involved in lung morphogenesis	biological_process	4	1579	26	20845	0.129851006	0.641453902	2.030983583	Esrp2;Fgfr2;Hhip;Hmga2
GO:0071425	hematopoietic stem cell proliferation	biological_process	4	1579	26	20845	0.129851006	0.641453902	2.030983583	Cebpa;Dab2;Fubp1;Mecom
GO:1990090	cellular response to nerve growth factor stimulus	biological_process	4	1579	26	20845	0.129851006	0.641453902	2.030983583	Calca;E2f1;Ntrk3;Rps3
GO:0007267	cell-cell signaling	biological_process	8	1579	67	20845	0.132710971	0.644736107	1.576285766	Ccl5;Fgfr2;Fgfr3;Gja1;Gja8;Gjb2;Gjc3;Pomc
GO:0009653	anatomical structure morphogenesis	biological_process	8	1579	67	20845	0.132710971	0.644736107	1.576285766	Foxc1;Foxe3;Fras1;Frem1;Onecut1;Onecut2;Scml2;Sox17
GO:0032731	positive regulation of interleukin-1 beta production	biological_process	8	1579	67	20845	0.132710971	0.644736107	1.576285766	Ager;Ccl3;Egr1;Ifi203;Pycard;Tlr4;Tnf;Tyrobp
GO:0051603	proteolysis involved in protein catabolic process	biological_process	8	1579	67	20845	0.132710971	0.644736107	1.576285766	Ide;Psmb10;Psmb3;Psmb4;Psmb5;Psmb6;Psmb8;Psmb9
GO:0007026	negative regulation of microtubule depolymerization	biological_process	5	1579	36	20845	0.133205009	0.644736107	1.833526845	Apc;Map1b;Rp1;Taok1;Ttbk2
GO:0010934	macrophage cytokine production	biological_process	5	1579	36	20845	0.133205009	0.644736107	1.833526845	Acp5;Il1b;Pycard;Tlr3;Tlr4
GO:0050919	negative chemotaxis	biological_process	5	1579	36	20845	0.133205009	0.644736107	1.833526845	Plxna3;Sema3a;Sema3c;Sema3d;Sema6d
GO:0005739	mitochondrion	cellular_component	151	1579	1828	20845	0.133282546	0.644736107	1.090487082	1700029P11Rik;4932438A13Rik;ATP8;Abca9;Abcb7;Acsbg2;Acsm1;Acss3;Adcy10;Adh1;Ago2;Akr1b7;Alas2;Aldh1l1;Alkbh7;Armc12;Asah2;Atp5e;Bbc3;Bclaf3;Bloc1s1;Bola1;Braf;COX1;COX2;COX3;CYTB;Cabs1;Cbr2;Chchd10;Chchd2;Chchd6;Coa3;Coq7;Cox14;Cox17;Cox4i1;Cox4i2;Cox5b;Cox7a1;Cox8c;Crym;Csl;Cyb5r3;Cyba;Cyc1;Cyp17a1;Ddah2;Ddit4;Dnm1l;Dnm3;Endog;Erbb4;Etfb;Fgr;Fis1;Fmc1;Fsip2;G0s2;Gimap8;Gja1;Gk2;Glrx5;Gmppb;Gykl1…
GO:0005614	interstitial matrix	cellular_component	3	1579	17	20845	0.133297736	0.644736107	2.329657639	Abi3bp;Ecm2;Igf1
GO:0006491	N-glycan processing	biological_process	3	1579	17	20845	0.133297736	0.644736107	2.329657639	Man1a;Man2a1;St8sia4
GO:0008199	ferric iron binding	molecular_function	3	1579	17	20845	0.133297736	0.644736107	2.329657639	Acp5;Fthl17f;Ftl1
GO:0010633	negative regulation of epithelial cell migration	biological_process	3	1579	17	20845	0.133297736	0.644736107	2.329657639	Sema3a;Tacstd2;Tgfbr3
GO:0031005	filamin binding	molecular_function	3	1579	17	20845	0.133297736	0.644736107	2.329657639	Ceacam1;Nebl;Oprm1
GO:0031527	filopodium membrane	cellular_component	3	1579	17	20845	0.133297736	0.644736107	2.329657639	Dmd;Gap43;Pdpn
GO:0033391	chromatoid body	cellular_component	3	1579	17	20845	0.133297736	0.644736107	2.329657639	Mael;Piwil1;Smg1
GO:0035994	response to muscle stretch	biological_process	3	1579	17	20845	0.133297736	0.644736107	2.329657639	Dmd;Fos;Slc8a1
GO:0042417	dopamine metabolic process	biological_process	3	1579	17	20845	0.133297736	0.644736107	2.329657639	Atp7a;Grin2a;Spr
GO:0043422	protein kinase B binding	molecular_function	3	1579	17	20845	0.133297736	0.644736107	2.329657639	Ccdc88a;Rasa1;Sirt1
GO:0046785	microtubule polymerization	biological_process	3	1579	17	20845	0.133297736	0.644736107	2.329657639	Apc;Rp1;Tppp3
GO:0060042	retina morphogenesis in camera-type eye	biological_process	3	1579	17	20845	0.133297736	0.644736107	2.329657639	Man2a1;Nectin3;Rp1
GO:0061157	mRNA destabilization	biological_process	3	1579	17	20845	0.133297736	0.644736107	2.329657639	Cnot6l;Rock1;Ythdf3
GO:2000279	negative regulation of DNA biosynthetic process	biological_process	3	1579	17	20845	0.133297736	0.644736107	2.329657639	Bmpr2;Dach1;Gja1
GO:0002376	immune system process	biological_process	47	1579	526	20845	0.134192461	0.645103644	1.179592176	Btla;C1qb;Camk4;Cd247;Cd300a;Cd300c2;Cd300ld;Cd300lf;Cd55;Cfh;Cfi;Chia1;Clec4d;Ets1;Fcgr4;Fgl1;Fgr;Gata3;H2-D1;H2-Q10;H2-T23;H60c;Hck;Hp;Il1rap;Lst1;Ltf;Myo1g;Mysm1;Neurl3;Otud4;Prkdc;Psmb10;Psmb8;Psmb9;Pstpip1;Ptms;Pycard;S100a8;S100a9;Slfn1;Tlr3;Tlr4;Tnfaip8l2;Trem1;Treml4;Tyrobp
GO:0007613	memory	biological_process	12	1579	111	20845	0.134453984	0.645103644	1.427177653	Adgrf1;Csmd1;Grin2a;Grin2b;Igf1;Il1b;Itga8;Neto1;Ptgs2;Scn2a;Slc24a2;Trpm7
GO:0030855	epithelial cell differentiation	biological_process	9	1579	78	20845	0.13468189	0.645103644	1.523237687	Ces1d;Ehf;Fgfr2;Krt13;Krt15;Krt19;Krt4;Six2;Upk1b
GO:0005506	iron ion binding	molecular_function	15	1579	145	20845	0.135302203	0.645103644	1.365661375	Alox12e;Cyp17a1;Cyp2f2;Cyp4a12b;Dohh;Fa2h;Ftl1;Haao;Kdm7a;Ltf;Meltf;P3h3;Plod2;Rplp2;Tet1
GO:0030282	bone mineralization	biological_process	7	1579	57	20845	0.137935242	0.645103644	1.621223737	Aspn;Fbxl15;Fgfr2;Fgfr3;Fgr;Lox;Ptgs2
GO:0033674	positive regulation of kinase activity	biological_process	7	1579	57	20845	0.137935242	0.645103644	1.621223737	Ddr2;Drd4;Erbb4;Fgfr2;Fgfr3;Met;Ntrk3
GO:0071466	cellular response to xenobiotic stimulus	biological_process	7	1579	57	20845	0.137935242	0.645103644	1.621223737	Braf;E2f1;Fbp1;Il1b;Myc;Ppp1r14a;Rb1
GO:0022857	transmembrane transporter activity	molecular_function	18	1579	180	20845	0.138075663	0.645103644	1.320139329	Abcc3;Gja1;Mfsd3;Slc16a12;Slc16a4;Slc16a7;Slc22a16;Slc22a8;Slc2a13;Slc2a5;Slc2a9;Slc43a1;Slc45a2;Slc47a2;Slc5a3;Slc7a11;Slco1a4;Slco1a5
GO:0002020	protease binding	molecular_function	16	1579	157	20845	0.138368409	0.645103644	1.345364921	Apc;Ccbe1;Col1a1;Col3a1;Cradd;Cstdc5;Dpp4;Hspg2;Pycard;Ryr1;Serpinb3a;Slc2a13;Timp1;Tnf;Ttn;Xiap
GO:0050830	defense response to Gram-positive bacterium	biological_process	16	1579	157	20845	0.138368409	0.645103644	1.345364921	Acp5;C5ar1;Defb1;Fau;Fgr;Hck;Il1b;Krt6a;Ltf;Lyz2;Ncf1;Pycard;Rnase12;Romo1;Tnf;Tnfsf8
GO:0004713	protein tyrosine kinase activity	molecular_function	13	1579	123	20845	0.139270377	0.645103644	1.395269209	Ddr2;Epha3;Epha6;Erbb4;Fgfr2;Fgfr3;Fgr;Frk;Hck;Met;Nek1;Ntrk3;Ttn
GO:0010629	negative regulation of gene expression	biological_process	29	1579	310	20845	0.139696833	0.645103644	1.234969049	Aif1;Brip1;Cd46;Fgfr3;Fmr1;Foxp3;Gata3;Gja1;Igf1;Il1b;Itgb8;Mael;Met;Myc;Nrxn1;Phb;Plag1;Pou3f2;Rb1;Sfrp1;Sirt1;Spi1;Tgfbr3;Tnf;Trp53inp1;Ucn2;Zbtb20;Zfp148;Zfp281
GO:0008344	adult locomotory behavior	biological_process	8	1579	68	20845	0.141059753	0.645103644	1.553105093	Cdh23;Drd4;Fgf12;Fgf14;Pcdh15;Prex2;Slitrk6;Sncg
GO:0021766	hippocampus development	biological_process	8	1579	68	20845	0.141059753	0.645103644	1.553105093	Dcx;Plxna3;Reln;Uba6;Uqcrq;Usp9x;Zic1;Zic3
GO:0048536	spleen development	biological_process	6	1579	47	20845	0.142351604	0.645103644	1.685284249	Cacnb4;Cdkn2b;Onecut1;Prkdc;Rc3h2;Samd9l
GO:0003730	mRNA 3'-UTR binding	molecular_function	10	1579	90	20845	0.142642189	0.645103644	1.466821476	Cpeb4;Fmr1;Larp4;Nhp2;Pabpc1l;Pabpc2;Pabpc6;Syncrip;Tia1;Tial1
GO:0060090	molecular adaptor activity	molecular_function	18	1579	181	20845	0.143112444	0.645103644	1.312845741	1110008P14Rik;Ager;Cdh1;Dnm1l;E2f1;Fis1;Gja1;Lamtor2;Lox;Nkd2;Otud4;Psmg3;Rb1;Rb1cc1;Rictor;Septin12;Spi1;Sppl2c
GO:0001836	release of cytochrome c from mitochondria	biological_process	4	1579	27	20845	0.143834494	0.645103644	1.955761968	Atp7a;Bbc3;Dnm1l;Fis1
GO:0019934	cGMP-mediated signaling	biological_process	4	1579	27	20845	0.143834494	0.645103644	1.955761968	Gucy1a2;Gucy2f;Nppa;Pde3a
GO:0030225	macrophage differentiation	biological_process	4	1579	27	20845	0.143834494	0.645103644	1.955761968	Cebpa;Gata3;Sirt1;Spi1
GO:0032727	positive regulation of interferon-alpha production	biological_process	4	1579	27	20845	0.143834494	0.645103644	1.955761968	D1Pas1;Mmp12;Tlr3;Tlr4
GO:0042104	positive regulation of activated T cell proliferation	biological_process	4	1579	27	20845	0.143834494	0.645103644	1.955761968	Ager;Igf1;Pycard;Rps3
GO:0042573	retinoic acid metabolic process	biological_process	4	1579	27	20845	0.143834494	0.645103644	1.955761968	Adh1;Adh6a;Adh7;Rbp1
GO:0048708	astrocyte differentiation	biological_process	4	1579	27	20845	0.143834494	0.645103644	1.955761968	Cul4b;Fgfr3;Gap43;Hmga2
GO:0090102	cochlea development	biological_process	4	1579	27	20845	0.143834494	0.645103644	1.955761968	Cdh1;Fgfr3;Gabrb2;Slitrk6
GO:0090316	positive regulation of intracellular protein transport	biological_process	4	1579	27	20845	0.143834494	0.645103644	1.955761968	Cep290;Kif20b;Oaz3;Pcm1
GO:0001851	complement component C3b binding	molecular_function	2	1579	9	20845	0.144781724	0.645103644	2.933642953	Cfh;Phb
GO:0002029	desensitization of G protein-coupled receptor signaling pathway	biological_process	2	1579	9	20845	0.144781724	0.645103644	2.933642953	Gipr;Grm5
GO:0003416	endochondral bone growth	biological_process	2	1579	9	20845	0.144781724	0.645103644	2.933642953	Bnc2;Ddr2
GO:0005114	type II transforming growth factor beta receptor binding	molecular_function	2	1579	9	20845	0.144781724	0.645103644	2.933642953	Amh;Tgfbr3
GO:0005124	scavenger receptor binding	molecular_function	2	1579	9	20845	0.144781724	0.645103644	2.933642953	Fpr1;Fpr2
GO:0006032	chitin catabolic process	biological_process	2	1579	9	20845	0.144781724	0.645103644	2.933642953	Chia1;Chil3
GO:0006595	polyamine metabolic process	biological_process	2	1579	9	20845	0.144781724	0.645103644	2.933642953	Amd2;Oaz3
GO:0010881	regulation of cardiac muscle contraction by regulation of the release of sequestered calcium ion	biological_process	2	1579	9	20845	0.144781724	0.645103644	2.933642953	Dmd;Slc8a1
GO:0015101	organic cation transmembrane transporter activity	molecular_function	2	1579	9	20845	0.144781724	0.645103644	2.933642953	Slc22a16;Slc47a2
GO:0015732	prostaglandin transport	biological_process	2	1579	9	20845	0.144781724	0.645103644	2.933642953	Abcc4;Slc22a8
GO:0016559	peroxisome fission	biological_process	2	1579	9	20845	0.144781724	0.645103644	2.933642953	Dnm1l;Fis1
GO:0017146	NMDA selective glutamate receptor complex	cellular_component	2	1579	9	20845	0.144781724	0.645103644	2.933642953	Grin2a;Grin2b
GO:0019887	protein kinase regulator activity	molecular_function	2	1579	9	20845	0.144781724	0.645103644	2.933642953	Apc;Rac2
GO:0021854	hypothalamus development	biological_process	2	1579	9	20845	0.144781724	0.645103644	2.933642953	Gsx1;Uqcrq
GO:0030449	regulation of complement activation	biological_process	2	1579	9	20845	0.144781724	0.645103644	2.933642953	Cd55;Cfh
GO:0031394	positive regulation of prostaglandin biosynthetic process	biological_process	2	1579	9	20845	0.144781724	0.645103644	2.933642953	Il1b;Ptgs2
GO:0032471	negative regulation of endoplasmic reticulum calcium ion concentration	biological_process	2	1579	9	20845	0.144781724	0.645103644	2.933642953	Bbc3;Fis1
GO:0033523	histone H2B ubiquitination	biological_process	2	1579	9	20845	0.144781724	0.645103644	2.933642953	Cdc73;Rnf8
GO:0033629	negative regulation of cell adhesion mediated by integrin	biological_process	2	1579	9	20845	0.144781724	0.645103644	2.933642953	Muc1;Nexmif
GO:0036353	histone H2A-K119 monoubiquitination	biological_process	2	1579	9	20845	0.144781724	0.645103644	2.933642953	Bmi1;Scml2
GO:0042165	neurotransmitter binding	molecular_function	2	1579	9	20845	0.144781724	0.645103644	2.933642953	Grin2a;Grin2b
GO:0042421	norepinephrine biosynthetic process	biological_process	2	1579	9	20845	0.144781724	0.645103644	2.933642953	Atp7a;Gata3
GO:0044321	response to leptin	biological_process	2	1579	9	20845	0.144781724	0.645103644	2.933642953	Lepr;Sirt1
GO:0045842	positive regulation of mitotic metaphase/anaphase transition	biological_process	2	1579	9	20845	0.144781724	0.645103644	2.933642953	Anapc11;Rb1
GO:0046500	S-adenosylmethionine metabolic process	biological_process	2	1579	9	20845	0.144781724	0.645103644	2.933642953	Amd2;Pemt
GO:0046620	regulation of organ growth	biological_process	2	1579	9	20845	0.144781724	0.645103644	2.933642953	Foxc1;Mael
GO:0047760	butyrate-CoA ligase activity	molecular_function	2	1579	9	20845	0.144781724	0.645103644	2.933642953	Acsm1;Acss3
GO:0048012	hepatocyte growth factor receptor signaling pathway	biological_process	2	1579	9	20845	0.144781724	0.645103644	2.933642953	Hgf;Met
GO:0048016	inositol phosphate-mediated signaling	biological_process	2	1579	9	20845	0.144781724	0.645103644	2.933642953	Edn3;Gpr62
GO:0048170	positive regulation of long-term neuronal synaptic plasticity	biological_process	2	1579	9	20845	0.144781724	0.645103644	2.933642953	Fmr1;Grm5
GO:0048935	peripheral nervous system neuron development	biological_process	2	1579	9	20845	0.144781724	0.645103644	2.933642953	Etv1;Onecut2
GO:0050691	regulation of defense response to virus by host	biological_process	2	1579	9	20845	0.144781724	0.645103644	2.933642953	Il1b;Mmp12
GO:0051983	regulation of chromosome segregation	biological_process	2	1579	9	20845	0.144781724	0.645103644	2.933642953	Kif2b;Mki67
GO:0060019	radial glial cell differentiation	biological_process	2	1579	9	20845	0.144781724	0.645103644	2.933642953	Gap43;Metrn
GO:0060117	auditory receptor cell development	biological_process	2	1579	9	20845	0.144781724	0.645103644	2.933642953	Alg10b;Slc4a7
GO:0060285	cilium-dependent cell motility	biological_process	2	1579	9	20845	0.144781724	0.645103644	2.933642953	Ccdc39;Dnah2
GO:0060296	regulation of cilium beat frequency involved in ciliary motility	biological_process	2	1579	9	20845	0.144781724	0.645103644	2.933642953	Catsper1;Ttll6
GO:0060452	positive regulation of cardiac muscle contraction	biological_process	2	1579	9	20845	0.144781724	0.645103644	2.933642953	Ace2;Nppa
GO:0060998	regulation of dendritic spine development	biological_process	2	1579	9	20845	0.144781724	0.645103644	2.933642953	Fmr1;Tanc2
GO:0061549	sympathetic ganglion development	biological_process	2	1579	9	20845	0.144781724	0.645103644	2.933642953	Fzd3;Sema3a
GO:0070234	positive regulation of T cell apoptotic process	biological_process	2	1579	9	20845	0.144781724	0.645103644	2.933642953	Bbc3;Ccl5
GO:0070307	lens fiber cell development	biological_process	2	1579	9	20845	0.144781724	0.645103644	2.933642953	Fgfr2;Fgfr3
GO:0070863	positive regulation of protein exit from endoplasmic reticulum	biological_process	2	1579	9	20845	0.144781724	0.645103644	2.933642953	Slc35d3;Tmem30a
GO:0071243	cellular response to arsenic-containing substance	biological_process	2	1579	9	20845	0.144781724	0.645103644	2.933642953	D1Pas1;Hmox1
GO:0071481	cellular response to X-ray	biological_process	2	1579	9	20845	0.144781724	0.645103644	2.933642953	Nipbl;Sfrp1
GO:0097094	craniofacial suture morphogenesis	biological_process	2	1579	9	20845	0.144781724	0.645103644	2.933642953	Frem1;Mmp16
GO:0097107	postsynaptic density assembly	biological_process	2	1579	9	20845	0.144781724	0.645103644	2.933642953	Ntrk3;Reln
GO:0097527	necroptotic signaling pathway	biological_process	2	1579	9	20845	0.144781724	0.645103644	2.933642953	Tlr3;Tnf
GO:0097553	calcium ion transmembrane import into cytosol	biological_process	2	1579	9	20845	0.144781724	0.645103644	2.933642953	Grin2a;Grin2b
GO:0098637	protein complex involved in cell-matrix adhesion	cellular_component	2	1579	9	20845	0.144781724	0.645103644	2.933642953	Lama2;Nid1
GO:0098712	L-glutamate import across plasma membrane	biological_process	2	1579	9	20845	0.144781724	0.645103644	2.933642953	Grm1;Slc7a11
GO:0098976	excitatory chemical synaptic transmission	biological_process	2	1579	9	20845	0.144781724	0.645103644	2.933642953	Fmr1;Ptchd1
GO:0099626	voltage-gated calcium channel activity involved in regulation of presynaptic cytosolic calcium levels	molecular_function	2	1579	9	20845	0.144781724	0.645103644	2.933642953	Cacna1e;Cacnb4
GO:1900020	positive regulation of protein kinase C activity	biological_process	2	1579	9	20845	0.144781724	0.645103644	2.933642953	Dipk2a;Nrxn1
GO:1901030	positive regulation of mitochondrial outer membrane permeabilization involved in apoptotic signaling pathway	biological_process	2	1579	9	20845	0.144781724	0.645103644	2.933642953	Chchd10;Siva1
GO:1905719	protein localization to perinuclear region of cytoplasm	biological_process	2	1579	9	20845	0.144781724	0.645103644	2.933642953	Hook1;Hook3
GO:1990316	Atg1/ULK1 kinase complex	cellular_component	2	1579	9	20845	0.144781724	0.645103644	2.933642953	Atg101;Rb1cc1
GO:2000048	negative regulation of cell-cell adhesion mediated by cadherin	biological_process	2	1579	9	20845	0.144781724	0.645103644	2.933642953	Nexmif;Rgcc
GO:2000320	negative regulation of T-helper 17 cell differentiation	biological_process	2	1579	9	20845	0.144781724	0.645103644	2.933642953	Foxp3;Rc3h2
GO:2000480	negative regulation of cAMP-dependent protein kinase activity	biological_process	2	1579	9	20845	0.144781724	0.645103644	2.933642953	Pkig;Sirt1
GO:2000553	positive regulation of T-helper 2 cell cytokine production	biological_process	2	1579	9	20845	0.144781724	0.645103644	2.933642953	Dennd1b;Gata3
GO:0042605	peptide antigen binding	molecular_function	5	1579	37	20845	0.145015452	0.645103644	1.783972066	H2-D1;H2-Q10;H2-Q4;H2-Q9;H2-T23
GO:0046718	viral entry into host cell	biological_process	5	1579	37	20845	0.145015452	0.645103644	1.783972066	Ace2;Phb;Tmprss11a;Tmprss11d;Tmprss11e
GO:0048514	blood vessel morphogenesis	biological_process	5	1579	37	20845	0.145015452	0.645103644	1.783972066	Col4a1;Gja1;Lox;Rasa1;Thbs1
GO:0070507	regulation of microtubule cytoskeleton organization	biological_process	5	1579	37	20845	0.145015452	0.645103644	1.783972066	Bicd1;Epha3;Phldb2;Rock1;Taok1
GO:0098688	parallel fiber to Purkinje cell synapse	cellular_component	5	1579	37	20845	0.145015452	0.645103644	1.783972066	Gria3;Grin2a;Grin2b;Pclo;Slc16a7
GO:0007162	negative regulation of cell adhesion	biological_process	7	1579	58	20845	0.147281142	0.654611388	1.593271604	Acp5;Ager;Cldn7;Hspg2;Plxna3;Rasa1;Tnr
GO:0006874	intracellular calcium ion homeostasis	biological_process	12	1579	113	20845	0.147420458	0.654659837	1.401917871	Atp13a3;Cacnb4;Calca;Ccl5;Edn3;Grik2;Inpp4b;Ryr1;Slc24a2;Slc24a5;Slc8a1;Sppl2c
GO:0042110	T cell activation	biological_process	8	1579	69	20845	0.149662879	0.662096564	1.530596323	Coro1a;Dpp4;Foxp3;Gja1;Nlrc3;Tnfaip8l2;Vav1;Was
GO:0097190	apoptotic signaling pathway	biological_process	8	1579	69	20845	0.149662879	0.662096564	1.530596323	Bbc3;Bmi1;Cradd;Ifi27l2a;Ndufa13;Pde3a;Tnf;Tyrobp
GO:0007179	transforming growth factor beta receptor signaling pathway	biological_process	10	1579	91	20845	0.150083088	0.662096564	1.450702559	Col3a1;Fos;Itga8;Itgb8;Onecut1;Onecut2;Sirt1;Spi1;Tgfbr3;Usp9x
GO:0001758	retinal dehydrogenase activity	molecular_function	3	1579	18	20845	0.151432835	0.662096564	2.200232214	Akr1b7;Akr1c13;Akr1c18
GO:0003756	protein disulfide isomerase activity	molecular_function	3	1579	18	20845	0.151432835	0.662096564	2.200232214	Pdilt;Tmx3;Txndc2
GO:0004032	alditol:NADP+ 1-oxidoreductase activity	molecular_function	3	1579	18	20845	0.151432835	0.662096564	2.200232214	Akr1b7;Akr1c13;Akr1c18
GO:0005685	U1 snRNP	cellular_component	3	1579	18	20845	0.151432835	0.662096564	2.200232214	Prpf39;Prpf40a;Snrpd2
GO:0031091	platelet alpha granule	cellular_component	3	1579	18	20845	0.151432835	0.662096564	2.200232214	F5;Igf1;Thbs1
GO:0031430	M band	cellular_component	3	1579	18	20845	0.151432835	0.662096564	2.200232214	Myom3;S100a1;Ttn
GO:0035613	RNA stem-loop binding	molecular_function	3	1579	18	20845	0.151432835	0.662096564	2.200232214	D1Pas1;Fmr1;Rc3h2
GO:0036159	inner dynein arm assembly	biological_process	3	1579	18	20845	0.151432835	0.662096564	2.200232214	Ccdc39;Dnah2;Dnah7a
GO:0045910	negative regulation of DNA recombination	biological_process	3	1579	18	20845	0.151432835	0.662096564	2.200232214	H1f10;H1f8;H1f9
GO:0046426	negative regulation of receptor signaling pathway via JAK-STAT	biological_process	3	1579	18	20845	0.151432835	0.662096564	2.200232214	Hmga2;Ptprd;Sac3d1
GO:0048029	monosaccharide binding	molecular_function	3	1579	18	20845	0.151432835	0.662096564	2.200232214	Fbp1;Pgls;Siglece
GO:0050811	GABA receptor binding	molecular_function	3	1579	18	20845	0.151432835	0.662096564	2.200232214	Erbb4;Gabrb1;Gabrg1
GO:0061051	positive regulation of cell growth involved in cardiac muscle cell development	biological_process	3	1579	18	20845	0.151432835	0.662096564	2.200232214	Igf1;Pin1;Sirt1
GO:0098690	glycinergic synapse	cellular_component	3	1579	18	20845	0.151432835	0.662096564	2.200232214	Glra1;Glra3;Nppa
GO:1903428	positive regulation of reactive oxygen species biosynthetic process	biological_process	3	1579	18	20845	0.151432835	0.662096564	2.200232214	Cyba;Slc5a3;Tlr4
GO:0048488	synaptic vesicle endocytosis	biological_process	6	1579	48	20845	0.152949535	0.667582817	1.650174161	4932438A13Rik;Dnm1l;Dnm3;Fcho2;Rab27b;Sncg
GO:0050890	cognition	biological_process	6	1579	48	20845	0.152949535	0.667582817	1.650174161	C5ar1;Grcc10;Grm5;Nipbl;Ptchd1;Tmprss11e
GO:0008360	regulation of cell shape	biological_process	14	1579	137	20845	0.155404412	0.677717446	1.349047489	Brwd3;Ccl3;Coro1a;Ermn;Fgd4;Fgr;Hck;Lst1;Palmd;Pdpn;Phip;Plxna3;Prpf40a;Spta1
GO:0030295	protein kinase activator activity	molecular_function	5	1579	38	20845	0.157255786	0.681349839	1.737025432	Gprc5a;Mob1b;Rgcc;Rplp1;Taok1
GO:0048701	embryonic cranial skeleton morphogenesis	biological_process	5	1579	38	20845	0.157255786	0.681349839	1.737025432	Fgfr2;Mmp16;Nipbl;Prrx1;Six2
GO:0050775	positive regulation of dendrite morphogenesis	biological_process	5	1579	38	20845	0.157255786	0.681349839	1.737025432	Cdkl5;Il1rapl1;Met;Ptprd;Wls
GO:0071364	cellular response to epidermal growth factor stimulus	biological_process	5	1579	38	20845	0.157255786	0.681349839	1.737025432	Dab2;Erbb4;Foxc1;Ireb2;Rasa1
GO:2001244	positive regulation of intrinsic apoptotic signaling pathway	biological_process	5	1579	38	20845	0.157255786	0.681349839	1.737025432	Bbc3;Dnm1l;Fis1;S100a8;S100a9
GO:0003148	outflow tract septum morphogenesis	biological_process	4	1579	28	20845	0.158375747	0.681349839	1.885913327	Bmpr2;Fgfr2;Sema3c;Tbx20
GO:0008266	poly(U) RNA binding	molecular_function	4	1579	28	20845	0.158375747	0.681349839	1.885913327	Fmr1;Pabpc1l;Pabpc2;Pabpc6
GO:0009880	embryonic pattern specification	biological_process	4	1579	28	20845	0.158375747	0.681349839	1.885913327	Erbb4;Fgfr2;Pgap1;Zic3
GO:0030517	negative regulation of axon extension	biological_process	4	1579	28	20845	0.158375747	0.681349839	1.885913327	Cdh1;Sema3a;Sema6d;Tnr
GO:0033137	negative regulation of peptidyl-serine phosphorylation	biological_process	4	1579	28	20845	0.158375747	0.681349839	1.885913327	Ddit4;Dmd;Hgf;Mlxipl
GO:0046716	muscle cell cellular homeostasis	biological_process	4	1579	28	20845	0.158375747	0.681349839	1.885913327	Apc;Dmd;Lamp2;Lox
GO:0048565	digestive tract development	biological_process	4	1579	28	20845	0.158375747	0.681349839	1.885913327	Col3a1;Fgfr2;Nipbl;Rb1
GO:0050900	leukocyte migration	biological_process	4	1579	28	20845	0.158375747	0.681349839	1.885913327	Il1b;Itga6;Rock1;Tnf
GO:0070584	mitochondrion morphogenesis	biological_process	4	1579	28	20845	0.158375747	0.681349839	1.885913327	Coq7;Dnm1l;Fis1;Ndufs6
GO:0099170	postsynaptic modulation of chemical synaptic transmission	biological_process	4	1579	28	20845	0.158375747	0.681349839	1.885913327	Camk4;Dcc;Igf1;Nrgn
GO:1900745	positive regulation of p38MAPK cascade	biological_process	4	1579	28	20845	0.158375747	0.681349839	1.885913327	Ager;Il1b;Met;Spi1
GO:0010468	regulation of gene expression	biological_process	31	1579	339	20845	0.158896369	0.683013231	1.207207056	Atf5;Atp7a;Cdh1;Coq7;Crip1;Dmd;Dnm1l;Edn3;Fos;Fubp1;Igf1;Ireb2;Klf5;Kmt2c;Lox;Mitf;Myc;Nipbl;Olig3;Peg3;Pin1;Plagl1;Rc3h2;Reln;Rictor;Ro60;Slc8a1;Thoc2;Tmtc3;Tshz3;Uty
GO:0045786	negative regulation of cell cycle	biological_process	6	1579	49	20845	0.163884993	0.699839288	1.616497137	Cebpa;Ets1;Gata3;Ptgs2;Rb1;Sirt1
GO:0051276	chromosome organization	biological_process	6	1579	49	20845	0.163884993	0.699839288	1.616497137	Apc;Myc;Prm2;Rb1;Smc1b;Smc4
GO:0007517	muscle organ development	biological_process	8	1579	71	20845	0.167603559	0.699839288	1.487480934	Cd164;Dmd;Etv1;Met;Sirt1;Trim72;Vamp5;Zfhx3
GO:0035019	somatic stem cell population maintenance	biological_process	8	1579	71	20845	0.167603559	0.699839288	1.487480934	Apc;Braf;Fgfr3;Hmga2;Nipbl;Rif1;Sfrp1;Spi1
GO:0050808	synapse organization	biological_process	8	1579	71	20845	0.167603559	0.699839288	1.487480934	Ank3;Cd2ap;Grm5;Pclo;Pin1;Rab39b;Sncg;Tnr
GO:0006693	prostaglandin metabolic process	biological_process	5	1579	39	20845	0.16990127	0.699839288	1.692486319	Akr1c18;Ces2f;Pdpn;Prxl2b;Ptgs2
GO:0030594	neurotransmitter receptor activity	molecular_function	5	1579	39	20845	0.16990127	0.699839288	1.692486319	Drd4;Gabrb1;Gabrb2;Glra1;Glra3
GO:0032420	stereocilium	cellular_component	5	1579	39	20845	0.16990127	0.699839288	1.692486319	Cdh23;Clic5;Dock4;Pcdh15;Slc4a7
GO:0086091	regulation of heart rate by cardiac conduction	biological_process	5	1579	39	20845	0.16990127	0.699839288	1.692486319	Cacna2d1;Ctnna3;Dsc2;Dsg2;Dsp
GO:0010824	regulation of centrosome duplication	biological_process	3	1579	19	20845	0.170290983	0.699839288	2.084430519	Chordc1;Sirt1;Xpo1
GO:0022408	negative regulation of cell-cell adhesion	biological_process	3	1579	19	20845	0.170290983	0.699839288	2.084430519	Cdh1;Muc4;Tnr
GO:0030539	male genitalia development	biological_process	3	1579	19	20845	0.170290983	0.699839288	2.084430519	Greb1l;Srd5a2;Tex15
GO:0032695	negative regulation of interleukin-12 production	biological_process	3	1579	19	20845	0.170290983	0.699839288	2.084430519	Acp5;Nlrc3;Thbs1
GO:0035418	protein localization to synapse	biological_process	3	1579	19	20845	0.170290983	0.699839288	2.084430519	Nrxn1;Pclo;Reln
GO:0042610	CD8 receptor binding	molecular_function	3	1579	19	20845	0.170290983	0.699839288	2.084430519	H2-D1;H2-Q10;H2-Q4
GO:0045745	positive regulation of G protein-coupled receptor signaling pathway	biological_process	3	1579	19	20845	0.170290983	0.699839288	2.084430519	Fpr2;Pde5a;Phb
GO:0120283	protein serine/threonine kinase binding	molecular_function	3	1579	19	20845	0.170290983	0.699839288	2.084430519	Dnm1l;Dnm3;Xiap
GO:1902430	negative regulation of amyloid-beta formation	biological_process	3	1579	19	20845	0.170290983	0.699839288	2.084430519	Igf1;Pin1;Rock1
GO:0007601	visual perception	biological_process	15	1579	151	20845	0.170595357	0.699839288	1.311396684	Cfh;Clic5;Col11a1;Col1a1;Dram2;Glra1;Gucy2f;Lum;Ngb;Pcdh15;Rp1;Slc24a2;Slc45a2;Slc4a7;Slitrk6
GO:0008584	male gonad development	biological_process	11	1579	105	20845	0.170960219	0.699839288	1.383003106	Acvr2a;Adam1b;Adam24;Brip1;Csmd1;Gata3;Gja1;Hmga2;Inhba;Sfrp1;Srd5a2
GO:0001542	ovulation from ovarian follicle	biological_process	2	1579	10	20845	0.172282916	0.699839288	2.640278657	Pgr;Sirt1
GO:0002315	marginal zone B cell differentiation	biological_process	2	1579	10	20845	0.172282916	0.699839288	2.640278657	Dock10;Dock11
GO:0002532	production of molecular mediator involved in inflammatory response	biological_process	2	1579	10	20845	0.172282916	0.699839288	2.640278657	Chia1;Chil3
GO:0002637	regulation of immunoglobulin production	biological_process	2	1579	10	20845	0.172282916	0.699839288	2.640278657	Foxp3;Tnf
GO:0002821	positive regulation of adaptive immune response	biological_process	2	1579	10	20845	0.172282916	0.699839288	2.640278657	Pycard;Sirt1
GO:0003143	embryonic heart tube morphogenesis	biological_process	2	1579	10	20845	0.172282916	0.699839288	2.640278657	Sox17;Tbx20
GO:0006084	acetyl-CoA metabolic process	biological_process	2	1579	10	20845	0.172282916	0.699839288	2.640278657	Csl;Hmgcs2
GO:0006896	Golgi to vacuole transport	biological_process	2	1579	10	20845	0.172282916	0.699839288	2.640278657	Ap1g2;Ap3s1
GO:0007158	neuron cell-cell adhesion	biological_process	2	1579	10	20845	0.172282916	0.699839288	2.640278657	Nrxn1;Tnr
GO:0010501	RNA secondary structure unwinding	biological_process	2	1579	10	20845	0.172282916	0.699839288	2.640278657	Ago2;D1Pas1
GO:0010828	positive regulation of glucose transmembrane transport	biological_process	2	1579	10	20845	0.172282916	0.699839288	2.640278657	Braf;Met
GO:0019372	lipoxygenase pathway	biological_process	2	1579	10	20845	0.172282916	0.699839288	2.640278657	Alox12e;Alox5ap
GO:0021612	facial nerve structural organization	biological_process	2	1579	10	20845	0.172282916	0.699839288	2.640278657	Plxna3;Sema3a
GO:0021930	cerebellar granule cell precursor proliferation	biological_process	2	1579	10	20845	0.172282916	0.699839288	2.640278657	Atf5;Igf1
GO:0022027	interkinetic nuclear migration	biological_process	2	1579	10	20845	0.172282916	0.699839288	2.640278657	Hook3;Pcm1
GO:0034452	dynactin binding	molecular_function	2	1579	10	20845	0.172282916	0.699839288	2.640278657	Bicd1;Hook3
GO:0035726	common myeloid progenitor cell proliferation	biological_process	2	1579	10	20845	0.172282916	0.699839288	2.640278657	Ceacam1;Samd9l
GO:0035871	protein K11-linked deubiquitination	biological_process	2	1579	10	20845	0.172282916	0.699839288	2.640278657	Vcpip1;Yod1
GO:0035886	vascular associated smooth muscle cell differentiation	biological_process	2	1579	10	20845	0.172282916	0.699839288	2.640278657	Cfh;Qk
GO:0042415	norepinephrine metabolic process	biological_process	2	1579	10	20845	0.172282916	0.699839288	2.640278657	Atp7a;Spr
GO:0043367	CD4-positive, alpha-beta T cell differentiation	biological_process	2	1579	10	20845	0.172282916	0.699839288	2.640278657	Braf;Foxp3
GO:0044232	organelle membrane contact site	cellular_component	2	1579	10	20845	0.172282916	0.699839288	2.640278657	Esyt3;Mospd2
GO:0045839	negative regulation of mitotic nuclear division	biological_process	2	1579	10	20845	0.172282916	0.699839288	2.640278657	Fgfr2;Fgfr3
GO:0046581	intercellular canaliculus	cellular_component	2	1579	10	20845	0.172282916	0.699839288	2.640278657	Dpp4;Stard10
GO:0046605	regulation of centrosome cycle	biological_process	2	1579	10	20845	0.172282916	0.699839288	2.640278657	Atf5;Wdr62
GO:0046784	viral mRNA export from host cell nucleus	biological_process	2	1579	10	20845	0.172282916	0.699839288	2.640278657	Thoc2;Thoc2l
GO:0047086	ketosteroid monooxygenase activity	molecular_function	2	1579	10	20845	0.172282916	0.699839288	2.640278657	Akr1c13;Akr1c18
GO:0047499	calcium-independent phospholipase A2 activity	molecular_function	2	1579	10	20845	0.172282916	0.699839288	2.640278657	Plb1;Prdx6b
GO:0048672	positive regulation of collateral sprouting	biological_process	2	1579	10	20845	0.172282916	0.699839288	2.640278657	Dcx;Rnd2
GO:0050544	arachidonic acid binding	molecular_function	2	1579	10	20845	0.172282916	0.699839288	2.640278657	Alox5ap;S100a8
GO:0050665	hydrogen peroxide biosynthetic process	biological_process	2	1579	10	20845	0.172282916	0.699839288	2.640278657	Cyba;Ncf1
GO:0050856	regulation of T cell receptor signaling pathway	biological_process	2	1579	10	20845	0.172282916	0.699839288	2.640278657	Cd300a;Usp9x
GO:0050974	detection of mechanical stimulus involved in sensory perception	biological_process	2	1579	10	20845	0.172282916	0.699839288	2.640278657	Igf1;Scn9a
GO:0051093	negative regulation of developmental process	biological_process	2	1579	10	20845	0.172282916	0.699839288	2.640278657	Mael;Sycp2
GO:0051148	negative regulation of muscle cell differentiation	biological_process	2	1579	10	20845	0.172282916	0.699839288	2.640278657	Bmpr2;Zbed6
GO:0060346	bone trabecula formation	biological_process	2	1579	10	20845	0.172282916	0.699839288	2.640278657	Col1a1;Sfrp1
GO:0060351	cartilage development involved in endochondral bone morphogenesis	biological_process	2	1579	10	20845	0.172282916	0.699839288	2.640278657	Col1a1;Hspg2
GO:0060485	mesenchyme development	biological_process	2	1579	10	20845	0.172282916	0.699839288	2.640278657	Bnc2;Itga4
GO:0070782	phosphatidylserine exposure on apoptotic cell surface	biological_process	2	1579	10	20845	0.172282916	0.699839288	2.640278657	Xkr4;Xkr6
GO:0090129	positive regulation of synapse maturation	biological_process	2	1579	10	20845	0.172282916	0.699839288	2.640278657	Nrxn1;Reln
GO:0097061	dendritic spine organization	biological_process	2	1579	10	20845	0.172282916	0.699839288	2.640278657	Grin2a;Xlr4a
GO:0098554	cytoplasmic side of endoplasmic reticulum membrane	cellular_component	2	1579	10	20845	0.172282916	0.699839288	2.640278657	Epm2aip1;Sppl2c
GO:0099054	presynapse assembly	biological_process	2	1579	10	20845	0.172282916	0.699839288	2.640278657	Nrxn1;Ptprd
GO:0099503	secretory vesicle	cellular_component	2	1579	10	20845	0.172282916	0.699839288	2.640278657	Bicd1;Dnm1l
GO:1902414	protein localization to cell junction	biological_process	2	1579	10	20845	0.172282916	0.699839288	2.640278657	Lamtor2;Nectin3
GO:1902732	positive regulation of chondrocyte proliferation	biological_process	2	1579	10	20845	0.172282916	0.699839288	2.640278657	Ltf;Six2
GO:1990948	ubiquitin ligase inhibitor activity	molecular_function	2	1579	10	20845	0.172282916	0.699839288	2.640278657	Rpl11;Rpl37rt
GO:2000344	positive regulation of acrosome reaction	biological_process	2	1579	10	20845	0.172282916	0.699839288	2.640278657	Glra1;Plb1
GO:2000987	positive regulation of behavioral fear response	biological_process	2	1579	10	20845	0.172282916	0.699839288	2.640278657	Gja1;Penk
GO:0060045	positive regulation of cardiac muscle cell proliferation	biological_process	4	1579	29	20845	0.173429748	0.702817848	1.820881833	Erbb4;Fgfr2;Tbx20;Tgfbr3
GO:0060907	positive regulation of macrophage cytokine production	biological_process	4	1579	29	20845	0.173429748	0.702817848	1.820881833	Pycard;Sirt1;Tlr3;Tlr4
GO:0061024	membrane organization	biological_process	4	1579	29	20845	0.173429748	0.702817848	1.820881833	Ccdc88a;Pmp2;Sgcd;Sgcz
GO:0030425	dendrite	cellular_component	47	1579	539	20845	0.173958946	0.704402468	1.151141901	Adcy10;Ago2;Ank3;Apc;Atp7a;Bmpr2;Cd2ap;Chrm2;Cpeb4;Cyba;Dcx;Drd4;Erbb4;Fat3;Fmr1;Fzd3;Gabra2;Gabrb1;Gchfr;Glrx5;Gria2;Gria3;Grik2;Grm1;Homer2;Il1rapl1;Kcnb2;Kcnq3;Map1b;Met;Mme;ND1;Ncf1;Nectin3;Nrgn;Oprm1;Palmd;Pclo;Penk;Pgr;Pura;Reln;Rps3;Sema3a;Slc8a1;Tubb3;Unc5c
GO:0031175	neuron projection development	biological_process	17	1579	175	20845	0.174203603	0.704833307	1.282421062	Adgrf1;Ager;Apc;Bloc1s1;Cul4b;Edn3;Gfap;Gprin3;Map1b;Ngb;Nrtn;Nrxn1;Rab13;Rb1;Rock1;Stmn3;Tmem30a
GO:0005267	potassium channel activity	molecular_function	9	1579	83	20845	0.175621069	0.70888061	1.431476381	Kcna3;Kcnb2;Kcnd1;Kcng3;Kcnh5;Kcnh7;Kcnmb4;Kcnq3;Kcnq5
GO:0045165	cell fate commitment	biological_process	9	1579	83	20845	0.175621069	0.70888061	1.431476381	Erbb4;Fgfr2;Gap43;Gata3;Mitf;Neurod4;Onecut1;Onecut2;Wnt16
GO:0048812	neuron projection morphogenesis	biological_process	9	1579	83	20845	0.175621069	0.70888061	1.431476381	Atp7a;Dmd;Gja1;Itga1;Kif20b;Nrxn1;Nyap2;Slitrk6;Ugt8a
GO:0008076	voltage-gated potassium channel complex	cellular_component	8	1579	72	20845	0.176925397	0.712820761	1.466821476	Kcna3;Kcnb2;Kcnd1;Kcng3;Kcnmb4;Kcnq3;Kcnq5;Slc5a3
GO:0031252	cell leading edge	cellular_component	8	1579	72	20845	0.176925397	0.712820761	1.466821476	Atp7a;Ccdc88a;Cd2ap;Coro1a;Cxcr4;D1Pas1;Itgb4;Phldb2
GO:0016197	endosomal transport	biological_process	7	1579	61	20845	0.177016689	0.712820761	1.514913984	4932438A13Rik;Abca1;Als2cl;Bloc1s1;Rab13;Rassf9;Was
GO:0031663	lipopolysaccharide-mediated signaling pathway	biological_process	5	1579	40	20845	0.182925976	0.734296555	1.650174161	Ccl5;Il1b;Spi1;Tlr4;Tnf
GO:0042288	MHC class I protein binding	molecular_function	5	1579	40	20845	0.182925976	0.734296555	1.650174161	H2-D1;H2-Q10;H2-Q4;H2-T23;Pilra
GO:0044853	plasma membrane raft	cellular_component	5	1579	40	20845	0.182925976	0.734296555	1.650174161	Lypd4;Mal;Ms4a4a;Prtn3;Tex101
GO:0072332	intrinsic apoptotic signaling pathway by p53 class mediator	biological_process	5	1579	40	20845	0.182925976	0.734296555	1.650174161	Bbc3;E2f1;Ifi203;Perp;Pycard
GO:0010508	positive regulation of autophagy	biological_process	9	1579	84	20845	0.184427311	0.737394463	1.414434995	Ager;Atg101;Dcn;Endog;Mid2;Pik3c2a;Rb1cc1;Rock1;Trp53inp1
GO:0042995	cell projection	cellular_component	100	1579	1208	20845	0.184437205	0.737394463	1.09283057	Ace2;Adcy10;Aif1;Akap4;Ank3;Apc;Aspn;Atp1a4;Atp7a;Cabs1;Cadm2;Catsper1;Ccdc13;Ccdc39;Ccdc88a;Cd2ap;Cdkl5;Ceacam1;Cep290;Cep295nl;Cep350;Cetn1;Cfap43;Cfap47;Cfap65;Cpeb4;Cyp17a1;Dcx;Dgki;Dmd;Dnah2;Dnah8;Dock10;Dpp4;Fam71d;Fgd4;Fgr;Fmr1;Frmpd4;Fscb;Gabra2;Gap43;Gfap;Glra1;Glra3;Grin2a;Gucy2f;Hck;Homer2;Il1rapl1;Kcnb2;Kcnd1;Kctd12;Kctd16;Kif20b;Kitl;Map1b;Mcoln3;Mroh2b;Myo1g;N4bp3;Nppa;Nrgn;Nrxn1;Op…
GO:0009966	regulation of signal transduction	biological_process	6	1579	51	20845	0.186703593	0.737394463	1.553105093	Acvr2a;Cnksr2;Gpc2;Rgs22;Spred1;Spred3
GO:0030155	regulation of cell adhesion	biological_process	6	1579	51	20845	0.186703593	0.737394463	1.553105093	Cxcr4;Lama2;Lama3;Pdpn;Prlr;Tnr
GO:0055088	lipid homeostasis	biological_process	6	1579	51	20845	0.186703593	0.737394463	1.553105093	Cebpa;D1Pas1;Nr1h3;Rbp1;Tlcd4;Zbtb20
GO:0001533	cornified envelope	cellular_component	7	1579	62	20845	0.187457413	0.737394463	1.490479887	Cstdc5;Dsp;Krt1;Lor;Ppl;S100a9;Serpinb5
GO:0010595	positive regulation of endothelial cell migration	biological_process	7	1579	62	20845	0.187457413	0.737394463	1.490479887	Bmpr2;Ccbe1;Emc10;Ets1;Gata3;Rras;Thbs1
GO:0035176	social behavior	biological_process	7	1579	62	20845	0.187457413	0.737394463	1.490479887	Fmr1;Il1b;Npas4;Nrxn1;Pcm1;Ptchd1;Vps13a
GO:0006953	acute-phase response	biological_process	4	1579	30	20845	0.188950291	0.737394463	1.760185772	F8;Hp;Orm1;Saa3
GO:0032148	activation of protein kinase B activity	biological_process	4	1579	30	20845	0.188950291	0.737394463	1.760185772	Ccdc88a;Igf1;Ntrk3;Osbpl8
GO:0043950	positive regulation of cAMP-mediated signaling	biological_process	4	1579	30	20845	0.188950291	0.737394463	1.760185772	Gipr;Gpr62;Oprm1;Pomc
GO:0045216	cell-cell junction organization	biological_process	4	1579	30	20845	0.188950291	0.737394463	1.760185772	Ceacam1;Cldn1;Cxadr;Gja1
GO:0045648	positive regulation of erythrocyte differentiation	biological_process	4	1579	30	20845	0.188950291	0.737394463	1.760185772	Acvr2a;Ets1;Inhba;Prkdc
GO:0061484	hematopoietic stem cell homeostasis	biological_process	4	1579	30	20845	0.188950291	0.737394463	1.760185772	Bmi1;Crispld1;Emcn;Stat4
GO:0097202	activation of cysteine-type endopeptidase activity	biological_process	4	1579	30	20845	0.188950291	0.737394463	1.760185772	Cideb;Ifi203;Perp;Pycard
GO:2001243	negative regulation of intrinsic apoptotic signaling pathway	biological_process	4	1579	30	20845	0.188950291	0.737394463	1.760185772	D1Pas1;G2e3;Hells;Ndufa13
GO:0006956	complement activation	biological_process	3	1579	20	20845	0.189772761	0.737394463	1.980208993	Cfh;Cfi;Rgcc
GO:0007019	microtubule depolymerization	biological_process	3	1579	20	20845	0.189772761	0.737394463	1.980208993	Apc;Kif2b;Stmn3
GO:0007088	regulation of mitotic nuclear division	biological_process	3	1579	20	20845	0.189772761	0.737394463	1.980208993	Kif20b;L3mbtl1;Mki67
GO:0008373	sialyltransferase activity	molecular_function	3	1579	20	20845	0.189772761	0.737394463	1.980208993	St3gal6;St6gal2;St8sia4
GO:0010801	negative regulation of peptidyl-threonine phosphorylation	biological_process	3	1579	20	20845	0.189772761	0.737394463	1.980208993	Ddit4;Met;Spred1
GO:0022010	central nervous system myelination	biological_process	3	1579	20	20845	0.189772761	0.737394463	1.980208993	Fgfr3;Mal;Plp1
GO:0030889	negative regulation of B cell proliferation	biological_process	3	1579	20	20845	0.189772761	0.737394463	1.980208993	Btla;Cd300a;Tyrobp
GO:0031434	mitogen-activated protein kinase kinase binding	molecular_function	3	1579	20	20845	0.189772761	0.737394463	1.980208993	Braf;Ksr2;Pin1
GO:0031489	myosin V binding	molecular_function	3	1579	20	20845	0.189772761	0.737394463	1.980208993	Rab27b;Rab39b;Taok1
GO:0032623	interleukin-2 production	biological_process	3	1579	20	20845	0.189772761	0.737394463	1.980208993	Cd247;Foxp3;Il1rap
GO:0033554	cellular response to stress	biological_process	3	1579	20	20845	0.189772761	0.737394463	1.980208993	Npas4;Prdx2;Slc7a11
GO:0035615	clathrin adaptor activity	molecular_function	3	1579	20	20845	0.189772761	0.737394463	1.980208993	Ap1g2;Ap1s2;Dab2
GO:0036120	cellular response to platelet-derived growth factor stimulus	biological_process	3	1579	20	20845	0.189772761	0.737394463	1.980208993	Atp7a;Rasa1;Tlr4
GO:0042326	negative regulation of phosphorylation	biological_process	3	1579	20	20845	0.189772761	0.737394463	1.980208993	Cdkn2b;Rock1;Sirt1
GO:0042910	xenobiotic transmembrane transporter activity	molecular_function	3	1579	20	20845	0.189772761	0.737394463	1.980208993	Abcc3;Abcc4;Slc47a2
GO:0043691	reverse cholesterol transport	biological_process	3	1579	20	20845	0.189772761	0.737394463	1.980208993	Abca1;Abca5;Ces1d
GO:0045019	negative regulation of nitric oxide biosynthetic process	biological_process	3	1579	20	20845	0.189772761	0.737394463	1.980208993	Acp5;Oprm1;Tspo
GO:0045178	basal part of cell	cellular_component	3	1579	20	20845	0.189772761	0.737394463	1.980208993	Adcy10;Itga1;Itga6
GO:0048557	embryonic digestive tract morphogenesis	biological_process	3	1579	20	20845	0.189772761	0.737394463	1.980208993	Fgfr2;Nipbl;Six2
GO:0048599	oocyte development	biological_process	3	1579	20	20845	0.189772761	0.737394463	1.980208993	Meioc;Pde3a;Pde5a
GO:0048699	generation of neurons	biological_process	3	1579	20	20845	0.189772761	0.737394463	1.980208993	Cxcr4;Thoc2;Thoc2l
GO:0051443	positive regulation of ubiquitin-protein transferase activity	biological_process	3	1579	20	20845	0.189772761	0.737394463	1.980208993	Dcun1d5;Pin1;Rps2
GO:0060155	platelet dense granule organization	biological_process	3	1579	20	20845	0.189772761	0.737394463	1.980208993	Abca1;Ap1s2;Ap3s1
GO:0070886	positive regulation of calcineurin-NFAT signaling cascade	biological_process	3	1579	20	20845	0.189772761	0.737394463	1.980208993	Igf1;Ppp3r2;Tnf
GO:0071577	zinc ion transmembrane transport	biological_process	3	1579	20	20845	0.189772761	0.737394463	1.980208993	Slc39a12;Slc39a2;Slc39a8
GO:0090141	positive regulation of mitochondrial fission	biological_process	3	1579	20	20845	0.189772761	0.737394463	1.980208993	Dcn;Dnm1l;Fis1
GO:0030900	forebrain development	biological_process	9	1579	85	20845	0.193424474	0.740250819	1.397794583	Atrx;E2f1;Fgfr3;Mecom;Reln;Ttbk2;Tyrobp;Zic1;Zic3
GO:0031594	neuromuscular junction	cellular_component	11	1579	108	20845	0.19437098	0.740250819	1.344586353	Ank3;Cd2ap;Cdh15;Col4a5;Cxadr;Erbb4;Lama2;Nrxn1;Pclo;Postn;Stxbp5l
GO:0008283	cell population proliferation	biological_process	27	1579	299	20845	0.195753737	0.740250819	1.192099059	Apc;Birc6;Calcrl;Cebpa;Edn3;Fgfr2;Fgfr3;Foxc1;Gata3;Hmga2;Igf1;Kitl;Mki67;Myc;Oca2;Pdpn;Phip;Pura;Rac2;Rb1;Six2;Six5;Tbx20;Tgfbi;Tgfbr3;Tyr;Ucn2
GO:0042472	inner ear morphogenesis	biological_process	8	1579	74	20845	0.19622893	0.740250819	1.427177653	Cdh23;Col11a1;Fgfr2;Fzd3;Gata3;Itga8;Prrx1;Slitrk6
GO:0045095	keratin filament	cellular_component	6	1579	52	20845	0.19855225	0.740250819	1.523237687	Krt1;Krt13;Krt4;Krt6a;Krt6b;Krt7
GO:0051287	NAD binding	molecular_function	6	1579	52	20845	0.19855225	0.740250819	1.523237687	Adh1;Adh7;Cyb5r3;Gapdhs;Ldhb;Sirt3
GO:0001227	DNA-binding transcription repressor activity, RNA polymerase II-specific	molecular_function	28	1579	312	20845	0.19960521	0.740250819	1.184740423	AU041133;Cebpb;Dach1;Esrra;Foxp2;Foxp3;Gata3;Gm10033;Gm14322;Gm4924;Mlxipl;Myc;Nfe2l3;Peg3;Prrx1;Sp3;Spi1;Zbed6;Zbtb20;Zbtb41;Zfhx3;Zfp119a;Zfp120;Zfp148;Zfp281;Zfp595;Zfp81;Zfp971
GO:0000288	nuclear-transcribed mRNA catabolic process, deadenylation-dependent decay	biological_process	2	1579	11	20845	0.200526948	0.740250819	2.400253325	Cnot6l;Rc3h2
GO:0002070	epithelial cell maturation	biological_process	2	1579	11	20845	0.200526948	0.740250819	2.400253325	Cebpa;Pgr
GO:0002318	myeloid progenitor cell differentiation	biological_process	2	1579	11	20845	0.200526948	0.740250819	2.400253325	Braf;Sp3
GO:0002357	defense response to tumor cell	biological_process	2	1579	11	20845	0.200526948	0.740250819	2.400253325	Prdx2;Spi1
GO:0003906	DNA-(apurinic or apyrimidinic site) endonuclease activity	molecular_function	2	1579	11	20845	0.200526948	0.740250819	2.400253325	Hmga2;Rps3
GO:0004143	diacylglycerol kinase activity	molecular_function	2	1579	11	20845	0.200526948	0.740250819	2.400253325	Dgkh;Dgki
GO:0004383	guanylate cyclase activity	molecular_function	2	1579	11	20845	0.200526948	0.740250819	2.400253325	Gucy1a2;Gucy2f
GO:0005005	transmembrane-ephrin receptor activity	molecular_function	2	1579	11	20845	0.200526948	0.740250819	2.400253325	Epha3;Epha6
GO:0005845	mRNA cap binding complex	cellular_component	2	1579	11	20845	0.200526948	0.740250819	2.400253325	Ago2;Fmr1
GO:0006596	polyamine biosynthetic process	biological_process	2	1579	11	20845	0.200526948	0.740250819	2.400253325	Amd2;Oaz3
GO:0006880	intracellular sequestering of iron ion	biological_process	2	1579	11	20845	0.200526948	0.740250819	2.400253325	Fthl17f;Ftl1
GO:0008061	chitin binding	molecular_function	2	1579	11	20845	0.200526948	0.740250819	2.400253325	Chia1;Chil3
GO:0008093	cytoskeletal anchor activity	molecular_function	2	1579	11	20845	0.200526948	0.740250819	2.400253325	Bicd1;Gas2l3
GO:0008331	high voltage-gated calcium channel activity	molecular_function	2	1579	11	20845	0.200526948	0.740250819	2.400253325	Cacna1e;Cacnb4
GO:0010940	positive regulation of necrotic cell death	biological_process	2	1579	11	20845	0.200526948	0.740250819	2.400253325	COX2;Tspo
GO:0014066	regulation of phosphatidylinositol 3-kinase signaling	biological_process	2	1579	11	20845	0.200526948	0.740250819	2.400253325	Ceacam1;Dipk2a
GO:0014909	smooth muscle cell migration	biological_process	2	1579	11	20845	0.200526948	0.740250819	2.400253325	Sema6d;Zfp950
GO:0015132	prostaglandin transmembrane transporter activity	molecular_function	2	1579	11	20845	0.200526948	0.740250819	2.400253325	Abcc4;Slc22a8
GO:0015867	ATP transport	biological_process	2	1579	11	20845	0.200526948	0.740250819	2.400253325	Gja1;Slc25a24
GO:0018685	alkane 1-monooxygenase activity	molecular_function	2	1579	11	20845	0.200526948	0.740250819	2.400253325	Cyp4a12b;Cyp4f15
GO:0019953	sexual reproduction	biological_process	2	1579	11	20845	0.200526948	0.740250819	2.400253325	Lepr;Tnp1
GO:0030121	AP-1 adaptor complex	cellular_component	2	1579	11	20845	0.200526948	0.740250819	2.400253325	Ap1g2;Ap1s2
GO:0030388	fructose 1,6-bisphosphate metabolic process	biological_process	2	1579	11	20845	0.200526948	0.740250819	2.400253325	Aldoart2;Fbp1
GO:0032045	guanyl-nucleotide exchange factor complex	cellular_component	2	1579	11	20845	0.200526948	0.740250819	2.400253325	Dgki;Rasgrp3
GO:0032060	bleb assembly	biological_process	2	1579	11	20845	0.200526948	0.740250819	2.400253325	Emp1;Rock1
GO:0032593	insulin-responsive compartment	cellular_component	2	1579	11	20845	0.200526948	0.740250819	2.400253325	Lnpep;Rab13
GO:0033210	leptin-mediated signaling pathway	biological_process	2	1579	11	20845	0.200526948	0.740250819	2.400253325	Lepr;Sirt1
GO:0034109	homotypic cell-cell adhesion	biological_process	2	1579	11	20845	0.200526948	0.740250819	2.400253325	Ccm2l;Cxadr
GO:0034454	microtubule anchoring at centrosome	biological_process	2	1579	11	20845	0.200526948	0.740250819	2.400253325	Hook3;Pcm1
GO:0034511	U3 snoRNA binding	molecular_function	2	1579	11	20845	0.200526948	0.740250819	2.400253325	Nhp2;Prkdc
GO:0035197	siRNA binding	molecular_function	2	1579	11	20845	0.200526948	0.740250819	2.400253325	Ago2;Fmr1
GO:0035372	protein localization to microtubule	biological_process	2	1579	11	20845	0.200526948	0.740250819	2.400253325	Kif20b;Mid2
GO:0035633	maintenance of blood-brain barrier	biological_process	2	1579	11	20845	0.200526948	0.740250819	2.400253325	Ptgs2;Wnk3
GO:0043248	proteasome assembly	biological_process	2	1579	11	20845	0.200526948	0.740250819	2.400253325	Psmg3;Psmg4
GO:0043922	negative regulation by host of viral transcription	biological_process	2	1579	11	20845	0.200526948	0.740250819	2.400253325	Ccl5;Hmga2
GO:0044326	dendritic spine neck	cellular_component	2	1579	11	20845	0.200526948	0.740250819	2.400253325	Fmr1;Gria2
GO:0044545	NSL complex	cellular_component	2	1579	11	20845	0.200526948	0.740250819	2.400253325	Kansl1l;Phf20l1
GO:0045760	positive regulation of action potential	biological_process	2	1579	11	20845	0.200526948	0.740250819	2.400253325	Ank3;Tnf
GO:0048019	receptor antagonist activity	molecular_function	2	1579	11	20845	0.200526948	0.740250819	2.400253325	Adh7;Dkkl1
GO:0048149	behavioral response to ethanol	biological_process	2	1579	11	20845	0.200526948	0.740250819	2.400253325	Adh1;Oprm1
GO:0048846	axon extension involved in axon guidance	biological_process	2	1579	11	20845	0.200526948	0.740250819	2.400253325	Plxna3;Sema3a
GO:0050764	regulation of phagocytosis	biological_process	2	1579	11	20845	0.200526948	0.740250819	2.400253325	Fgr;Hck
GO:0051036	regulation of endosome size	biological_process	2	1579	11	20845	0.200526948	0.740250819	2.400253325	Bloc1s1;Pclo
GO:0051864	histone H3K36 demethylase activity	molecular_function	2	1579	11	20845	0.200526948	0.740250819	2.400253325	Kdm7a;Uty
GO:0051901	positive regulation of mitochondrial depolarization	biological_process	2	1579	11	20845	0.200526948	0.740250819	2.400253325	Dcn;Tspo
GO:0060174	limb bud formation	biological_process	2	1579	11	20845	0.200526948	0.740250819	2.400253325	Fgfr2;Sema3c
GO:0060314	regulation of ryanodine-sensitive calcium-release channel activity	biological_process	2	1579	11	20845	0.200526948	0.740250819	2.400253325	Dmd;Jsrp1
GO:0070181	small ribosomal subunit rRNA binding	molecular_function	2	1579	11	20845	0.200526948	0.740250819	2.400253325	Rps14;Rps3
GO:0070857	regulation of bile acid biosynthetic process	biological_process	2	1579	11	20845	0.200526948	0.740250819	2.400253325	Ces1d;Sirt1
GO:0070914	UV-damage excision repair	biological_process	2	1579	11	20845	0.200526948	0.740250819	2.400253325	Cul4b;Sirt1
GO:0071372	cellular response to follicle-stimulating hormone stimulus	biological_process	2	1579	11	20845	0.200526948	0.740250819	2.400253325	Epha3;Inhba
GO:0071420	cellular response to histamine	biological_process	2	1579	11	20845	0.200526948	0.740250819	2.400253325	Gabrb1;Gabrb2
GO:0071492	cellular response to UV-A	biological_process	2	1579	11	20845	0.200526948	0.740250819	2.400253325	Mme;Timp1
GO:0072678	T cell migration	biological_process	2	1579	11	20845	0.200526948	0.740250819	2.400253325	Coro1a;Itga4
GO:0098815	modulation of excitatory postsynaptic potential	biological_process	2	1579	11	20845	0.200526948	0.740250819	2.400253325	Grik2;Pclo
GO:1900407	regulation of cellular response to oxidative stress	biological_process	2	1579	11	20845	0.200526948	0.740250819	2.400253325	Met;Slc7a11
GO:1901798	positive regulation of signal transduction by p53 class mediator	biological_process	2	1579	11	20845	0.200526948	0.740250819	2.400253325	Rpl11;Rpl37rt
GO:1905146	lysosomal protein catabolic process	biological_process	2	1579	11	20845	0.200526948	0.740250819	2.400253325	Lamp2;Vps13a
GO:1990763	arrestin family protein binding	molecular_function	2	1579	11	20845	0.200526948	0.740250819	2.400253325	Chrm2;Gpr62
GO:2000242	negative regulation of reproductive process	biological_process	2	1579	11	20845	0.200526948	0.740250819	2.400253325	Mael;Sycp2
GO:2001214	positive regulation of vasculogenesis	biological_process	2	1579	11	20845	0.200526948	0.740250819	2.400253325	Ceacam1;Rras
GO:2001223	negative regulation of neuron migration	biological_process	2	1579	11	20845	0.200526948	0.740250819	2.400253325	Col3a1;Nexmif
GO:0005622	intracellular anatomical structure	cellular_component	14	1579	144	20845	0.201908935	0.744274584	1.283468792	Adh1;Adh7;Calca;Dqx1;Etv4;Foxp3;Glra1;Il16;Kcnh5;Sntg1;Tdrd9;Tnf;Tubb3;Uba52
GO:0098685	Schaffer collateral - CA1 synapse	cellular_component	14	1579	144	20845	0.201908935	0.744274584	1.283468792	Dcc;Dgki;Eea1;Fmr1;Gabrb1;Gria2;Grm1;Grm5;Neto1;Nrxn1;Ptprd;Rock1;Slc16a7;Tnr
GO:0051321	meiotic cell cycle	biological_process	16	1579	168	20845	0.204137984	0.751947572	1.257275551	4930447C04Rik;H1f8;Hfm1;Hmga2;Mael;Meioc;Mki67;Piwil1;Pld6;Rsph1;Smc1b;Sycp2;Tdrd9;Tex15;Xlr3b;Xlr4a
GO:0010976	positive regulation of neuron projection development	biological_process	17	1579	180	20845	0.204711439	0.752002588	1.246798255	Alkal2;Dcc;Ddr2;Dmd;Epha3;Fut9;Gpc2;Itga6;Lrrc7;Met;Nrxn1;Ntrk3;Qk;Reln;S100a9;Sirt1;Tmem30a
GO:0008089	anterograde axonal transport	biological_process	4	1579	31	20845	0.204890466	0.752002588	1.703405585	Ank3;Ap3s1;Bloc1s1;Fmr1
GO:0048738	cardiac muscle tissue development	biological_process	4	1579	31	20845	0.204890466	0.752002588	1.703405585	Bmpr2;Hspg2;Sgcd;Sgcz
GO:0050768	negative regulation of neurogenesis	biological_process	4	1579	31	20845	0.204890466	0.752002588	1.703405585	Atf5;Hook3;Il1b;Pcm1
GO:1900273	positive regulation of long-term synaptic potentiation	biological_process	4	1579	31	20845	0.204890466	0.752002588	1.703405585	Fmr1;Mme;Nrgn;Reln
GO:0008284	positive regulation of cell population proliferation	biological_process	45	1579	524	20845	0.208387939	0.762538398	1.133707439	Acer3;Aif1;Anp32b;Birc6;Calcrl;Cldn7;Cnot6l;Cops9;Cox17;Csf3;Cxcr2;Ddr2;Dmd;Dpp4;Edn3;Erbb4;Ets1;Fgfr2;Fgfr3;Flt3l;Hck;Hmga2;Hmgn5;Igf1;Il1b;Kif20b;Kitl;Lamc2;Marchf7;Mlxipl;Myc;Ntrk3;Pgr;Phip;Pou3f2;Ptgs2;Pura;Romo1;Sfrp1;Sirt1;Tet1;Tgfbr3;Thbs1;Timp1;Tnf
GO:0048666	neuron development	biological_process	7	1579	64	20845	0.209058907	0.762538398	1.443902391	Dmd;Gabrb2;Neurod4;Pou3f2;Tenm1;Thoc2;Thoc2l
GO:0000979	RNA polymerase II core promoter sequence-specific DNA binding	molecular_function	3	1579	21	20845	0.209781017	0.762538398	1.885913327	Cebpb;Egr1;Fos
GO:0001913	T cell mediated cytotoxicity	biological_process	3	1579	21	20845	0.209781017	0.762538398	1.885913327	Gzmm;H2-D1;H2-T23
GO:0010043	response to zinc ion	biological_process	3	1579	21	20845	0.209781017	0.762538398	1.885913327	Crip1;Haao;Khk
GO:0016528	sarcoplasm	cellular_component	3	1579	21	20845	0.209781017	0.762538398	1.885913327	Scn3a;Serpinb5;Tnnt2
GO:0019825	oxygen binding	molecular_function	3	1579	21	20845	0.209781017	0.762538398	1.885913327	Cyp2f2;Haao;Ngb
GO:0031668	cellular response to extracellular stimulus	biological_process	3	1579	21	20845	0.209781017	0.762538398	1.885913327	Cdkn2b;Fos;Itga6
GO:0032426	stereocilium tip	cellular_component	3	1579	21	20845	0.209781017	0.762538398	1.885913327	Cdh23;Coro1a;Homer2
GO:0050901	leukocyte tethering or rolling	biological_process	3	1579	21	20845	0.209781017	0.762538398	1.885913327	Itga4;Rock1;Tnf
GO:0090050	positive regulation of cell migration involved in sprouting angiogenesis	biological_process	3	1579	21	20845	0.209781017	0.762538398	1.885913327	Hmox1;Pik3c2a;Ptgs2
GO:0140326	ATPase-coupled intramembrane lipid transporter activity	molecular_function	3	1579	21	20845	0.209781017	0.762538398	1.885913327	Abca1;Atp11c;Atp8b3
GO:2000251	positive regulation of actin cytoskeleton reorganization	biological_process	3	1579	21	20845	0.209781017	0.762538398	1.885913327	Csf3;Hck;Ntrk3
GO:0015914	phospholipid transport	biological_process	5	1579	42	20845	0.21000469	0.762538398	1.571594439	Abca1;Atp11c;Atp8b3;Osbpl8;Tmem30a
GO:0060325	face morphogenesis	biological_process	5	1579	42	20845	0.21000469	0.762538398	1.571594439	Col1a1;Crispld1;Nipbl;Rras;Zfp950
GO:0019838	growth factor binding	molecular_function	6	1579	53	20845	0.210669689	0.763541558	1.494497353	Acvr2a;Bmpr2;Epha3;Igfbp4;Nkd2;Rpl37rt
GO:0031334	positive regulation of protein-containing complex assembly	biological_process	6	1579	53	20845	0.210669689	0.763541558	1.494497353	Bbc3;Fnip1;Mtln;Rps3;Slf1;Tnf
GO:0005198	structural molecule activity	molecular_function	11	1579	110	20845	0.210730281	0.763541558	1.320139329	Cldn1;Cldn4;Cldn7;Dsp;Hmox1;Krt13;Krt15;Krt19;Ppl;Sntg1;Tmem30a
GO:0038023	signaling receptor activity	molecular_function	17	1579	181	20845	0.2110967	0.76410918	1.239909867	Ager;Btla;Cd300a;Colec12;Cubn;Fpr2;Gipr;Gria2;Gria3;Grik2;Grin2a;Grin2b;Itgb8;Procr;Tlr3;Trem1;Treml4
GO:0043410	positive regulation of MAPK cascade	biological_process	18	1579	193	20845	0.211186707	0.76410918	1.231218027	Avpi1;Dok6;Fgfr2;Fgfr3;Grm1;Grm5;Hgf;Igf1;Igfbp4;Itga1;Ksr2;Lamtor2;Lepr;Met;Nenf;Prdx2;Rock1;Tnf
GO:0007010	cytoskeleton organization	biological_process	12	1579	122	20845	0.213238944	0.766167663	1.2984977	Brwd3;Fgd4;Krt13;Krt4;Larp4;Mybpc2;Pclo;Phip;Prpf40a;Rictor;Rock1;Ugt8a
GO:0006417	regulation of translation	biological_process	14	1579	146	20845	0.21625536	0.766167663	1.265887028	Ago2;Cnot6l;Cpeb4;Fmr1;Igf1;Ireb2;Nanos2;Niban1;Piwil1;Qk;Rpl13a;Rplp1;Rps3;S100a9
GO:0034097	response to cytokine	biological_process	7	1579	65	20845	0.220193441	0.766167663	1.421688508	Acp5;Ccl5;Cfh;Col3a1;Coro1a;Ptgs2;Timp1
GO:0005164	tumor necrosis factor receptor binding	molecular_function	4	1579	32	20845	0.221203084	0.766167663	1.650174161	Siva1;Tnf;Tnfsf10;Tnfsf8
GO:0005272	sodium channel activity	molecular_function	4	1579	32	20845	0.221203084	0.766167663	1.650174161	Scn1a;Scn2a;Scn3a;Scn9a
GO:0007140	male meiotic nuclear division	biological_process	4	1579	32	20845	0.221203084	0.766167663	1.650174161	Mael;Sycp2;Tdrd9;Tex15
GO:0008045	motor neuron axon guidance	biological_process	4	1579	32	20845	0.221203084	0.766167663	1.650174161	Cxcr4;Epha3;Etv4;Sema3a
GO:0016239	positive regulation of macroautophagy	biological_process	4	1579	32	20845	0.221203084	0.766167663	1.650174161	Dcn;Hmox1;Scoc;Sirt1
GO:0042470	melanosome	cellular_component	4	1579	32	20845	0.221203084	0.766167663	1.650174161	Gchfr;Rab27b;Tyr;Tyrp1
GO:0042608	T cell receptor binding	molecular_function	4	1579	32	20845	0.221203084	0.766167663	1.650174161	H2-D1;H2-Q10;H2-Q4;H2-T23
GO:0051928	positive regulation of calcium ion transport	biological_process	4	1579	32	20845	0.221203084	0.766167663	1.650174161	Ccl5;Mchr1;Tspo;Wnk3
GO:0051966	regulation of synaptic transmission, glutamatergic	biological_process	4	1579	32	20845	0.221203084	0.766167663	1.650174161	Dgki;Gria2;Grm1;Grm5
GO:0070971	endoplasmic reticulum exit site	cellular_component	4	1579	32	20845	0.221203084	0.766167663	1.650174161	H2-D1;H2-Q10;H2-Q4;Tmed5
GO:0003924	GTPase activity	molecular_function	26	1579	292	20845	0.221645222	0.766167663	1.175466526	1700009N14Rik;Arf5;Arhgap5;Arhgdib;D1Pas1;Diras1;Dnm1l;Dnm3;Eif2s3y;Gpn2;Irgc1;Rab13;Rab20;Rab27b;Rab30;Rab39b;Rab44;Rac2;Rap2c;Rhof;Rnd2;Rras;Septin12;Srp54a;Srp54b;Tbcc
GO:0007254	JNK cascade	biological_process	6	1579	54	20845	0.223037135	0.766167663	1.466821476	Fgf12;Fgf14;Il1b;Tlr3;Tlr4;Tnf
GO:0007616	long-term memory	biological_process	5	1579	43	20845	0.224002837	0.766167663	1.535045731	Camk4;Egr1;Npas4;Ptchd1;Reln
GO:0006919	activation of cysteine-type endopeptidase activity involved in apoptotic process	biological_process	8	1579	77	20845	0.226691229	0.766167663	1.371573329	Anp32b;Bbc3;Cradd;Myc;Pycard;S100a8;S100a9;Tnf
GO:0043065	positive regulation of apoptotic process	biological_process	32	1579	367	20845	0.226914191	0.766167663	1.151075164	Adcy10;Ager;Apc;Bbc3;Cradd;D1Pas1;Dkkl1;Dnm1l;E2f1;Endog;Gal;Grin2a;Il1b;Itga6;Muc2;Nox4;Ntrk3;Pde5a;Phlda3;Prkdc;Ptgs2;Pycard;Sfrp1;Sirt1;Tlr4;Tnf;Tnfsf10;Top2a;Trp53inp1;Trpm7;Tspo;Unc5c
GO:0031966	mitochondrial membrane	cellular_component	11	1579	112	20845	0.227644455	0.766167663	1.296565412	Cox4i1;Cox4i2;Cyb5r3;Dnm1l;Haao;Ifi27l2a;ND1;Ndufa13;Ndufa2;Nrgn;Vps13a
GO:0000255	allantoin metabolic process	biological_process	2	1579	12	20845	0.229243702	0.766167663	2.200232214	Gda;Nt5c1b
GO:0002690	positive regulation of leukocyte chemotaxis	biological_process	2	1579	12	20845	0.229243702	0.766167663	2.200232214	Cxcr2;Edn3
GO:0006110	regulation of glycolytic process	biological_process	2	1579	12	20845	0.229243702	0.766167663	2.200232214	Eif6;Mlxipl
GO:0006112	energy reserve metabolic process	biological_process	2	1579	12	20845	0.229243702	0.766167663	2.200232214	Adgrf1;Adgrf5
GO:0006182	cGMP biosynthetic process	biological_process	2	1579	12	20845	0.229243702	0.766167663	2.200232214	Gucy2f;Nppa
GO:0006346	DNA methylation-dependent heterochromatin formation	biological_process	2	1579	12	20845	0.229243702	0.766167663	2.200232214	Hells;Tex15
GO:0006686	sphingomyelin biosynthetic process	biological_process	2	1579	12	20845	0.229243702	0.766167663	2.200232214	Pemt;Sgms2
GO:0006825	copper ion transport	biological_process	2	1579	12	20845	0.229243702	0.766167663	2.200232214	Atox1;Atp7a
GO:0007143	female meiotic nuclear division	biological_process	2	1579	12	20845	0.229243702	0.766167663	2.200232214	Sycp2;Top2a
GO:0007168	receptor guanylyl cyclase signaling pathway	biological_process	2	1579	12	20845	0.229243702	0.766167663	2.200232214	Gucy2f;Nppa
GO:0007597	blood coagulation, intrinsic pathway	biological_process	2	1579	12	20845	0.229243702	0.766167663	2.200232214	F11;F8
GO:0010572	positive regulation of platelet activation	biological_process	2	1579	12	20845	0.229243702	0.766167663	2.200232214	Pdpn;Tlr4
GO:0015934	large ribosomal subunit	cellular_component	2	1579	12	20845	0.229243702	0.766167663	2.200232214	Rpl13a;Rpl8
GO:0016805	dipeptidase activity	molecular_function	2	1579	12	20845	0.229243702	0.766167663	2.200232214	Dpep3;Naalad2
GO:0017154	semaphorin receptor activity	molecular_function	2	1579	12	20845	0.229243702	0.766167663	2.200232214	Met;Plxna3
GO:0019370	leukotriene biosynthetic process	biological_process	2	1579	12	20845	0.229243702	0.766167663	2.200232214	Alox5ap;Mgst3
GO:0021794	thalamus development	biological_process	2	1579	12	20845	0.229243702	0.766167663	2.200232214	Ptchd1;Uqcrq
GO:0030897	HOPS complex	cellular_component	2	1579	12	20845	0.229243702	0.766167663	2.200232214	Hook1;Hook3
GO:0032330	regulation of chondrocyte differentiation	biological_process	2	1579	12	20845	0.229243702	0.766167663	2.200232214	Lnpk;Six2
GO:0032780	negative regulation of ATP-dependent activity	biological_process	2	1579	12	20845	0.229243702	0.766167663	2.200232214	Ltf;Tnnt2
GO:0036156	inner dynein arm	cellular_component	2	1579	12	20845	0.229243702	0.766167663	2.200232214	Dnah2;Dnah7a
GO:0036157	outer dynein arm	cellular_component	2	1579	12	20845	0.229243702	0.766167663	2.200232214	Dnah8;Nme8
GO:0042101	T cell receptor complex	cellular_component	2	1579	12	20845	0.229243702	0.766167663	2.200232214	Cd247;Ceacam1
GO:0045028	G protein-coupled purinergic nucleotide receptor activity	molecular_function	2	1579	12	20845	0.229243702	0.766167663	2.200232214	Gpr34;P2ry6
GO:0045348	positive regulation of MHC class II biosynthetic process	biological_process	2	1579	12	20845	0.229243702	0.766167663	2.200232214	Sirt1;Tlr4
GO:0046834	lipid phosphorylation	biological_process	2	1579	12	20845	0.229243702	0.766167663	2.200232214	Dgkh;Dgki
GO:0050051	leukotriene-B4 20-monooxygenase activity	molecular_function	2	1579	12	20845	0.229243702	0.766167663	2.200232214	Cyp4a12b;Cyp4f15
GO:0060317	cardiac epithelial to mesenchymal transition	biological_process	2	1579	12	20845	0.229243702	0.766167663	2.200232214	Tgfbr3;Wnt16
GO:0060972	left/right pattern formation	biological_process	2	1579	12	20845	0.229243702	0.766167663	2.200232214	Dpcd;Zic3
GO:0061578	K63-linked deubiquitinase activity	molecular_function	2	1579	12	20845	0.229243702	0.766167663	2.200232214	Otud4;Usp9x
GO:0061626	pharyngeal arch artery morphogenesis	biological_process	2	1579	12	20845	0.229243702	0.766167663	2.200232214	Adgrf5;Bmpr2
GO:0070201	regulation of establishment of protein localization	biological_process	2	1579	12	20845	0.229243702	0.766167663	2.200232214	Cep290;Kif20b
GO:0090309	positive regulation of DNA methylation-dependent heterochromatin formation	biological_process	2	1579	12	20845	0.229243702	0.766167663	2.200232214	Morc2b;Tasor
GO:0090399	replicative senescence	biological_process	2	1579	12	20845	0.229243702	0.766167663	2.200232214	Romo1;Wnt16
GO:0090557	establishment of endothelial intestinal barrier	biological_process	2	1579	12	20845	0.229243702	0.766167663	2.200232214	Cldn1;Rap2c
GO:0097091	synaptic vesicle clustering	biological_process	2	1579	12	20845	0.229243702	0.766167663	2.200232214	Nrxn1;Pclo
GO:0097157	pre-mRNA intronic binding	molecular_function	2	1579	12	20845	0.229243702	0.766167663	2.200232214	Rbm41;Rnpc3
GO:0098574	cytoplasmic side of lysosomal membrane	cellular_component	2	1579	12	20845	0.229243702	0.766167663	2.200232214	Bloc1s1;Gfap
GO:1900272	negative regulation of long-term synaptic potentiation	biological_process	2	1579	12	20845	0.229243702	0.766167663	2.200232214	Ager;Tyrobp
GO:1901985	positive regulation of protein acetylation	biological_process	2	1579	12	20845	0.229243702	0.766167663	2.200232214	D1Pas1;Taok1
GO:1902742	apoptotic process involved in development	biological_process	2	1579	12	20845	0.229243702	0.766167663	2.200232214	Xkr4;Xkr6
GO:1904936	interneuron migration	biological_process	2	1579	12	20845	0.229243702	0.766167663	2.200232214	Fat3;Reln
GO:1905907	negative regulation of amyloid fibril formation	biological_process	2	1579	12	20845	0.229243702	0.766167663	2.200232214	Hspg2;Vbp1
GO:1990531	phospholipid-translocating ATPase complex	cellular_component	2	1579	12	20845	0.229243702	0.766167663	2.200232214	Atp11c;Tmem30a
GO:2000272	negative regulation of signaling receptor activity	biological_process	2	1579	12	20845	0.229243702	0.766167663	2.200232214	Ace2;Tnf
GO:0000779	condensed chromosome, centromeric region	cellular_component	3	1579	22	20845	0.230221747	0.766167663	1.800189994	Atrx;Cebpb;Cenpb
GO:0003085	negative regulation of systemic arterial blood pressure	biological_process	3	1579	22	20845	0.230221747	0.766167663	1.800189994	Bmpr2;Nppa;Tnf
GO:0004114	3',5'-cyclic-nucleotide phosphodiesterase activity	molecular_function	3	1579	22	20845	0.230221747	0.766167663	1.800189994	Pde10a;Pde3a;Pde5a
GO:0006754	ATP biosynthetic process	biological_process	3	1579	22	20845	0.230221747	0.766167663	1.800189994	ATP8;Atp5e;Ldhc
GO:0007585	respiratory gaseous exchange by respiratory system	biological_process	3	1579	22	20845	0.230221747	0.766167663	1.800189994	Ccbe1;Dach1;Man2a1
GO:0008307	structural constituent of muscle	molecular_function	3	1579	22	20845	0.230221747	0.766167663	1.800189994	Dmd;Krt19;Ttn
GO:0008589	regulation of smoothened signaling pathway	biological_process	3	1579	22	20845	0.230221747	0.766167663	1.800189994	Fgfr2;Ttbk2;Zic1
GO:0031672	A band	cellular_component	3	1579	22	20845	0.230221747	0.766167663	1.800189994	Myl4;S100a1;Ttn
GO:0031954	positive regulation of protein autophosphorylation	biological_process	3	1579	22	20845	0.230221747	0.766167663	1.800189994	D1Pas1;Prlr;Rap2c
GO:0032693	negative regulation of interleukin-10 production	biological_process	3	1579	22	20845	0.230221747	0.766167663	1.800189994	Ager;Foxp3;Tyrobp
GO:0036477	somatodendritic compartment	cellular_component	3	1579	22	20845	0.230221747	0.766167663	1.800189994	Gria2;Kcnq3;Map1b
GO:0043537	negative regulation of blood vessel endothelial cell migration	biological_process	3	1579	22	20845	0.230221747	0.766167663	1.800189994	Rgcc;Thbs1;Tnf
GO:0048265	response to pain	biological_process	3	1579	22	20845	0.230221747	0.766167663	1.800189994	Cacna1e;Calca;Reln
GO:0050910	detection of mechanical stimulus involved in sensory perception of sound	biological_process	3	1579	22	20845	0.230221747	0.766167663	1.800189994	Col11a1;Myc;Pcdh15
GO:0050995	negative regulation of lipid catabolic process	biological_process	3	1579	22	20845	0.230221747	0.766167663	1.800189994	Fmc1;Il1b;Tnf
GO:0060324	face development	biological_process	3	1579	22	20845	0.230221747	0.766167663	1.800189994	Braf;Itga4;Zic3
GO:0060996	dendritic spine development	biological_process	3	1579	22	20845	0.230221747	0.766167663	1.800189994	Fmr1;Pak3;Uba6
GO:0090026	positive regulation of monocyte chemotaxis	biological_process	3	1579	22	20845	0.230221747	0.766167663	1.800189994	Aif1;Ccl5;Mospd2
GO:0061629	RNA polymerase II-specific DNA-binding transcription factor binding	molecular_function	18	1579	196	20845	0.230226469	0.766167663	1.212372853	Bex1;Cebpa;Cebpb;Ets1;Fbp1;Fos;Foxc1;Gata3;Hmga2;Mlxipl;Prkdc;Prrx1;Rb1;Sox17;Sp3;Spi1;Tbx20;Tbx6
GO:0006813	potassium ion transport	biological_process	13	1579	136	20845	0.230434974	0.766167663	1.261897888	Atp1a4;Kcna3;Kcnb2;Kcnd1;Kcng3;Kcnh5;Kcnh7;Kcnj13;Kcnmb4;Kcnq3;Kcnq5;Slc24a2;Slc24a5
GO:0042277	peptide binding	molecular_function	9	1579	89	20845	0.231172304	0.766167663	1.334972355	Crip1;Dpp4;H2-D1;H2-Q10;H2-Q4;Ide;Lnpep;Mme;Tubb3
GO:0007204	positive regulation of cytosolic calcium ion concentration	biological_process	15	1579	160	20845	0.231235036	0.766167663	1.237630621	C5ar1;Ccl3;Cd55;Cxcl2;Cxcr2;Fis1;Fpr1;Fpr2;Gipr;Gja1;Il1b;Mchr1;Oprm1;Plcz1;Slc8a1
GO:0007249	I-kappaB kinase/NF-kappaB signaling	biological_process	7	1579	66	20845	0.231532316	0.766167663	1.400147773	Il1b;Nfkbil1;Nlrc3;Rock1;Tlr3;Tlr4;Tnf
GO:0007005	mitochondrion organization	biological_process	10	1579	101	20845	0.234244362	0.766167663	1.307068642	Atp7a;Cebpa;Cfh;Chchd10;Chchd2;Cxadr;Dnm1l;Man2a1;Phb;Vps13c
GO:0051117	ATPase binding	molecular_function	10	1579	101	20845	0.234244362	0.766167663	1.307068642	Abca1;Adcy10;Atox1;Bbc3;Gria2;Grin2a;Nkd2;Pgr;S100a1;Slc2a13
GO:0035914	skeletal muscle cell differentiation	biological_process	6	1579	55	20845	0.235635393	0.766167663	1.440151995	Egr1;Fos;Klf5;Myc;Plagl1;Rb1
GO:0045111	intermediate filament cytoskeleton	cellular_component	6	1579	55	20845	0.235635393	0.766167663	1.440151995	Gfap;Krt13;Krt4;Krt7;Phldb2;S100a8
GO:0007338	single fertilization	biological_process	8	1579	78	20845	0.237206581	0.766167663	1.353989055	Actl7a;Adam2;Adam3;Cd46;Kmt2c;Plcz1;Slc22a16;Smcp
GO:0001666	response to hypoxia	biological_process	12	1579	125	20845	0.237587892	0.766167663	1.267333756	Ager;Alas2;Ddit4;Dpp4;Egr1;Grin2b;Hmox1;Lct;Ngb;Pin1;Ryr1;Slc8a1
GO:0005721	pericentric heterochromatin	cellular_component	4	1579	33	20845	0.237841076	0.766167663	1.600168883	Atrx;Baz1a;Cenpb;Hells
GO:0005921	gap junction	cellular_component	4	1579	33	20845	0.237841076	0.766167663	1.600168883	Gja1;Gja8;Gjb2;Gjc3
GO:0010875	positive regulation of cholesterol efflux	biological_process	4	1579	33	20845	0.237841076	0.766167663	1.600168883	Abca1;Ces1d;Nr1h3;Sirt1
GO:0017157	regulation of exocytosis	biological_process	4	1579	33	20845	0.237841076	0.766167663	1.600168883	Pclo;Rab13;Rab27b;Stxbp5l
GO:0030041	actin filament polymerization	biological_process	4	1579	33	20845	0.237841076	0.766167663	1.600168883	Aif1;Diaph2;Pstpip1;Was
GO:0035904	aorta development	biological_process	4	1579	33	20845	0.237841076	0.766167663	1.600168883	Adamts6;Col3a1;Cxcr4;Lox
GO:0042273	ribosomal large subunit biogenesis	biological_process	4	1579	33	20845	0.237841076	0.766167663	1.600168883	Rpl11;Rpl14;Rpl26;Rsl24d1
GO:0045672	positive regulation of osteoclast differentiation	biological_process	4	1579	33	20845	0.237841076	0.766167663	1.600168883	Ccl3;Ccl5;Fos;Tnf
GO:0005801	cis-Golgi network	cellular_component	5	1579	44	20845	0.238268876	0.766167663	1.500158328	Hook3;Man2a1;Rab30;Tmed5;Trappc6a
GO:0008277	regulation of G protein-coupled receptor signaling pathway	biological_process	5	1579	44	20845	0.238268876	0.766167663	1.500158328	Homer2;Kctd12;Kctd12b;Kctd16;Ramp1
GO:0014065	phosphatidylinositol 3-kinase signaling	biological_process	5	1579	44	20845	0.238268876	0.766167663	1.500158328	Gata3;Igf1;Nyap2;Pik3c2a;Prex2
GO:0043392	negative regulation of DNA binding	biological_process	5	1579	44	20845	0.238268876	0.766167663	1.500158328	E2f1;Hmga2;Hmox1;Ifi203;Sirt1
GO:0045995	regulation of embryonic development	biological_process	5	1579	44	20845	0.238268876	0.766167663	1.500158328	Dr1;Lama2;Lama3;Nipbl;Sox17
GO:0048662	negative regulation of smooth muscle cell proliferation	biological_process	5	1579	44	20845	0.238268876	0.766167663	1.500158328	Ace2;Aif1;Bmpr2;Hmox1;Ogn
GO:0030512	negative regulation of transforming growth factor beta receptor signaling pathway	biological_process	9	1579	90	20845	0.241008984	0.766167663	1.320139329	Aspn;Onecut1;Onecut2;Pin1;Sirt1;Spred1;Spred3;Tet1;Tgfbr3
GO:0051536	iron-sulfur cluster binding	molecular_function	7	1579	67	20845	0.243061472	0.766167663	1.379250045	Bola2;Brip1;Cmah;Glrx5;Ireb2;Ndufs8;Rev3l
GO:0000165	MAPK cascade	biological_process	10	1579	102	20845	0.243508993	0.766167663	1.294254244	Apc;Braf;Ccl5;Fgfr3;Igfbp4;Il1b;Myc;Nenf;Tlr3;Tnf
GO:0030178	negative regulation of Wnt signaling pathway	biological_process	6	1579	56	20845	0.248444955	0.766167663	1.414434995	Apc;Hmga2;Nkd2;Sfrp1;Sox17;Wif1
GO:0032868	response to insulin	biological_process	6	1579	56	20845	0.248444955	0.766167663	1.414434995	Egr1;Eif6;Epm2aip1;Khk;Sirt1;Vps13c
GO:0042311	vasodilation	biological_process	6	1579	56	20845	0.248444955	0.766167663	1.414434995	Calca;Gja1;Itga1;Nppa;Sirt1;Tnf
GO:0099171	presynaptic modulation of chemical synaptic transmission	biological_process	6	1579	56	20845	0.248444955	0.766167663	1.414434995	Chrm2;Dgki;Drd4;Glra3;Grik2;Oprm1
GO:0000122	negative regulation of transcription by RNA polymerase II	biological_process	81	1579	991	20845	0.249220203	0.766167663	1.079024073	AU041133;Bmi1;Cbfb;Cdc73;Cebpa;Cebpb;Cela1;Coq7;Crym;Dab2;Dach1;Dr1;Dusp15;E2f1;Egr1;Esrra;Fbp1;Fgfr2;Fgfr3;Fnip1;Foxc1;Foxp2;Foxp3;Frk;Gata3;Gm10033;Gm14322;Gm4924;Hmga2;Ifi203;Il1b;Jund;Klf5;Mael;Magel2;Met;Mier3;Mitf;Mlxipl;Mmp12;Myc;Nfe2l3;Nipbl;Nr1h3;Nrip1;Olig3;Peg3;Phb;Phf6;Pkig;Prrx1;Pura;Rb1;Rif1;Rps14;S100a1;Sirt1;Slfn1;Spi1;Tbx20;Tbx22;Tbx6;Tcp10c;Tet1;Tnf;Xpo1;Zbed6;Zbtb20;Zbtb26;Zbtb…
GO:0002026	regulation of the force of heart contraction	biological_process	3	1579	23	20845	0.251004775	0.766167663	1.721920864	Myl4;Pde5a;Slc8a1
GO:0005319	lipid transporter activity	molecular_function	3	1579	23	20845	0.251004775	0.766167663	1.721920864	Abca5;Abca6;Abca9
GO:0009948	anterior/posterior axis specification	biological_process	3	1579	23	20845	0.251004775	0.766167663	1.721920864	Pgap1;Six2;Wls
GO:0022011	myelination in peripheral nervous system	biological_process	3	1579	23	20845	0.251004775	0.766167663	1.721920864	Itgb4;Ntrk3;Pou3f2
GO:0030506	ankyrin binding	molecular_function	3	1579	23	20845	0.251004775	0.766167663	1.721920864	Cdh1;Slc8a1;Ttn
GO:0031674	I band	cellular_component	3	1579	23	20845	0.251004775	0.766167663	1.721920864	Ryr1;S100a1;Ttn
GO:0050872	white fat cell differentiation	biological_process	3	1579	23	20845	0.251004775	0.766167663	1.721920864	Cebpa;Sirt1;Wfdc21
GO:0050921	positive regulation of chemotaxis	biological_process	3	1579	23	20845	0.251004775	0.766167663	1.721920864	Aif1;Cxcr4;Thbs1
GO:0060047	heart contraction	biological_process	3	1579	23	20845	0.251004775	0.766167663	1.721920864	Dnm1l;Sgcd;Sgcz
GO:0060088	auditory receptor cell stereocilium organization	biological_process	3	1579	23	20845	0.251004775	0.766167663	1.721920864	Cdh23;Clic5;Pcdh15
GO:0061001	regulation of dendritic spine morphogenesis	biological_process	3	1579	23	20845	0.251004775	0.766167663	1.721920864	Abi3bp;Dnm3;Tanc2
GO:0071539	protein localization to centrosome	biological_process	3	1579	23	20845	0.251004775	0.766167663	1.721920864	Cep350;Hook3;Pcm1
GO:0098703	calcium ion import across plasma membrane	biological_process	3	1579	23	20845	0.251004775	0.766167663	1.721920864	Cacna1e;Slc24a2;Slc8a1
GO:1901214	regulation of neuron death	biological_process	3	1579	23	20845	0.251004775	0.766167663	1.721920864	Ccl5;Dcc;Sncg
GO:0046777	protein autophosphorylation	biological_process	17	1579	187	20845	0.251210096	0.766167663	1.200126662	Atg101;Camk4;Cdkl5;Ddr2;Erbb4;Fgfr2;Fgfr3;Fgr;Hck;Met;Rb1cc1;Smg1;Stk26;Taok1;Trpm7;Tssk2;Wnk3
GO:0005547	phosphatidylinositol-3,4,5-trisphosphate binding	molecular_function	5	1579	45	20845	0.252774066	0.766167663	1.466821476	Arap2;Iqgap2;Myo1g;Nrgn;Phlda3
GO:0050776	regulation of immune response	biological_process	5	1579	45	20845	0.252774066	0.766167663	1.466821476	Dennd1b;Fcgr4;Fgl1;Ptprd;Sac3d1
GO:0033138	positive regulation of peptidyl-serine phosphorylation	biological_process	10	1579	103	20845	0.252901608	0.766167663	1.281688669	Braf;Csf3;Fnip1;Met;Nrxn1;Ntrk3;Phip;Ptgs2;Tenm1;Tnf
GO:0001782	B cell homeostasis	biological_process	4	1579	34	20845	0.254757833	0.766167663	1.553105093	Dock10;Dock11;Foxp3;Rc3h2
GO:0008198	ferrous iron binding	molecular_function	4	1579	34	20845	0.254757833	0.766167663	1.553105093	Acp5;Fthl17f;Ftl1;Haao
GO:0008340	determination of adult lifespan	biological_process	4	1579	34	20845	0.254757833	0.766167663	1.553105093	Bbc3;Cfh;Coq7;Ide
GO:0032008	positive regulation of TOR signaling	biological_process	4	1579	34	20845	0.254757833	0.766167663	1.553105093	Fnip1;Lamtor2;Reln;Rictor
GO:0043027	cysteine-type endopeptidase inhibitor activity involved in apoptotic process	molecular_function	4	1579	34	20845	0.254757833	0.766167663	1.553105093	Birc7;Prdx5;Rps6ka3;Xiap
GO:0046907	intracellular transport	biological_process	4	1579	34	20845	0.254757833	0.766167663	1.553105093	Ap3s1;Map1b;Ranbp2;Rassf9
GO:0051497	negative regulation of stress fiber assembly	biological_process	4	1579	34	20845	0.254757833	0.766167663	1.553105093	Met;Phldb2;Tacstd2;Was
GO:2001240	negative regulation of extrinsic apoptotic signaling pathway in absence of ligand	biological_process	4	1579	34	20845	0.254757833	0.766167663	1.553105093	Eya4;Il1b;Prdx2;Tnf
GO:0000460	maturation of 5.8S rRNA	biological_process	2	1579	13	20845	0.258199676	0.766167663	2.030983583	Eif6;Prkdc
GO:0000900	mRNA regulatory element binding translation repressor activity	molecular_function	2	1579	13	20845	0.258199676	0.766167663	2.030983583	Cpeb4;Pura
GO:0001527	microfibril	cellular_component	2	1579	13	20845	0.258199676	0.766167663	2.030983583	Fbn1;Mfap4
GO:0001952	regulation of cell-matrix adhesion	biological_process	2	1579	13	20845	0.258199676	0.766167663	2.030983583	Onecut1;Onecut2
GO:0002087	regulation of respiratory gaseous exchange by nervous system process	biological_process	2	1579	13	20845	0.258199676	0.766167663	2.030983583	Glra1;Tshz3
GO:0003309	type B pancreatic cell differentiation	biological_process	2	1579	13	20845	0.258199676	0.766167663	2.030983583	Onecut1;Zbed6
GO:0004033	aldo-keto reductase (NADP) activity	molecular_function	2	1579	13	20845	0.258199676	0.766167663	2.030983583	Akr1c13;Akr1c18
GO:0004675	transmembrane receptor protein serine/threonine kinase activity	molecular_function	2	1579	13	20845	0.258199676	0.766167663	2.030983583	Acvr2a;Bmpr2
GO:0004865	protein serine/threonine phosphatase inhibitor activity	molecular_function	2	1579	13	20845	0.258199676	0.766167663	2.030983583	Ppp1r14a;Ppp1r14bl
GO:0006068	ethanol catabolic process	biological_process	2	1579	13	20845	0.258199676	0.766167663	2.030983583	Adh1;Adh7
GO:0008347	glial cell migration	biological_process	2	1579	13	20845	0.258199676	0.766167663	2.030983583	Tspo;Vcan
GO:0016004	phospholipase activator activity	molecular_function	2	1579	13	20845	0.258199676	0.766167663	2.030983583	Ccl3;Ccl5
GO:0016242	negative regulation of macroautophagy	biological_process	2	1579	13	20845	0.258199676	0.766167663	2.030983583	Hmox1;Nrbp2
GO:0016780	phosphotransferase activity, for other substituted phosphate groups	molecular_function	2	1579	13	20845	0.258199676	0.766167663	2.030983583	Chpt1;Sgms2
GO:0019841	retinol binding	molecular_function	2	1579	13	20845	0.258199676	0.766167663	2.030983583	Adh7;Rbp1
GO:0022900	electron transport chain	biological_process	2	1579	13	20845	0.258199676	0.766167663	2.030983583	COX1;COX2
GO:0030033	microvillus assembly	biological_process	2	1579	13	20845	0.258199676	0.766167663	2.030983583	Klf5;Stk26
GO:0032204	regulation of telomere maintenance	biological_process	2	1579	13	20845	0.258199676	0.766167663	2.030983583	Myc;Smg1
GO:0032482	Rab protein signal transduction	biological_process	2	1579	13	20845	0.258199676	0.766167663	2.030983583	Rab30;Rab39b
GO:0032613	interleukin-10 production	biological_process	2	1579	13	20845	0.258199676	0.766167663	2.030983583	Foxp3;Tlr4
GO:0032754	positive regulation of interleukin-5 production	biological_process	2	1579	13	20845	0.258199676	0.766167663	2.030983583	Gata3;Il1rap
GO:0034101	erythrocyte homeostasis	biological_process	2	1579	13	20845	0.258199676	0.766167663	2.030983583	Hmox1;Ireb2
GO:0034145	positive regulation of toll-like receptor 4 signaling pathway	biological_process	2	1579	13	20845	0.258199676	0.766167663	2.030983583	Ltf;Nr1h3
GO:0034453	microtubule anchoring	biological_process	2	1579	13	20845	0.258199676	0.766167663	2.030983583	Cep350;Pcm1
GO:0036465	synaptic vesicle recycling	biological_process	2	1579	13	20845	0.258199676	0.766167663	2.030983583	Ap1s2;Ap3s1
GO:0040011	locomotion	biological_process	2	1579	13	20845	0.258199676	0.766167663	2.030983583	Grin2a;Ip6k3
GO:0042405	nuclear inclusion body	cellular_component	2	1579	13	20845	0.258199676	0.766167663	2.030983583	Ranbp2;Slf1
GO:0044666	MLL3/4 complex	cellular_component	2	1579	13	20845	0.258199676	0.766167663	2.030983583	Kmt2c;Uty
GO:0045618	positive regulation of keratinocyte differentiation	biological_process	2	1579	13	20845	0.258199676	0.766167663	2.030983583	Etv4;Foxc1
GO:0045947	negative regulation of translational initiation	biological_process	2	1579	13	20845	0.258199676	0.766167663	2.030983583	Ago2;Fmr1
GO:0046339	diacylglycerol metabolic process	biological_process	2	1579	13	20845	0.258199676	0.766167663	2.030983583	Dgkh;Dgki
GO:0046548	retinal rod cell development	biological_process	2	1579	13	20845	0.258199676	0.766167663	2.030983583	Cfh;Rp1
GO:0048185	activin binding	molecular_function	2	1579	13	20845	0.258199676	0.766167663	2.030983583	Acvr2a;Tgfbr3
GO:0048667	cell morphogenesis involved in neuron differentiation	biological_process	2	1579	13	20845	0.258199676	0.766167663	2.030983583	Rb1;Spr
GO:0050435	amyloid-beta metabolic process	biological_process	2	1579	13	20845	0.258199676	0.766167663	2.030983583	Ide;Mme
GO:0050953	sensory perception of light stimulus	biological_process	2	1579	13	20845	0.258199676	0.766167663	2.030983583	Cdh23;Pcdh15
GO:0060402	calcium ion transport into cytosol	biological_process	2	1579	13	20845	0.258199676	0.766167663	2.030983583	Cacna2d1;Slc8a1
GO:0071786	endoplasmic reticulum tubular network organization	biological_process	2	1579	13	20845	0.258199676	0.766167663	2.030983583	Lnpk;Use1
GO:0090136	epithelial cell-cell adhesion	biological_process	2	1579	13	20845	0.258199676	0.766167663	2.030983583	Ctnna3;Dsp
GO:0097421	liver regeneration	biological_process	2	1579	13	20845	0.258199676	0.766167663	2.030983583	Cebpb;Hmox1
GO:0097542	ciliary tip	cellular_component	2	1579	13	20845	0.258199676	0.766167663	2.030983583	Cdkl5;Rp1
GO:0097677	STAT family protein binding	molecular_function	2	1579	13	20845	0.258199676	0.766167663	2.030983583	Cebpa;Spi1
GO:0098869	cellular oxidant detoxification	biological_process	2	1579	13	20845	0.258199676	0.766167663	2.030983583	Prdx2;Prdx6b
GO:0099565	chemical synaptic transmission, postsynaptic	biological_process	2	1579	13	20845	0.258199676	0.766167663	2.030983583	Eea1;Gria3
GO:0140492	metal-dependent deubiquitinase activity	molecular_function	2	1579	13	20845	0.258199676	0.766167663	2.030983583	Mpnd;Mysm1
GO:1901800	positive regulation of proteasomal protein catabolic process	biological_process	2	1579	13	20845	0.258199676	0.766167663	2.030983583	Fmr1;Tmtc3
GO:1902807	negative regulation of cell cycle G1/S phase transition	biological_process	2	1579	13	20845	0.258199676	0.766167663	2.030983583	Apc;Cdkn2b
GO:1902857	positive regulation of non-motile cilium assembly	biological_process	2	1579	13	20845	0.258199676	0.766167663	2.030983583	Rp1;Ttbk2
GO:1990635	proximal dendrite	cellular_component	2	1579	13	20845	0.258199676	0.766167663	2.030983583	Fmr1;Syncrip
GO:1990918	double-strand break repair involved in meiotic recombination	biological_process	2	1579	13	20845	0.258199676	0.766167663	2.030983583	Brip1;Morc2b
GO:2000637	positive regulation of miRNA-mediated gene silencing	biological_process	2	1579	13	20845	0.258199676	0.766167663	2.030983583	Fmr1;Tial1
GO:0032088	negative regulation of NF-kappaB transcription factor activity	biological_process	8	1579	80	20845	0.25871472	0.766167663	1.320139329	Foxp3;Nfkbil1;Nlrc3;Prdx2;Pycard;Sirt1;Siva1;Spi1
GO:0060021	roof of mouth development	biological_process	8	1579	80	20845	0.25871472	0.766167663	1.320139329	Anp32b;Bnc2;Col11a2;Fras1;Inhba;Prrx1;Tgfbr3;Zfp950
GO:0006865	amino acid transport	biological_process	6	1579	57	20845	0.261446098	0.766167663	1.389620346	Myc;Pdpn;Slc38a11;Slc43a1;Slc6a14;Slc7a11
GO:0070371	ERK1 and ERK2 cascade	biological_process	6	1579	57	20845	0.261446098	0.766167663	1.389620346	Braf;Fgfr2;Fgfr3;Igf1;Myc;Tlr4
GO:0001501	skeletal system development	biological_process	10	1579	104	20845	0.262414999	0.766167663	1.269364739	Bmi1;Col11a2;Col1a1;Col27a1;Col5a2;Fbn1;Foxc1;Mmp16;Zic1;Zic3
GO:0006887	exocytosis	biological_process	11	1579	116	20845	0.262959794	0.766167663	1.25185626	Ccl5;Exoc5;Hck;Myo1g;Nkd2;Pik3c2a;Stxbp5l;Syt10;Sytl5;Trim72;Unc13d
GO:0003729	mRNA binding	molecular_function	21	1579	238	20845	0.264217717	0.766167663	1.164828819	Ago2;Cpsf6;D1Pas1;Esrp2;Fmr1;Fubp1;Mrpl12;Nanos2;Piwil1;Ptbp3;Qk;Rbm42;Rc3h2;Rpl13a;Rps2;Rps3;Rps5;Srrm2;Thoc2;Thoc2l;Ythdf3
GO:0001657	ureteric bud development	biological_process	5	1579	46	20845	0.267489655	0.766167663	1.434934053	Fgfr2;Foxc1;Sfrp1;Tshz3;Vcan
GO:0004869	cysteine-type endopeptidase inhibitor activity	molecular_function	5	1579	46	20845	0.267489655	0.766167663	1.434934053	Birc6;Birc7;Cstdc5;Ltf;Serpinb3a
GO:0005215	transporter activity	molecular_function	5	1579	46	20845	0.267489655	0.766167663	1.434934053	Atp11c;Atp13a3;Atp1a4;Atp7a;Atp8b3
GO:0006665	sphingolipid metabolic process	biological_process	5	1579	46	20845	0.267489655	0.766167663	1.434934053	Acer3;Asah2;Fa2h;Sgms2;Ugt8a
GO:0007599	hemostasis	biological_process	5	1579	46	20845	0.267489655	0.766167663	1.434934053	F11;F5;F8;Procr;Thbd
GO:0019843	rRNA binding	molecular_function	5	1579	46	20845	0.267489655	0.766167663	1.434934053	Rpl11;Rpl37rt;Rpl8;Rps18;Rps5
GO:0032391	photoreceptor connecting cilium	cellular_component	5	1579	46	20845	0.267489655	0.766167663	1.434934053	Cep290;Cetn1;Pcdhb16;Rp1;Tbcc
GO:0034599	cellular response to oxidative stress	biological_process	8	1579	81	20845	0.269685251	0.766167663	1.303841312	Aif1;Aldh3b1;Coq7;Prdx2;Prdx5;Pycr2;Slc25a24;Slc7a11
GO:0071277	cellular response to calcium ion	biological_process	8	1579	81	20845	0.269685251	0.766167663	1.303841312	Alox5ap;Braf;Fos;Itpka;Jund;Nrxn1;Slc25a24;Syt10
GO:0008233	peptidase activity	molecular_function	42	1579	502	20845	0.271599129	0.766167663	1.10449904	Ace2;Adam1b;Adam24;Adamts16;Adamts20;Amz1;Capn11;Cela1;Cfi;Dpep3;Dpp4;F11;Ide;Immp2l;Lnpep;Ltf;Mme;Mmp12;Mmp16;Mmp23;Mpnd;Mysm1;Naalad2;Otud4;Pappa;Prss27;Prtn3;Psmb10;Psmb5;Psmb6;Psmb8;Psmb9;Reln;Sppl2c;Tmprss11a;Tmprss11b;Tmprss11d;Tmprss11e;Usp45;Usp9x;Vcpip1;Yod1
GO:0002052	positive regulation of neuroblast proliferation	biological_process	4	1579	35	20845	0.271907518	0.766167663	1.508730661	Bex1;Cip2a;Fzd3;Wdr62
GO:0030574	collagen catabolic process	biological_process	4	1579	35	20845	0.271907518	0.766167663	1.508730661	Mmp12;Mmp16;Mmp23;Prtn3
GO:0030901	midbrain development	biological_process	4	1579	35	20845	0.271907518	0.766167663	1.508730661	Fgfr2;Fzd3;Uqcrq;Wls
GO:0043388	positive regulation of DNA binding	biological_process	4	1579	35	20845	0.271907518	0.766167663	1.508730661	Foxc1;Igf1;Myc;Tlr4
GO:0046540	U4/U6 x U5 tri-snRNP complex	cellular_component	4	1579	35	20845	0.271907518	0.766167663	1.508730661	Lsm4;Lsm7;Rbm42;Snrpd2
GO:0050870	positive regulation of T cell activation	biological_process	4	1579	35	20845	0.271907518	0.766167663	1.508730661	Coro1a;Gm5150;Pycard;Sirpb1c
GO:0070050	neuron cellular homeostasis	biological_process	4	1579	35	20845	0.271907518	0.766167663	1.508730661	Atp7a;Haao;Slc24a2;Taok1
GO:0002021	response to dietary excess	biological_process	3	1579	24	20845	0.272044274	0.766167663	1.650174161	Cfh;Clic5;Pcsk1n
GO:0002224	toll-like receptor signaling pathway	biological_process	3	1579	24	20845	0.272044274	0.766167663	1.650174161	Rps6ka3;Tlr3;Tlr4
GO:0005891	voltage-gated calcium channel complex	cellular_component	3	1579	24	20845	0.272044274	0.766167663	1.650174161	Cacna1e;Cacna2d1;Cacnb4
GO:0006306	DNA methylation	biological_process	3	1579	24	20845	0.272044274	0.766167663	1.650174161	Bmi1;Hells;Tex15
GO:0010596	negative regulation of endothelial cell migration	biological_process	3	1579	24	20845	0.272044274	0.766167663	1.650174161	Ager;Dcn;Thbs1
GO:0030742	GTP-dependent protein binding	molecular_function	3	1579	24	20845	0.272044274	0.766167663	1.650174161	Dnm1l;Eea1;Gchfr
GO:0031528	microvillus membrane	cellular_component	3	1579	24	20845	0.272044274	0.766167663	1.650174161	Cubn;Muc4;Pdpn
GO:0032279	asymmetric synapse	cellular_component	3	1579	24	20845	0.272044274	0.766167663	1.650174161	Chrm2;Gria2;Gria3
GO:0032874	positive regulation of stress-activated MAPK cascade	biological_process	3	1579	24	20845	0.272044274	0.766167663	1.650174161	Il1b;Taok1;Tlr4
GO:0032930	positive regulation of superoxide anion generation	biological_process	3	1579	24	20845	0.272044274	0.766167663	1.650174161	Cyba;Fpr2;Tyrobp
GO:0035162	embryonic hemopoiesis	biological_process	3	1579	24	20845	0.272044274	0.766167663	1.650174161	Flt3l;Gata3;Kitl
GO:0042744	hydrogen peroxide catabolic process	biological_process	3	1579	24	20845	0.272044274	0.766167663	1.650174161	Prdx2;Prdx5;Prdx6b
GO:0046579	positive regulation of Ras protein signal transduction	biological_process	3	1579	24	20845	0.272044274	0.766167663	1.650174161	Dgki;Igf1;Kitl
GO:0046697	decidualization	biological_process	3	1579	24	20845	0.272044274	0.766167663	1.650174161	Cdh1;Ptgs2;Tppp3
GO:0071353	cellular response to interleukin-4	biological_process	3	1579	24	20845	0.272044274	0.766167663	1.650174161	Coro1a;Gata3;Rps2
GO:0097746	blood vessel diameter maintenance	biological_process	3	1579	24	20845	0.272044274	0.766167663	1.650174161	Foxc1;Rock1;Tgfbr3
GO:0099645	neurotransmitter receptor localization to postsynaptic specialization membrane	biological_process	3	1579	24	20845	0.272044274	0.766167663	1.650174161	Erbb4;Neto1;Neto2
GO:0015293	symporter activity	molecular_function	11	1579	117	20845	0.272063952	0.766167663	1.241156634	Slc16a4;Slc16a7;Slc24a2;Slc24a5;Slc28a3;Slc39a8;Slc45a2;Slc4a4;Slc4a7;Slc5a3;Slc6a14
GO:0005856	cytoskeleton	cellular_component	110	1579	1372	20845	0.275383206	0.766167663	1.058420745	1110008P14Rik;Actl7a;Actl7b;Actrt2;Adcy10;Aif1;Ank3;Apc;Atf5;Birc6;Ccdc124;Ccdc13;Ccdc39;Ccdc85b;Ccdc88a;Cd2ap;Cdkl5;Cep170;Cep290;Cep350;Cep85l;Cetn1;Cfap43;Cfap47;Ckap2l;Clic5;Cmah;Cnn1;Coro1a;Ctnna3;Dcun1d5;Dgkh;Dmd;Dnah2;Dnah8;Dnm3;Dsp;Ermn;Fgd4;Fgr;Fign;Frmpd4;Gas2l3;Gfap;Grin2b;Haspin;Hck;Hecw2;Hook1;Hook3;Itpka;Kif20b;Kif2b;Kitl;Klc3;Kntc1;Lrrcc1;Map1b;Map1lc3a;Mid2;Mvb12a;Mybpc2;Mzt2;Nek1…
GO:0005829	cytosol	cellular_component	299	1579	3825	20845	0.275528406	0.766167663	1.03195205	AW549877;Acsbg2;Adcy10;Adgrg2;Adh1;Adh6a;Adh7;Ager;Ago2;Ahnak;Aif1;Aip;Akr1b7;Akr1c13;Akr1c18;Aldh1l1;Aldh3b1;Aldoart2;Alox12e;Alox5ap;Amd2;Ankrd12;Arhgap5;Arhgdib;Arhgdig;Aspa;Atf5;Atox1;Atp7a;Bcas1;Bicd1;Birc7;Bloc1s1;Blvrb;Bmi1;Bola2;Braf;Camk4;Cavin2;Ccdc124;Ccdc13;Ccdc39;Ccdc88a;Ccl3;Cd2ap;Cdc73;Cenpi;Cep170;Cep290;Cep295nl;Ces1d;Cetn1;Chchd6;Chd9;Chm;Chml;Cideb;Cip2a;Ckap2l;Cnot6l;Commd5;Co…
GO:0140297	DNA-binding transcription factor binding	molecular_function	17	1579	191	20845	0.279483849	0.766167663	1.17499312	Cebpa;Cebpb;Cenpf;Chchd2;E2f1;Ets1;Foxc1;Mdfic;Myc;Pura;Rb1;Rps3;Sirt1;Spi1;Tcp10c;Txlng;Xpo1
GO:0006814	sodium ion transport	biological_process	12	1579	130	20845	0.280334301	0.766167663	1.21859015	Atp1a4;Scn1a;Scn2a;Scn3a;Scn9a;Slc24a2;Slc24a5;Slc38a11;Slc4a4;Slc4a7;Slc5a3;Slc8a1
GO:0005930	axoneme	cellular_component	11	1579	118	20845	0.281265904	0.766167663	1.230638357	Ccdc39;Cenpf;Cfap43;Dnah2;Dnah8;Nme8;Rp1;Spata4;Ssna1;Ttll10;Wdr54
GO:0071346	cellular response to type II interferon	biological_process	9	1579	94	20845	0.28169681	0.766167663	1.263963187	Ccl3;Ccl5;H2-Q9;Rab20;Rpl13a;Syncrip;Tlr4;Tnf;Was
GO:0007628	adult walking behavior	biological_process	5	1579	47	20845	0.282387042	0.766167663	1.404403541	Cacnb4;Glra1;Pcdh15;Scn1a;Zic1
GO:0033077	T cell differentiation in thymus	biological_process	5	1579	47	20845	0.282387042	0.766167663	1.404403541	Apc;Braf;Gata3;Mpzl2;Prkdc
GO:0035255	ionotropic glutamate receptor binding	molecular_function	5	1579	47	20845	0.282387042	0.766167663	1.404403541	Gria2;Grin2b;ND2;Neto1;Neto2
GO:0007507	heart development	biological_process	23	1579	266	20845	0.284137674	0.766167663	1.141473856	Adamts6;Calcrl;Ccdc39;Cep290;Col3a1;Cxadr;Erbb4;Fbn1;Foxc1;Gja1;Itga4;Lox;Nipbl;Ntrk3;Prkdc;Rb1cc1;Sema3c;Sox17;Tnnt2;Ttn;Uty;Vcan;Zic3
GO:0000340	RNA 7-methylguanosine cap binding	molecular_function	2	1579	14	20845	0.28719399	0.766167663	1.885913327	Ago2;Fmr1
GO:0000346	transcription export complex	cellular_component	2	1579	14	20845	0.28719399	0.766167663	1.885913327	Thoc2;Thoc2l
GO:0002091	negative regulation of receptor internalization	biological_process	2	1579	14	20845	0.28719399	0.766167663	1.885913327	Fmr1;Wdr54
GO:0003823	antigen binding	molecular_function	2	1579	14	20845	0.28719399	0.766167663	1.885913327	Itga4;Tspan4
GO:0004862	cAMP-dependent protein kinase inhibitor activity	molecular_function	2	1579	14	20845	0.28719399	0.766167663	1.885913327	Gipr;Pkig
GO:0005003	ephrin receptor activity	molecular_function	2	1579	14	20845	0.28719399	0.766167663	1.885913327	Epha3;Epha6
GO:0006002	fructose 6-phosphate metabolic process	biological_process	2	1579	14	20845	0.28719399	0.766167663	1.885913327	Fbp1;Hk3
GO:0006090	pyruvate metabolic process	biological_process	2	1579	14	20845	0.28719399	0.766167663	1.885913327	Ldhb;Ldhc
GO:0006623	protein targeting to vacuole	biological_process	2	1579	14	20845	0.28719399	0.766167663	1.885913327	Vps13a;Vps13c
GO:0006968	cellular defense response	biological_process	2	1579	14	20845	0.28719399	0.766167663	1.885913327	Cxcr2;Ncf1
GO:0008391	arachidonic acid monooxygenase activity	molecular_function	2	1579	14	20845	0.28719399	0.766167663	1.885913327	Cyp4a12b;Cyp4f15
GO:0009967	positive regulation of signal transduction	biological_process	2	1579	14	20845	0.28719399	0.766167663	1.885913327	Adamts20;Gata3
GO:0010389	regulation of G2/M transition of mitotic cell cycle	biological_process	2	1579	14	20845	0.28719399	0.766167663	1.885913327	Cenpf;Kcnh5
GO:0010955	negative regulation of protein processing	biological_process	2	1579	14	20845	0.28719399	0.766167663	1.885913327	Cdh1;Fmr1
GO:0016595	glutamate binding	molecular_function	2	1579	14	20845	0.28719399	0.766167663	1.885913327	Grin2a;Grin2b
GO:0016702	oxidoreductase activity, acting on single donors with incorporation of molecular oxygen, incorporation of two atoms of oxygen	molecular_function	2	1579	14	20845	0.28719399	0.766167663	1.885913327	Alox12e;Ptgs2
GO:0031054	pre-miRNA processing	biological_process	2	1579	14	20845	0.28719399	0.766167663	1.885913327	Ago2;Lin28b
GO:0032977	membrane insertase activity	molecular_function	2	1579	14	20845	0.28719399	0.766167663	1.885913327	Emc10;Timm10
GO:0043023	ribosomal large subunit binding	molecular_function	2	1579	14	20845	0.28719399	0.766167663	1.885913327	Cpsf6;Eif6
GO:0043394	proteoglycan binding	molecular_function	2	1579	14	20845	0.28719399	0.766167663	1.885913327	Col5a1;Nid1
GO:0043518	negative regulation of DNA damage response, signal transduction by p53 class mediator	biological_process	2	1579	14	20845	0.28719399	0.766167663	1.885913327	Marchf7;Sirt1
GO:0043605	amide catabolic process	biological_process	2	1579	14	20845	0.28719399	0.766167663	1.885913327	Gda;Nt5c1b
GO:0045116	protein neddylation	biological_process	2	1579	14	20845	0.28719399	0.766167663	1.885913327	Dcun1d5;Nedd8
GO:0046512	sphingosine biosynthetic process	biological_process	2	1579	14	20845	0.28719399	0.766167663	1.885913327	Acer3;Asah2
GO:0046686	response to cadmium ion	biological_process	2	1579	14	20845	0.28719399	0.766167663	1.885913327	CYTB;Haao
GO:0050777	negative regulation of immune response	biological_process	2	1579	14	20845	0.28719399	0.766167663	1.885913327	Col3a1;Foxp3
GO:0050810	regulation of steroid biosynthetic process	biological_process	2	1579	14	20845	0.28719399	0.766167663	1.885913327	Akr1c18;Tspo
GO:0051149	positive regulation of muscle cell differentiation	biological_process	2	1579	14	20845	0.28719399	0.766167663	1.885913327	Lama2;Nid1
GO:0060413	atrial septum morphogenesis	biological_process	2	1579	14	20845	0.28719399	0.766167663	1.885913327	Bmpr2;Tbx20
GO:0060711	labyrinthine layer development	biological_process	2	1579	14	20845	0.28719399	0.766167663	1.885913327	Birc6;Rtl1
GO:0070102	interleukin-6-mediated signaling pathway	biological_process	2	1579	14	20845	0.28719399	0.766167663	1.885913327	Cebpa;Spi1
GO:0086002	cardiac muscle cell action potential involved in contraction	biological_process	2	1579	14	20845	0.28719399	0.766167663	1.885913327	Cacna2d1;Scn1a
GO:0097320	plasma membrane tubulation	biological_process	2	1579	14	20845	0.28719399	0.766167663	1.885913327	Bin2;Cavin2
GO:0097371	MDM2/MDM4 family protein binding	molecular_function	2	1579	14	20845	0.28719399	0.766167663	1.885913327	Marchf7;Rpl37rt
GO:0008081	phosphoric diester hydrolase activity	molecular_function	6	1579	59	20845	0.28794372	0.766167663	1.342514572	Pde10a;Pde3a;Pde5a;Plcxd3;Plcz1;Tulp2
GO:0019902	phosphatase binding	molecular_function	6	1579	59	20845	0.28794372	0.766167663	1.342514572	Cd300a;Dzip3;Ppp1r35;Ppp3r2;Sh3rf2;Spred1
GO:0046332	SMAD binding	molecular_function	6	1579	59	20845	0.28794372	0.766167663	1.342514572	Col3a1;Col5a2;Dab2;Hmga2;Pura;Tgfbr3
GO:0090575	RNA polymerase II transcription regulator complex	cellular_component	12	1579	131	20845	0.289161918	0.766167663	1.209287935	Atf5;Cebpa;Cebpb;Cebpd;Dr1;E2f1;Fos;Jund;Mlxipl;Nfe2l3;Nr1h3;Stat4
GO:0001818	negative regulation of cytokine production	biological_process	4	1579	36	20845	0.289245332	0.766167663	1.466821476	Ceacam1;Foxp3;Rgcc;Tia1
GO:0031624	ubiquitin conjugating enzyme binding	molecular_function	4	1579	36	20845	0.289245332	0.766167663	1.466821476	Dcun1d5;Grik2;Marchf7;Trim72
GO:0032967	positive regulation of collagen biosynthetic process	biological_process	4	1579	36	20845	0.289245332	0.766167663	1.466821476	Ddr2;Inhba;Prdx5;Rgcc
GO:0016529	sarcoplasmic reticulum	cellular_component	7	1579	71	20845	0.290791762	0.766167663	1.301545817	Ank3;Cacna2d1;Jsrp1;Ryr1;S100a1;Sgcd;Thbs1
GO:0005539	glycosaminoglycan binding	molecular_function	3	1579	25	20845	0.29325914	0.766167663	1.584167194	Abi3bp;Dcn;Tgfbr3
GO:0006829	zinc ion transport	biological_process	3	1579	25	20845	0.29325914	0.766167663	1.584167194	Slc39a10;Slc39a2;Slc39a8
GO:0006997	nucleus organization	biological_process	3	1579	25	20845	0.29325914	0.766167663	1.584167194	H1f7;Prm1;Prm2
GO:0010613	positive regulation of cardiac muscle hypertrophy	biological_process	3	1579	25	20845	0.29325914	0.766167663	1.584167194	Igf1;Pde5a;Rock1
GO:0015711	organic anion transport	biological_process	3	1579	25	20845	0.29325914	0.766167663	1.584167194	Slc22a28;Slc22a30;Slco1a5
GO:0016620	oxidoreductase activity, acting on the aldehyde or oxo group of donors, NAD or NADP as acceptor	molecular_function	3	1579	25	20845	0.29325914	0.766167663	1.584167194	Aldh1l1;Aldh3b1;Gapdhs
GO:0030001	metal ion transport	biological_process	3	1579	25	20845	0.29325914	0.766167663	1.584167194	Slc39a10;Slc39a12;Slc39a8
GO:0043086	negative regulation of catalytic activity	biological_process	3	1579	25	20845	0.29325914	0.766167663	1.584167194	Dgkh;Oaz3;Timp1
GO:0044306	neuron projection terminus	cellular_component	3	1579	25	20845	0.29325914	0.766167663	1.584167194	Apc;Dmd;Mme
GO:0048593	camera-type eye morphogenesis	biological_process	3	1579	25	20845	0.29325914	0.766167663	1.584167194	Col8a1;Fat1;Grcc10
GO:0050868	negative regulation of T cell activation	biological_process	3	1579	25	20845	0.29325914	0.766167663	1.584167194	Fgl1;Socs6;Tnfaip8l2
GO:0051493	regulation of cytoskeleton organization	biological_process	3	1579	25	20845	0.29325914	0.766167663	1.584167194	Spata4;Stmn3;Taok1
GO:2000773	negative regulation of cellular senescence	biological_process	3	1579	25	20845	0.29325914	0.766167663	1.584167194	Hmga2;Prkdc;Sirt1
GO:0032007	negative regulation of TOR signaling	biological_process	5	1579	48	20845	0.297437915	0.766167663	1.375145134	Ddit4;Endog;Fnip1;Sirt1;Tssk2
GO:0043124	negative regulation of I-kappaB kinase/NF-kappaB signaling	biological_process	5	1579	48	20845	0.297437915	0.766167663	1.375145134	Nlrc3;Pycard;Sirt1;Slc39a8;Trim59
GO:0060076	excitatory synapse	cellular_component	5	1579	48	20845	0.297437915	0.766167663	1.375145134	Dgki;Fgfr2;Met;Neto1;Nrxn1
GO:0050804	modulation of chemical synaptic transmission	biological_process	12	1579	132	20845	0.298069714	0.766167663	1.200126662	Cdkl5;Gria2;Gria3;Grik2;Grin2a;Grm5;Met;Ptprd;Reln;Slc7a11;Tnr;Ube3a
GO:0045892	negative regulation of DNA-templated transcription	biological_process	46	1579	559	20845	0.298989602	0.766167663	1.086340056	Atf5;Bend5;Ccdc85b;Cebpa;Cebpb;Cebpd;Cenpf;Cmtm2a;Dach1;Depdc1a;E2f1;Foxp2;Foxp3;Gata3;Hmga2;Ifi203;L3mbtl1;Mael;Magel2;Mdfic;Mecom;Mlxipl;Ndufa13;Nipbl;Nr1h3;Phb;Pura;Rb1;Sfrp1;Sirt1;Six5;Sp3;Spi1;Tbx20;Tbx22;Tle2;Tnf;Tnp1;Tshz3;Wwp1;Zbed6;Zbtb20;Zbtb33;Zfp148;Zfp281;Zfp397
GO:0008543	fibroblast growth factor receptor signaling pathway	biological_process	6	1579	60	20845	0.301400505	0.766167663	1.320139329	Churc1;Fgf12;Fgf14;Fgfr2;Fgfr3;Flrt2
GO:0050766	positive regulation of phagocytosis	biological_process	6	1579	60	20845	0.301400505	0.766167663	1.320139329	Cyba;Gm5150;Il1b;Pycard;Sirpb1c;Tnf
GO:0071407	cellular response to organic cyclic compound	biological_process	6	1579	60	20845	0.301400505	0.766167663	1.320139329	Ccl5;Cebpa;Il1b;P2ry6;Pak3;Tnf
GO:0090263	positive regulation of canonical Wnt signaling pathway	biological_process	10	1579	108	20845	0.301527688	0.766167663	1.22235123	Cdh3;Col1a1;D1Pas1;Fgfr2;Fgfr3;Pin1;Scel;Sfrp1;Wls;Xiap
GO:0010977	negative regulation of neuron projection development	biological_process	8	1579	84	20845	0.303326176	0.766167663	1.257275551	Dab2;Epha3;Gfap;H2-D1;Sema3a;Tbx6;Thoc2;Tnr
GO:0001530	lipopolysaccharide binding	molecular_function	4	1579	37	20845	0.306727741	0.766167663	1.427177653	Ltf;Psmb4;Tlr4;Zranb2
GO:0001958	endochondral ossification	biological_process	4	1579	37	20845	0.306727741	0.766167663	1.427177653	Col1a1;Foxc1;Hspg2;Mmp16
GO:0007528	neuromuscular junction development	biological_process	4	1579	37	20845	0.306727741	0.766167663	1.427177653	Cacnb4;Col4a1;Col4a5;Fgfr2
GO:0050905	neuromuscular process	biological_process	4	1579	37	20845	0.306727741	0.766167663	1.427177653	Cfh;Fgf12;Fgf14;Glra1
GO:0060349	bone morphogenesis	biological_process	4	1579	37	20845	0.306727741	0.766167663	1.427177653	Acp5;Fgfr2;Fgfr3;Ltf
GO:0061512	protein localization to cilium	biological_process	4	1579	37	20845	0.306727741	0.766167663	1.427177653	Ccdc39;Fsip2;Ropn1;Tulp2
GO:0005874	microtubule	cellular_component	29	1579	346	20845	0.311704195	0.766167663	1.10647516	Apc;Cep170;Dcx;Dnah2;Dnah8;Dnm1l;Dnm3;Fign;Gas2l3;Hook1;Hook3;Iqgap2;Kif20b;Kif2b;Klc3;Map1b;Map1lc3a;Mid2;Pycard;Rmdn1;Slc8a1;Tpgs1;Tppp3;Ttll10;Ttll11;Ttll6;Ttll9;Tuba3a;Tubb3
GO:0048813	dendrite morphogenesis	biological_process	5	1579	49	20845	0.312614384	0.766167663	1.347080948	Atp7a;Dcx;Prex2;Sema3a;Tet1
GO:0070098	chemokine-mediated signaling pathway	biological_process	5	1579	49	20845	0.312614384	0.766167663	1.347080948	Ccl3;Ccl5;Cxcl2;Cxcr2;Foxc1
GO:0006366	transcription by RNA polymerase II	biological_process	20	1579	233	20845	0.312894869	0.766167663	1.133166806	Atrx;Ccdc124;Cebpb;Cela1;Ehf;Ets1;Etv1;Etv4;Fos;Foxe3;Foxp3;Gata3;Gsx1;Inhba;Jund;Lcorl;Myc;Nfat5;Polr2f;Rb1
GO:0098793	presynapse	cellular_component	20	1579	233	20845	0.312894869	0.766167663	1.133166806	Cacnb4;Dnm3;Epha3;Fmr1;Gap43;Gria2;Mme;Oprm1;Rgs7bp;Rpl13a;Rpl14;Rpl26;Rpl29;Rpl36a;Rpl8;Rplp2;Rps14;Rps5;Syt10;Uba52
GO:0004602	glutathione peroxidase activity	molecular_function	3	1579	26	20845	0.314573245	0.766167663	1.523237687	Alox5ap;Mgst3;Prdx6b
GO:0005251	delayed rectifier potassium channel activity	molecular_function	3	1579	26	20845	0.314573245	0.766167663	1.523237687	Kcna3;Kcnb2;Kcng3
GO:0005540	hyaluronic acid binding	molecular_function	3	1579	26	20845	0.314573245	0.766167663	1.523237687	Hapln1;Hapln2;Vcan
GO:0007130	synaptonemal complex assembly	biological_process	3	1579	26	20845	0.314573245	0.766167663	1.523237687	4930447C04Rik;Meioc;Tex15
GO:0007205	protein kinase C-activating G protein-coupled receptor signaling pathway	biological_process	3	1579	26	20845	0.314573245	0.766167663	1.523237687	Dgkh;Dgki;Grm5
GO:0007498	mesoderm development	biological_process	3	1579	26	20845	0.314573245	0.766167663	1.523237687	Acvr2a;Churc1;Zic3
GO:0019933	cAMP-mediated signaling	biological_process	3	1579	26	20845	0.314573245	0.766167663	1.523237687	Defb1;Gal;Pde3a
GO:0032703	negative regulation of interleukin-2 production	biological_process	3	1579	26	20845	0.314573245	0.766167663	1.523237687	Foxp3;Gata3;Homer2
GO:0051537	2 iron, 2 sulfur cluster binding	molecular_function	3	1579	26	20845	0.314573245	0.766167663	1.523237687	Bola2;Cmah;Glrx5
GO:0061564	axon development	biological_process	3	1579	26	20845	0.314573245	0.766167663	1.523237687	Ank3;Bex1;Plp1
GO:0008104	protein localization	biological_process	15	1579	171	20845	0.315280931	0.766167663	1.158016955	Akap3;Akap4;Als2cl;Clic5;Cracr2b;Dmd;Hspg2;Immp2l;Lamtor2;Nbeal1;Nedd8;Nipbl;Scml2;Treml4;Ttbk2
GO:0048471	perinuclear region of cytoplasm	cellular_component	55	1579	678	20845	0.31602593	0.766167663	1.070909485	Abca1;Adcy10;Aif1;Akap4;Apc;Atp7a;Bicd1;Cd2ap;Cdh1;Cdkl5;Cideb;Dab2;Dgki;Dmd;Dnm1l;Dnm3;Enpp3;Fat1;Fgfr3;Fmr1;Galnt3;Gjb2;Hmox1;Inhba;Kif20b;Lamc2;Lamp2;Lnpep;Mael;Map1b;Myc;Nanos2;Nlrc3;Nox4;Nppa;Pclo;Prdx5;Prdx6b;Procr;Rasgrp3;S100a16;Scel;Septin12;Slc39a12;Slc5a3;Sncg;Stk26;Stmn3;Taok1;Tenm1;Tlr4;Tppp3;Tyr;Vamp5;Xiap
GO:0001216	DNA-binding transcription activator activity	molecular_function	2	1579	15	20845	0.31605479	0.766167663	1.760185772	E2f1;Spi1
GO:0001783	B cell apoptotic process	biological_process	2	1579	15	20845	0.31605479	0.766167663	1.760185772	Fnip1;Myc
GO:0001945	lymph vessel development	biological_process	2	1579	15	20845	0.31605479	0.766167663	1.760185772	Ccbe1;Foxc1
GO:0002526	acute inflammatory response	biological_process	2	1579	15	20845	0.31605479	0.766167663	1.760185772	Hp;Trem1
GO:0003707	nuclear steroid receptor activity	molecular_function	2	1579	15	20845	0.31605479	0.766167663	1.760185772	Esrra;Pgr
GO:0003951	NAD+ kinase activity	molecular_function	2	1579	15	20845	0.31605479	0.766167663	1.760185772	Dgkh;Dgki
GO:0004708	MAP kinase kinase activity	molecular_function	2	1579	15	20845	0.31605479	0.766167663	1.760185772	Braf;Pak3
GO:0005355	glucose transmembrane transporter activity	molecular_function	2	1579	15	20845	0.31605479	0.766167663	1.760185772	Slc2a5;Slc2a9
GO:0006071	glycerol metabolic process	biological_process	2	1579	15	20845	0.31605479	0.766167663	1.760185772	Gk2;Gykl1
GO:0006465	signal peptide processing	biological_process	2	1579	15	20845	0.31605479	0.766167663	1.760185772	Arxes2;Immp2l
GO:0009314	response to radiation	biological_process	2	1579	15	20845	0.31605479	0.766167663	1.760185772	Col3a1;Myc
GO:0019213	deacetylase activity	molecular_function	2	1579	15	20845	0.31605479	0.766167663	1.760185772	Ndst4;Sirt1
GO:0030239	myofibril assembly	biological_process	2	1579	15	20845	0.31605479	0.766167663	1.760185772	Pgm5;Tmod4
GO:0030277	maintenance of gastrointestinal epithelium	biological_process	2	1579	15	20845	0.31605479	0.766167663	1.760185772	Muc2;Muc4
GO:0030553	cGMP binding	molecular_function	2	1579	15	20845	0.31605479	0.766167663	1.760185772	Pde10a;Pde5a
GO:0032421	stereocilium bundle	cellular_component	2	1579	15	20845	0.31605479	0.766167663	1.760185772	Clic5;Dock4
GO:0032516	positive regulation of phosphoprotein phosphatase activity	biological_process	2	1579	15	20845	0.31605479	0.766167663	1.760185772	Cd300a;Itga1
GO:0032570	response to progesterone	biological_process	2	1579	15	20845	0.31605479	0.766167663	1.760185772	Nr1h3;Ube3a
GO:0032602	chemokine production	biological_process	2	1579	15	20845	0.31605479	0.766167663	1.760185772	Tlr3;Trem1
GO:0032688	negative regulation of interferon-beta production	biological_process	2	1579	15	20845	0.31605479	0.766167663	1.760185772	Nlrc3;Pycard
GO:0033558	protein lysine deacetylase activity	molecular_function	2	1579	15	20845	0.31605479	0.766167663	1.760185772	Sirt1;Sirt3
GO:0034314	Arp2/3 complex-mediated actin nucleation	biological_process	2	1579	15	20845	0.31605479	0.766167663	1.760185772	Iqgap2;Magel2
GO:0035278	miRNA-mediated gene silencing by inhibition of translation	biological_process	2	1579	15	20845	0.31605479	0.766167663	1.760185772	Ago2;Eif6
GO:0042407	cristae formation	biological_process	2	1579	15	20845	0.31605479	0.766167663	1.760185772	Chchd6;Micos13
GO:0043117	positive regulation of vascular permeability	biological_process	2	1579	15	20845	0.31605479	0.766167663	1.760185772	Cxcr2;Pde3a
GO:0043196	varicosity	cellular_component	2	1579	15	20845	0.31605479	0.766167663	1.760185772	Map1b;Trpm7
GO:0043508	negative regulation of JUN kinase activity	biological_process	2	1579	15	20845	0.31605479	0.766167663	1.760185772	Nppa;Sfrp1
GO:0043666	regulation of phosphoprotein phosphatase activity	biological_process	2	1579	15	20845	0.31605479	0.766167663	1.760185772	Oaz3;Vcan
GO:0045120	pronucleus	cellular_component	2	1579	15	20845	0.31605479	0.766167663	1.760185772	Cenpf;Plcz1
GO:0045292	mRNA cis splicing, via spliceosome	biological_process	2	1579	15	20845	0.31605479	0.766167663	1.760185772	Prpf40a;Prpf4b
GO:0045723	positive regulation of fatty acid biosynthetic process	biological_process	2	1579	15	20845	0.31605479	0.766167663	1.760185772	Mlxipl;Nr1h3
GO:0045806	negative regulation of endocytosis	biological_process	2	1579	15	20845	0.31605479	0.766167663	1.760185772	Ank3;Epha3
GO:0045948	positive regulation of translational initiation	biological_process	2	1579	15	20845	0.31605479	0.766167663	1.760185772	D1Pas1;Ythdf3
GO:0046933	proton-transporting ATP synthase activity, rotational mechanism	molecular_function	2	1579	15	20845	0.31605479	0.766167663	1.760185772	ATP8;Atp5e
GO:0048011	neurotrophin TRK receptor signaling pathway	biological_process	2	1579	15	20845	0.31605479	0.766167663	1.760185772	Bex1;Ddit4
GO:0048246	macrophage chemotaxis	biological_process	2	1579	15	20845	0.31605479	0.766167663	1.760185772	Ccl3;Rpl13a
GO:0050884	neuromuscular process controlling posture	biological_process	2	1579	15	20845	0.31605479	0.766167663	1.760185772	Glra1;Scn1a
GO:0050930	induction of positive chemotaxis	biological_process	2	1579	15	20845	0.31605479	0.766167663	1.760185772	Ager;Il16
GO:0051279	regulation of release of sequestered calcium ion into cytosol	biological_process	2	1579	15	20845	0.31605479	0.766167663	1.760185772	Coro1a;Cyba
GO:0060389	pathway-restricted SMAD protein phosphorylation	biological_process	2	1579	15	20845	0.31605479	0.766167663	1.760185772	Amh;Tgfbr3
GO:0060445	branching involved in salivary gland morphogenesis	biological_process	2	1579	15	20845	0.31605479	0.766167663	1.760185772	Esrp2;Fgfr2
GO:0071285	cellular response to lithium ion	biological_process	2	1579	15	20845	0.31605479	0.766167663	1.760185772	Cdh1;Cebpa
GO:1900153	positive regulation of nuclear-transcribed mRNA catabolic process, deadenylation-dependent decay	biological_process	2	1579	15	20845	0.31605479	0.766167663	1.760185772	Ago2;Nanos2
GO:2000738	positive regulation of stem cell differentiation	biological_process	2	1579	15	20845	0.31605479	0.766167663	1.760185772	Sox17;Tacstd2
GO:2001034	positive regulation of double-strand break repair via nonhomologous end joining	biological_process	2	1579	15	20845	0.31605479	0.766167663	1.760185772	Prkdc;Rif1
GO:0016055	Wnt signaling pathway	biological_process	19	1579	221	20845	0.316429807	0.766167663	1.134961414	Apc;Cdc73;Cela1;D1Pas1;Dab2;Fzd3;Krt6a;Mitf;Myc;Nkd2;Rnf138;Sfrp1;Sox17;Tle2;Wif1;Wls;Wnt16;Xiap;Zbtb33
GO:0009897	external side of plasma membrane	cellular_component	40	1579	488	20845	0.323673837	0.766167663	1.082081417	Abca1;Adam1b;Adam24;Btla;Cd55;Ceacam1;Cfh;Clec2m;Clec4a1;Clec4d;Csf3r;Cxcr4;Enpp3;Fcgr4;Flt3l;Glra1;H2-D1;H2-Q10;H2-Q4;H2-Q9;H2-T23;H60c;Ide;Il13ra1;Itga1;Itga10;Itga4;Itga6;Itga8;Lepr;Mill2;Pdpn;Plet1;Prlr;Siglece;Tgfbr3;Thbd;Thbs1;Tlr4;Tnf
GO:0000793	condensed chromosome	cellular_component	4	1579	38	20845	0.324312677	0.766167663	1.389620346	L3mbtl1;Mki67;Rif1;Top2a
GO:0019955	cytokine binding	molecular_function	4	1579	38	20845	0.324312677	0.766167663	1.389620346	Cxcr4;Il13ra1;Lepr;Prlr
GO:0031593	polyubiquitin modification-dependent protein binding	molecular_function	4	1579	38	20845	0.324312677	0.766167663	1.389620346	Dzip3;Mpnd;Ubqln3;Ubqlnl
GO:0043085	positive regulation of catalytic activity	biological_process	4	1579	38	20845	0.324312677	0.766167663	1.389620346	Atp7a;Myc;Ngb;Slc5a3
GO:0045671	negative regulation of osteoclast differentiation	biological_process	4	1579	38	20845	0.324312677	0.766167663	1.389620346	Ceacam1;Fbn1;Inpp4b;Sfrp1
GO:0051491	positive regulation of filopodium assembly	biological_process	4	1579	38	20845	0.324312677	0.766167663	1.389620346	Dnm3;Dock11;Fmr1;Tenm1
GO:0000275	mitochondrial proton-transporting ATP synthase complex, catalytic sector F(1)	cellular_component	1	1579	5	20845	0.325578814	0.766167663	2.640278657	Atp5e
GO:0000320	re-entry into mitotic cell cycle	biological_process	1	1579	5	20845	0.325578814	0.766167663	2.640278657	Myc
GO:0000454	snoRNA guided rRNA pseudouridine synthesis	biological_process	1	1579	5	20845	0.325578814	0.766167663	2.640278657	Nhp2
GO:0000910	cytokinesis	biological_process	1	1579	5	20845	0.325578814	0.766167663	2.640278657	Pstpip1
GO:0001069	regulatory region RNA binding	molecular_function	1	1579	5	20845	0.325578814	0.766167663	2.640278657	Ireb2
GO:0001515	opioid peptide activity	molecular_function	1	1579	5	20845	0.325578814	0.766167663	2.640278657	Penk
GO:0001660	fever generation	biological_process	1	1579	5	20845	0.325578814	0.766167663	2.640278657	Il1b
GO:0001773	myeloid dendritic cell activation	biological_process	1	1579	5	20845	0.325578814	0.766167663	2.640278657	Pycard
GO:0001875	lipopolysaccharide immune receptor activity	molecular_function	1	1579	5	20845	0.325578814	0.766167663	2.640278657	Tlr4
GO:0002079	inner acrosomal membrane	cellular_component	1	1579	5	20845	0.325578814	0.766167663	2.640278657	Cd46
GO:0002093	auditory receptor cell morphogenesis	biological_process	1	1579	5	20845	0.325578814	0.766167663	2.640278657	Slitrk6
GO:0002248	connective tissue replacement involved in inflammatory response wound healing	biological_process	1	1579	5	20845	0.325578814	0.766167663	2.640278657	Timp1
GO:0002326	B cell lineage commitment	biological_process	1	1579	5	20845	0.325578814	0.766167663	2.640278657	Prkdc
GO:0002328	pro-B cell differentiation	biological_process	1	1579	5	20845	0.325578814	0.766167663	2.640278657	Prkdc
GO:0002361	CD4-positive, CD25-positive, alpha-beta regulatory T cell differentiation	biological_process	1	1579	5	20845	0.325578814	0.766167663	2.640278657	Foxp3
GO:0002367	cytokine production involved in immune response	biological_process	1	1579	5	20845	0.325578814	0.766167663	2.640278657	Trem1
GO:0002719	negative regulation of cytokine production involved in immune response	biological_process	1	1579	5	20845	0.325578814	0.766167663	2.640278657	Tnf
GO:0003081	regulation of systemic arterial blood pressure by renin-angiotensin	biological_process	1	1579	5	20845	0.325578814	0.766167663	2.640278657	Ace2
GO:0003100	regulation of systemic arterial blood pressure by endothelin	biological_process	1	1579	5	20845	0.325578814	0.766167663	2.640278657	Edn3
GO:0003171	atrioventricular valve development	biological_process	1	1579	5	20845	0.325578814	0.766167663	2.640278657	Tbx20
GO:0003177	pulmonary valve development	biological_process	1	1579	5	20845	0.325578814	0.766167663	2.640278657	Bmpr2
GO:0003331	positive regulation of extracellular matrix constituent secretion	biological_process	1	1579	5	20845	0.325578814	0.766167663	2.640278657	Rgcc
GO:0003383	apical constriction	biological_process	1	1579	5	20845	0.325578814	0.766167663	2.640278657	Rock1
GO:0004046	aminoacylase activity	molecular_function	1	1579	5	20845	0.325578814	0.766167663	2.640278657	Aspa
GO:0004332	fructose-bisphosphate aldolase activity	molecular_function	1	1579	5	20845	0.325578814	0.766167663	2.640278657	Aldoart2
GO:0004340	glucokinase activity	molecular_function	1	1579	5	20845	0.325578814	0.766167663	2.640278657	Hk3
GO:0004396	hexokinase activity	molecular_function	1	1579	5	20845	0.325578814	0.766167663	2.640278657	Hk3
GO:0004563	beta-N-acetylhexosaminidase activity	molecular_function	1	1579	5	20845	0.325578814	0.766167663	2.640278657	Chil3
GO:0004720	protein-lysine 6-oxidase activity	molecular_function	1	1579	5	20845	0.325578814	0.766167663	2.640278657	Lox
GO:0004784	superoxide dismutase activity	molecular_function	1	1579	5	20845	0.325578814	0.766167663	2.640278657	Ccs
GO:0004792	thiosulfate sulfurtransferase activity	molecular_function	1	1579	5	20845	0.325578814	0.766167663	2.640278657	Uba6
GO:0004839	ubiquitin activating enzyme activity	molecular_function	1	1579	5	20845	0.325578814	0.766167663	2.640278657	Uba6
GO:0004952	dopamine neurotransmitter receptor activity	molecular_function	1	1579	5	20845	0.325578814	0.766167663	2.640278657	Drd4
GO:0004994	somatostatin receptor activity	molecular_function	1	1579	5	20845	0.325578814	0.766167663	2.640278657	Sstr3
GO:0005095	GTPase inhibitor activity	molecular_function	1	1579	5	20845	0.325578814	0.766167663	2.640278657	Dgki
GO:0005134	interleukin-2 receptor binding	molecular_function	1	1579	5	20845	0.325578814	0.766167663	2.640278657	Gata3
GO:0005432	calcium:sodium antiporter activity	molecular_function	1	1579	5	20845	0.325578814	0.766167663	2.640278657	Slc8a1
GO:0006001	fructose catabolic process	biological_process	1	1579	5	20845	0.325578814	0.766167663	2.640278657	Khk
GO:0006027	glycosaminoglycan catabolic process	biological_process	1	1579	5	20845	0.325578814	0.766167663	2.640278657	Ids
GO:0006147	guanine catabolic process	biological_process	1	1579	5	20845	0.325578814	0.766167663	2.640278657	Gda
GO:0006266	DNA ligation	biological_process	1	1579	5	20845	0.325578814	0.766167663	2.640278657	Top2a
GO:0006450	regulation of translational fidelity	biological_process	1	1579	5	20845	0.325578814	0.766167663	2.640278657	Rps5
GO:0006561	proline biosynthetic process	biological_process	1	1579	5	20845	0.325578814	0.766167663	2.640278657	Pycr2
GO:0006570	tyrosine metabolic process	biological_process	1	1579	5	20845	0.325578814	0.766167663	2.640278657	Atp7a
GO:0006627	protein processing involved in protein targeting to mitochondrion	biological_process	1	1579	5	20845	0.325578814	0.766167663	2.640278657	Immp2l
GO:0006650	glycerophospholipid metabolic process	biological_process	1	1579	5	20845	0.325578814	0.766167663	2.640278657	Pemt
GO:0006663	platelet activating factor biosynthetic process	biological_process	1	1579	5	20845	0.325578814	0.766167663	2.640278657	Chpt1
GO:0006740	NADPH regeneration	biological_process	1	1579	5	20845	0.325578814	0.766167663	2.640278657	Aldh1l1
GO:0006742	NADP catabolic process	biological_process	1	1579	5	20845	0.325578814	0.766167663	2.640278657	Ncf1
GO:0007023	post-chaperonin tubulin folding pathway	biological_process	1	1579	5	20845	0.325578814	0.766167663	2.640278657	Tbcc
GO:0007171	activation of transmembrane receptor protein tyrosine kinase activity	biological_process	1	1579	5	20845	0.325578814	0.766167663	2.640278657	Prlr
GO:0007195	adenylate cyclase-inhibiting dopamine receptor signaling pathway	biological_process	1	1579	5	20845	0.325578814	0.766167663	2.640278657	Drd4
GO:0007284	spermatogonial cell division	biological_process	1	1579	5	20845	0.325578814	0.766167663	2.640278657	Brip1
GO:0007567	parturition	biological_process	1	1579	5	20845	0.325578814	0.766167663	2.640278657	Akr1c18
GO:0007600	sensory perception	biological_process	1	1579	5	20845	0.325578814	0.766167663	2.640278657	Penk
GO:0008238	exopeptidase activity	molecular_function	1	1579	5	20845	0.325578814	0.766167663	2.640278657	Mme
GO:0008553	P-type proton-exporting transporter activity	molecular_function	1	1579	5	20845	0.325578814	0.766167663	2.640278657	Atp5e
GO:0008597	calcium-dependent protein serine/threonine phosphatase regulator activity	molecular_function	1	1579	5	20845	0.325578814	0.766167663	2.640278657	Ppp3r2
GO:0008865	fructokinase activity	molecular_function	1	1579	5	20845	0.325578814	0.766167663	2.640278657	Hk3
GO:0009051	pentose-phosphate shunt, oxidative branch	biological_process	1	1579	5	20845	0.325578814	0.766167663	2.640278657	Pgls
GO:0010042	response to manganese ion	biological_process	1	1579	5	20845	0.325578814	0.766167663	2.640278657	Atp7a
GO:0010560	positive regulation of glycoprotein biosynthetic process	biological_process	1	1579	5	20845	0.325578814	0.766167663	2.640278657	Igf1
GO:0010571	positive regulation of nuclear cell cycle DNA replication	biological_process	1	1579	5	20845	0.325578814	0.766167663	2.640278657	Atrx
GO:0010606	positive regulation of cytoplasmic mRNA processing body assembly	biological_process	1	1579	5	20845	0.325578814	0.766167663	2.640278657	Cnot6l
GO:0010636	positive regulation of mitochondrial fusion	biological_process	1	1579	5	20845	0.325578814	0.766167663	2.640278657	Pld6
GO:0010693	negative regulation of alkaline phosphatase activity	biological_process	1	1579	5	20845	0.325578814	0.766167663	2.640278657	Tnf
GO:0010749	regulation of nitric oxide mediated signal transduction	biological_process	1	1579	5	20845	0.325578814	0.766167663	2.640278657	Pde5a
GO:0010750	positive regulation of nitric oxide mediated signal transduction	biological_process	1	1579	5	20845	0.325578814	0.766167663	2.640278657	Gucy1a2
GO:0010829	negative regulation of glucose transmembrane transport	biological_process	1	1579	5	20845	0.325578814	0.766167663	2.640278657	Il1b
GO:0010991	negative regulation of SMAD protein complex assembly	biological_process	1	1579	5	20845	0.325578814	0.766167663	2.640278657	Tbx20
GO:0014706	striated muscle tissue development	biological_process	1	1579	5	20845	0.325578814	0.766167663	2.640278657	Pgm5
GO:0014834	skeletal muscle satellite cell maintenance involved in skeletal muscle regeneration	biological_process	1	1579	5	20845	0.325578814	0.766167663	2.640278657	Igf1
GO:0015015	heparan sulfate proteoglycan biosynthetic process, enzymatic modification	biological_process	1	1579	5	20845	0.325578814	0.766167663	2.640278657	Hs6st2
GO:0015226	carnitine transmembrane transporter activity	molecular_function	1	1579	5	20845	0.325578814	0.766167663	2.640278657	Slc22a16
GO:0015295	solute:proton symporter activity	molecular_function	1	1579	5	20845	0.325578814	0.766167663	2.640278657	Mfsd3
GO:0015616	DNA translocase activity	molecular_function	1	1579	5	20845	0.325578814	0.766167663	2.640278657	Atrx
GO:0015645	fatty acid ligase activity	molecular_function	1	1579	5	20845	0.325578814	0.766167663	2.640278657	Acsm1
GO:0015811	L-cystine transport	biological_process	1	1579	5	20845	0.325578814	0.766167663	2.640278657	Slc7a11
GO:0015827	tryptophan transport	biological_process	1	1579	5	20845	0.325578814	0.766167663	2.640278657	Ace2
GO:0015860	purine nucleoside transmembrane transport	biological_process	1	1579	5	20845	0.325578814	0.766167663	2.640278657	Slc28a3
GO:0015917	aminophospholipid transport	biological_process	1	1579	5	20845	0.325578814	0.766167663	2.640278657	Tmem30a
GO:0016011	dystroglycan complex	cellular_component	1	1579	5	20845	0.325578814	0.766167663	2.640278657	Sgcd
GO:0016183	synaptic vesicle coating	biological_process	1	1579	5	20845	0.325578814	0.766167663	2.640278657	Ap3s1
GO:0016199	axon midline choice point recognition	biological_process	1	1579	5	20845	0.325578814	0.766167663	2.640278657	Robo3
GO:0016614	oxidoreductase activity, acting on CH-OH group of donors	molecular_function	1	1579	5	20845	0.325578814	0.766167663	2.640278657	Dcxr
GO:0016641	oxidoreductase activity, acting on the CH-NH2 group of donors, oxygen as acceptor	molecular_function	1	1579	5	20845	0.325578814	0.766167663	2.640278657	Lox
GO:0018057	peptidyl-lysine oxidation	biological_process	1	1579	5	20845	0.325578814	0.766167663	2.640278657	Lox
GO:0018342	protein prenylation	biological_process	1	1579	5	20845	0.325578814	0.766167663	2.640278657	Ptar1
GO:0019348	dolichol metabolic process	biological_process	1	1579	5	20845	0.325578814	0.766167663	2.640278657	Dpm3
GO:0019693	ribose phosphate metabolic process	biological_process	1	1579	5	20845	0.325578814	0.766167663	2.640278657	Nudt14
GO:0019960	C-X3-C chemokine binding	molecular_function	1	1579	5	20845	0.325578814	0.766167663	2.640278657	Itga4
GO:0021871	forebrain regionalization	biological_process	1	1579	5	20845	0.325578814	0.766167663	2.640278657	Pgap1
GO:0021891	olfactory bulb interneuron development	biological_process	1	1579	5	20845	0.325578814	0.766167663	2.640278657	Atf5
GO:0021940	positive regulation of cerebellar granule cell precursor proliferation	biological_process	1	1579	5	20845	0.325578814	0.766167663	2.640278657	Igf1
GO:0021979	hypothalamus cell differentiation	biological_process	1	1579	5	20845	0.325578814	0.766167663	2.640278657	Pou3f2
GO:0022417	protein maturation by protein folding	biological_process	1	1579	5	20845	0.325578814	0.766167663	2.640278657	Aip
GO:0030104	water homeostasis	biological_process	1	1579	5	20845	0.325578814	0.766167663	2.640278657	Igf1
GO:0030209	dermatan sulfate catabolic process	biological_process	1	1579	5	20845	0.325578814	0.766167663	2.640278657	Ids
GO:0030263	apoptotic chromosome condensation	biological_process	1	1579	5	20845	0.325578814	0.766167663	2.640278657	Top2a
GO:0030951	establishment or maintenance of microtubule cytoskeleton polarity	biological_process	1	1579	5	20845	0.325578814	0.766167663	2.640278657	Ank3
GO:0031013	troponin I binding	molecular_function	1	1579	5	20845	0.325578814	0.766167663	2.640278657	Tnnt2
GO:0031102	neuron projection regeneration	biological_process	1	1579	5	20845	0.325578814	0.766167663	2.640278657	Gfap
GO:0031429	box H/ACA snoRNP complex	cellular_component	1	1579	5	20845	0.325578814	0.766167663	2.640278657	Nhp2
GO:0031465	Cul4B-RING E3 ubiquitin ligase complex	cellular_component	1	1579	5	20845	0.325578814	0.766167663	2.640278657	Cul4b
GO:0031670	cellular response to nutrient	biological_process	1	1579	5	20845	0.325578814	0.766167663	2.640278657	Cdkn2b
GO:0032182	ubiquitin-like protein binding	molecular_function	1	1579	5	20845	0.325578814	0.766167663	2.640278657	Dcun1d5
GO:0032273	positive regulation of protein polymerization	biological_process	1	1579	5	20845	0.325578814	0.766167663	2.640278657	Tppp3
GO:0032369	negative regulation of lipid transport	biological_process	1	1579	5	20845	0.325578814	0.766167663	2.640278657	Nr1h3
GO:0032414	positive regulation of ion transmembrane transporter activity	biological_process	1	1579	5	20845	0.325578814	0.766167663	2.640278657	Wnk3
GO:0032510	endosome to lysosome transport via multivesicular body sorting pathway	biological_process	1	1579	5	20845	0.325578814	0.766167663	2.640278657	Mvb12a
GO:0032687	negative regulation of interferon-alpha production	biological_process	1	1579	5	20845	0.325578814	0.766167663	2.640278657	Nlrc3
GO:0032831	positive regulation of CD4-positive, CD25-positive, alpha-beta regulatory T cell differentiation	biological_process	1	1579	5	20845	0.325578814	0.766167663	2.640278657	Foxp3
GO:0032970	regulation of actin filament-based process	biological_process	1	1579	5	20845	0.325578814	0.766167663	2.640278657	Rock1
GO:0033014	tetrapyrrole biosynthetic process	biological_process	1	1579	5	20845	0.325578814	0.766167663	2.640278657	Alas2
GO:0033024	mast cell apoptotic process	biological_process	1	1579	5	20845	0.325578814	0.766167663	2.640278657	Kitl
GO:0033135	regulation of peptidyl-serine phosphorylation	biological_process	1	1579	5	20845	0.325578814	0.766167663	2.640278657	Rictor
GO:0033153	T cell receptor V(D)J recombination	biological_process	1	1579	5	20845	0.325578814	0.766167663	2.640278657	Prkdc
GO:0033262	regulation of nuclear cell cycle DNA replication	biological_process	1	1579	5	20845	0.325578814	0.766167663	2.640278657	Dach1
GO:0033522	histone H2A ubiquitination	biological_process	1	1579	5	20845	0.325578814	0.766167663	2.640278657	Rnf8
GO:0033553	rDNA heterochromatin	cellular_component	1	1579	5	20845	0.325578814	0.766167663	2.640278657	Sirt1
GO:0033685	negative regulation of luteinizing hormone secretion	biological_process	1	1579	5	20845	0.325578814	0.766167663	2.640278657	Ucn2
GO:0033864	positive regulation of NAD(P)H oxidase activity	biological_process	1	1579	5	20845	0.325578814	0.766167663	2.640278657	Cyba
GO:0034123	positive regulation of toll-like receptor signaling pathway	biological_process	1	1579	5	20845	0.325578814	0.766167663	2.640278657	Tlr3
GO:0034184	positive regulation of maintenance of mitotic sister chromatid cohesion	biological_process	1	1579	5	20845	0.325578814	0.766167663	2.640278657	Slf1
GO:0034186	apolipoprotein A-I binding	molecular_function	1	1579	5	20845	0.325578814	0.766167663	2.640278657	Abca1
GO:0034241	positive regulation of macrophage fusion	biological_process	1	1579	5	20845	0.325578814	0.766167663	2.640278657	Tyrobp
GO:0034513	box H/ACA snoRNA binding	molecular_function	1	1579	5	20845	0.325578814	0.766167663	2.640278657	Nhp2
GO:0034711	inhibin binding	molecular_function	1	1579	5	20845	0.325578814	0.766167663	2.640278657	Acvr2a
GO:0035061	interchromatin granule	cellular_component	1	1579	5	20845	0.325578814	0.766167663	2.640278657	Cpsf6
GO:0035523	protein K29-linked deubiquitination	biological_process	1	1579	5	20845	0.325578814	0.766167663	2.640278657	Yod1
GO:0035791	platelet-derived growth factor receptor-beta signaling pathway	biological_process	1	1579	5	20845	0.325578814	0.766167663	2.640278657	Lox
GO:0035985	senescence-associated heterochromatin focus	cellular_component	1	1579	5	20845	0.325578814	0.766167663	2.640278657	Hmga2
GO:0036003	positive regulation of transcription from RNA polymerase II promoter in response to stress	biological_process	1	1579	5	20845	0.325578814	0.766167663	2.640278657	Muc1
GO:0036462	TRAIL-activated apoptotic signaling pathway	biological_process	1	1579	5	20845	0.325578814	0.766167663	2.640278657	Spi1
GO:0036493	positive regulation of translation in response to endoplasmic reticulum stress	biological_process	1	1579	5	20845	0.325578814	0.766167663	2.640278657	D1Pas1
GO:0038003	G protein-coupled opioid receptor signaling pathway	biological_process	1	1579	5	20845	0.325578814	0.766167663	2.640278657	Oprm1
GO:0038020	insulin receptor recycling	biological_process	1	1579	5	20845	0.325578814	0.766167663	2.640278657	Ide
GO:0038135	ERBB2-ERBB4 signaling pathway	biological_process	1	1579	5	20845	0.325578814	0.766167663	2.640278657	Erbb4
GO:0038191	neuropilin binding	molecular_function	1	1579	5	20845	0.325578814	0.766167663	2.640278657	Sema3a
GO:0040036	regulation of fibroblast growth factor receptor signaling pathway	biological_process	1	1579	5	20845	0.325578814	0.766167663	2.640278657	Hhip
GO:0042105	alpha-beta T cell receptor complex	cellular_component	1	1579	5	20845	0.325578814	0.766167663	2.640278657	Cd247
GO:0042538	hyperosmotic salinity response	biological_process	1	1579	5	20845	0.325578814	0.766167663	2.640278657	CYTB
GO:0042997	negative regulation of Golgi to plasma membrane protein transport	biological_process	1	1579	5	20845	0.325578814	0.766167663	2.640278657	Lypla1
GO:0043273	CTPase activity	molecular_function	1	1579	5	20845	0.325578814	0.766167663	2.640278657	D1Pas1
GO:0043559	insulin binding	molecular_function	1	1579	5	20845	0.325578814	0.766167663	2.640278657	Ide
GO:0044316	cone cell pedicle	cellular_component	1	1579	5	20845	0.325578814	0.766167663	2.640278657	Pclo
GO:0044546	NLRP3 inflammasome complex assembly	biological_process	1	1579	5	20845	0.325578814	0.766167663	2.640278657	Pycard
GO:0045061	thymic T cell selection	biological_process	1	1579	5	20845	0.325578814	0.766167663	2.640278657	Gata3
GO:0045347	negative regulation of MHC class II biosynthetic process	biological_process	1	1579	5	20845	0.325578814	0.766167663	2.640278657	Spi1
GO:0045581	negative regulation of T cell differentiation	biological_process	1	1579	5	20845	0.325578814	0.766167663	2.640278657	Prdx2
GO:0045601	regulation of endothelial cell differentiation	biological_process	1	1579	5	20845	0.325578814	0.766167663	2.640278657	Ceacam1
GO:0045608	negative regulation of inner ear auditory receptor cell differentiation	biological_process	1	1579	5	20845	0.325578814	0.766167663	2.640278657	Fgfr3
GO:0045703	ketoreductase activity	molecular_function	1	1579	5	20845	0.325578814	0.766167663	2.640278657	Akr1c18
GO:0045759	negative regulation of action potential	biological_process	1	1579	5	20845	0.325578814	0.766167663	2.640278657	Scn9a
GO:0045837	negative regulation of membrane potential	biological_process	1	1579	5	20845	0.325578814	0.766167663	2.640278657	Ltf
GO:0046068	cGMP metabolic process	biological_process	1	1579	5	20845	0.325578814	0.766167663	2.640278657	Pde5a
GO:0046340	diacylglycerol catabolic process	biological_process	1	1579	5	20845	0.325578814	0.766167663	2.640278657	Plb1
GO:0046474	glycerophospholipid biosynthetic process	biological_process	1	1579	5	20845	0.325578814	0.766167663	2.640278657	Far1
GO:0046498	S-adenosylhomocysteine metabolic process	biological_process	1	1579	5	20845	0.325578814	0.766167663	2.640278657	Pemt
GO:0046633	alpha-beta T cell proliferation	biological_process	1	1579	5	20845	0.325578814	0.766167663	2.640278657	Foxp3
GO:0046666	retinal cell programmed cell death	biological_process	1	1579	5	20845	0.325578814	0.766167663	2.640278657	Slc4a7
GO:0046689	response to mercury ion	biological_process	1	1579	5	20845	0.325578814	0.766167663	2.640278657	CYTB
GO:0046920	alpha-(1->3)-fucosyltransferase activity	molecular_function	1	1579	5	20845	0.325578814	0.766167663	2.640278657	Fut9
GO:0048022	negative regulation of melanin biosynthetic process	biological_process	1	1579	5	20845	0.325578814	0.766167663	2.640278657	Slc24a5
GO:0048525	negative regulation of viral process	biological_process	1	1579	5	20845	0.325578814	0.766167663	2.640278657	Ltf
GO:0048550	negative regulation of pinocytosis	biological_process	1	1579	5	20845	0.325578814	0.766167663	2.640278657	Nr1h3
GO:0048808	male genitalia morphogenesis	biological_process	1	1579	5	20845	0.325578814	0.766167663	2.640278657	Sycp2
GO:0050421	nitrite reductase (NO-forming) activity	molecular_function	1	1579	5	20845	0.325578814	0.766167663	2.640278657	Cyb5r3
GO:0050833	pyruvate transmembrane transporter activity	molecular_function	1	1579	5	20845	0.325578814	0.766167663	2.640278657	Slc16a7
GO:0050904	diapedesis	biological_process	1	1579	5	20845	0.325578814	0.766167663	2.640278657	Itga4
GO:0051354	negative regulation of oxidoreductase activity	biological_process	1	1579	5	20845	0.325578814	0.766167663	2.640278657	Prdx5
GO:0051379	epinephrine binding	molecular_function	1	1579	5	20845	0.325578814	0.766167663	2.640278657	Drd4
GO:0051490	negative regulation of filopodium assembly	biological_process	1	1579	5	20845	0.325578814	0.766167663	2.640278657	Nrxn1
GO:0051495	positive regulation of cytoskeleton organization	biological_process	1	1579	5	20845	0.325578814	0.766167663	2.640278657	Plxna3
GO:0051640	organelle localization	biological_process	1	1579	5	20845	0.325578814	0.766167663	2.640278657	Cfh
GO:0051838	cytolysis by host of symbiont cells	biological_process	1	1579	5	20845	0.325578814	0.766167663	2.640278657	Romo1
GO:0051970	negative regulation of transmission of nerve impulse	biological_process	1	1579	5	20845	0.325578814	0.766167663	2.640278657	Glra1
GO:0060023	soft palate development	biological_process	1	1579	5	20845	0.325578814	0.766167663	2.640278657	Col11a2
GO:0060033	anatomical structure regression	biological_process	1	1579	5	20845	0.325578814	0.766167663	2.640278657	Spi1
GO:0060219	camera-type eye photoreceptor cell differentiation	biological_process	1	1579	5	20845	0.325578814	0.766167663	2.640278657	Slc4a7
GO:0060318	definitive erythrocyte differentiation	biological_process	1	1579	5	20845	0.325578814	0.766167663	2.640278657	Tgfbr3
GO:0060393	regulation of pathway-restricted SMAD protein phosphorylation	biological_process	1	1579	5	20845	0.325578814	0.766167663	2.640278657	Pin1
GO:0060435	bronchiole development	biological_process	1	1579	5	20845	0.325578814	0.766167663	2.640278657	Mmp12
GO:0060474	positive regulation of flagellated sperm motility involved in capacitation	biological_process	1	1579	5	20845	0.325578814	0.766167663	2.640278657	Defb1
GO:0060502	epithelial cell proliferation involved in lung morphogenesis	biological_process	1	1579	5	20845	0.325578814	0.766167663	2.640278657	Foxp2
GO:0060676	ureteric bud formation	biological_process	1	1579	5	20845	0.325578814	0.766167663	2.640278657	Gata3
GO:0060729	intestinal epithelial structure maintenance	biological_process	1	1579	5	20845	0.325578814	0.766167663	2.640278657	Tlr4
GO:0060916	mesenchymal cell proliferation involved in lung development	biological_process	1	1579	5	20845	0.325578814	0.766167663	2.640278657	Fgfr2
GO:0060956	endocardial cell differentiation	biological_process	1	1579	5	20845	0.325578814	0.766167663	2.640278657	Sox17
GO:0061009	common bile duct development	biological_process	1	1579	5	20845	0.325578814	0.766167663	2.640278657	Sox17
GO:0061044	negative regulation of vascular wound healing	biological_process	1	1579	5	20845	0.325578814	0.766167663	2.640278657	Tnf
GO:0061073	ciliary body morphogenesis	biological_process	1	1579	5	20845	0.325578814	0.766167663	2.640278657	Foxe3
GO:0061097	regulation of protein tyrosine kinase activity	biological_process	1	1579	5	20845	0.325578814	0.766167663	2.640278657	Rap2c
GO:0061205	paramesonephric duct development	biological_process	1	1579	5	20845	0.325578814	0.766167663	2.640278657	Greb1l
GO:0061333	renal tubule morphogenesis	biological_process	1	1579	5	20845	0.325578814	0.766167663	2.640278657	Col4a1
GO:0061368	behavioral response to formalin induced pain	biological_process	1	1579	5	20845	0.325578814	0.766167663	2.640278657	Scn9a
GO:0061511	centriole elongation	biological_process	1	1579	5	20845	0.325578814	0.766167663	2.640278657	Tcp10c
GO:0061551	trigeminal ganglion development	biological_process	1	1579	5	20845	0.325578814	0.766167663	2.640278657	Sema3a
GO:0061588	calcium activated phospholipid scrambling	biological_process	1	1579	5	20845	0.325578814	0.766167663	2.640278657	Ano3
GO:0061590	calcium activated phosphatidylcholine scrambling	biological_process	1	1579	5	20845	0.325578814	0.766167663	2.640278657	Ano3
GO:0061591	calcium activated galactosylceramide scrambling	biological_process	1	1579	5	20845	0.325578814	0.766167663	2.640278657	Ano3
GO:0061817	endoplasmic reticulum-plasma membrane tethering	biological_process	1	1579	5	20845	0.325578814	0.766167663	2.640278657	Esyt3
GO:0070012	oligopeptidase activity	molecular_function	1	1579	5	20845	0.325578814	0.766167663	2.640278657	Mme
GO:0070086	ubiquitin-dependent endocytosis	biological_process	1	1579	5	20845	0.325578814	0.766167663	2.640278657	Neurl3
GO:0070169	positive regulation of biomineral tissue development	biological_process	1	1579	5	20845	0.325578814	0.766167663	2.640278657	Cebpb
[truncated: 3,099 more rows]
